# Supplementary material for: Clinical strains isolated from early-stage colorectal cancer patients promote tumorigenesis
Source: PeerJ. 2026 Jul 14;14:e21488. doi: 10.7717/peerj.21488 (PMC13378470; doi:10.7717/peerj.21488)
Supplement: Supplemental Information 13 [file peerj-14-21488-s013.xlsx]

## Sheet: Sheet1
mg/L	Lancefieldella parvula (Lp)	Solobacterium moorei (Sm)	Schaalia odontolytica (So)
Neomycin	6.25
Streptomycin	50
PolymixinB	50		50
Rifampicin		100
Gentamicin		50
Kanamycin		100
Metronidazole		100	12.5
Ciprofloxacin			6.25
Fosfomucin			12.5
