# Supplementary material for: Clinical strains isolated from early-stage colorectal cancer patients promote tumorigenesis
Source: PeerJ. 2026 Jul 14;14:e21488. doi: 10.7717/peerj.21488 (PMC13378470; doi:10.7717/peerj.21488)
Supplement: Supplemental Information 14 — PV: prevalence, MD: median, MN: mean. [file peerj-14-21488-s014.xlsx]

## Sheet: Sheet1
taxa	PV_normal	PV_stage0	MD_normal	MD_stage0	MN_normal	MN_stage0	pvalue	FDR	Significance
k__Bacteria|p__Actinobacteria|c__Coriobacteriia|o__Coriobacteriales|f__Atopobiaceae|g__Lancefieldella|s__Lancefieldella_parvula	0.211155	0.479452	0	0	0.00375697	0.0173568	7.27453e-07	0.000870761	TRUE
k__Bacteria|p__Firmicutes|c__Clostridia|o__Eubacteriales|f__Lachnospiraceae|g__Lachnoanaerobaculum|s__Lachnoanaerobaculum_orale	0.0159363	0.136986	0	0	0.000226853	0.00167096	8.24934e-06	0.00329149	TRUE
k__Bacteria|p__Firmicutes|c__Clostridia|o__Eubacteriales|f__Lachnospiraceae|g__Oribacterium|s__Oribacterium_SGB5287	0.00398406	0.0958904	0	0	4.46215e-06	0.00134411	8.1093e-06	0.00329149	TRUE
k__Bacteria|p__Actinobacteria|c__Actinomycetia|o__Actinomycetales|f__Actinomycetaceae|g__Schaalia|s__Schaalia_SGB17154	0.0438247	0.191781	0	0	0.00130853	0.0125762	3.17874e-05	0.00951238	TRUE
k__Bacteria|p__Firmicutes|c__Erysipelotrichia|o__Erysipelotrichales|f__Erysipelotrichaceae|g__Solobacterium|s__Solobacterium_SGB6829	0.215139	0.438356	0	0	0.00177888	0.00755521	4.55862e-05	0.0109133	TRUE
k__Bacteria|p__Actinobacteria|c__Actinomycetia|o__Actinomycetales|f__Actinomycetaceae|g__Actinomyces|s__Actinomyces_SGB17132	0.0996016	0.287671	0	0	0.000891594	0.00224521	5.88654e-05	0.0117437	TRUE
k__Bacteria|p__Actinobacteria|c__Actinomycetia|o__Actinomycetales|f__Actinomycetaceae|g__Actinomyces|s__Actinomyces_oris	0.0557769	0.191781	0	0	0.000854064	0.00319603	0.000160912	0.0214012	TRUE
k__Bacteria|p__Firmicutes|c__Bacilli|o__Lactobacillales|f__Carnobacteriaceae|g__Granulicatella|s__Granulicatella_adiacens	0.115538	0.287671	0	0	0.0014596	0.0106436	0.000157495	0.0214012	TRUE
k__Bacteria|p__Firmicutes|c__Clostridia|o__Eubacteriales|f__Eubacteriales_Family_XIII_Incertae_Sedis|g__Mogibacterium|s__Mogibacterium_diversum	0.482072	0.684932	0	0.00615	0.011647	0.0223482	0.000125847	0.0214012	TRUE
k__Bacteria|p__Firmicutes|c__Clostridia|o__Eubacteriales|f__Lachnospiraceae|g__GGB3887|s__GGB3887_SGB5270	0.0159363	0.109589	0	0	6.4741e-05	0.00151753	0.00019547	0.0233978	TRUE
k__Bacteria|p__Candidatus_Saccharibacteria|c__Candidatus_Nanoperiomorbia|o__Candidatus_Nanoperiomorbales|f__Candidatus_Nanoperiomorbaceae|g__Candidatus_Nanoperiomorbus|s__Candidatus_Nanoperiomorbus_periodonticus	0.00398406	0.0684932	0	0	7.17131e-07	0.000141233	0.000312466	0.0325343	TRUE
k__Bacteria|p__Firmicutes|c__Clostridia|o__Eubacteriales|f__Eubacteriales_Family_XIII_Incertae_Sedis|g__Eubacteriales_Family_XIII_Incertae_Sedis_unclassified|s__Eubacterium_saphenum	0.00796813	0.0821918	0	0	0.000151753	0.00108959	0.000326158	0.0325343	TRUE
k__Bacteria|p__Bacteroidota|c__Bacteroidia|o__Bacteroidales|f__Prevotellaceae|g__Prevotella|s__Prevotella_pallens	0.0239044	0.123288	0	0	0.000479761	0.00245479	0.000360366	0.0331814	TRUE
k__Bacteria|p__Bacteroidota|c__Bacteroidia|o__Bacteroidales|f__Tannerellaceae|g__Parabacteroides|s__Parabacteroides_goldsteinii	0.346614	0.561644	0	0.00788	0.0832649	0.0635834	0.000400074	0.0342063	TRUE
k__Bacteria|p__Actinobacteria|c__CFGB77988|o__OFGB77988|f__FGB77988|g__GGB9359|s__GGB9359_SGB14334	0.0996016	0.260274	0	0	0.00662207	0.017837	0.000500473	0.0399377	TRUE
k__Bacteria|p__Bacteroidota|c__Bacteroidia|o__Bacteroidales|f__Prevotellaceae|g__Prevotella|s__Prevotella_histicola	0.0199203	0.109589	0	0	0.00193402	0.00341384	0.000637396	0.0467707	TRUE
k__Bacteria|p__Firmicutes|c__Clostridia|o__Eubacteriales|f__Eubacteriales_Family_XIII_Incertae_Sedis|g__Eubacteriales_Family_XIII_Incertae_Sedis_unclassified|s__Eubacterium_brachy	0.0836653	0.219178	0	0	0.00127598	0.00645288	0.000665451	0.0467707	TRUE
k__Bacteria|p__Firmicutes|c__Clostridia|o__Eubacteriales|f__Lachnospiraceae|g__GGB3883|s__GGB3883_SGB5266	0.0318725	0.136986	0	0	0.000836614	0.00152795	0.000703319	0.0467707	TRUE
k__Bacteria|p__Actinobacteria|c__Actinomycetia|o__Micrococcales|f__Micrococcaceae|g__Rothia|s__Rothia_SGB49305	0.0398406	0.150685	0	0	0.00114335	0.00192849	0.0007993	0.0503559	TRUE
k__Bacteria|p__Actinobacteria|c__Actinomycetia|o__Actinomycetales|f__Actinomycetaceae|g__Actinobaculum|s__Actinobaculum_sp_oral_taxon_183	0.00398406	0.0547945	0	0	3.5498e-05	0.000683288	0.00194642	0.0937154	TRUE
k__Bacteria|p__Bacteroidota|c__Bacteroidia|o__Bacteroidales|f__Rikenellaceae|g__Alistipes|s__Alistipes_SGB2313	0.059761	0.178082	0	0	0.118706	0.275413	0.00177511	0.0937154	TRUE
k__Bacteria|p__Firmicutes|c__Clostridia|o__Eubacteriales|f__Lachnospiraceae|g__Lachnoanaerobaculum|s__Lachnoanaerobaculum_sp_ICM7	0.00796813	0.0684932	0	0	4.7251e-05	0.000243836	0.00182662	0.0937154	TRUE
k__Bacteria|p__Firmicutes|c__Clostridia|o__Eubacteriales|f__Lachnospiraceae|g__Roseburia|s__Roseburia_SGB4939	0.00398406	0.0547945	0	0	0.000754223	0.00318342	0.00203559	0.0937154	TRUE
k__Bacteria|p__Firmicutes|c__Erysipelotrichia|o__Erysipelotrichales|f__Erysipelotrichaceae|g__Bulleidia|s__Bulleidia_extructa	0.00796813	0.0684932	0	0	0.000187371	0.000775342	0.00186186	0.0937154	TRUE
k__Bacteria|p__Firmicutes|c__Erysipelotrichia|o__Erysipelotrichales|f__Erysipelotrichaceae|g__Erysipelotrichaceae_unclassified|s__Erysipelotrichaceae_bacterium_7770_A6	0.0239044	0.109589	0	0	0.00235243	0.00982575	0.00163814	0.0937154	TRUE
k__Bacteria|p__Proteobacteria|c__Betaproteobacteria|o__Burkholderiales|f__Sutterellaceae|g__GGB6567|s__GGB6567_SGB9277	0.00398406	0.0547945	0	0	0.00305526	0.019826	0.00203559	0.0937154	TRUE
k__Bacteria|p__Actinobacteria|c__Actinomycetia|o__Actinomycetales|f__Actinomycetaceae|g__Schaalia|s__Schaalia_SGB17168	0.0916335	0.219178	0	0	0.00424721	0.0250195	0.00221775	0.094809	TRUE
k__Bacteria|p__Bacteroidota|c__Bacteroidia|o__Bacteroidales|f__Bacteroidaceae|g__Phocaeicola|s__Phocaeicola_plebeius	0.346614	0.561644	0	0.42492	2.90636	4.86093	0.00216755	0.094809	TRUE
k__Bacteria|p__Firmicutes|c__Negativicutes|o__Acidaminococcales|f__Acidaminococcaceae|g__Phascolarctobacterium|s__Phascolarctobacterium_succinatutens	0.334661	0.506849	0	0.34964	0.417272	0.739149	0.0023866	0.0985091	TRUE
k__Bacteria|p__Fusobacteria|c__Fusobacteriia|o__Fusobacteriales|f__Fusobacteriaceae|g__Fusobacterium|s__Fusobacterium_nucleatum	0.063745	0.178082	0	0	0.00255869	0.00380699	0.00295091	0.117741	FALSE
k__Bacteria|p__Actinobacteria|c__Actinomycetia|o__Bifidobacteriales|f__Bifidobacteriaceae|g__Bifidobacterium|s__Bifidobacterium_longum	0.780876	0.671233	0.17149	0.04982	0.934205	0.298041	0.00332809	0.128507	FALSE
k__Bacteria|p__Firmicutes|c__Bacilli|o__Lactobacillales|f__Streptococcaceae|g__Streptococcus|s__Streptococcus_intermedius	0.0278884	0.109589	0	0	0.000884104	0.00134178	0.00358541	0.134117	FALSE
k__Bacteria|p__Bacteroidota|c__Bacteroidia|o__Bacteroidales|f__Bacteroidaceae|g__Bacteroides|s__Bacteroides_finegoldii	0.223108	0.410959	0	0	0.266609	0.361329	0.00401768	0.139309	FALSE
k__Bacteria|p__Firmicutes|c__Bacilli|o__Bacillales|f__Bacillales_unclassified|g__Gemella|s__Gemella_haemolysans	0.0517928	0.150685	0	0	0.00143474	0.0028463	0.00414551	0.139309	FALSE
k__Bacteria|p__Firmicutes|c__Bacilli|o__Lactobacillales|f__Streptococcaceae|g__Streptococcus|s__Streptococcus_mutans	0.139442	0.287671	0	0	0.0194451	0.00354562	0.00418975	0.139309	FALSE
k__Bacteria|p__Firmicutes|c__Erysipelotrichia|o__Erysipelotrichales|f__Erysipelotrichaceae|g__Amedibacillus|s__Amedibacillus_dolichus	0.063745	0.178082	0	0	0.0102736	0.00502178	0.004185	0.139309	FALSE
k__Bacteria|p__Actinobacteria|c__Actinomycetia|o__Actinomycetales|f__Actinomycetaceae|g__Actinomyces|s__Actinomyces_graevenitzii	0.0438247	0.136986	0	0	0.00199538	0.00281644	0.00474083	0.153372	FALSE
k__Bacteria|p__Firmicutes|c__Bacilli|o__Lactobacillales|f__Lactobacillaceae|g__Fructilactobacillus|s__Fructilactobacillus_sanfranciscensis	0.0478088	0.136986	0	0	0.000549841	0.00544986	0.00494249	0.155688	FALSE
k__Bacteria|p__Firmicutes|c__Bacilli|o__Bacillales|f__Bacillales_unclassified|g__Gemella|s__Gemella_morbillorum	0.0717131	0.178082	0	0	0.000886574	0.0042874	0.00536374	0.16051	FALSE
k__Bacteria|p__Firmicutes|c__Clostridia|o__Eubacteriales|f__Lachnospiraceae|g__GGB3883|s__GGB3883_SGB5265	0.0239044	0.0958904	0	0	0.000188048	0.00430356	0.00528832	0.16051	FALSE
k__Bacteria|p__Actinobacteria|c__Actinomycetia|o__Bifidobacteriales|f__Bifidobacteriaceae|g__Parascardovia|s__Parascardovia_denticolens	0.0119522	0.0684932	0	0	5.37849e-06	0.000705479	0.00574732	0.167794	FALSE
k__Bacteria|p__Actinobacteria|c__Actinomycetia|o__Actinomycetales|f__Actinomycetaceae|g__Actinomyces|s__Actinomyces_sp_ph3	0.171315	0.30137	0	0	0.00160705	0.0038163	0.0072271	0.187423	FALSE
k__Bacteria|p__Actinobacteria|c__Actinomycetia|o__Actinomycetales|f__Actinomycetaceae|g__Schaalia|s__Schaalia_odontolytica	0.187251	0.328767	0	0	0.0074651	0.0189586	0.00760109	0.187423	FALSE
k__Bacteria|p__Bacteria_unclassified|c__Bacteria_unclassified|o__Bacteria_unclassified|f__Bacteria_unclassified|g__Bacteria_unclassified|s__bacterium_210917_DFI_7_65	0.501992	0.684932	0.00023	0.01628	0.0220912	0.029276	0.0067831	0.187423	FALSE
k__Bacteria|p__Bacteroidota|c__Bacteroidia|o__Bacteroidales|f__Bacteroidaceae|g__Phocaeicola|s__Phocaeicola_coprocola	0.227092	0.369863	0	0	1.47169	3.30204	0.00767228	0.187423	FALSE
k__Bacteria|p__Firmicutes|c__Clostridia|o__Eubacteriales|f__Eubacteriales_Family_XIII_Incertae_Sedis|g__Mogibacterium|s__Mogibacterium_timidum	0.0239044	0.0958904	0	0	0.000727809	0.000397808	0.00665214	0.187423	FALSE
k__Bacteria|p__Firmicutes|c__Erysipelotrichia|o__Erysipelotrichales|f__Erysipelotrichaceae|g__Dielma|s__Dielma_fastidiosa	0.0796813	0.191781	0	0	0.00112876	0.00190863	0.00711471	0.187423	FALSE
k__Bacteria|p__Firmicutes|c__Negativicutes|o__Veillonellales|f__Veillonellaceae|g__Veillonella|s__Veillonella_atypica	0.434263	0.630137	0	0.00585	0.185061	0.184753	0.00764822	0.187423	FALSE
k__Bacteria|p__Proteobacteria|c__Betaproteobacteria|o__Burkholderiales|f__Sutterellaceae|g__Sutterella|s__Sutterella_parvirubra	0.0398406	0.123288	0	0	0.0433367	0.14058	0.00711769	0.187423	FALSE
k__Bacteria|p__Actinobacteria|c__Actinomycetia|o__Actinomycetales|f__Actinomycetaceae|g__Schaalia|s__Schaalia_meyeri	0.00796813	0.0547945	0	0	0.000157968	0.000573562	0.00969457	0.226665	FALSE
k__Bacteria|p__Bacteroidota|c__Bacteroidia|o__Bacteroidales|f__Prevotellaceae|g__Alloprevotella|s__Alloprevotella_tannerae	0.00796813	0.0547945	0	0	0.000584024	0.000322603	0.00986692	0.226665	FALSE
k__Bacteria|p__Firmicutes|c__Bacilli|o__Lactobacillales|f__Streptococcaceae|g__Streptococcus|s__Streptococcus_anginosus	0.195219	0.328767	0	0	0.01291	0.0148251	0.00979498	0.226665	FALSE
k__Bacteria|p__Firmicutes|c__Bacilli|o__Lactobacillales|f__Streptococcaceae|g__Streptococcus|s__Streptococcus_mitis	0.410359	0.547945	0	0.00434	0.0320566	0.0862378	0.0100361	0.226665	FALSE
k__Bacteria|p__Actinobacteria|c__Coriobacteriia|o__Eggerthellales|f__Eggerthellaceae|g__Slackia|s__Slackia_SGB14780	0.00398406	0.0410959	0	0	7.26693e-05	0.00111685	0.0118682	0.240784	FALSE
k__Bacteria|p__Bacteroidota|c__Bacteroidia|o__Bacteroidales|f__Prevotellaceae|g__Prevotella|s__Prevotella_melaninogenica	0.0278884	0.0958904	0	0	0.00171649	0.00772781	0.0113898	0.240784	FALSE
k__Bacteria|p__Candidatus_Saccharibacteria|c__Candidatus_Saccharibacteria_unclassified|o__Candidatus_Saccharibacteria_unclassified|f__Candidatus_Saccharibacteria_unclassified|g__Candidatus_Saccharibacteria_unclassified|s__Candidatus_Saccharibacteria_unclassified_SGB19846	0.00398406	0.0410959	0	0	2.30677e-05	0.000933973	0.0116206	0.240784	FALSE
k__Bacteria|p__Firmicutes|c__Clostridia|o__Eubacteriales|f__Lachnospiraceae|g__Oribacterium|s__Oribacterium_SGB96486	0.00398406	0.0410959	0	0	3.66534e-05	0.0011589	0.0116206	0.240784	FALSE
k__Bacteria|p__Proteobacteria|c__Betaproteobacteria|o__Burkholderiales|f__Sutterellaceae|g__GGB6546|s__GGB6546_SGB9245	0.00398406	0.0410959	0	0	0.00243622	0.0490329	0.0118682	0.240784	FALSE
k__Bacteria|p__Proteobacteria|c__Betaproteobacteria|o__Neisseriales|f__Neisseriaceae|g__Neisseria|s__Neisseria_sicca	0.00398406	0.0410959	0	0	9.251e-05	0.000896849	0.0116206	0.240784	FALSE
k__Bacteria|p__Firmicutes|c__Erysipelotrichia|o__Erysipelotrichales|f__Erysipelotrichaceae|g__Solobacterium|s__Solobacterium_moorei	0.0278884	0.0958904	0	0	0.000218725	0.00591918	0.0121992	0.243373	FALSE
k__Bacteria|p__Firmicutes|c__Clostridia|o__Eubacteriales|f__Oscillospiraceae|g__Ruminococcus|s__Ruminococcus_bicirculans	0.430279	0.260274	0	0	0.655075	0.308972	0.0126247	0.247735	FALSE
k__Bacteria|p__Actinobacteria|c__Actinomycetia|o__Actinomycetales|f__Actinomycetaceae|g__Schaalia|s__Schaalia_SGB17153	0.0717131	0.164384	0	0	0.00243486	0.00335904	0.013883	0.268031	FALSE
k__Bacteria|p__Bacillota|c__Erysipelotrichia|o__Erysipelotrichales|f__Coprobacillaceae|g__Catenibacterium|s__Catenibacterium_tridentinum	0.0796813	0.178082	0	0	0.0655711	0.0965841	0.0143802	0.268955	FALSE
k__Bacteria|p__Firmicutes|c__Clostridia|o__Eubacteriales|f__Eubacteriales_Family_XIII_Incertae_Sedis|g__Eubacteriales_Family_XIII_Incertae_Sedis_unclassified|s__Eubacterium_sulci	0.306773	0.424658	0	0	0.0048196	0.0148684	0.0142059	0.268955	FALSE
k__Bacteria|p__Bacteroidota|c__Bacteroidia|o__Bacteroidales|f__Prevotellaceae|g__Prevotella|s__Prevotella_vespertina	0.0159363	0.0684932	0	0	4.10359e-05	0.00092726	0.0149564	0.275427	FALSE
k__Bacteria|p__Bacteroidota|c__Bacteroidia|o__Bacteroidales|f__Bacteroidaceae|g__Bacteroides|s__Bacteroides_nordii	0.199203	0.328767	0	0	0.0197287	0.072879	0.0153523	0.278434	FALSE
k__Bacteria|p__Firmicutes|c__Clostridia|o__Eubacteriales|f__Lachnospiraceae|g__Oribacterium|s__Oribacterium_sinus	0.0916335	0.191781	0	0	0.00133733	0.0019526	0.0157888	0.282077	FALSE
k__Bacteria|p__Bacteroidota|c__Bacteroidia|o__Bacteroidales|f__Prevotellaceae|g__Prevotella|s__Prevotella_jejuni	0.0159363	0.0684932	0	0	0.000444223	0.00173877	0.0162383	0.285842	FALSE
k__Bacteria|p__Firmicutes|c__CFGB3022|o__OFGB3022|f__FGB3022|g__GGB9499|s__GGB9499_SGB72735	0.0159363	0.0684932	0	0	0.000239283	0.00064	0.0166866	0.289476	FALSE
k__Bacteria|p__Firmicutes|c__Clostridia|o__Eubacteriales|f__Lachnospiraceae|g__Blautia|s__Blautia_hydrogenotrophica	0.131474	0.246575	0	0	0.00422124	0.0125753	0.0176566	0.297676	FALSE
k__Bacteria|p__Firmicutes|c__Erysipelotrichia|o__Erysipelotrichales|f__Erysipelotrichaceae|g__Holdemanella|s__Holdemanella_biformis	0.111554	0.219178	0	0	0.0829235	0.183248	0.0174093	0.297676	FALSE
k__Bacteria|p__Bacteroidota|c__Bacteroidia|o__Bacteroidales|f__Porphyromonadaceae|g__Sanguibacteroides|s__Sanguibacteroides_justesenii	0.0478088	0.123288	0	0	0.00119805	0.00312438	0.0202413	0.30286	FALSE
k__Bacteria|p__Firmicutes|c__CFGB1249|o__OFGB1249|f__FGB1249|g__GGB3034|s__GGB3034_SGB4030	0.0916335	0.191781	0	0	0.00103231	0.00203616	0.0190599	0.30286	FALSE
k__Bacteria|p__Firmicutes|c__Clostridia|o__Eubacteriales|f__Lachnospiraceae|g__Mediterraneibacter|s__Mediterraneibacter_glycyrrhizinilyticus	0.374502	0.520548	0	0.00153	0.0287349	0.0606574	0.0183491	0.30286	FALSE
k__Bacteria|p__Firmicutes|c__Clostridia|o__Eubacteriales|f__Lachnospiraceae|g__Oribacterium|s__Oribacterium_parvum	0.0239044	0.0821918	0	0	0.000323307	0.00171466	0.0196971	0.30286	FALSE
k__Bacteria|p__Firmicutes|c__Clostridia|o__Eubacteriales|f__Lachnospiraceae|g__Tyzzerella|s__Tyzzerella_nexilis	0.258964	0.39726	0	0	0.254406	0.487587	0.0199402	0.30286	FALSE
k__Bacteria|p__Firmicutes|c__Negativicutes|o__Veillonellales|f__Veillonellaceae|g__Allisonella|s__Allisonella_histaminiformans	0.338645	0.465753	0	0	0.0322024	0.0581762	0.0191931	0.30286	FALSE
k__Bacteria|p__Firmicutes|c__Negativicutes|o__Veillonellales|f__Veillonellaceae|g__Megasphaera|s__Megasphaera_micronuciformis	0.191235	0.315068	0	0	0.0511812	0.119976	0.0185962	0.30286	FALSE
k__Bacteria|p__Proteobacteria|c__Gammaproteobacteria|o__Pasteurellales|f__Pasteurellaceae|g__Haemophilus|s__Haemophilus_haemolyticus	0.0398406	0.109589	0	0	0.000563426	0.0181433	0.0201992	0.30286	FALSE
k__Bacteria|p__Proteobacteria|c__Gammaproteobacteria|o__Pseudomonadales|f__Pseudomonadaceae|g__Pseudomonas|s__Pseudomonas_aeruginosa	0.0239044	0.0821918	0	0	0.000630478	0.00305055	0.0194701	0.30286	FALSE
k__Bacteria|p__Bacteroidota|c__Bacteroidia|o__Bacteroidales|f__Bacteroidaceae|g__Bacteroides|s__Bacteroides_uniformis	0.908367	0.90411	2.35197	1.42549	3.5608	2.20029	0.0221905	0.323926	FALSE
k__Bacteria|p__Firmicutes|c__Clostridia|o__Eubacteriales|f__Lachnospiraceae|g__Blautia|s__Blautia_faecis	0.896414	0.835616	0.07207	0.03949	0.168173	0.148505	0.0219708	0.323926	FALSE
k__Bacteria|p__Actinobacteria|c__Actinomycetia|o__Actinomycetales|f__Actinomycetaceae|g__Schaalia|s__Schaalia_SGB17158	0.0318725	0.0958904	0	0	0.000679562	0.00100014	0.0234954	0.327933	FALSE
k__Bacteria|p__Bacteroidota|c__Bacteroidia|o__Bacteroidales|f__Bacteroidaceae|g__Bacteroides|s__Bacteroides_cellulosilyticus	0.374502	0.520548	0	0.00359	0.155444	0.368228	0.0232582	0.327933	FALSE
k__Bacteria|p__Firmicutes|c__Bacilli|o__Lactobacillales|f__Carnobacteriaceae|g__Granulicatella|s__Granulicatella_SGB8255	0.47012	0.561644	0	0.00226	0.0116973	0.0220184	0.0228643	0.327933	FALSE
k__Bacteria|p__Proteobacteria|c__Gammaproteobacteria|o__Enterobacterales|f__Enterobacteriaceae|g__Raoultella|s__Raoultella_ornithinolytica	0.059761	0.136986	0	0	0.0286361	0.2416	0.0235608	0.327933	FALSE
k__Bacteria|p__Actinobacteria|c__Actinomycetia|o__Micrococcales|f__Micrococcaceae|g__Rothia|s__Rothia_aeria	0.0119522	0.0547945	0	0	0.000134263	0.000276986	0.0279284	0.341629	FALSE
k__Bacteria|p__Firmicutes|c__Bacilli|o__Lactobacillales|f__Lactobacillaceae|g__Limosilactobacillus|s__Limosilactobacillus_oris	0.0119522	0.0547945	0	0	0.000303825	0.00396	0.026362	0.341629	FALSE
k__Bacteria|p__Firmicutes|c__CFGB1354|o__OFGB1354|f__FGB1354|g__GGB3304|s__GGB3304_SGB4365	0.0119522	0.0547945	0	0	0.0157334	0.00530164	0.0271354	0.341629	FALSE
k__Bacteria|p__Firmicutes|c__CFGB75721|o__OFGB75721|f__FGB75721|g__GGB9524|s__GGB9524_SGB14924	0.0876494	0.0136986	0	0	0.00495048	1.21918e-05	0.028255	0.341629	FALSE
k__Bacteria|p__Firmicutes|c__Clostridia|o__Eubacteriales|f__Lachnospiraceae|g__GGB28640|s__GGB28640_SGB4673	0.0876494	0.178082	0	0	0.00596367	0.00994753	0.0267152	0.341629	FALSE
k__Bacteria|p__Firmicutes|c__Clostridia|o__Eubacteriales|f__Lachnospiraceae|g__Kineothrix|s__Kineothrix_SGB4886	0.0119522	0.0547945	0	0	0.000855378	0.00111274	0.0279284	0.341629	FALSE
k__Bacteria|p__Firmicutes|c__Clostridia|o__Eubacteriales|f__Lachnospiraceae|g__Mediterraneibacter|s__Mediterraneibacter_SGB4598	0.0119522	0.0547945	0	0	7.71713e-05	0.0162127	0.0271354	0.341629	FALSE
k__Bacteria|p__Firmicutes|c__Clostridia|o__Eubacteriales|f__Lachnospiraceae|g__Roseburia|s__Roseburia_sp_AM59_24XD	0.0876494	0.0136986	0	0	0.0414392	1.67123e-05	0.028255	0.341629	FALSE
k__Bacteria|p__Firmicutes|c__Clostridia|o__Eubacteriales|f__Peptostreptococcaceae|g__Peptostreptococcus|s__Peptostreptococcus_SGB749	0.10757	0.205479	0	0	0.00291163	0.00953521	0.0249323	0.341629	FALSE
k__Bacteria|p__Firmicutes|c__Erysipelotrichia|o__Erysipelotrichales|f__Erysipelotrichaceae|g__Erysipelatoclostridium|s__Erysipelatoclostridium_SGB66626	0.0119522	0.0547945	0	0	0.000687928	0.00177795	0.026362	0.341629	FALSE
k__Bacteria|p__Firmicutes|c__Erysipelotrichia|o__Erysipelotrichales|f__Erysipelotrichaceae|g__Massilimicrobiota|s__Massilimicrobiota_timonensis	0.266932	0.150685	0	0	0.0212128	0.00224247	0.0281639	0.341629	FALSE
k__Bacteria|p__Proteobacteria|c__Betaproteobacteria|o__Burkholderiales|f__Burkholderiaceae|g__Ralstonia|s__Ralstonia_pickettii	0.0119522	0.0547945	0	0	0.00754685	0.0144423	0.026362	0.341629	FALSE
k__Bacteria|p__Synergistetes|c__Synergistia|o__Synergistales|f__Synergistaceae|g__Cloacibacillus|s__Cloacibacillus_porcorum	0.059761	0.136986	0	0	0.00140418	0.00427836	0.0261261	0.341629	FALSE
k__Bacteria|p__Firmicutes|c__Clostridia|o__Eubacteriales|f__Lachnospiraceae|g__GGB3819|s__GGB3819_SGB5184	0.111554	0.205479	0	0	0.0133629	0.0368236	0.0289859	0.346961	FALSE
k__Bacteria|p__Firmicutes|c__Erysipelotrichia|o__Erysipelotrichales|f__Erysipelotrichaceae|g__Erysipelatoclostridium|s__Erysipelatoclostridium_ramosum	0.609562	0.493151	0.0106	0	0.166175	0.0646289	0.0317608	0.372723	FALSE
k__Bacteria|p__Proteobacteria|c__Betaproteobacteria|o__Burkholderiales|f__Sutterellaceae|g__Parasutterella|s__Parasutterella_secunda	0.0796813	0.164384	0	0	0.0512273	0.101754	0.0314614	0.372723	FALSE
k__Bacteria|p__Firmicutes|c__Clostridia|o__Eubacteriales|f__Oscillospiraceae|g__GGB9469|s__GGB9469_SGB14862	0.0717131	0.150685	0	0	0.00899976	0.00702932	0.0330546	0.380014	FALSE
k__Bacteria|p__Firmicutes|c__Erysipelotrichia|o__Erysipelotrichales|f__Erysipelotrichaceae|g__Solobacterium|s__Solobacterium_SGB6834	0.0438247	0.109589	0	0	0.000804821	0.00111507	0.0331699	0.380014	FALSE
k__Bacteria|p__Fusobacteria|c__Fusobacteriia|o__Fusobacteriales|f__Fusobacteriaceae|g__Fusobacterium|s__Fusobacterium_mortiferum	0.179283	0.30137	0	0	0.846678	0.711875	0.0333346	0.380014	FALSE
k__Bacteria|p__Actinobacteria|c__Coriobacteriia|o__Eggerthellales|f__Eggerthellaceae|g__Slackia|s__Slackia_exigua	0.0199203	0.0684932	0	0	0.000192749	0.000571507	0.034587	0.390572	FALSE
k__Bacteria|p__Candidatus_Saccharibacteria|c__Candidatus_Nanosyncoccalia|o__Candidatus_Nanogingivales|f__Candidatus_Nanogingivalaceae|g__GGB12785|s__GGB12785_SGB19823	0.0278884	0.0821918	0	0	9.58566e-05	0.000335342	0.035725	0.395952	FALSE
k__Bacteria|p__Firmicutes|c__Clostridia|o__Eubacteriales|f__Oscillospiraceae|g__Hydrogenoanaerobacterium|s__Hydrogenoanaerobacterium_SGB53821	0.0278884	0.0821918	0	0	0.00156633	0.0067789	0.035725	0.395952	FALSE
k__Bacteria|p__Firmicutes|c__Negativicutes|o__Veillonellales|f__Veillonellaceae|g__Dialister|s__Dialister_pneumosintes	0.0199203	0.0684932	0	0	0.00287116	0.00471849	0.0362414	0.39799	FALSE
k__Bacteria|p__Actinobacteria|c__Coriobacteriia|o__Coriobacteriales|f__Atopobiaceae|g__Lancefieldella|s__Lancefieldella_rimae	0.0438247	0.109589	0	0	0.000699641	0.000939589	0.0374142	0.406194	FALSE
k__Bacteria|p__Firmicutes|c__Clostridia|o__Eubacteriales|f__Oscillospiraceae|g__Faecalibacterium|s__Faecalibacterium_prausnitzii	0.912351	0.890411	3.23285	2.4859	3.82574	2.85278	0.0380065	0.406194	FALSE
k__Bacteria|p__Synergistetes|c__Synergistia|o__Synergistales|f__Synergistaceae|g__Cloacibacillus|s__Cloacibacillus_evryensis	0.063745	0.136986	0	0	0.00305048	0.00569781	0.0377439	0.406194	FALSE
k__Bacteria|p__Proteobacteria|c__Epsilonproteobacteria|o__Campylobacterales|f__Campylobacteraceae|g__Campylobacter|s__Campylobacter_concisus	0.111554	0.205479	0	0	0.00551912	0.00891329	0.0384035	0.406805	FALSE
k__Bacteria|p__Candidatus_Saccharibacteria|c__Candidatus_Saccharimonadia|o__Candidatus_Nanosynbacterales|f__Candidatus_Nanosynbacteraceae|g__Candidatus_Nanosynbacter|s__Candidatus_Nanosynbacter_SGB19893	0.00796813	0.0410959	0	0	1.31474e-05	0.000752192	0.0419014	0.425051	FALSE
k__Bacteria|p__Firmicutes|c__CFGB1765|o__OFGB1765|f__FGB1765|g__GGB4604|s__GGB4604_SGB6371	0.00796813	0.0410959	0	0	7.01195e-06	0.00486055	0.0419014	0.425051	FALSE
k__Bacteria|p__Firmicutes|c__CFGB38642|o__OFGB38642|f__FGB38642|g__GGB9758|s__GGB9758_SGB15368	0.187251	0.0821918	0	0	0.13264	0.0724589	0.0406092	0.425051	FALSE
k__Bacteria|p__Firmicutes|c__Clostridia|o__Eubacteriales|f__Eubacteriaceae|g__Gallibacter|s__Gallibacter_intestinalis	0.00796813	0.0410959	0	0	0.000643586	0.0216507	0.0419014	0.425051	FALSE
k__Bacteria|p__Firmicutes|c__Clostridia|o__Eubacteriales|f__Lachnospiraceae|g__Roseburia|s__Roseburia_intestinalis	0.513944	0.383562	0.00268	0	0.496032	0.22931	0.0416655	0.425051	FALSE
k__Bacteria|p__Candidatus_Saccharibacteria|c__Candidatus_Saccharibacteria_unclassified|o__Candidatus_Saccharibacteria_unclassified|f__Candidatus_Saccharibacteria_unclassified|g__Candidatus_Saccharibacteria_unclassified|s__TM7_phylum_sp_oral_taxon_352	0.49004	0.60274	0	0.00354	0.0136433	0.0249086	0.0432414	0.434958	FALSE
k__Bacteria|p__Bacteroidota|c__Bacteroidia|o__Bacteroidales|f__Prevotellaceae|g__Prevotella|s__Prevotella_corporis	0.00796813	0.0410959	0	0	5.10359e-05	0.00018274	0.0446536	0.435461	FALSE
k__Bacteria|p__Firmicutes|c__Bacilli|o__Lactobacillales|f__Carnobacteriaceae|g__Granulicatella|s__Granulicatella_SGB8239	0.00796813	0.0410959	0	0	6.71315e-05	0.000309589	0.0439516	0.435461	FALSE
k__Bacteria|p__Firmicutes|c__Clostridia|o__Eubacteriales|f__Lachnospiraceae|g__Lachnospira|s__Lachnospira_eligens	0.581673	0.452055	0.0951	0	1.24351	0.924408	0.0447466	0.435461	FALSE
k__Bacteria|p__Lentisphaerae|c__Lentisphaeria|o__Victivallales|f__Victivallaceae|g__Victivallis|s__Victivallis_sp_Marseille_Q1083	0.00796813	0.0410959	0	0	0.000782112	0.000572466	0.0446536	0.435461	FALSE
k__Bacteria|p__Actinobacteria|c__Actinomycetia|o__Actinomycetales|f__Actinomycetaceae|g__Actinomyces|s__Actinomyces_sp_ICM47	0.215139	0.315068	0	0	0.00714693	0.0121871	0.0462129	0.439023	FALSE
k__Bacteria|p__Candidatus_Saccharibacteria|c__Candidatus_Saccharibacteria_unclassified|o__Candidatus_Saccharibacteria_unclassified|f__Candidatus_Saccharibacteria_unclassified|g__Candidatus_Saccharibacteria_unclassified|s__TM7_phylum_sp_oral_taxon_348	0.0478088	0.109589	0	0	0.000337649	0.00281137	0.0459361	0.439023	FALSE
k__Bacteria|p__Candidatus_Saccharibacteria|c__Candidatus_Saccharibacteria_unclassified|o__Candidatus_Saccharibacteria_unclassified|f__Candidatus_Saccharibacteria_unclassified|g__GGB18703|s__GGB18703_SGB19793	0.00796813	0.0410959	0	0	8.82072e-05	6.65753e-05	0.0460859	0.439023	FALSE
k__Bacteria|p__Firmicutes|c__Clostridia|o__Eubacteriales|f__Oscillospiraceae|g__Ruminococcus|s__Ruminococcus_sp_AF13_28	0.262948	0.369863	0	0	0.037071	0.0449018	0.0488631	0.460544	FALSE
k__Bacteria|p__Firmicutes|c__Clostridia|o__Eubacteriales|f__Clostridiaceae|g__Clostridium|s__Clostridium_sp_AF32_12BH	0.175299	0.0821918	0	0	0.00625729	0.00229274	0.0501235	0.468733	FALSE
k__Archaea|p__Candidatus_Thermoplasmatota|c__Thermoplasmata|o__Methanomassiliicoccales|f__Methanomassiliicoccaceae|g__GGB260|s__GGB260_SGB362	0.00398406	0.0273973	0	0	0.00111685	0.0113423	0.0670756	0.492951	FALSE
k__Bacteria|p__Actinobacteria|c__Actinomycetia|o__Actinomycetales|f__Actinomycetaceae|g__Actinomyces|s__Actinomyces_dentalis	0.00398406	0.0273973	0	0	1.72112e-05	0.00029137	0.0670756	0.492951	FALSE
k__Bacteria|p__Actinobacteria|c__Actinomycetia|o__Actinomycetales|f__Actinomycetaceae|g__Pauljensenia|s__Pauljensenia_hongkongensis	0.00398406	0.0273973	0	0	4.14343e-06	8.47945e-05	0.0670756	0.492951	FALSE
k__Bacteria|p__Actinobacteria|c__Coriobacteriia|o__Coriobacteriales|f__Coriobacteriaceae|g__Collinsella|s__Collinsella_aerofaciens	0.613546	0.753425	0.03258	0.08464	0.228678	0.26988	0.0641591	0.492951	FALSE
k__Bacteria|p__Bacteroidota|c__Bacteroidia|o__Bacteroidales|f__Bacteroidaceae|g__Bacteroides|s__Bacteroides_oleiciplenus	0.00398406	0.0273973	0	0	0.000462948	0.000671233	0.0683624	0.492951	FALSE
k__Bacteria|p__Bacteroidota|c__Bacteroidia|o__Bacteroidales|f__Prevotellaceae|g__Prevotella|s__Prevotella_oris	0.00398406	0.0273973	0	0	0.000579522	0.00180685	0.0683624	0.492951	FALSE
k__Bacteria|p__Bacteroidota|c__Bacteroidia|o__Bacteroidales|f__Prevotellaceae|g__Prevotella|s__Prevotella_stercorea	0.151394	0.232877	0	0	1.3265	3.18502	0.0581019	0.492951	FALSE
k__Bacteria|p__Bacteroidota|c__Bacteroidia|o__Bacteroidales|f__Rikenellaceae|g__Alistipes|s__Alistipes_communis	0.466135	0.356164	0	0	0.0788602	0.0600622	0.0621363	0.492951	FALSE
k__Bacteria|p__Bacteroidota|c__CFGB593|o__OFGB593|f__FGB593|g__GGB1345|s__GGB1345_SGB1803	0.00398406	0.0273973	0	0	0.000686853	0.00253562	0.0683624	0.492951	FALSE
k__Bacteria|p__Firmicutes|c__Bacilli|o__Bacillales|f__Bacillales_unclassified|g__Gemella|s__Gemella_sanguinis	0.207171	0.30137	0	0	0.00547323	0.00737548	0.0584828	0.492951	FALSE
k__Bacteria|p__Firmicutes|c__Bacilli|o__Lactobacillales|f__Enterococcaceae|g__Enterococcus|s__Enterococcus_faecium	0.0717131	0.0136986	0	0	0.0394694	3.08219e-05	0.0602417	0.492951	FALSE
k__Bacteria|p__Firmicutes|c__CFGB1292|o__OFGB1292|f__FGB1292|g__GGB3109|s__GGB3109_SGB4119	0.187251	0.287671	0	0	0.0146539	0.0295922	0.0605853	0.492951	FALSE
k__Bacteria|p__Firmicutes|c__CFGB2898|o__OFGB2898|f__FGB2898|g__GGB9210|s__GGB9210_SGB14149	0.0717131	0.0136986	0	0	0.00626892	0.00276397	0.0677406	0.492951	FALSE
k__Bacteria|p__Firmicutes|c__CFGB3012|o__OFGB3012|f__FGB3012|g__GGB9480|s__GGB9480_SGB14873	0.00398406	0.0273973	0	0	5.49801e-05	0.000555342	0.0670756	0.492951	FALSE
k__Bacteria|p__Firmicutes|c__CFGB3054|o__OFGB3054|f__FGB3054|g__GGB9694|s__GGB9694_SGB15204	0.0398406	0.0958904	0	0	0.00621753	0.00221986	0.0630266	0.492951	FALSE
k__Bacteria|p__Firmicutes|c__CFGB330|o__OFGB330|f__FGB330|g__GGB756|s__GGB756_SGB993	0.00398406	0.0273973	0	0	0.000218765	0.000976849	0.0683624	0.492951	FALSE
k__Bacteria|p__Firmicutes|c__CFGB4559|o__OFGB4559|f__FGB4559|g__GGB2983|s__GGB2983_SGB3965	0.0956175	0.0273973	0	0	0.00252458	0.00044863	0.0558895	0.492951	FALSE
k__Bacteria|p__Firmicutes|c__CFGB4605|o__OFGB4605|f__FGB4605|g__GGB13404|s__GGB13404_SGB14252	0.111554	0.0410959	0	0	0.00342598	0.000703562	0.0672106	0.492951	FALSE
k__Bacteria|p__Firmicutes|c__CFGB72939|o__OFGB72939|f__FGB72939|g__GGB74511|s__GGB74511_SGB47635	0.00398406	0.0273973	0	0	6.21514e-06	0.000402055	0.0670756	0.492951	FALSE
k__Bacteria|p__Firmicutes|c__CFGB9583|o__OFGB9583|f__FGB9583|g__GGB3490|s__GGB3490_SGB4664	0.0916335	0.0273973	0	0	0.0274837	0.00185877	0.0647525	0.492951	FALSE
k__Bacteria|p__Firmicutes|c__Clostridia|o__Eubacteriales|f__Eubacteriaceae|g__Eubacterium|s__Eubacterium_ventriosum	0.581673	0.506849	0.06129	0.00252	0.314685	0.188063	0.0534888	0.492951	FALSE
k__Bacteria|p__Firmicutes|c__Clostridia|o__Eubacteriales|f__Eubacteriales_Family_XIII_Incertae_Sedis|g__Mogibacterium|s__Mogibacterium_pumilum	0.00398406	0.0273973	0	0	7.6494e-06	1.09589e-05	0.0683624	0.492951	FALSE
k__Bacteria|p__Firmicutes|c__Clostridia|o__Eubacteriales|f__Eubacteriales_unclassified|g__GGB9759|s__GGB9759_SGB15370	0.0796813	0.150685	0	0	0.00360757	0.00887945	0.0556573	0.492951	FALSE
k__Bacteria|p__Firmicutes|c__Clostridia|o__Eubacteriales|f__Lachnospiraceae|g__Blautia|s__Blautia_hansenii	0.143426	0.246575	0	0	0.075475	0.111155	0.0546927	0.492951	FALSE
k__Bacteria|p__Firmicutes|c__Clostridia|o__Eubacteriales|f__Lachnospiraceae|g__Enterocloster|s__Enterocloster_hominis	0.314741	0.424658	0	0	0.102816	0.171021	0.0625301	0.492951	FALSE
k__Bacteria|p__Firmicutes|c__Clostridia|o__Eubacteriales|f__Lachnospiraceae|g__GGB3451|s__GGB3451_SGB4605	0.00398406	0.0273973	0	0	0.000248845	0.00977712	0.0658087	0.492951	FALSE
k__Bacteria|p__Firmicutes|c__Clostridia|o__Eubacteriales|f__Lachnospiraceae|g__GGB35456|s__GGB35456_SGB66051	0.00398406	0.0273973	0	0	6.69323e-06	0.00384438	0.0658087	0.492951	FALSE
k__Bacteria|p__Firmicutes|c__Clostridia|o__Eubacteriales|f__Lachnospiraceae|g__GGB3626|s__GGB3626_SGB4905	0.111554	0.0410959	0	0	0.00313705	0.000186164	0.0643519	0.492951	FALSE
k__Bacteria|p__Firmicutes|c__Clostridia|o__Eubacteriales|f__Oscillospiraceae|g__GGB9627|s__GGB9627_SGB15081	0.195219	0.0958904	0	0	0.0172909	0.0230959	0.0663947	0.492951	FALSE
k__Bacteria|p__Firmicutes|c__Clostridia|o__Eubacteriales|f__Oscillospiraceae|g__GGB9634|s__GGB9634_SGB15095	0.00398406	0.0273973	0	0	1.69323e-05	0.0075726	0.0658087	0.492951	FALSE
k__Bacteria|p__Firmicutes|c__Clostridia|o__Eubacteriales|f__Oscillospiraceae|g__GGB9635|s__GGB9635_SGB15103	0.0159363	0.0547945	0	0	0.00266813	0.0754188	0.0583356	0.492951	FALSE
k__Bacteria|p__Firmicutes|c__Clostridia|o__Eubacteriales|f__Oscillospiraceae|g__Ruminococcus|s__Ruminococcus_sp_AF41_9	0.0159363	0.0547945	0	0	0.000686335	0.00568425	0.0612005	0.492951	FALSE
k__Bacteria|p__Firmicutes|c__Erysipelotrichia|o__Erysipelotrichales|f__Erysipelotrichaceae|g__Solobacterium|s__Solobacterium_SGB6828	0.0318725	0.0821918	0	0	0.000459323	0.00226658	0.0569202	0.492951	FALSE
k__Bacteria|p__Firmicutes|c__Negativicutes|o__Veillonellales|f__Veillonellaceae|g__Veillonella|s__Veillonella_dispar	0.478088	0.60274	0	0.00339	0.157705	0.228439	0.0622139	0.492951	FALSE
k__Bacteria|p__Firmicutes|c__Tissierellia|o__Tissierellales|f__Peptoniphilaceae|g__Parvimonas|s__Parvimonas_micra	0.119522	0.205479	0	0	0.00387825	0.00642082	0.0589105	0.492951	FALSE
k__Bacteria|p__Proteobacteria|c__Deltaproteobacteria|o__Desulfovibrionales|f__Desulfovibrionaceae|g__Desulfovibrio|s__Desulfovibrio_desulfuricans	0.059761	0.123288	0	0	0.00353797	0.0129852	0.0678813	0.492951	FALSE
k__Bacteria|p__Proteobacteria|c__Gammaproteobacteria|o__Aeromonadales|f__Succinivibrionaceae|g__GGB2733|s__GGB2733_SGB3675	0.00398406	0.0273973	0	0	0.000203745	0.0202537	0.0670756	0.492951	FALSE
k__Eukaryota|p__Fornicata|c__Fornicata_unclassified|o__Diplomonadida|f__Hexamitidae|g__Giardia|s__Giardia_intestinalis_group_4	0.00398406	0.0273973	0	0	1.51394e-06	0.0465395	0.0658087	0.492951	FALSE
k__Bacteria|p__Firmicutes|c__Erysipelotrichia|o__Erysipelotrichales|f__Erysipelotrichaceae|g__Holdemania|s__Holdemania_filiformis	0.390438	0.493151	0	0	0.0108239	0.0144179	0.0702361	0.503429	FALSE
k__Bacteria|p__Firmicutes|c__Clostridia|o__Eubacteriales|f__Lachnospiraceae|g__Oliverpabstia|s__Oliverpabstia_intestinalis	0.366534	0.465753	0	0	0.0977324	0.166059	0.0709614	0.5056	FALSE
k__Bacteria|p__Firmicutes|c__Clostridia|o__Eubacteriales|f__Clostridiaceae|g__Clostridium|s__Clostridium_sp_AT4	0.390438	0.520548	0	0.01103	0.270439	0.326922	0.0715928	0.50708	FALSE
k__Bacteria|p__Firmicutes|c__Bacilli|o__Lactobacillales|f__Streptococcaceae|g__Streptococcus|s__Streptococcus_infantis	0.119522	0.205479	0	0	0.00196633	0.00262877	0.0731239	0.508891	FALSE
k__Bacteria|p__Firmicutes|c__Bacilli|o__Lactobacillales|f__Streptococcaceae|g__Streptococcus|s__Streptococcus_thermophilus	0.414343	0.328767	0	0	0.0989204	0.0495485	0.0729822	0.508891	FALSE
k__Bacteria|p__Firmicutes|c__Clostridia|o__Eubacteriales|f__Lachnospiraceae|g__Lachnospira|s__Lachnospira_pectinoschiza	0.681275	0.616438	0.36978	0.20495	1.76598	0.915204	0.0728498	0.508891	FALSE
k__Bacteria|p__Firmicutes|c__Clostridia|o__Eubacteriales|f__Eubacteriales_Family_XIII_Incertae_Sedis|g__Lentihominibacter|s__Lentihominibacter_faecis	0.314741	0.410959	0	0	0.00750777	0.0100886	0.0747823	0.517425	FALSE
k__Bacteria|p__Firmicutes|c__Clostridia|o__Eubacteriales|f__Lachnospiraceae|g__GGB3534|s__GGB3534_SGB4722	0.250996	0.164384	0	0	0.00817753	0.00346301	0.0754312	0.518915	FALSE
k__Bacteria|p__Firmicutes|c__Clostridia|o__Eubacteriales|f__Lachnospiraceae|g__Jutongia|s__Jutongia_hominis	0.10757	0.0410959	0	0	0.018688	0.00214466	0.0781411	0.534485	FALSE
k__Bacteria|p__Firmicutes|c__Clostridia|o__Eubacteriales|f__Lachnospiraceae|g__Roseburia|s__Roseburia_faecis	0.573705	0.438356	0.01947	0	0.683391	0.519877	0.0786021	0.534583	FALSE
k__Bacteria|p__Firmicutes|c__Bacilli|o__Lactobacillales|f__Streptococcaceae|g__Streptococcus|s__Streptococcus_sobrinus	0.0517928	0.109589	0	0	0.00171255	0.00470082	0.0795975	0.538295	FALSE
k__Bacteria|p__Firmicutes|c__Clostridia|o__Eubacteriales|f__Lachnospiraceae|g__Anaerotignum|s__Anaerotignum_sp_MSJ_24	0.12749	0.0547945	0	0	0.00526797	0.00366301	0.0815185	0.548189	FALSE
k__Bacteria|p__Firmicutes|c__Clostridia|o__Eubacteriales|f__Christensenellaceae|g__GGB9186|s__GGB9186_SGB14125	0.207171	0.123288	0	0	0.00722841	0.00219507	0.0820348	0.548579	FALSE
k__Bacteria|p__Bacteroidota|c__Bacteroidia|o__Bacteroidales|f__Bacteroidaceae|g__Bacteroides|s__Bacteroides_caccae	0.517928	0.616438	0.00773	0.11378	0.581143	0.625312	0.0825466	0.548935	FALSE
k__Bacteria|p__Fusobacteria|c__Fusobacteriia|o__Fusobacteriales|f__Fusobacteriaceae|g__Fusobacterium|s__Fusobacterium_periodonticum	0.0717131	0.136986	0	0	0.00193207	0.00384795	0.083329	0.551076	FALSE
k__Bacteria|p__Actinobacteria|c__Actinomycetia|o__Bifidobacteriales|f__Bifidobacteriaceae|g__Bifidobacterium|s__Bifidobacterium_adolescentis	0.50996	0.452055	0.0033	0	0.700621	0.241365	0.084303	0.554455	FALSE
k__Bacteria|p__Bacteroidota|c__Bacteroidia|o__Bacteroidales|f__Odoribacteraceae|g__Butyricimonas|s__Butyricimonas_virosa	0.290837	0.383562	0	0	0.0266318	0.04424	0.0866031	0.564613	FALSE
k__Bacteria|p__Firmicutes|c__CFGB2982|o__OFGB2982|f__FGB2982|g__GGB9342|s__GGB9342_SGB14306	0.167331	0.0821918	0	0	0.20041	0.040323	0.086791	0.564613	FALSE
k__Bacteria|p__Firmicutes|c__Bacilli|o__Lactobacillales|f__Streptococcaceae|g__Streptococcus|s__Streptococcus_parasanguinis	0.772908	0.835616	0.02711	0.07324	0.28973	0.277369	0.0874709	0.56596	FALSE
k__Bacteria|p__Firmicutes|c__Clostridia|o__Eubacteriales|f__Clostridiaceae|g__Clostridiaceae_unclassified|s__Clostridiaceae_bacterium_Marseille_Q3526	0.139442	0.232877	0	0	0.0569886	0.0303282	0.089241	0.57373	FALSE
k__Bacteria|p__Firmicutes|c__Clostridia|o__Eubacteriales|f__Lachnospiraceae|g__Brotolimicola|s__Brotolimicola_acetigignens	0.756972	0.753425	0.1096	0.04312	0.583188	0.465583	0.0896303	0.57373	FALSE
k__Bacteria|p__Actinobacteria|c__Coriobacteriia|o__Eggerthellales|f__Eggerthellaceae|g__GGB9365|s__GGB9365_SGB14341	0.12749	0.0547945	0	0	0.0112406	0.0102162	0.0905493	0.576529	FALSE
k__Bacteria|p__Firmicutes|c__Clostridia|o__Eubacteriales|f__Lachnospiraceae|g__Lachnospira|s__Lachnospira_sp_NSJ_43	0.223108	0.136986	0	0	0.252091	0.141225	0.0914814	0.579382	FALSE
k__Bacteria|p__Bacteroidota|c__Bacteroidia|o__Bacteroidales|f__Bacteroidaceae|g__Phocaeicola|s__Phocaeicola_massiliensis	0.298805	0.410959	0	0	1.00104	1.43373	0.0929287	0.583807	FALSE
k__Bacteria|p__Firmicutes|c__Clostridia|o__Eubacteriales|f__Oscillospiraceae|g__GGB9593|s__GGB9593_SGB15015	0.063745	0.0136986	0	0	0.00598996	0.000517945	0.0931556	0.583807	FALSE
k__Bacteria|p__Actinobacteria|c__Coriobacteriia|o__Coriobacteriales|f__Coriobacteriaceae|g__Senegalimassilia|s__Senegalimassilia_faecalis	0.0358566	0.0821918	0	0	0.00272394	0.00389822	0.0959435	0.588945	FALSE
k__Bacteria|p__Firmicutes|c__Bacilli|o__Lactobacillales|f__Streptococcaceae|g__Streptococcus|s__Streptococcus_vestibularis	0.191235	0.273973	0	0	0.0289157	0.017811	0.0956884	0.588945	FALSE
k__Bacteria|p__Firmicutes|c__Clostridia|o__Eubacteriales|f__Clostridiaceae|g__GGB3550|s__GGB3550_SGB4746	0.14741	0.219178	0	0	0.0150673	0.0455179	0.0956717	0.588945	FALSE
k__Bacteria|p__Firmicutes|c__Negativicutes|o__Veillonellales|f__Veillonellaceae|g__Veillonella|s__Veillonella_parvula	0.565737	0.630137	0.00303	0.01299	0.290686	0.253786	0.0958254	0.588945	FALSE
k__Bacteria|p__Actinobacteria|c__Actinomycetia|o__Actinomycetales|f__Actinomycetaceae|g__Actinomyces|s__Actinomyces_naeslundii	0.0199203	0.0547945	0	0	0.000176056	0.000944247	0.108347	0.591484	FALSE
k__Bacteria|p__Actinobacteria|c__Actinomycetia|o__Actinomycetales|f__Actinomycetaceae|g__Schaalia|s__Schaalia_SGB17157	0.0876494	0.150685	0	0	0.00143657	0.00570671	0.106393	0.591484	FALSE
k__Bacteria|p__Actinobacteria|c__Actinomycetia|o__Actinomycetales|f__Actinomycetaceae|g__Schaalia|s__Schaalia_cardiffensis	0.0119522	0.0410959	0	0	9.29084e-05	0.00246425	0.103287	0.591484	FALSE
k__Bacteria|p__Bacteroidota|c__Bacteroidia|o__Bacteroidales|f__Bacteroidaceae|g__GGB1385|s__GGB1385_SGB1890	0.0119522	0.0410959	0	0	0.0157265	0.0843651	0.103287	0.591484	FALSE
k__Bacteria|p__Bacteroidota|c__Bacteroidia|o__Bacteroidales|f__Prevotellaceae|g__Prevotella|s__Prevotella_salivae	0.0119522	0.0410959	0	0	0.000126813	0.000228767	0.103287	0.591484	FALSE
k__Bacteria|p__Bacteroidota|c__CFGB1458|o__OFGB1458|f__FGB1458|g__GGB1458|s__GGB1458_SGB2021	0.0278884	0.0684932	0	0	0.017197	0.0476219	0.10747	0.591484	FALSE
k__Bacteria|p__Bacteroidota|c__CFGB667|o__OFGB667|f__FGB667|g__GGB1661|s__GGB1661_SGB2275	0.0119522	0.0410959	0	0	7.69721e-05	0.000876301	0.102007	0.591484	FALSE
k__Bacteria|p__Firmicutes|c__Bacilli|o__Lactobacillales|f__Aerococcaceae|g__Abiotrophia|s__Abiotrophia_sp_HMSC24B09	0.0119522	0.0410959	0	0	0.000161992	0.000151507	0.111239	0.591484	FALSE
k__Bacteria|p__Firmicutes|c__Bacilli|o__Lactobacillales|f__Streptococcaceae|g__Lactococcus|s__Lactococcus_petauri	0.0119522	0.0410959	0	0	0.0160973	0.00219493	0.111239	0.591484	FALSE
k__Bacteria|p__Firmicutes|c__Bacilli|o__Lactobacillales|f__Streptococcaceae|g__Streptococcus|s__Streptococcus_oralis	0.366534	0.452055	0	0	0.0226349	0.0398338	0.10499	0.591484	FALSE
k__Bacteria|p__Firmicutes|c__CFGB1765|o__OFGB1765|f__FGB1765|g__GGB4567|s__GGB4567_SGB6307	0.0119522	0.0410959	0	0	0.0122745	0.0799482	0.105886	0.591484	FALSE
k__Bacteria|p__Firmicutes|c__CFGB3038|o__OFGB3038|f__FGB3038|g__GGB9534|s__GGB9534_SGB14937	0.282869	0.178082	0	0	0.0157339	0.00959877	0.0980047	0.591484	FALSE
k__Bacteria|p__Firmicutes|c__CFGB3062|o__OFGB3062|f__FGB3062|g__GGB9747|s__GGB9747_SGB15356	0.0836653	0.0273973	0	0	0.021801	0.00787329	0.105278	0.591484	FALSE
k__Bacteria|p__Firmicutes|c__CFGB3070|o__OFGB3070|f__FGB3070|g__GGB9775|s__GGB9775_SGB15395	0.179283	0.0958904	0	0	0.0118631	0.0107147	0.0979273	0.591484	FALSE
k__Bacteria|p__Firmicutes|c__CFGB9272|o__OFGB9272|f__FGB9272|g__GGB9296|s__GGB9296_SGB14253	0.059761	0.0136986	0	0	0.00311235	0.000203973	0.110577	0.591484	FALSE
k__Bacteria|p__Firmicutes|c__Clostridia|o__Eubacteriales|f__Clostridiaceae|g__Clostridium|s__Clostridium_sp_C5_48	0.0677291	0.123288	0	0	0.010649	0.0678349	0.110936	0.591484	FALSE
k__Bacteria|p__Firmicutes|c__Clostridia|o__Eubacteriales|f__Eubacteriales_Family_XIII_Incertae_Sedis|g__GGB32387|s__GGB32387_SGB47381	0.059761	0.0136986	0	0	0.00336319	5.89041e-05	0.106417	0.591484	FALSE
k__Bacteria|p__Firmicutes|c__Clostridia|o__Eubacteriales|f__Eubacteriales_Family_XIII_Incertae_Sedis|g__Mogibacterium|s__Mogibacterium_SGB3923	0.0119522	0.0410959	0	0	0.000270159	0.000120548	0.111239	0.591484	FALSE
k__Bacteria|p__Firmicutes|c__Clostridia|o__Eubacteriales|f__Lachnospiraceae|g__Eisenbergiella|s__Eisenbergiella_sp_OF01_20	0.0119522	0.0410959	0	0	7.76096e-05	0.000922055	0.100739	0.591484	FALSE
k__Bacteria|p__Firmicutes|c__Clostridia|o__Eubacteriales|f__Lachnospiraceae|g__GGB3649|s__GGB3649_SGB4958	0.0199203	0.0547945	0	0	0.00633669	0.00471	0.111675	0.591484	FALSE
k__Bacteria|p__Firmicutes|c__Clostridia|o__Eubacteriales|f__Lachnospiraceae|g__GGB3678|s__GGB3678_SGB4991	0.0278884	0.0684932	0	0	0.00356761	0.00272479	0.101448	0.591484	FALSE
k__Bacteria|p__Firmicutes|c__Clostridia|o__Eubacteriales|f__Lachnospiraceae|g__Lachnospiraceae_unclassified|s__Lachnospiraceae_bacterium_EP_SM_12S_S03	0.0119522	0.0410959	0	0	0.00340343	0.00204575	0.107204	0.591484	FALSE
k__Bacteria|p__Firmicutes|c__Clostridia|o__Eubacteriales|f__Lachnospiraceae|g__Tyzzerella|s__Tyzzerella_SGB4587	0.0756972	0.136986	0	0	0.00901685	0.0100993	0.104681	0.591484	FALSE
k__Bacteria|p__Firmicutes|c__Clostridia|o__Eubacteriales|f__Oscillospiraceae|g__GGB79118|s__GGB79118_SGB105839	0.0199203	0.0547945	0	0	0.000186813	0.00259753	0.104032	0.591484	FALSE
k__Bacteria|p__Firmicutes|c__Clostridia|o__Eubacteriales|f__Oscillospiraceae|g__GGB9602|s__GGB9602_SGB15031	0.167331	0.0958904	0	0	0.0782735	0.00997096	0.0987242	0.591484	FALSE
k__Bacteria|p__Firmicutes|c__Clostridia|o__Eubacteriales|f__Oscillospiraceae|g__GGB9635|s__GGB9635_SGB15106	0.103586	0.0410959	0	0	0.105836	0.0282932	0.0986895	0.591484	FALSE
k__Bacteria|p__Firmicutes|c__Clostridia|o__Eubacteriales|f__Oscillospiraceae|g__Neglectibacter|s__Neglectibacter_timonensis	0.0557769	0.109589	0	0	0.00166546	0.0035226	0.109627	0.591484	FALSE
k__Bacteria|p__Firmicutes|c__Firmicutes_unclassified|o__Firmicutes_unclassified|f__Firmicutes_unclassified|g__GGB9509|s__GGB9509_SGB14906	0.231076	0.136986	0	0	0.0209916	0.0132075	0.103898	0.591484	FALSE
k__Bacteria|p__Fusobacteria|c__Fusobacteriia|o__Fusobacteriales|f__Fusobacteriaceae|g__Fusobacterium|s__Fusobacterium_ulcerans	0.131474	0.205479	0	0	0.0485907	0.122122	0.105332	0.591484	FALSE
k__Bacteria|p__Proteobacteria|c__Gammaproteobacteria|o__Aeromonadales|f__Succinivibrionaceae|g__Succinatimonas|s__Succinatimonas_hippei	0.0278884	0.0684932	0	0	0.00162203	0.00630836	0.10747	0.591484	FALSE
k__Bacteria|p__Proteobacteria|c__Gammaproteobacteria|o__Enterobacterales|f__Enterobacteriaceae|g__Enterobacter|s__Enterobacter_kobei	0.059761	0.0136986	0	0	0.00145797	0.000121918	0.110577	0.591484	FALSE
k__Bacteria|p__Firmicutes|c__Clostridia|o__Eubacteriales|f__Clostridiaceae|g__Clostridium|s__Clostridium_sp_AF20_17LB	0.266932	0.178082	0	0	0.055343	0.0257641	0.113017	0.593955	FALSE
k__Bacteria|p__Firmicutes|c__Negativicutes|o__Veillonellales|f__Veillonellaceae|g__GGB4266|s__GGB4266_SGB5809	0.059761	0.0136986	0	0	0.106884	0.0256441	0.113134	0.593955	FALSE
k__Bacteria|p__Firmicutes|c__Clostridia|o__Eubacteriales|f__Oscillospiraceae|g__Anaeromassilibacillus|s__Anaeromassilibacillus_senegalensis	0.258964	0.164384	0	0	0.00985765	0.00563178	0.115703	0.604786	FALSE
k__Bacteria|p__Firmicutes|c__Clostridia|o__Eubacteriales|f__Eubacteriales_Family_XIII_Incertae_Sedis|g__GGB2987|s__GGB2987_SGB3969	0.135458	0.0684932	0	0	0.00161522	0.000424521	0.120588	0.627582	FALSE
k__Bacteria|p__Firmicutes|c__Clostridia|o__Eubacteriales|f__Oscillospiraceae|g__Massiliimalia|s__Massiliimalia_timonensis	0.247012	0.356164	0	0	0.00508777	0.00235808	0.125005	0.647751	FALSE
k__Bacteria|p__Firmicutes|c__Bacilli|o__Lactobacillales|f__Streptococcaceae|g__Streptococcus|s__Streptococcus_cristatus	0.115538	0.178082	0	0	0.00125279	0.00390055	0.126663	0.65071	FALSE
k__Bacteria|p__Firmicutes|c__Clostridia|o__Eubacteriales|f__Eubacteriaceae|g__Anaerofustis|s__Anaerofustis_stercorihominis	0.115538	0.0547945	0	0	0.000735857	0.000155616	0.126494	0.65071	FALSE
k__Bacteria|p__Firmicutes|c__Bacilli|o__Lactobacillales|f__Aerococcaceae|g__Abiotrophia|s__Abiotrophia_defectiva	0.0478088	0.0958904	0	0	0.000345179	0.00226507	0.131173	0.668146	FALSE
k__Bacteria|p__Firmicutes|c__Clostridia|o__Eubacteriales|f__Oscillospiraceae|g__Pseudoflavonifractor|s__Pseudoflavonifractor_sp_AF19_9AC	0.0756972	0.136986	0	0	0.00216454	0.00157795	0.130847	0.668146	FALSE
k__Bacteria|p__Firmicutes|c__Clostridia|o__Eubacteriales|f__Oscillospiraceae|g__Oscillibacter|s__Oscillibacter_valericigenes	0.752988	0.69863	0.06531	0.03565	0.160635	0.120065	0.132294	0.670999	FALSE
k__Bacteria|p__Candidatus_Saccharibacteria|c__Candidatus_Saccharimonadia|o__Candidatus_Saccharimonadales|f__Candidatus_Saccharimonadaceae|g__Candidatus_Nanosynsacchari|s__Candidatus_Nanosynsacchari_sp_TM7_ANC_38_39_G1_1	0.059761	0.109589	0	0	0.000450677	0.00226712	0.133972	0.676642	FALSE
k__Bacteria|p__Actinobacteria|c__Actinomycetia|o__Bifidobacteriales|f__Bifidobacteriaceae|g__Bifidobacterium|s__Bifidobacterium_animalis	0.115538	0.0547945	0	0	0.0220626	0.00794753	0.134753	0.677728	FALSE
k__Bacteria|p__Firmicutes|c__Clostridia|o__Eubacteriales|f__Clostridiaceae|g__Clostridium|s__Clostridium_SGB6177	0.0557769	0.0136986	0	0	0.0217463	0.00237767	0.137413	0.685346	FALSE
k__Bacteria|p__Firmicutes|c__Clostridia|o__Eubacteriales|f__Oscillospiraceae|g__Vescimonas|s__Vescimonas_fastidiosa	0.0557769	0.0136986	0	0	0.01258	0.00212164	0.137413	0.685346	FALSE
k__Bacteria|p__Actinobacteria|c__Actinomycetia|o__Actinomycetales|f__Actinomycetaceae|g__Actinomyces|s__Actinomyces_sp_oral_taxon_448	0.00796813	0.0273973	0	0	3.48606e-05	0.000398767	0.182782	0.731494	FALSE
k__Bacteria|p__Actinobacteria|c__Coriobacteriia|o__Coriobacteriales|f__Coriobacteriaceae|g__Collinsella|s__Collinsella_intestinalis	0.0517928	0.0136986	0	0	0.0127239	3.23288e-05	0.15491	0.731494	FALSE
k__Bacteria|p__Actinobacteria|c__Coriobacteriia|o__Coriobacteriales|f__Coriobacteriaceae|g__Collinsella|s__Collinsella_stercoris	0.0159363	0.0410959	0	0	0.00210068	0.00753658	0.189069	0.731494	FALSE
k__Bacteria|p__Actinobacteria|c__Coriobacteriia|o__Coriobacteriales|f__Coriobacteriaceae|g__Senegalimassilia|s__Senegalimassilia_SGB14826	0.0159363	0.0410959	0	0	0.000353785	0.00461616	0.183437	0.731494	FALSE
k__Bacteria|p__Actinobacteria|c__Coriobacteriia|o__Eggerthellales|f__Eggerthellaceae|g__Cryptobacterium|s__Cryptobacterium_curtum	0.00796813	0.0273973	0	0	5.09163e-05	0.000166986	0.187706	0.731494	FALSE
k__Bacteria|p__Actinobacteria|c__Coriobacteriia|o__Eggerthellales|f__Eggerthellaceae|g__GGB45432|s__GGB45432_SGB63101	0.0717131	0.123288	0	0	0.000865777	0.00171425	0.156014	0.731494	FALSE
k__Bacteria|p__Bacteroidota|c__Bacteroidia|o__Bacteroidales|f__Bacteroidaceae|g__Bacteroides|s__Bacteroides_cutis	0.00796813	0.0273973	0	0	0.000666135	0.000137397	0.192728	0.731494	FALSE
k__Bacteria|p__Bacteroidota|c__Bacteroidia|o__Bacteroidales|f__Bacteroidaceae|g__Phocaeicola|s__Phocaeicola_sartorii	0.0159363	0.0410959	0	0	5.37849e-06	5.16438e-05	0.187178	0.731494	FALSE
k__Bacteria|p__Bacteroidota|c__Bacteroidia|o__Bacteroidales|f__Prevotellaceae|g__GGB1248|s__GGB1248_SGB1669	0.0159363	0.0410959	0	0	0.000873426	0.0309137	0.187178	0.731494	FALSE
k__Bacteria|p__Bacteroidota|c__Bacteroidia|o__Bacteroidales|f__Prevotellaceae|g__Paraprevotella|s__Paraprevotella_clara	0.211155	0.30137	0	0	0.217407	0.169766	0.196747	0.731494	FALSE
k__Bacteria|p__Bacteroidota|c__Bacteroidia|o__Bacteroidales|f__Prevotellaceae|g__Prevotella|s__Prevotella_nigrescens	0.00796813	0.0273973	0	0	0.000229761	0.00334082	0.187706	0.731494	FALSE
k__Bacteria|p__Candidatus_Saccharibacteria|c__Candidatus_Saccharibacteria_unclassified|o__Candidatus_Saccharibacteria_unclassified|f__Candidatus_Saccharibacteria_unclassified|g__Candidatus_Saccharibacteria_unclassified|s__TM7_phylum_sp_oral_taxon_351	0.0159363	0.0410959	0	0	0.000281514	0.000644795	0.194828	0.731494	FALSE
k__Bacteria|p__Candidatus_Saccharibacteria|c__Candidatus_Saccharibacteria_unclassified|o__Candidatus_Saccharibacteria_unclassified|f__Candidatus_Saccharibacteria_unclassified|g__GGB12798|s__GGB12798_SGB135773	0.00796813	0.0273973	0	0	4.50199e-06	0.000176849	0.187706	0.731494	FALSE
k__Bacteria|p__Firmicutes|c__Bacilli|o__Lactobacillales|f__Lactobacillaceae|g__Ligilactobacillus|s__Ligilactobacillus_salivarius	0.0956175	0.150685	0	0	0.0969486	0.161233	0.189519	0.731494	FALSE
k__Bacteria|p__Firmicutes|c__Bacilli|o__Lactobacillales|f__Lactobacillaceae|g__Limosilactobacillus|s__Limosilactobacillus_portuensis	0.00796813	0.0273973	0	0	0.00081247	0.00056274	0.187706	0.731494	FALSE
k__Bacteria|p__Firmicutes|c__Bacilli|o__Lactobacillales|f__Streptococcaceae|g__Streptococcus|s__Streptococcus_constellatus	0.0836653	0.136986	0	0	0.00130801	0.00483151	0.150416	0.731494	FALSE
k__Bacteria|p__Firmicutes|c__Bacilli|o__Lactobacillales|f__Streptococcaceae|g__Streptococcus|s__Streptococcus_gallolyticus	0.0398406	0.0821918	0	0	0.153025	0.0333422	0.152393	0.731494	FALSE
k__Bacteria|p__Firmicutes|c__CFGB1201|o__OFGB1201|f__FGB1201|g__GGB2958|s__GGB2958_SGB3940	0.00796813	0.0273973	0	0	0.000298566	0.000357534	0.192728	0.731494	FALSE
k__Bacteria|p__Firmicutes|c__CFGB1211|o__OFGB1211|f__FGB1211|g__GGB2970|s__GGB2970_SGB3952	0.143426	0.0821918	0	0	0.00458649	0.00173219	0.155144	0.731494	FALSE
k__Bacteria|p__Firmicutes|c__CFGB1258|o__OFGB1258|f__FGB1258|g__GGB3052|s__GGB3052_SGB4053	0.0239044	0.0547945	0	0	0.00224777	0.00146918	0.191782	0.731494	FALSE
k__Bacteria|p__Firmicutes|c__CFGB1260|o__OFGB1260|f__FGB1260|g__GGB3057|s__GGB3057_SGB71294	0.0677291	0.0273973	0	0	0.00449665	0.000189863	0.189931	0.731494	FALSE
k__Bacteria|p__Firmicutes|c__CFGB1262|o__OFGB1262|f__FGB1262|g__GGB3061|s__GGB3061_SGB4063	0.139442	0.0821918	0	0	0.00223757	0.0010089	0.18691	0.731494	FALSE
k__Bacteria|p__Firmicutes|c__CFGB2834|o__OFGB2834|f__FGB2834|g__GGB9062|s__GGB9062_SGB13981	0.10757	0.0547945	0	0	0.00316036	0.0022274	0.18274	0.731494	FALSE
k__Bacteria|p__Firmicutes|c__CFGB2880|o__OFGB2880|f__FGB2880|g__GGB9184|s__GGB9184_SGB14123	0.00796813	0.0273973	0	0	0.00184566	0.00387548	0.187706	0.731494	FALSE
k__Bacteria|p__Firmicutes|c__CFGB2898|o__OFGB2898|f__FGB2898|g__GGB9210|s__GGB9210_SGB14150	0.00796813	0.0273973	0	0	0.000273028	0.000327945	0.187706	0.731494	FALSE
k__Bacteria|p__Firmicutes|c__CFGB3057|o__OFGB3057|f__FGB3057|g__GGB9719|s__GGB9719_SGB15272	0.36255	0.273973	0	0	0.0296833	0.0228489	0.1964	0.731494	FALSE
k__Bacteria|p__Firmicutes|c__CFGB3069|o__OFGB3069|f__FGB3069|g__GGB9767|s__GGB9767_SGB15385	0.0478088	0.0136986	0	0	0.00138422	0.000280959	0.194137	0.731494	FALSE
k__Bacteria|p__Firmicutes|c__CFGB77241|o__OFGB77241|f__FGB77241|g__GGB45497|s__GGB45497_SGB63169	0.0239044	0.0547945	0	0	0.00129131	0.000401781	0.193399	0.731494	FALSE
k__Bacteria|p__Firmicutes|c__CFGB79237|o__OFGB79237|f__FGB79237|g__GGB9061|s__GGB9061_SGB13979	0.00796813	0.0273973	0	0	0.00294339	0.00151301	0.192728	0.731494	FALSE
k__Bacteria|p__Firmicutes|c__Clostridia|o__Clostridia_unclassified|f__Clostridia_unclassified|g__Clostridia_unclassified|s__Clostridia_bacterium	0.059761	0.109589	0	0	0.0200473	0.024061	0.150423	0.731494	FALSE
k__Bacteria|p__Firmicutes|c__Clostridia|o__Clostridia_unclassified|f__Clostridia_unclassified|g__Clostridia_unclassified|s__Clostridia_bacterium_UC5_1_1D1	0.589641	0.506849	0.00173	0.00015	0.00864127	0.00584425	0.191775	0.731494	FALSE
k__Bacteria|p__Firmicutes|c__Clostridia|o__Eubacteriales|f__Christensenellaceae|g__Christensenellaceae_unclassified|s__Christensenellaceae_bacterium	0.00796813	0.0273973	0	0	2.35458e-05	2.0411e-05	0.187706	0.731494	FALSE
k__Bacteria|p__Firmicutes|c__Clostridia|o__Eubacteriales|f__Clostridiaceae|g__Clostridiaceae_unclassified|s__Clostridiaceae_unclassified_SGB15090	0.0517928	0.0136986	0	0	0.0175309	0.000122192	0.153744	0.731494	FALSE
k__Bacteria|p__Firmicutes|c__Clostridia|o__Eubacteriales|f__Clostridiaceae|g__Clostridiaceae_unclassified|s__Clostridiaceae_unclassified_SGB4771	0.123506	0.0684932	0	0	0.00537163	0.00210918	0.179415	0.731494	FALSE
k__Bacteria|p__Firmicutes|c__Clostridia|o__Eubacteriales|f__Clostridiaceae|g__Clostridium|s__Clostridium_sp_AF27_2AA	0.191235	0.123288	0	0	0.0304502	0.011234	0.165045	0.731494	FALSE
k__Bacteria|p__Firmicutes|c__Clostridia|o__Eubacteriales|f__Clostridiaceae|g__Clostridium|s__Clostridium_sp_AF36_4	0.183267	0.109589	0	0	0.046123	0.0405014	0.189815	0.731494	FALSE
k__Bacteria|p__Firmicutes|c__Clostridia|o__Eubacteriales|f__Eubacteriaceae|g__Intestinibacillus|s__Intestinibacillus_sp_Marseille_P6563	0.14741	0.205479	0	0	0.000890837	0.00147973	0.175389	0.731494	FALSE
k__Bacteria|p__Firmicutes|c__Clostridia|o__Eubacteriales|f__Eubacteriales_Family_XIII_Incertae_Sedis|g__Eubacteriales_Family_XIII_Incertae_Sedis_unclassified|s__Eubacterium_nodatum	0.00796813	0.0273973	0	0	3.07968e-05	0.000276164	0.185232	0.731494	FALSE
k__Bacteria|p__Firmicutes|c__Clostridia|o__Eubacteriales|f__Eubacteriales_unclassified|g__Eubacteriales_unclassified|s__Clostridiales_bacterium	0.7251	0.780822	0.04146	0.07418	0.197287	0.213625	0.160352	0.731494	FALSE
k__Bacteria|p__Firmicutes|c__Clostridia|o__Eubacteriales|f__Eubacteriales_unclassified|g__Eubacteriales_unclassified|s__Clostridiales_bacterium_KLE1615	0.693227	0.657534	0.01867	0.01598	0.0766661	0.0415107	0.188648	0.731494	FALSE
k__Bacteria|p__Firmicutes|c__Clostridia|o__Eubacteriales|f__Eubacteriales_unclassified|g__Evtepia|s__Evtepia_gabavorous	0.314741	0.424658	0	0	0.0269365	0.0394451	0.15757	0.731494	FALSE
k__Bacteria|p__Firmicutes|c__Clostridia|o__Eubacteriales|f__Eubacteriales_unclassified|g__GGB9759|s__GGB9759_SGB15372	0.00796813	0.0273973	0	0	0.000701713	0.000956164	0.190205	0.731494	FALSE
k__Bacteria|p__Firmicutes|c__Clostridia|o__Eubacteriales|f__Eubacteriales_unclassified|g__Intestinimonas|s__Intestinimonas_massiliensis	0.183267	0.109589	0	0	0.0117567	0.0051263	0.150441	0.731494	FALSE
k__Bacteria|p__Firmicutes|c__Clostridia|o__Eubacteriales|f__Lachnospiraceae|g__Blautia|s__Blautia_marasmi	0.0239044	0.0547945	0	0	0.00387876	0.00212301	0.183842	0.731494	FALSE
k__Bacteria|p__Firmicutes|c__Clostridia|o__Eubacteriales|f__Lachnospiraceae|g__Enterocloster|s__Enterocloster_aldenensis	0.561753	0.520548	0.00271	0.00072	0.0299117	0.0196255	0.178397	0.731494	FALSE
k__Bacteria|p__Firmicutes|c__Clostridia|o__Eubacteriales|f__Lachnospiraceae|g__GGB3429|s__GGB3429_SGB71704	0.00796813	0.0273973	0	0	0.000108327	0.000102466	0.192728	0.731494	FALSE
k__Bacteria|p__Firmicutes|c__Clostridia|o__Eubacteriales|f__Lachnospiraceae|g__GGB3441|s__GGB3441_SGB4591	0.00796813	0.0273973	0	0	2.05976e-05	0.000299452	0.182782	0.731494	FALSE
k__Bacteria|p__Firmicutes|c__Clostridia|o__Eubacteriales|f__Lachnospiraceae|g__GGB3740|s__GGB3740_SGB5077	0.247012	0.178082	0	0	0.28194	0.137747	0.192124	0.731494	FALSE
k__Bacteria|p__Firmicutes|c__Clostridia|o__Eubacteriales|f__Lachnospiraceae|g__GGB3818|s__GGB3818_SGB5183	0.0517928	0.0958904	0	0	0.00153845	0.00239164	0.179965	0.731494	FALSE
k__Bacteria|p__Firmicutes|c__Clostridia|o__Eubacteriales|f__Lachnospiraceae|g__GGB74505|s__GGB74505_SGB47518	0.0239044	0.0547945	0	0	0.000991434	0.000381644	0.186988	0.731494	FALSE
k__Bacteria|p__Firmicutes|c__Clostridia|o__Eubacteriales|f__Lachnospiraceae|g__Lachnospiraceae_unclassified|s__Lachnospiraceae_bacterium_AM48_27BH	0.298805	0.219178	0	0	0.0446611	0.0219173	0.159704	0.731494	FALSE
k__Bacteria|p__Firmicutes|c__Clostridia|o__Eubacteriales|f__Lachnospiraceae|g__Lachnospiraceae_unclassified|s__Lachnospiraceae_bacterium_NSJ_143	0.00796813	0.0273973	0	0	0.00021996	0.000283699	0.187706	0.731494	FALSE
k__Bacteria|p__Firmicutes|c__Clostridia|o__Eubacteriales|f__Lachnospiraceae|g__Lachnospiraceae_unclassified|s__Lachnospiraceae_bacterium_oral_taxon_096	0.0318725	0.0684932	0	0	0.00036761	0.00032863	0.16957	0.731494	FALSE
k__Bacteria|p__Firmicutes|c__Clostridia|o__Eubacteriales|f__Lachnospiraceae|g__Mediterraneibacter|s__Mediterraneibacter_sp_NSJ_151	0.0916335	0.150685	0	0	0.00500207	0.00226904	0.171815	0.731494	FALSE
k__Bacteria|p__Firmicutes|c__Clostridia|o__Eubacteriales|f__Lachnospiraceae|g__Roseburia|s__Roseburia_hominis	0.645418	0.630137	0.02539	0.01132	0.170562	0.135851	0.183838	0.731494	FALSE
k__Bacteria|p__Firmicutes|c__Clostridia|o__Eubacteriales|f__Lachnospiraceae|g__Roseburia|s__Roseburia_sp_AF02_12	0.2749	0.191781	0	0	0.110476	0.0338774	0.15906	0.731494	FALSE
k__Bacteria|p__Firmicutes|c__Clostridia|o__Eubacteriales|f__Oscillospiraceae|g__Anaerotruncus|s__Anaerotruncus_colihominis	0.334661	0.410959	0	0	0.00951124	0.0169347	0.154562	0.731494	FALSE
k__Bacteria|p__Firmicutes|c__Clostridia|o__Eubacteriales|f__Oscillospiraceae|g__Flavonifractor|s__Flavonifractor_sp_An10	0.0517928	0.0136986	0	0	0.00358606	0.00717753	0.168179	0.731494	FALSE
k__Bacteria|p__Firmicutes|c__Clostridia|o__Eubacteriales|f__Oscillospiraceae|g__GGB3345|s__GGB3345_SGB4425	0.163347	0.0958904	0	0	0.0844811	0.067096	0.168102	0.731494	FALSE
k__Bacteria|p__Firmicutes|c__Clostridia|o__Eubacteriales|f__Oscillospiraceae|g__GGB9495|s__GGB9495_SGB14892	0.0159363	0.0410959	0	0	0.000418167	0.00433452	0.192894	0.731494	FALSE
k__Bacteria|p__Firmicutes|c__Clostridia|o__Eubacteriales|f__Oscillospiraceae|g__GGB9590|s__GGB9590_SGB15012	0.0876494	0.0410959	0	0	0.0026008	0.00266068	0.195419	0.731494	FALSE
k__Bacteria|p__Firmicutes|c__Clostridia|o__Eubacteriales|f__Oscillospiraceae|g__GGB9634|s__GGB9634_SGB15093	0.103586	0.0547945	0	0	0.0385923	0.00953726	0.194567	0.731494	FALSE
k__Bacteria|p__Firmicutes|c__Clostridia|o__Eubacteriales|f__Oscillospiraceae|g__GGB9636|s__GGB9636_SGB15107	0.0478088	0.0136986	0	0	0.0106518	6.0274e-05	0.187065	0.731494	FALSE
k__Bacteria|p__Firmicutes|c__Clostridia|o__Eubacteriales|f__Oscillospiraceae|g__Hydrogeniiclostridium|s__Hydrogeniiclostridium_mannosilyticum	0.163347	0.0958904	0	0	0.00274163	0.00101247	0.167394	0.731494	FALSE
k__Bacteria|p__Firmicutes|c__Clostridia|o__Eubacteriales|f__Oscillospiraceae|g__Lawsonibacter|s__Lawsonibacter_faecis	0.0438247	0.0821918	0	0	0.000533227	0.00128247	0.193406	0.731494	FALSE
k__Bacteria|p__Firmicutes|c__Clostridia|o__Eubacteriales|f__Oscillospiraceae|g__Pseudoflavonifractor|s__Pseudoflavonifractor_phocaeensis	0.12749	0.191781	0	0	0.0216546	0.0277814	0.185148	0.731494	FALSE
k__Bacteria|p__Firmicutes|c__Clostridia|o__Eubacteriales|f__Peptostreptococcaceae|g__Filifactor|s__Filifactor_alocis	0.00796813	0.0273973	0	0	0.000261434	0.000177945	0.192728	0.731494	FALSE
k__Bacteria|p__Firmicutes|c__Clostridia|o__Eubacteriales|f__Peptostreptococcaceae|g__Peptostreptococcus|s__Peptostreptococcus_stomatis	0.0717131	0.123288	0	0	0.00215502	0.0042274	0.150896	0.731494	FALSE
k__Bacteria|p__Firmicutes|c__Erysipelotrichia|o__Erysipelotrichales|f__Erysipelotrichaceae|g__Faecalibacillus|s__Faecalibacillus_intestinalis	0.374502	0.452055	0	0	0.0819633	0.101858	0.193776	0.731494	FALSE
k__Bacteria|p__Firmicutes|c__Erysipelotrichia|o__Erysipelotrichales|f__Erysipelotrichaceae|g__Faecalicoccus|s__Faecalicoccus_pleomorphus	0.0677291	0.0273973	0	0	0.00430809	0.00018	0.185262	0.731494	FALSE
k__Bacteria|p__Firmicutes|c__Erysipelotrichia|o__Erysipelotrichales|f__Erysipelotrichaceae|g__Holdemania|s__Holdemania_sp_1001095H_141210_F2	0.0517928	0.0136986	0	0	0.0021651	0.000302329	0.158447	0.731494	FALSE
k__Bacteria|p__Firmicutes|c__Erysipelotrichia|o__Erysipelotrichales|f__Erysipelotrichaceae|g__Massilicoli|s__Massilicoli_timonensis	0.00796813	0.0273973	0	0	0.000220478	0.000367534	0.190205	0.731494	FALSE
k__Bacteria|p__Firmicutes|c__Firmicutes_unclassified|o__Firmicutes_unclassified|f__Firmicutes_unclassified|g__GGB9512|s__GGB9512_SGB14909	0.0836653	0.136986	0	0	0.024229	0.0571523	0.186422	0.731494	FALSE
k__Bacteria|p__Firmicutes|c__Negativicutes|o__Acidaminococcales|f__Acidaminococcaceae|g__Acidaminococcus|s__Acidaminococcus_massiliensis	0.0517928	0.0958904	0	0	0.0139866	0.021454	0.174502	0.731494	FALSE
k__Bacteria|p__Firmicutes|c__Negativicutes|o__Selenomonadales|f__Selenomonadaceae|g__Selenomonas|s__Selenomonas_SGB5880	0.0159363	0.0410959	0	0	0.000455976	0.000465342	0.192894	0.731494	FALSE
k__Bacteria|p__Fusobacteria|c__Fusobacteriia|o__Fusobacteriales|f__Fusobacteriaceae|g__GGB4386|s__GGB4386_SGB6036	0.00796813	0.0273973	0	0	0.011318	0.0152941	0.187706	0.731494	FALSE
k__Bacteria|p__Lentisphaerae|c__CFGB2378|o__OFGB2378|f__FGB2378|g__GGB6522|s__GGB6522_SGB9214	0.0159363	0.0410959	0	0	0.00123773	0.00390151	0.192894	0.731494	FALSE
k__Bacteria|p__Proteobacteria|c__Betaproteobacteria|o__Burkholderiales|f__Oxalobacteraceae|g__GGB6649|s__GGB6649_SGB9391	0.0517928	0.0136986	0	0	0.000885538	0.000437534	0.165705	0.731494	FALSE
k__Bacteria|p__Proteobacteria|c__Deltaproteobacteria|o__Desulfovibrionales|f__Desulfovibrionaceae|g__Desulfovibrio|s__Desulfovibrio_piger	0.0956175	0.150685	0	0	0.0221762	0.0374674	0.186866	0.731494	FALSE
k__Bacteria|p__Proteobacteria|c__Epsilonproteobacteria|o__Campylobacterales|f__Helicobacteraceae|g__Helicobacter|s__Helicobacter_cinaedi	0.00796813	0.0273973	0	0	0.00227267	0.0109482	0.187706	0.731494	FALSE
k__Bacteria|p__Proteobacteria|c__Gammaproteobacteria|o__Pasteurellales|f__Pasteurellaceae|g__Aggregatibacter|s__Aggregatibacter_sp_2125159857	0.0159363	0.0410959	0	0	0.000694422	0.00108027	0.196776	0.731494	FALSE
k__Bacteria|p__Synergistetes|c__Synergistia|o__Synergistales|f__Synergistaceae|g__Cloacibacillus|s__Cloacibacillus_SGB15503	0.0159363	0.0410959	0	0	0.000797171	0.00409205	0.196776	0.731494	FALSE
k__Bacteria|p__Firmicutes|c__CFGB2915|o__OFGB2915|f__FGB2915|g__GGB36267|s__GGB36267_SGB14177	0.0677291	0.0273973	0	0	0.00397793	0.00356849	0.199529	0.738649	FALSE
k__Bacteria|p__Firmicutes|c__Negativicutes|o__Selenomonadales|f__Selenomonadaceae|g__Mitsuokella|s__Mitsuokella_jalaludinii	0.0478088	0.0136986	0	0	0.0525418	0.0171529	0.199935	0.738649	FALSE
k__Bacteria|p__Firmicutes|c__CFGB2984|o__OFGB2984|f__FGB2984|g__GGB9347|s__GGB9347_SGB14313	0.0677291	0.0273973	0	0	0.0217203	0.0181847	0.201983	0.743921	FALSE
k__Bacteria|p__Firmicutes|c__Erysipelotrichia|o__Erysipelotrichales|f__Erysipelotrichaceae|g__Longibaculum|s__Longibaculum_muris	0.0159363	0.0410959	0	0	0.00123514	0.000303425	0.202706	0.74429	FALSE
k__Bacteria|p__Firmicutes|c__Clostridia|o__Eubacteriales|f__Eubacteriales_Family_XIII_Incertae_Sedis|g__Emergencia|s__Emergencia_timonensis	0.0677291	0.109589	0	0	0.000663705	0.00274562	0.204024	0.74684	FALSE
k__Bacteria|p__Firmicutes|c__Clostridia|o__Eubacteriales|f__Clostridiaceae|g__Clostridiaceae_unclassified|s__Clostridiaceae_bacterium	0.820717	0.794521	0.19143	0.14883	0.363698	0.233498	0.205002	0.748132	FALSE
k__Bacteria|p__Actinobacteria|c__Coriobacteriia|o__Coriobacteriales|f__Atopobiaceae|g__Olsenella|s__Olsenella_uli	0.0159363	0.0410959	0	0	0.000472151	9e-05	0.20673	0.752146	FALSE
k__Bacteria|p__Firmicutes|c__CFGB1217|o__OFGB1217|f__FGB1217|g__GGB2982|s__GGB2982_SGB3964	0.219124	0.150685	0	0	0.00342371	0.00218425	0.210255	0.762652	FALSE
k__Bacteria|p__Bacteroidota|c__Bacteroidia|o__Bacteroidales|f__Bacteroidaceae|g__Phocaeicola|s__Phocaeicola_coprophilus	0.063745	0.109589	0	0	0.252615	0.1549	0.213968	0.769766	FALSE
k__Bacteria|p__Bacteroidota|c__Bacteroidia|o__Bacteroidales|f__Odoribacteraceae|g__Odoribacter|s__Odoribacter_splanchnicus	0.689243	0.767123	0.09935	0.1452	0.197419	0.232859	0.214146	0.769766	FALSE
k__Bacteria|p__Firmicutes|c__CFGB3012|o__OFGB3012|f__FGB3012|g__GGB9480|s__GGB9480_SGB14874	0.155378	0.219178	0	0	0.0469785	0.0676403	0.213592	0.769766	FALSE
k__Bacteria|p__Bacteroidota|c__Bacteroidia|o__Bacteroidales|f__Bacteroidaceae|g__Bacteroides|s__Bacteroides_fragilis	0.466135	0.39726	0	0	0.977965	0.484792	0.21487	0.770058	FALSE
k__Bacteria|p__Firmicutes|c__Erysipelotrichia|o__Erysipelotrichales|f__Erysipelotrichaceae|g__Holdemanella|s__Holdemanella_porci	0.191235	0.260274	0	0	0.162031	0.19331	0.217391	0.776767	FALSE
k__Archaea|p__Candidatus_Thermoplasmatota|c__Thermoplasmata|o__Methanomassiliicoccales|f__Candidatus_Methanomethylophilaceae|g__GGB267|s__GGB267_SGB372	0.00398406	0.0136986	0	0	0.000203426	0.00103932	0.351711	0.779616	FALSE
k__Bacteria|p__Actinobacteria|c__Actinomycetia|o__Actinomycetales|f__Actinomycetaceae|g__Actinomyces|s__Actinomyces_bouchesdurhonensis	0.0836653	0.123288	0	0	0.00208641	0.0139571	0.270903	0.779616	FALSE
k__Bacteria|p__Actinobacteria|c__Actinomycetia|o__Actinomycetales|f__Actinomycetaceae|g__Schaalia|s__Schaalia_georgiae	0.00398406	0.0136986	0	0	1.95219e-05	4.36986e-05	0.357149	0.779616	FALSE
k__Bacteria|p__Actinobacteria|c__Actinomycetia|o__Bifidobacteriales|f__Bifidobacteriaceae|g__Alloscardovia|s__Alloscardovia_omnicolens	0.0478088	0.0821918	0	0	0.0213304	0.00631192	0.234429	0.779616	FALSE
k__Bacteria|p__Actinobacteria|c__Actinomycetia|o__Bifidobacteriales|f__Bifidobacteriaceae|g__Bifidobacterium|s__Bifidobacterium_bifidum	0.199203	0.150685	0	0	0.186484	0.0700912	0.338346	0.779616	FALSE
k__Bacteria|p__Actinobacteria|c__Actinomycetia|o__Bifidobacteriales|f__Bifidobacteriaceae|g__Bifidobacterium|s__Bifidobacterium_breve	0.119522	0.0821918	0	0	0.232023	0.00325219	0.346925	0.779616	FALSE
k__Bacteria|p__Actinobacteria|c__Actinomycetia|o__Corynebacteriales|f__Corynebacteriaceae|g__Corynebacterium|s__Corynebacterium_durum	0.0278884	0.0547945	0	0	0.000336295	0.00165685	0.250455	0.779616	FALSE
k__Bacteria|p__Actinobacteria|c__Actinomycetia|o__Corynebacteriales|f__Lawsonellaceae|g__Lawsonella|s__Lawsonella_clevelandensis	0.0119522	0.0273973	0	0	0.000553705	0.000362192	0.351949	0.779616	FALSE
k__Bacteria|p__Actinobacteria|c__Actinomycetia|o__Micrococcales|f__Micrococcaceae|g__Rothia|s__Rothia_mucilaginosa	0.350598	0.410959	0	0	0.0168657	0.0157092	0.332041	0.779616	FALSE
k__Bacteria|p__Actinobacteria|c__CFGB77988|o__OFGB77988|f__FGB77988|g__GGB9361|s__GGB9361_SGB14336	0.00398406	0.0136986	0	0	0.000171594	0.000925479	0.351711	0.779616	FALSE
k__Bacteria|p__Actinobacteria|c__Coriobacteriia|o__Coriobacteriales|f__Atopobiaceae|g__Atopobium|s__Atopobium_deltae	0.00398406	0.0136986	0	0	1.03586e-06	4.42466e-05	0.351711	0.779616	FALSE
k__Bacteria|p__Actinobacteria|c__Coriobacteriia|o__Coriobacteriales|f__Atopobiaceae|g__Atopobium|s__Atopobium_sp_oral_taxon_199	0.00398406	0.0136986	0	0	7.19522e-05	4e-05	0.357149	0.779616	FALSE
k__Bacteria|p__Actinobacteria|c__Coriobacteriia|o__Coriobacteriales|f__Atopobiaceae|g__Atopobium|s__Atopobium_sp_oral_taxon_416	0.0119522	0.0273973	0	0	3.60956e-05	0.000386164	0.341725	0.779616	FALSE
k__Bacteria|p__Actinobacteria|c__Coriobacteriia|o__Coriobacteriales|f__Atopobiaceae|g__Olsenella|s__Olsenella_sp_oral_taxon_807	0.00398406	0.0136986	0	0	1.20717e-05	5.91781e-05	0.351711	0.779616	FALSE
k__Bacteria|p__Actinobacteria|c__Coriobacteriia|o__Coriobacteriales|f__Atopobiaceae|g__Olsenella|s__Olsenella_timonensis	0.0478088	0.0821918	0	0	0.000895817	0.00113671	0.268389	0.779616	FALSE
k__Bacteria|p__Actinobacteria|c__Coriobacteriia|o__Coriobacteriales|f__Atopobiaceae|g__Parolsenella|s__Parolsenella_catena	0.0358566	0.0136986	0	0	0.00475892	0.000961507	0.33614	0.779616	FALSE
k__Bacteria|p__Actinobacteria|c__Coriobacteriia|o__Coriobacteriales|f__Coriobacteriaceae|g__Collinsella|s__Collinsella_sp_AF08_23	0.0478088	0.0821918	0	0	0.00362936	0.0300763	0.245878	0.779616	FALSE
k__Bacteria|p__Actinobacteria|c__Coriobacteriia|o__Eggerthellales|f__Eggerthellaceae|g__Ellagibacter|s__Ellagibacter_isourolithinifaciens	0.155378	0.0958904	0	0	0.00558171	0.00581767	0.262542	0.779616	FALSE
k__Bacteria|p__Actinobacteria|c__Coriobacteriia|o__Eggerthellales|f__Eggerthellaceae|g__Rubneribacter|s__Rubneribacter_badeniensis	0.00398406	0.0136986	0	0	1.85657e-05	5.89041e-06	0.357149	0.779616	FALSE
k__Bacteria|p__Actinobacteria|c__Coriobacteriia|o__Eggerthellales|f__Eggerthellaceae|g__Slackia|s__Slackia_isoflavoniconvertens	0.183267	0.246575	0	0	0.0153937	0.0137532	0.23505	0.779616	FALSE
k__Bacteria|p__Actinobacteria|c__Coriobacteriia|o__Eggerthellales|f__Eggerthellaceae|g__Slackia|s__Slackia_piriformis	0.0119522	0.0273973	0	0	0.000814861	0.000694658	0.355399	0.779616	FALSE
k__Bacteria|p__Bacillota|c__Clostridia|o__Eubacteriales|f__Eubacteriales_incertae_sedis|g__Candidatus_Cibionibacter|s__Candidatus_Cibionibacter_quicibialis	0.557769	0.547945	0.04202	0.03107	0.361208	0.236168	0.344896	0.779616	FALSE
k__Bacteria|p__Bacteroidota|c__Bacteroidia|o__Bacteroidales|f__Bacteroidaceae|g__Bacteroides|s__Bacteroides_salyersiae	0.159363	0.109589	0	0	0.131197	0.0496188	0.313777	0.779616	FALSE
k__Bacteria|p__Bacteroidota|c__Bacteroidia|o__Bacteroidales|f__Bacteroidaceae|g__Bacteroides|s__Bacteroides_sp_OF04_15BH	0.00398406	0.0136986	0	0	0.0108952	0.000343836	0.357149	0.779616	FALSE
k__Bacteria|p__Bacteroidota|c__Bacteroidia|o__Bacteroidales|f__Bacteroidaceae|g__Bacteroides|s__Bacteroides_stercorirosoris	0.00398406	0.0136986	0	0	4.0239e-06	1.75342e-05	0.351711	0.779616	FALSE
k__Bacteria|p__Bacteroidota|c__Bacteroidia|o__Bacteroidales|f__Bacteroidaceae|g__Bacteroides|s__Bacteroides_thetaiotaomicron	0.856574	0.931507	0.31313	0.53617	0.966215	0.802315	0.274508	0.779616	FALSE
k__Bacteria|p__Bacteroidota|c__Bacteroidia|o__Bacteroidales|f__Bacteroidaceae|g__GGB1380|s__GGB1380_SGB1883	0.00398406	0.0136986	0	0	0.000504343	0.00298192	0.351711	0.779616	FALSE
k__Bacteria|p__Bacteroidota|c__Bacteroidia|o__Bacteroidales|f__Bacteroidaceae|g__GGB1387|s__GGB1387_SGB1894	0.00398406	0.0136986	0	0	0.00410761	0.0817871	0.351711	0.779616	FALSE
k__Bacteria|p__Bacteroidota|c__Bacteroidia|o__Bacteroidales|f__Bacteroidaceae|g__Phocaeicola|s__Phocaeicola_dorei	0.693227	0.657534	0.30496	0.02494	2.89353	3.59457	0.232132	0.779616	FALSE
k__Bacteria|p__Bacteroidota|c__Bacteroidia|o__Bacteroidales|f__Bacteroidaceae|g__Phocaeicola|s__Phocaeicola_faecicola	0.00398406	0.0136986	0	0	0.0680396	0.0481067	0.357149	0.779616	FALSE
k__Bacteria|p__Bacteroidota|c__Bacteroidia|o__Bacteroidales|f__Barnesiellaceae|g__Barnesiella|s__Barnesiella_intestinihominis	0.47012	0.534247	0	0.01664	0.340057	0.437672	0.265312	0.779616	FALSE
k__Bacteria|p__Bacteroidota|c__Bacteroidia|o__Bacteroidales|f__Barnesiellaceae|g__Coprobacter|s__Coprobacter_fastidiosus	0.290837	0.219178	0	0	0.0843891	0.0592478	0.219645	0.779616	FALSE
k__Bacteria|p__Bacteroidota|c__Bacteroidia|o__Bacteroidales|f__Muribaculaceae|g__GGB1554|s__GGB1554_SGB2141	0.00398406	0.0136986	0	0	0.0140789	0.00010137	0.357149	0.779616	FALSE
k__Bacteria|p__Bacteroidota|c__Bacteroidia|o__Bacteroidales|f__Muribaculaceae|g__GGB1567|s__GGB1567_SGB2154	0.0119522	0.0273973	0	0	0.00430936	0.0624181	0.345112	0.779616	FALSE
k__Bacteria|p__Bacteroidota|c__Bacteroidia|o__Bacteroidales|f__Odoribacteraceae|g__Butyricimonas|s__Butyricimonas_faecalis	0.00398406	0.0136986	0	0	0.000146574	0.00306863	0.351711	0.779616	FALSE
k__Bacteria|p__Bacteroidota|c__Bacteroidia|o__Bacteroidales|f__Odoribacteraceae|g__Butyricimonas|s__Butyricimonas_faecihominis	0.207171	0.260274	0	0	0.0203844	0.0310208	0.338516	0.779616	FALSE
k__Bacteria|p__Bacteroidota|c__Bacteroidia|o__Bacteroidales|f__Odoribacteraceae|g__Butyricimonas|s__Butyricimonas_paravirosa	0.282869	0.219178	0	0	0.0366738	0.0221968	0.28629	0.779616	FALSE
k__Bacteria|p__Bacteroidota|c__Bacteroidia|o__Bacteroidales|f__Odoribacteraceae|g__GGB1331|s__GGB1331_SGB1788	0.00398406	0.0136986	0	0	6.5498e-05	8.9589e-05	0.357149	0.779616	FALSE
k__Bacteria|p__Bacteroidota|c__Bacteroidia|o__Bacteroidales|f__Prevotellaceae|g__Alloprevotella|s__Alloprevotella_SGB1483	0.00398406	0.0136986	0	0	2.05578e-05	6.16438e-06	0.357149	0.779616	FALSE
k__Bacteria|p__Bacteroidota|c__Bacteroidia|o__Bacteroidales|f__Prevotellaceae|g__GGB1153|s__GGB1153_SGB1481	0.00398406	0.0136986	0	0	0.0533558	0.0606645	0.357149	0.779616	FALSE
k__Bacteria|p__Bacteroidota|c__Bacteroidia|o__Bacteroidales|f__Prevotellaceae|g__GGB1219|s__GGB1219_SGB1586	0.00398406	0.0136986	0	0	0.000226414	0.0122085	0.351711	0.779616	FALSE
k__Bacteria|p__Bacteroidota|c__Bacteroidia|o__Bacteroidales|f__Prevotellaceae|g__GGB1243|s__GGB1243_SGB1663	0.0358566	0.0684932	0	0	0.0441397	0.0646404	0.229836	0.779616	FALSE
k__Bacteria|p__Bacteroidota|c__Bacteroidia|o__Bacteroidales|f__Prevotellaceae|g__GGB1246|s__GGB1246_SGB1667	0.0119522	0.0273973	0	0	0.00706064	0.101599	0.33836	0.779616	FALSE
k__Bacteria|p__Bacteroidota|c__Bacteroidia|o__Bacteroidales|f__Prevotellaceae|g__Hallella|s__Hallella_seregens	0.00398406	0.0136986	0	0	1.54582e-05	4.58904e-05	0.357149	0.779616	FALSE
k__Bacteria|p__Bacteroidota|c__Bacteroidia|o__Bacteroidales|f__Prevotellaceae|g__Paraprevotella|s__Paraprevotella_xylaniphila	0.0796813	0.0410959	0	0	0.0588976	0.0596959	0.279732	0.779616	FALSE
k__Bacteria|p__Bacteroidota|c__Bacteroidia|o__Bacteroidales|f__Prevotellaceae|g__Prevotellamassilia|s__Prevotellamassilia_timonensis	0.0358566	0.0684932	0	0	0.248988	0.459419	0.232978	0.779616	FALSE
k__Bacteria|p__Bacteroidota|c__Bacteroidia|o__Bacteroidales|f__Prevotellaceae|g__Prevotella|s__Prevotella_buccae	0.0119522	0.0273973	0	0	0.000513745	0.0813003	0.33836	0.779616	FALSE
k__Bacteria|p__Bacteroidota|c__Bacteroidia|o__Bacteroidales|f__Prevotellaceae|g__Prevotella|s__Prevotella_dentalis	0.059761	0.0958904	0	0	0.0559727	0.105289	0.287143	0.779616	FALSE
k__Bacteria|p__Bacteroidota|c__Bacteroidia|o__Bacteroidales|f__Prevotellaceae|g__Prevotella|s__Prevotella_intermedia	0.00398406	0.0136986	0	0	4.54183e-06	0.000393151	0.351711	0.779616	FALSE
k__Bacteria|p__Bacteroidota|c__Bacteroidia|o__Bacteroidales|f__Prevotellaceae|g__Prevotella|s__Prevotella_pectinovora	0.0996016	0.150685	0	0	0.378043	0.266858	0.267693	0.779616	FALSE
k__Bacteria|p__Bacteroidota|c__Bacteroidia|o__Bacteroidales|f__Prevotellaceae|g__Segatella|s__Segatella_hominis	0.0119522	0.0273973	0	0	0.01322	0.0796118	0.341725	0.779616	FALSE
k__Bacteria|p__Bacteroidota|c__Bacteroidia|o__Bacteroidales|f__Rikenellaceae|g__Alistipes|s__Alistipes_ihumii	0.2749	0.369863	0	0	0.027551	0.0257849	0.2508	0.779616	FALSE
k__Bacteria|p__Bacteroidota|c__Bacteroidia|o__Bacteroidales|f__Rikenellaceae|g__Alistipes|s__Alistipes_shahii	0.533865	0.589041	0.01028	0.05836	0.216303	0.266204	0.281078	0.779616	FALSE
k__Bacteria|p__Bacteroidota|c__Bacteroidia|o__Bacteroidales|f__Rikenellaceae|g__Alistipes|s__Alistipes_sp_An31A	0.0119522	0.0273973	0	0	0.00954976	0.00853479	0.345112	0.779616	FALSE
k__Bacteria|p__Bacteroidota|c__Bacteroidia|o__Bacteroidales|f__Rikenellaceae|g__Alistipes|s__Alistipes_timonensis	0.0278884	0.0547945	0	0	0.00239422	0.00218425	0.277523	0.779616	FALSE
k__Bacteria|p__Bacteroidota|c__Bacteroidia|o__Bacteroidales|f__Rikenellaceae|g__Gallalistipes|s__Gallalistipes_aquisgranensis	0.0119522	0.0273973	0	0	0.00992112	0.00403082	0.34852	0.779616	FALSE
k__Bacteria|p__Bacteroidota|c__Bacteroidia|o__Bacteroidales|f__Tannerellaceae|g__Parabacteroides|s__Parabacteroides_massiliensis	0.00398406	0.0136986	0	0	0.000124701	2.17808e-05	0.357149	0.779616	FALSE
k__Bacteria|p__Bacteroidota|c__CFGB11479|o__OFGB11479|f__FGB11479|g__GGB1630|s__GGB1630_SGB2238	0.00398406	0.0136986	0	0	0.00279968	0.00211644	0.357149	0.779616	FALSE
k__Bacteria|p__Bacteroidota|c__CFGB629|o__OFGB629|f__FGB629|g__GGB1496|s__GGB1496_SGB2073	0.00398406	0.0136986	0	0	3.02789e-06	0.00223	0.351711	0.779616	FALSE
k__Bacteria|p__Candidatus_Saccharibacteria|c__CFGB4355|o__OFGB4355|f__FGB4355|g__GGB12788|s__GGB12788_SGB19833	0.00398406	0.0136986	0	0	1.54582e-05	0.000190548	0.351711	0.779616	FALSE
k__Bacteria|p__Firmicutes|c__Bacilli|o__Bacillales|f__Bacillales_unclassified|g__Gemella|s__Gemella_SGB7293	0.00398406	0.0136986	0	0	1.08765e-05	0.000167397	0.351711	0.779616	FALSE
k__Bacteria|p__Firmicutes|c__Bacilli|o__Lactobacillales|f__Enterococcaceae|g__Enterococcus|s__Enterococcus_dispar	0.00398406	0.0136986	0	0	7.09163e-06	0.00218384	0.351711	0.779616	FALSE
k__Bacteria|p__Firmicutes|c__Bacilli|o__Lactobacillales|f__Lactobacillaceae|g__Lactobacillus|s__Lactobacillus_acidophilus	0.00398406	0.0136986	0	0	1.3745e-05	0.00074274	0.351711	0.779616	FALSE
k__Bacteria|p__Firmicutes|c__Bacilli|o__Lactobacillales|f__Lactobacillaceae|g__Lactobacillus|s__Lactobacillus_amylovorus	0.00398406	0.0136986	0	0	0.0274955	0.0166595	0.357149	0.779616	FALSE
k__Bacteria|p__Firmicutes|c__Bacilli|o__Lactobacillales|f__Lactobacillaceae|g__Lactobacillus|s__Lactobacillus_gasseri	0.063745	0.0958904	0	0	0.00242586	0.00494507	0.353475	0.779616	FALSE
k__Bacteria|p__Firmicutes|c__Bacilli|o__Lactobacillales|f__Lactobacillaceae|g__Leuconostoc|s__Leuconostoc_gelidum	0.00398406	0.0136986	0	0	7.29084e-06	0.000135342	0.351711	0.779616	FALSE
k__Bacteria|p__Firmicutes|c__Bacilli|o__Lactobacillales|f__Lactobacillaceae|g__Limosilactobacillus|s__Lactobacillus_timonensis	0.00398406	0.0136986	0	0	5.21912e-06	4.60274e-05	0.351711	0.779616	FALSE
k__Bacteria|p__Firmicutes|c__Bacilli|o__Lactobacillales|f__Lactobacillaceae|g__Limosilactobacillus|s__Limosilactobacillus_vaginalis	0.00398406	0.0136986	0	0	2.39442e-05	0.000195342	0.351711	0.779616	FALSE
k__Bacteria|p__Firmicutes|c__Bacilli|o__Lactobacillales|f__Streptococcaceae|g__Streptococcus|s__Streptococcus_sanguinis	0.207171	0.246575	0	0	0.00251211	0.00752055	0.34892	0.779616	FALSE
k__Bacteria|p__Firmicutes|c__CFGB1226|o__OFGB1226|f__FGB1226|g__GGB2996|s__GGB2996_SGB3983	0.0119522	0.0273973	0	0	9.40637e-05	0.000290274	0.34852	0.779616	FALSE
k__Bacteria|p__Firmicutes|c__CFGB1311|o__OFGB1311|f__FGB1311|g__GGB3140|s__GGB3140_SGB4153	0.00398406	0.0136986	0	0	6.3745e-07	0.00109123	0.351711	0.779616	FALSE
k__Bacteria|p__Firmicutes|c__CFGB1325|o__OFGB1325|f__FGB1325|g__GGB3175|s__GGB3175_SGB4191	0.0438247	0.0136986	0	0	0.0495796	0.0129359	0.234514	0.779616	FALSE
k__Bacteria|p__Firmicutes|c__CFGB1374|o__OFGB1374|f__FGB1374|g__GGB3353|s__GGB3353_SGB4437	0.103586	0.0684932	0	0	0.00342227	0.00178438	0.356484	0.779616	FALSE
k__Bacteria|p__Firmicutes|c__CFGB1425|o__OFGB1425|f__FGB1425|g__GGB3491|s__GGB3491_SGB4665	0.0398406	0.0136986	0	0	0.00220649	4.75342e-05	0.271561	0.779616	FALSE
k__Bacteria|p__Firmicutes|c__CFGB1473|o__OFGB1473|f__FGB1473|g__GGB3730|s__GGB3730_SGB5060	0.0756972	0.109589	0	0	0.00587112	0.00757493	0.349343	0.779616	FALSE
k__Bacteria|p__Firmicutes|c__CFGB1538|o__OFGB1538|f__FGB1538|g__GGB3892|s__GGB3892_SGB5290	0.0398406	0.0136986	0	0	0.000640159	0.00176671	0.289712	0.779616	FALSE
k__Bacteria|p__Firmicutes|c__CFGB16518|o__OFGB16518|f__FGB16518|g__GGB51109|s__GGB51109_SGB71325	0.00398406	0.0136986	0	0	9.20319e-06	2.05479e-06	0.357149	0.779616	FALSE
k__Bacteria|p__Firmicutes|c__CFGB1765|o__OFGB1765|f__FGB1765|g__GGB31790|s__GGB31790_SGB45159	0.00398406	0.0136986	0	0	0.000297849	0.00315507	0.351711	0.779616	FALSE
k__Bacteria|p__Firmicutes|c__CFGB1765|o__OFGB1765|f__FGB1765|g__GGB4567|s__GGB4567_SGB6308	0.0438247	0.0136986	0	0	0.0193702	0.00422767	0.22943	0.779616	FALSE
k__Bacteria|p__Firmicutes|c__CFGB1765|o__OFGB1765|f__FGB1765|g__GGB4578|s__GGB4578_SGB6328	0.0398406	0.0136986	0	0	0.0186657	0.0453279	0.289712	0.779616	FALSE
k__Bacteria|p__Firmicutes|c__CFGB1765|o__OFGB1765|f__FGB1765|g__GGB4585|s__GGB4585_SGB6340	0.0557769	0.0273973	0	0	0.0413194	0.0110551	0.317268	0.779616	FALSE
k__Bacteria|p__Firmicutes|c__CFGB1781|o__OFGB1781|f__FGB1781|g__GGB4721|s__GGB4721_SGB6537	0.00398406	0.0136986	0	0	2.09163e-05	0.00040137	0.351711	0.779616	FALSE
k__Bacteria|p__Firmicutes|c__CFGB2839|o__OFGB2839|f__FGB2839|g__GGB9089|s__GGB9089_SGB14018	0.0398406	0.0136986	0	0	0.00244239	1.57534e-05	0.269594	0.779616	FALSE
k__Bacteria|p__Firmicutes|c__CFGB2845|o__OFGB2845|f__FGB2845|g__GGB9115|s__GGB9115_SGB14048	0.059761	0.0273973	0	0	0.000683586	0.00111767	0.29847	0.779616	FALSE
k__Bacteria|p__Firmicutes|c__CFGB2873|o__OFGB2873|f__FGB2873|g__GGB9171|s__GGB9171_SGB14109	0.00398406	0.0136986	0	0	0.00138924	0.000161507	0.357149	0.779616	FALSE
k__Bacteria|p__Firmicutes|c__CFGB2890|o__OFGB2890|f__FGB2890|g__GGB9199|s__GGB9199_SGB14138	0.0438247	0.0136986	0	0	0.000901275	0.00427658	0.241415	0.779616	FALSE
k__Bacteria|p__Firmicutes|c__CFGB2906|o__OFGB2906|f__FGB2906|g__GGB9225|s__GGB9225_SGB14166	0.0119522	0.0273973	0	0	0.00149299	6.0411e-05	0.358871	0.779616	FALSE
k__Bacteria|p__Firmicutes|c__CFGB2932|o__OFGB2932|f__FGB2932|g__GGB9261|s__GGB9261_SGB14209	0.0557769	0.0273973	0	0	0.0106425	0.0122479	0.337812	0.779616	FALSE
k__Bacteria|p__Firmicutes|c__CFGB3011|o__OFGB3011|f__FGB3011|g__GGB33896|s__GGB33896_SGB14872	0.00398406	0.0136986	0	0	2.86853e-06	0.00265342	0.351711	0.779616	FALSE
k__Bacteria|p__Firmicutes|c__CFGB3038|o__OFGB3038|f__FGB3038|g__GGB9531|s__GGB9531_SGB14932	0.167331	0.109589	0	0	0.00633139	0.00477178	0.22485	0.779616	FALSE
k__Bacteria|p__Firmicutes|c__CFGB3054|o__OFGB3054|f__FGB3054|g__GGB33512|s__GGB33512_SGB15202	0.00398406	0.0136986	0	0	0.0132342	0.000114932	0.357149	0.779616	FALSE
k__Bacteria|p__Firmicutes|c__CFGB3054|o__OFGB3054|f__FGB3054|g__GGB9695|s__GGB9695_SGB15209	0.0119522	0.0273973	0	0	1.98008e-05	0.000256164	0.33836	0.779616	FALSE
k__Bacteria|p__Firmicutes|c__CFGB3057|o__OFGB3057|f__FGB3057|g__GGB9719|s__GGB9719_SGB15273	0.0677291	0.109589	0	0	0.00194339	0.00908932	0.220896	0.779616	FALSE
k__Bacteria|p__Firmicutes|c__CFGB3069|o__OFGB3069|f__FGB3069|g__GGB9770|s__GGB9770_SGB15390	0.151394	0.109589	0	0	0.0126913	0.0248303	0.348868	0.779616	FALSE
k__Bacteria|p__Firmicutes|c__CFGB3072|o__OFGB3072|f__FGB3072|g__GGB9782|s__GGB9782_SGB15403	0.0916335	0.0547945	0	0	0.00520765	0.00320781	0.297188	0.779616	FALSE
k__Bacteria|p__Firmicutes|c__CFGB3072|o__OFGB3072|f__FGB3072|g__GGB9787|s__GGB9787_SGB15410	0.0398406	0.0684932	0	0	0.00069498	0.000527671	0.316331	0.779616	FALSE
k__Bacteria|p__Firmicutes|c__CFGB75721|o__OFGB75721|f__FGB75721|g__GGB9524|s__GGB9524_SGB14923	0.0278884	0.0547945	0	0	0.00130769	0.00442795	0.257993	0.779616	FALSE
k__Bacteria|p__Firmicutes|c__CFGB79294|o__OFGB79294|f__FGB79294|g__GGB87445|s__GGB87445_SGB15180	0.0438247	0.0136986	0	0	0.00412426	0.000254521	0.231116	0.779616	FALSE
k__Bacteria|p__Firmicutes|c__Clostridia|o__Eubacteriales|f__Christensenellaceae|g__Christensenella|s__Christensenella_minuta	0.0796813	0.123288	0	0	0.000599283	0.000849041	0.219836	0.779616	FALSE
k__Bacteria|p__Firmicutes|c__Clostridia|o__Eubacteriales|f__Christensenellaceae|g__GGB45656|s__GGB45656_SGB63370	0.00398406	0.0136986	0	0	0.000270598	0.000134384	0.357149	0.779616	FALSE
k__Bacteria|p__Firmicutes|c__Clostridia|o__Eubacteriales|f__Christensenellaceae|g__Gehongia|s__Gehongia_tenuis	0.0119522	0.0273973	0	0	5.81673e-06	3.49315e-05	0.348519	0.779616	FALSE
k__Bacteria|p__Firmicutes|c__Clostridia|o__Eubacteriales|f__Clostridiaceae|g__Clostridiaceae_unclassified|s__Clostridiaceae_bacterium_Marseille_Q4143	0.346614	0.438356	0	0	0.0330028	0.039647	0.284133	0.779616	FALSE
k__Bacteria|p__Firmicutes|c__Clostridia|o__Eubacteriales|f__Clostridiaceae|g__Clostridium|s__Clostridium_SGB48024	0.0358566	0.0684932	0	0	0.00152701	0.00180603	0.236151	0.779616	FALSE
k__Bacteria|p__Firmicutes|c__Clostridia|o__Eubacteriales|f__Clostridiaceae|g__Clostridium|s__Clostridium_celatum	0.0318725	0.0547945	0	0	0.00045992	0.00114356	0.35428	0.779616	FALSE
k__Bacteria|p__Firmicutes|c__Clostridia|o__Eubacteriales|f__Clostridiaceae|g__Clostridium|s__Clostridium_cuniculi	0.0119522	0.0273973	0	0	0.000546534	0.000690274	0.34852	0.779616	FALSE
k__Bacteria|p__Firmicutes|c__Clostridia|o__Eubacteriales|f__Clostridiaceae|g__Clostridium|s__Clostridium_neonatale	0.0398406	0.0136986	0	0	0.0096841	3.76712e-05	0.273539	0.779616	FALSE
k__Bacteria|p__Firmicutes|c__Clostridia|o__Eubacteriales|f__Clostridiaceae|g__Clostridium|s__Clostridium_sp_1001270J_160509_D11	0.151394	0.0958904	0	0	0.0183534	0.0275375	0.309981	0.779616	FALSE
k__Bacteria|p__Firmicutes|c__Clostridia|o__Eubacteriales|f__Clostridiaceae|g__Clostridium|s__Clostridium_sp_AF12_28	0.131474	0.0821918	0	0	0.0168383	0.00689699	0.248939	0.779616	FALSE
k__Bacteria|p__Firmicutes|c__Clostridia|o__Eubacteriales|f__Clostridiaceae|g__Clostridium|s__Clostridium_sp_AM22_11AC	0.525896	0.561644	0.04881	0.08658	0.624335	0.698721	0.335648	0.779616	FALSE
k__Bacteria|p__Firmicutes|c__Clostridia|o__Eubacteriales|f__Clostridiaceae|g__GGB9574|s__GGB9574_SGB14987	0.0438247	0.0136986	0	0	0.00199279	0.00021	0.23281	0.779616	FALSE
k__Bacteria|p__Firmicutes|c__Clostridia|o__Eubacteriales|f__Clostridiaceae|g__Hungatella|s__Hungatella_hathewayi	0.482072	0.424658	0	0	0.0601691	0.0274445	0.356489	0.779616	FALSE
k__Bacteria|p__Firmicutes|c__Clostridia|o__Eubacteriales|f__Eubacteriaceae|g__Eubacterium|s__Eubacterium_sp_AF16_48	0.111554	0.0684932	0	0	0.00434088	0.00451356	0.306629	0.779616	FALSE
k__Bacteria|p__Firmicutes|c__Clostridia|o__Eubacteriales|f__Eubacteriales_Family_XIII_Incertae_Sedis|g__Lentihominibacter|s__Lentihominibacter_SGB71368	0.0717131	0.0410959	0	0	0.000837729	0.000108767	0.326447	0.779616	FALSE
k__Bacteria|p__Firmicutes|c__Clostridia|o__Eubacteriales|f__Eubacteriales_unclassified|g__Colidextribacter|s__Colidextribacter_sp_210702_DFI_3_9	0.23506	0.178082	0	0	0.00934542	0.011281	0.342085	0.779616	FALSE
k__Bacteria|p__Firmicutes|c__Clostridia|o__Eubacteriales|f__Eubacteriales_unclassified|g__GGB48168|s__GGB48168_SGB66171	0.0199203	0.0410959	0	0	0.00216187	0.000175342	0.320812	0.779616	FALSE
k__Bacteria|p__Firmicutes|c__Clostridia|o__Eubacteriales|f__Eubacteriales_unclassified|g__GGB9760|s__GGB9760_SGB15373	0.195219	0.150685	0	0	0.0104156	0.00473849	0.298697	0.779616	FALSE
k__Bacteria|p__Firmicutes|c__Clostridia|o__Eubacteriales|f__Eubacteriales_unclassified|g__Gemmiger|s__Gemmiger_SGB72777	0.0358566	0.0136986	0	0	0.00430044	0.00188315	0.34333	0.779616	FALSE
k__Bacteria|p__Firmicutes|c__Clostridia|o__Eubacteriales|f__Eubacteriales_unclassified|g__Gemmiger|s__Gemmiger_gallinarum	0.00398406	0.0136986	0	0	7.56574e-05	7.27397e-05	0.357149	0.779616	FALSE
k__Bacteria|p__Firmicutes|c__Clostridia|o__Eubacteriales|f__Eubacteriales_unclassified|g__Massilistercora|s__Massilistercora_timonensis	0.0717131	0.0410959	0	0	0.00156494	0.000397123	0.35337	0.779616	FALSE
k__Bacteria|p__Firmicutes|c__Clostridia|o__Eubacteriales|f__Feifaniaceae|g__Feifania|s__Feifania_hominis	0.0358566	0.0684932	0	0	0.000120797	0.00010726	0.237748	0.779616	FALSE
k__Bacteria|p__Firmicutes|c__Clostridia|o__Eubacteriales|f__Lachnospiraceae|g__Anaerobutyricum|s__Anaerobutyricum_soehngenii	0.629482	0.547945	0.01615	0.01283	0.139433	0.10307	0.309528	0.779616	FALSE
k__Bacteria|p__Firmicutes|c__Clostridia|o__Eubacteriales|f__Lachnospiraceae|g__Anaerostipes|s__Anaerostipes_hadrus	0.792829	0.780822	0.26578	0.15613	0.638511	0.5985	0.319514	0.779616	FALSE
k__Bacteria|p__Firmicutes|c__Clostridia|o__Eubacteriales|f__Lachnospiraceae|g__Anaerotignum|s__Anaerotignum_faecicola	0.673307	0.547945	0.04464	0.01744	0.184656	0.21246	0.321206	0.779616	FALSE
k__Bacteria|p__Firmicutes|c__Clostridia|o__Eubacteriales|f__Lachnospiraceae|g__Anaerotignum|s__Anaerotignum_lactatifermentans	0.211155	0.273973	0	0	0.0589468	0.0608318	0.280159	0.779616	FALSE
k__Bacteria|p__Firmicutes|c__Clostridia|o__Eubacteriales|f__Lachnospiraceae|g__Blautia|s__Blautia_SGB101324	0.00398406	0.0136986	0	0	3.09163e-05	1.86301e-05	0.357149	0.779616	FALSE
k__Bacteria|p__Firmicutes|c__Clostridia|o__Eubacteriales|f__Lachnospiraceae|g__Blautia|s__Blautia_caecimuris	0.398406	0.479452	0	0	0.084	0.181894	0.228791	0.779616	FALSE
k__Bacteria|p__Firmicutes|c__Clostridia|o__Eubacteriales|f__Lachnospiraceae|g__Coprococcus|s__Coprococcus_comes	0.446215	0.506849	0	0.0418	0.150759	0.184136	0.331411	0.779616	FALSE
k__Bacteria|p__Firmicutes|c__Clostridia|o__Eubacteriales|f__Lachnospiraceae|g__Coprococcus|s__Coprococcus_eutactus	0.175299	0.123288	0	0	0.216263	0.138133	0.252679	0.779616	FALSE
k__Bacteria|p__Firmicutes|c__Clostridia|o__Eubacteriales|f__Lachnospiraceae|g__Diplocloster|s__Diplocloster_modestus	0.119522	0.0821918	0	0	0.00178072	0.000361781	0.335052	0.779616	FALSE
k__Bacteria|p__Firmicutes|c__Clostridia|o__Eubacteriales|f__Lachnospiraceae|g__Dorea|s__Dorea_longicatena	0.653386	0.575342	0.13683	0.1125	0.395887	0.360884	0.293775	0.779616	FALSE
k__Bacteria|p__Firmicutes|c__Clostridia|o__Eubacteriales|f__Lachnospiraceae|g__Dorea|s__Dorea_phocaeensis	0.0199203	0.0410959	0	0	0.00201916	0.00351301	0.30811	0.779616	FALSE
k__Bacteria|p__Firmicutes|c__Clostridia|o__Eubacteriales|f__Lachnospiraceae|g__Enterocloster|s__Enterocloster_clostridioformis	0.346614	0.287671	0	0	0.0905351	0.125338	0.344176	0.779616	FALSE
k__Bacteria|p__Firmicutes|c__Clostridia|o__Eubacteriales|f__Lachnospiraceae|g__Frisingicoccus|s__Frisingicoccus_SGB4674	0.0398406	0.0136986	0	0	0.00390912	0.000981096	0.27953	0.779616	FALSE
k__Bacteria|p__Firmicutes|c__Clostridia|o__Eubacteriales|f__Lachnospiraceae|g__Frisingicoccus|s__Frisingicoccus_caecimuris	0.0358566	0.0136986	0	0	0.00250048	0.000843151	0.338526	0.779616	FALSE
k__Bacteria|p__Firmicutes|c__Clostridia|o__Eubacteriales|f__Lachnospiraceae|g__GGB3496|s__GGB3496_SGB4671	0.00398406	0.0136986	0	0	0.000229761	1.38356e-05	0.357149	0.779616	FALSE
k__Bacteria|p__Firmicutes|c__Clostridia|o__Eubacteriales|f__Lachnospiraceae|g__GGB3538|s__GGB3538_SGB4728	0.0438247	0.0136986	0	0	0.00170363	0.000603425	0.237947	0.779616	FALSE
k__Bacteria|p__Firmicutes|c__Clostridia|o__Eubacteriales|f__Lachnospiraceae|g__GGB3600|s__GGB3600_SGB4861	0.00398406	0.0136986	0	0	5.67331e-05	0.000332329	0.351711	0.779616	FALSE
k__Bacteria|p__Firmicutes|c__Clostridia|o__Eubacteriales|f__Lachnospiraceae|g__GGB3627|s__GGB3627_SGB4906	0.0398406	0.0136986	0	0	0.00240124	0.00149726	0.287656	0.779616	FALSE
k__Bacteria|p__Firmicutes|c__Clostridia|o__Eubacteriales|f__Lachnospiraceae|g__GGB3653|s__GGB3653_SGB4964	0.183267	0.232877	0	0	0.0100725	0.00579767	0.358356	0.779616	FALSE
k__Bacteria|p__Firmicutes|c__Clostridia|o__Eubacteriales|f__Lachnospiraceae|g__GGB3828|s__GGB3828_SGB5197	0.247012	0.191781	0	0	0.00893809	0.00373836	0.237877	0.779616	FALSE
k__Bacteria|p__Firmicutes|c__Clostridia|o__Eubacteriales|f__Lachnospiraceae|g__GGB51521|s__GGB51521_SGB66596	0.00398406	0.0136986	0	0	0.000586494	0.00763534	0.351711	0.779616	FALSE
k__Bacteria|p__Firmicutes|c__Clostridia|o__Eubacteriales|f__Lachnospiraceae|g__GGB55957|s__GGB55957_SGB77276	0.151394	0.205479	0	0	0.00320697	0.00499301	0.270945	0.779616	FALSE
k__Bacteria|p__Firmicutes|c__Clostridia|o__Eubacteriales|f__Lachnospiraceae|g__Lachnoanaerobaculum|s__Lachnoanaerobaculum_umeaense	0.00398406	0.0136986	0	0	0.000126853	4.15068e-05	0.357149	0.779616	FALSE
k__Bacteria|p__Firmicutes|c__Clostridia|o__Eubacteriales|f__Lachnospiraceae|g__Lachnoclostridium|s__Clostridium_hylemonae	0.0358566	0.0136986	0	0	0.000468725	6.16438e-06	0.331401	0.779616	FALSE
k__Bacteria|p__Firmicutes|c__Clostridia|o__Eubacteriales|f__Lachnospiraceae|g__Lachnoclostridium|s__Clostridium_scindens	0.266932	0.328767	0	0	0.02073	0.0454941	0.316699	0.779616	FALSE
k__Bacteria|p__Firmicutes|c__Clostridia|o__Eubacteriales|f__Lachnospiraceae|g__Lachnoclostridium|s__Lachnoclostridium_sp_An14	0.063745	0.0273973	0	0	0.00294749	0.000293973	0.227468	0.779616	FALSE
k__Bacteria|p__Firmicutes|c__Clostridia|o__Eubacteriales|f__Lachnospiraceae|g__Lachnospiraceae_unclassified|s__Lachnospiraceae_bacterium	0.454183	0.479452	0	0	0.0108171	0.0183547	0.247957	0.779616	FALSE
k__Bacteria|p__Firmicutes|c__Clostridia|o__Eubacteriales|f__Lachnospiraceae|g__Lachnospiraceae_unclassified|s__Lachnospiraceae_bacterium_OF09_6	0.0398406	0.0684932	0	0	0.000568606	0.000740822	0.320111	0.779616	FALSE
k__Bacteria|p__Firmicutes|c__Clostridia|o__Eubacteriales|f__Lachnospiraceae|g__Lachnospiraceae_unclassified|s__Lachnospiraceae_unclassified_SGB47637	0.00398406	0.0136986	0	0	0.00615908	0.00722534	0.357149	0.779616	FALSE
k__Bacteria|p__Firmicutes|c__Clostridia|o__Eubacteriales|f__Lachnospiraceae|g__Mediterraneibacter|s__Ruminococcus_lactaris	0.243028	0.178082	0	0	0.209509	0.190687	0.243563	0.779616	FALSE
k__Bacteria|p__Firmicutes|c__Clostridia|o__Eubacteriales|f__Lachnospiraceae|g__Shuttleworthia|s__Shuttleworthia_satelles	0.00398406	0.0136986	0	0	0.000100478	6.30137e-05	0.357149	0.779616	FALSE
k__Bacteria|p__Firmicutes|c__Clostridia|o__Eubacteriales|f__Lachnospiraceae|g__Tyzzerella|s__Tyzzerella_sp_An114	0.0119522	0.0273973	0	0	0.000455299	0.000743836	0.34852	0.779616	FALSE
k__Bacteria|p__Firmicutes|c__Clostridia|o__Eubacteriales|f__Oscillospiraceae|g__Angelakisella|s__Angelakisella_massiliensis	0.10757	0.150685	0	0	0.000978845	0.000888219	0.334333	0.779616	FALSE
k__Bacteria|p__Firmicutes|c__Clostridia|o__Eubacteriales|f__Oscillospiraceae|g__Dysosmobacter|s__Dysosmobacter_sp_Marseille_Q4140	0.0358566	0.0136986	0	0	0.00128307	0.000151781	0.33614	0.779616	FALSE
k__Bacteria|p__Firmicutes|c__Clostridia|o__Eubacteriales|f__Oscillospiraceae|g__Flavonifractor|s__Flavonifractor_sp_An100	0.0717131	0.0410959	0	0	0.000453745	6.73973e-05	0.329738	0.779616	FALSE
k__Bacteria|p__Firmicutes|c__Clostridia|o__Eubacteriales|f__Oscillospiraceae|g__Flavonifractor|s__Flavonifractor_sp_An135	0.00398406	0.0136986	0	0	3.94422e-06	0.00102973	0.351711	0.779616	FALSE
k__Bacteria|p__Firmicutes|c__Clostridia|o__Eubacteriales|f__Oscillospiraceae|g__GGB13493|s__GGB13493_SGB15238	0.063745	0.0273973	0	0	0.0333318	0.00961849	0.233025	0.779616	FALSE
k__Bacteria|p__Firmicutes|c__Clostridia|o__Eubacteriales|f__Oscillospiraceae|g__GGB3220|s__GGB3220_SGB4252	0.0119522	0.0273973	0	0	0.00972454	0.0437732	0.34852	0.779616	FALSE
k__Bacteria|p__Firmicutes|c__Clostridia|o__Eubacteriales|f__Oscillospiraceae|g__GGB3340|s__GGB3340_SGB4419	0.00398406	0.0136986	0	0	0.00060004	0.00100493	0.357149	0.779616	FALSE
k__Bacteria|p__Firmicutes|c__Clostridia|o__Eubacteriales|f__Oscillospiraceae|g__GGB33469|s__GGB33469_SGB15236	0.0876494	0.123288	0	0	0.00979283	0.0517541	0.312637	0.779616	FALSE
k__Bacteria|p__Firmicutes|c__Clostridia|o__Eubacteriales|f__Oscillospiraceae|g__GGB33469|s__GGB33469_SGB15237	0.0119522	0.0273973	0	0	0.000798048	0.000898082	0.34852	0.779616	FALSE
k__Bacteria|p__Firmicutes|c__Clostridia|o__Eubacteriales|f__Oscillospiraceae|g__GGB45540|s__GGB45540_SGB63220	0.063745	0.0273973	0	0	0.000659482	0.000413151	0.245878	0.779616	FALSE
k__Bacteria|p__Firmicutes|c__Clostridia|o__Eubacteriales|f__Oscillospiraceae|g__GGB9453|s__GGB9453_SGB14845	0.247012	0.191781	0	0	0.0547918	0.0713219	0.325394	0.779616	FALSE
k__Bacteria|p__Firmicutes|c__Clostridia|o__Eubacteriales|f__Oscillospiraceae|g__GGB9454|s__GGB9454_SGB14846	0.0278884	0.0547945	0	0	0.000751434	0.000449315	0.259902	0.779616	FALSE
k__Bacteria|p__Firmicutes|c__Clostridia|o__Eubacteriales|f__Oscillospiraceae|g__GGB9618|s__GGB9618_SGB15065	0.0398406	0.0136986	0	0	0.00146004	0.000130685	0.273539	0.779616	FALSE
k__Bacteria|p__Firmicutes|c__Clostridia|o__Eubacteriales|f__Oscillospiraceae|g__GGB9620|s__GGB9620_SGB15068	0.0398406	0.0684932	0	0	0.00310406	0.000756438	0.318217	0.779616	FALSE
k__Bacteria|p__Firmicutes|c__Clostridia|o__Eubacteriales|f__Oscillospiraceae|g__GGB9621|s__GGB9621_SGB15072	0.0199203	0.0410959	0	0	0.00080502	0.00200973	0.303124	0.779616	FALSE
k__Bacteria|p__Firmicutes|c__Clostridia|o__Eubacteriales|f__Oscillospiraceae|g__GGB9642|s__GGB9642_SGB15119	0.059761	0.0273973	0	0	0.00409598	0.000930685	0.264049	0.779616	FALSE
k__Bacteria|p__Firmicutes|c__Clostridia|o__Eubacteriales|f__Oscillospiraceae|g__GGB9708|s__GGB9708_SGB15233	0.119522	0.0684932	0	0	0.057817	0.0236801	0.220551	0.779616	FALSE
k__Bacteria|p__Firmicutes|c__Clostridia|o__Eubacteriales|f__Oscillospiraceae|g__GGB9739|s__GGB9739_SGB15313	0.00398406	0.0136986	0	0	0.00220048	0.0121771	0.351711	0.779616	FALSE
k__Bacteria|p__Firmicutes|c__Clostridia|o__Eubacteriales|f__Oscillospiraceae|g__GGB9743|s__GGB9743_SGB15349	0.0278884	0.0547945	0	0	0.00156482	0.00524849	0.250455	0.779616	FALSE
k__Bacteria|p__Firmicutes|c__Clostridia|o__Eubacteriales|f__Oscillospiraceae|g__Hydrogenoanaerobacterium|s__Hydrogenoanaerobacterium_saccharovorans	0.669323	0.575342	0.04564	0.01913	0.0581767	0.0491881	0.248817	0.779616	FALSE
k__Bacteria|p__Firmicutes|c__Clostridia|o__Eubacteriales|f__Oscillospiraceae|g__Neobittarella|s__Neobittarella_massiliensis	0.139442	0.191781	0	0	0.000713865	0.00122288	0.27937	0.779616	FALSE
k__Bacteria|p__Firmicutes|c__Clostridia|o__Eubacteriales|f__Oscillospiraceae|g__Oscillibacter|s__Oscillibacter_hominis	0.0358566	0.0136986	0	0	0.000276135	7.12329e-06	0.329048	0.779616	FALSE
k__Bacteria|p__Firmicutes|c__Clostridia|o__Eubacteriales|f__Oscillospiraceae|g__Oscillospiraceae_unclassified|s__Clostridium_methylpentosum	0.059761	0.0958904	0	0	0.000112829	0.000320411	0.264212	0.779616	FALSE
k__Bacteria|p__Firmicutes|c__Clostridia|o__Eubacteriales|f__Oscillospiraceae|g__Oscillospiraceae_unclassified|s__Oscillospiraceae_bacterium	0.159363	0.205479	0	0	0.0416565	0.0355751	0.340646	0.779616	FALSE
k__Bacteria|p__Firmicutes|c__Clostridia|o__Eubacteriales|f__Oscillospiraceae|g__Pseudoflavonifractor|s__Pseudoflavonifractor_capillosus	0.2749	0.219178	0	0	0.0155858	0.00749534	0.284775	0.779616	FALSE
k__Bacteria|p__Firmicutes|c__Clostridia|o__Eubacteriales|f__Oscillospiraceae|g__Pseudoruminococcus|s__Pseudoruminococcus_massiliensis	0.059761	0.0273973	0	0	0.0395183	0.119444	0.288343	0.779616	FALSE
k__Bacteria|p__Firmicutes|c__Clostridia|o__Eubacteriales|f__Oscillospiraceae|g__Ruminococcus|s__Ruminococcus_SGB4421	0.191235	0.136986	0	0	0.0873643	0.0314767	0.222356	0.779616	FALSE
k__Bacteria|p__Firmicutes|c__Erysipelotrichia|o__Erysipelotrichales|f__Coprobacillaceae|g__Coprobacillus|s__Coprobacillus_cateniformis	0.0836653	0.123288	0	0	0.00182618	0.0050363	0.275849	0.779616	FALSE
k__Bacteria|p__Firmicutes|c__Erysipelotrichia|o__Erysipelotrichales|f__Coprobacillaceae|g__Coprobacillus|s__Coprobacillus_sp_AF33_1AC	0.0119522	0.0273973	0	0	0.000819044	0.000157123	0.358871	0.779616	FALSE
k__Bacteria|p__Firmicutes|c__Erysipelotrichia|o__Erysipelotrichales|f__Erysipelotrichaceae|g__Erysipelotrichaceae_unclassified|s__Erysipelotrichaceae_bacterium_LH1062	0.00398406	0.0136986	0	0	4.54183e-06	0.000362877	0.351711	0.779616	FALSE
k__Bacteria|p__Firmicutes|c__Negativicutes|o__Acidaminococcales|f__Acidaminococcaceae|g__GGB4257|s__GGB4257_SGB5789	0.00398406	0.0136986	0	0	0.000167809	0.000893562	0.351711	0.779616	FALSE
k__Bacteria|p__Firmicutes|c__Negativicutes|o__Acidaminococcales|f__Acidaminococcaceae|g__Phascolarctobacterium|s__Phascolarctobacterium_sp_ET69	0.0836653	0.0410959	0	0	0.0773293	0.0577433	0.23979	0.779616	FALSE
k__Bacteria|p__Firmicutes|c__Negativicutes|o__Selenomonadales|f__Selenomonadaceae|g__Megamonas|s__Megamonas_funiformis	0.219124	0.260274	0	0	1.36598	2.12009	0.352068	0.779616	FALSE
k__Bacteria|p__Firmicutes|c__Negativicutes|o__Veillonellales|f__Veillonellaceae|g__Dialister|s__Dialister_hominis	0.0358566	0.0136986	0	0	0.0565848	0.00433027	0.331401	0.779616	FALSE
k__Bacteria|p__Firmicutes|c__Negativicutes|o__Veillonellales|f__Veillonellaceae|g__Dialister|s__Dialister_invisus	0.227092	0.178082	0	0	0.387523	0.242822	0.354017	0.779616	FALSE
k__Bacteria|p__Firmicutes|c__Negativicutes|o__Veillonellales|f__Veillonellaceae|g__Dialister|s__Dialister_succinatiphilus	0.0358566	0.0136986	0	0	0.0699393	3.10959e-05	0.326705	0.779616	FALSE
k__Bacteria|p__Firmicutes|c__Negativicutes|o__Veillonellales|f__Veillonellaceae|g__Megasphaera|s__Megasphaera_SGB5856	0.0119522	0.0273973	0	0	0.0123221	0.0128312	0.355399	0.779616	FALSE
k__Bacteria|p__Firmicutes|c__Negativicutes|o__Veillonellales|f__Veillonellaceae|g__Megasphaera|s__Megasphaera_elsdenii	0.0836653	0.0410959	0	0	0.0949712	0.0758697	0.23979	0.779616	FALSE
k__Bacteria|p__Fusobacteria|c__Fusobacteriia|o__Fusobacteriales|f__Fusobacteriaceae|g__Fusobacterium|s__Fusobacterium_perfoetens	0.00398406	0.0136986	0	0	0.000714024	0.0541326	0.351711	0.779616	FALSE
k__Bacteria|p__Lentisphaerae|c__Lentisphaeria|o__Victivallales|f__Victivallaceae|g__GGB6513|s__GGB6513_SGB9199	0.00398406	0.0136986	0	0	2.7251e-05	0.000223014	0.351711	0.779616	FALSE
k__Bacteria|p__Proteobacteria|c__Betaproteobacteria|o__Burkholderiales|f__Burkholderiaceae|g__Lautropia|s__Lautropia_mirabilis	0.00398406	0.0136986	0	0	3.22709e-06	4.38356e-06	0.357149	0.779616	FALSE
k__Bacteria|p__Proteobacteria|c__Betaproteobacteria|o__Burkholderiales|f__Oxalobacteraceae|g__GGB6648|s__GGB6648_SGB9389	0.0199203	0.0410959	0	0	0.000341594	0.000633151	0.305611	0.779616	FALSE
k__Bacteria|p__Proteobacteria|c__Betaproteobacteria|o__Burkholderiales|f__Sutterellaceae|g__Parasutterella|s__Parasutterella_SGB9260	0.143426	0.0958904	0	0	0.0732272	0.0312167	0.222221	0.779616	FALSE
k__Bacteria|p__Proteobacteria|c__Betaproteobacteria|o__Burkholderiales|f__Sutterellaceae|g__Sutterella|s__Sutterella_wadsworthensis	0.466135	0.520548	0	0.21982	0.710806	0.927197	0.311087	0.779616	FALSE
k__Bacteria|p__Proteobacteria|c__Betaproteobacteria|o__Burkholderiales|f__Sutterellaceae|g__Turicimonas|s__Turicimonas_muris	0.0199203	0.0410959	0	0	0.00136542	0.0144345	0.298192	0.779616	FALSE
k__Bacteria|p__Proteobacteria|c__Betaproteobacteria|o__Neisseriales|f__Neisseriaceae|g__Kingella|s__Kingella_bonacorsii	0.00398406	0.0136986	0	0	5.65737e-05	9.31507e-06	0.357149	0.779616	FALSE
k__Bacteria|p__Proteobacteria|c__CFGB2394|o__OFGB2394|f__FGB2394|g__GGB6544|s__GGB6544_SGB9242	0.00398406	0.0136986	0	0	0.00129833	0.00387808	0.357149	0.779616	FALSE
k__Bacteria|p__Proteobacteria|c__Deltaproteobacteria|o__Desulfovibrionales|f__Desulfovibrionaceae|g__Bilophila|s__Bilophila_wadsworthia	0.681275	0.739726	0.0673	0.09158	0.136306	0.150873	0.280704	0.779616	FALSE
k__Bacteria|p__Proteobacteria|c__Deltaproteobacteria|o__Desulfovibrionales|f__Desulfovibrionaceae|g__GGB9817|s__GGB9817_SGB57321	0.00398406	0.0136986	0	0	8.76494e-06	1.15068e-05	0.357149	0.779616	FALSE
k__Bacteria|p__Proteobacteria|c__Epsilonproteobacteria|o__Campylobacterales|f__Campylobacteraceae|g__Campylobacter|s__Campylobacter_SGB19292	0.00398406	0.0136986	0	0	7.08367e-05	4.43836e-05	0.357149	0.779616	FALSE
k__Bacteria|p__Proteobacteria|c__Epsilonproteobacteria|o__Campylobacterales|f__Campylobacteraceae|g__Campylobacter|s__Campylobacter_curvus	0.00398406	0.0136986	0	0	4.30279e-06	0.000682603	0.351711	0.779616	FALSE
k__Bacteria|p__Proteobacteria|c__Gammaproteobacteria|o__Aeromonadales|f__Aeromonadaceae|g__Aeromonas|s__Aeromonas_caviae	0.00398406	0.0136986	0	0	0.00026255	0.0159153	0.351711	0.779616	FALSE
k__Bacteria|p__Proteobacteria|c__Gammaproteobacteria|o__Aeromonadales|f__Succinivibrionaceae|g__GGB2734|s__GGB2734_SGB3677	0.00398406	0.0136986	0	0	0.0279898	0.0253367	0.357149	0.779616	FALSE
k__Bacteria|p__Proteobacteria|c__Gammaproteobacteria|o__Enterobacterales|f__Enterobacteriaceae|g__Citrobacter|s__Citrobacter_braakii	0.0398406	0.0136986	0	0	0.00380546	6.38356e-05	0.275526	0.779616	FALSE
k__Bacteria|p__Proteobacteria|c__Gammaproteobacteria|o__Enterobacterales|f__Enterobacteriaceae|g__Enterobacter|s__Enterobacter_hormaechei	0.0278884	0.0547945	0	0	0.0046006	0.00137178	0.267636	0.779616	FALSE
k__Bacteria|p__Proteobacteria|c__Gammaproteobacteria|o__Enterobacterales|f__Enterobacteriaceae|g__Enterobacter|s__Enterobacter_roggenkampii	0.0438247	0.0136986	0	0	0.00150873	0.000194932	0.23281	0.779616	FALSE
k__Bacteria|p__Proteobacteria|c__Gammaproteobacteria|o__Enterobacterales|f__Enterobacteriaceae|g__Enterobacter|s__Enterobacter_wuhouensis	0.00398406	0.0136986	0	0	5.93625e-06	0.000780959	0.351711	0.779616	FALSE
k__Bacteria|p__Proteobacteria|c__Gammaproteobacteria|o__Enterobacterales|f__Hafniaceae|g__Obesumbacterium|s__Obesumbacterium_proteus	0.00398406	0.0136986	0	0	1.51394e-06	2.41096e-05	0.351711	0.779616	FALSE
k__Bacteria|p__Proteobacteria|c__Gammaproteobacteria|o__Enterobacterales|f__Morganellaceae|g__Proteus|s__Proteus_mirabilis	0.00398406	0.0136986	0	0	0.000298924	0.000911233	0.357149	0.779616	FALSE
k__Bacteria|p__Proteobacteria|c__Gammaproteobacteria|o__Pasteurellales|f__Pasteurellaceae|g__Aggregatibacter|s__Aggregatibacter_segnis	0.00398406	0.0136986	0	0	2.07968e-05	8.9863e-05	0.351711	0.779616	FALSE
k__Bacteria|p__Proteobacteria|c__Gammaproteobacteria|o__Pasteurellales|f__Pasteurellaceae|g__Haemophilus|s__Haemophilus_parainfluenzae	0.50996	0.589041	0.00182	0.0052	0.114952	0.220762	0.276241	0.779616	FALSE
k__Bacteria|p__Proteobacteria|c__Gammaproteobacteria|o__Pasteurellales|f__Pasteurellaceae|g__Haemophilus|s__Haemophilus_paraphrohaemolyticus	0.00398406	0.0136986	0	0	7.10359e-05	0.000686986	0.351711	0.779616	FALSE
k__Bacteria|p__Proteobacteria|c__Gammaproteobacteria|o__Pseudomonadales|f__Pseudomonadaceae|g__Pseudomonas|s__Pseudomonas_fragi	0.00398406	0.0136986	0	0	1.23108e-05	8.75342e-05	0.351711	0.779616	FALSE
k__Bacteria|p__Tenericutes|c__CFGB1787|o__OFGB1787|f__FGB1787|g__GGB4745|s__GGB4745_SGB6571	0.00398406	0.0136986	0	0	0.00230239	0.0327288	0.351711	0.779616	FALSE
k__Bacteria|p__Actinobacteria|c__Coriobacteriia|o__Eggerthellales|f__Eggerthellaceae|g__Eggerthella|s__Eggerthella_lenta	0.709163	0.684932	0.01486	0.01108	0.0753498	0.0556004	0.359537	0.779648	FALSE
k__Bacteria|p__Bacteroidota|c__Bacteroidia|o__Bacteroidales|f__Odoribacteraceae|g__GGB1332|s__GGB1332_SGB1789	0.0318725	0.0547945	0	0	0.0077006	0.0196488	0.363369	0.780065	FALSE
k__Bacteria|p__Firmicutes|c__CFGB1292|o__OFGB1292|f__FGB1292|g__GGB3109|s__GGB3109_SGB4121	0.601594	0.534247	0.01933	0.00591	0.0570298	0.0495618	0.362791	0.780065	FALSE
k__Bacteria|p__Firmicutes|c__CFGB82363|o__OFGB82363|f__FGB82363|g__GGB9545|s__GGB9545_SGB14951	0.0318725	0.0547945	0	0	0.000938526	0.00202274	0.363369	0.780065	FALSE
k__Bacteria|p__Firmicutes|c__Clostridia|o__Eubacteriales|f__Clostridiaceae|g__Clostridiaceae_unclassified|s__Clostridiaceae_bacterium_Marseille_Q4149	0.231076	0.287671	0	0	0.109512	0.0830985	0.362794	0.780065	FALSE
k__Bacteria|p__Firmicutes|c__Clostridia|o__Eubacteriales|f__Eubacteriaceae|g__GGB3278|s__GGB3278_SGB4328	0.0517928	0.0273973	0	0	0.0544995	0.00451836	0.363639	0.780065	FALSE
k__Bacteria|p__Firmicutes|c__Clostridia|o__Eubacteriales|f__Eubacteriales_Family_XIII_Incertae_Sedis|g__Mogibacterium|s__Mogibacterium_kristiansenii	0.0756972	0.109589	0	0	0.00371116	0.00336452	0.363239	0.780065	FALSE
k__Bacteria|p__Firmicutes|c__CFGB3023|o__OFGB3023|f__FGB3023|g__GGB9502|s__GGB9502_SGB14899	0.12749	0.0958904	0	0	0.00891283	0.00186068	0.367192	0.785503	FALSE
k__Bacteria|p__Firmicutes|c__Clostridia|o__Eubacteriales|f__Oscillospiraceae|g__Lawsonibacter|s__Lawsonibacter_SGB15145	0.227092	0.178082	0	0	0.0192356	0.021859	0.367487	0.785503	FALSE
k__Bacteria|p__Firmicutes|c__Clostridia|o__Eubacteriales|f__Lachnospiraceae|g__Blautia|s__Blautia_luti	0.111554	0.150685	0	0	0.010081	0.0119481	0.368528	0.786286	FALSE
k__Bacteria|p__Firmicutes|c__Clostridia|o__Eubacteriales|f__Lachnospiraceae|g__Fusicatenibacter|s__Fusicatenibacter_sp_CLA_AA_H277	0.410359	0.328767	0	0	0.0147121	0.0122711	0.369167	0.786286	FALSE
k__Bacteria|p__Firmicutes|c__CFGB3054|o__OFGB3054|f__FGB3054|g__GGB33512|s__GGB33512_SGB15201	0.123506	0.164384	0	0	0.00692562	0.0318168	0.373033	0.79311	FALSE
k__Bacteria|p__Firmicutes|c__Clostridia|o__Eubacteriales|f__Oscillospiraceae|g__Provencibacterium|s__Provencibacterium_massiliense	0.159363	0.205479	0	0	0.000922669	0.00101082	0.374663	0.795162	FALSE
k__Bacteria|p__Firmicutes|c__Bacilli|o__Lactobacillales|f__Lactobacillaceae|g__Lactobacillus|s__Lactobacillus_crispatus	0.0318725	0.0547945	0	0	0.00585259	0.000969041	0.377273	0.798413	FALSE
k__Bacteria|p__Firmicutes|c__Clostridia|o__Eubacteriales|f__Oscillospiraceae|g__Ruminococcus|s__Ruminococcus_bromii	0.545817	0.506849	0.04672	0.0095	0.774038	0.523435	0.377529	0.798413	FALSE
k__Bacteria|p__Firmicutes|c__Clostridia|o__Eubacteriales|f__Lachnospiraceae|g__GGB38239|s__GGB38239_SGB47716	0.0517928	0.0273973	0	0	0.00512486	0.00150123	0.380345	0.802951	FALSE
k__Bacteria|p__Actinobacteria|c__Actinomycetia|o__Bifidobacteriales|f__Bifidobacteriaceae|g__Bifidobacterium|s__Bifidobacterium_pseudocatenulatum	0.549801	0.465753	0.00613	0	0.513118	0.265035	0.382558	0.804708	FALSE
k__Bacteria|p__Bacteroidota|c__Bacteroidia|o__Bacteroidales|f__Bacteroidaceae|g__Bacteroides|s__Bacteroides_xylanisolvens	0.693227	0.726027	0.074	0.02533	0.54596	0.356772	0.383194	0.804708	FALSE
k__Bacteria|p__Firmicutes|c__Negativicutes|o__Veillonellales|f__Veillonellaceae|g__Megasphaera|s__Megasphaera_sp_AM44_1BH	0.0318725	0.0547945	0	0	0.0162208	0.0143234	0.38198	0.804708	FALSE
k__Bacteria|p__Bacteria_unclassified|c__Bacteria_unclassified|o__Bacteria_unclassified|f__Bacteria_unclassified|g__Bacteria_unclassified|s__bacterium_210917_SL_2_15	0.0517928	0.0273973	0	0	0.00190127	0.000930548	0.384594	0.805652	FALSE
k__Bacteria|p__Bacteroidota|c__Bacteroidia|o__Bacteroidales|f__Odoribacteraceae|g__Odoribacter|s__Odoribacter_laneus	0.0677291	0.0410959	0	0	0.0282214	0.000870137	0.385494	0.805652	FALSE
k__Bacteria|p__Firmicutes|c__CFGB79245|o__OFGB79245|f__FGB79245|g__GGB3510|s__GGB3510_SGB4687	0.123506	0.0821918	0	0	0.00103912	0.00251973	0.386336	0.805652	FALSE
k__Bacteria|p__Proteobacteria|c__Deltaproteobacteria|o__Desulfovibrionales|f__Desulfovibrionaceae|g__GGB9819|s__GGB9819_SGB15460	0.0796813	0.109589	0	0	0.00401104	0.00947658	0.386176	0.805652	FALSE
k__Bacteria|p__Firmicutes|c__Clostridia|o__Eubacteriales|f__Eubacteriales_unclassified|g__Intestinimonas|s__Intestinimonas_sp_MSJ_38	0.282869	0.232877	0	0	0.0114904	0.0141627	0.388829	0.809441	FALSE
k__Bacteria|p__Bacteroidota|c__Bacteroidia|o__Bacteroidales|f__Rikenellaceae|g__Alistipes|s__Alistipes_dispar	0.298805	0.356164	0	0	0.0454887	0.0649968	0.391079	0.811303	FALSE
k__Bacteria|p__Firmicutes|c__Clostridia|o__Eubacteriales|f__Oscillospiraceae|g__GGB13489|s__GGB13489_SGB15224	0.0517928	0.0273973	0	0	0.00212904	0.00199603	0.391022	0.811303	FALSE
k__Bacteria|p__Actinobacteria|c__Coriobacteriia|o__Coriobacteriales|f__Coriobacteriaceae|g__Collinsella|s__Collinsella_tanakaei	0.0557769	0.0821918	0	0	0.00458251	0.0128326	0.399624	0.812456	FALSE
k__Bacteria|p__Bacteroidota|c__Bacteroidia|o__Bacteroidales|f__Bacteroidaceae|g__Bacteroides|s__Bacteroides_clarus	0.143426	0.191781	0	0	0.0602301	0.0575007	0.396483	0.812456	FALSE
k__Bacteria|p__Bacteroidota|c__Bacteroidia|o__Bacteroidales|f__Prevotellaceae|g__Prevotella|s__Prevotella_marseillensis	0.0517928	0.0273973	0	0	0.279965	0.281104	0.397514	0.812456	FALSE
k__Bacteria|p__Bacteroidota|c__CFGB544|o__OFGB544|f__FGB544|g__GGB1123|s__GGB1123_SGB1437	0.0438247	0.0684932	0	0	0.0438035	0.0529395	0.39702	0.812456	FALSE
k__Bacteria|p__Firmicutes|c__CFGB1776|o__OFGB1776|f__FGB1776|g__GGB4683|s__GGB4683_SGB6473	0.103586	0.0684932	0	0	0.0296512	0.0561204	0.399334	0.812456	FALSE
k__Bacteria|p__Firmicutes|c__CFGB3072|o__OFGB3072|f__FGB3072|g__GGB9788|s__GGB9788_SGB15411	0.0318725	0.0136986	0	0	0.000224622	2.73973e-06	0.396598	0.812456	FALSE
k__Bacteria|p__Firmicutes|c__CFGB77243|o__OFGB77243|f__FGB77243|g__GGB3123|s__GGB3123_SGB4135	0.0318725	0.0136986	0	0	0.00132478	1.38356e-05	0.396598	0.812456	FALSE
k__Bacteria|p__Firmicutes|c__Clostridia|o__Eubacteriales|f__Clostridiaceae|g__Clostridium|s__Clostridium_sp_AM29_11AC	0.227092	0.191781	0	0	0.0431414	0.0132004	0.39303	0.812456	FALSE
k__Bacteria|p__Firmicutes|c__Clostridia|o__Eubacteriales|f__Clostridiaceae|g__GGB3548|s__GGB3548_SGB4744	0.0557769	0.0821918	0	0	0.00881785	0.0165658	0.397722	0.812456	FALSE
k__Bacteria|p__Firmicutes|c__Clostridia|o__Eubacteriales|f__Lachnospiraceae|g__Sellimonas|s__Sellimonas_intestinalis	0.36255	0.315068	0	0	0.0492755	0.0276051	0.39978	0.812456	FALSE
k__Bacteria|p__Firmicutes|c__Clostridia|o__Eubacteriales|f__Oscillospiraceae|g__GGB9595|s__GGB9595_SGB15019	0.0318725	0.0136986	0	0	0.00294721	0.000120548	0.399382	0.812456	FALSE
k__Bacteria|p__Firmicutes|c__Negativicutes|o__Veillonellales|f__Veillonellaceae|g__Megasphaera|s__Megasphaera_sp_DJF_B143	0.0318725	0.0136986	0	0	0.0290792	0.0010811	0.399382	0.812456	FALSE
k__Bacteria|p__Firmicutes|c__Clostridia|o__Eubacteriales|f__Oscillospiraceae|g__Flavonifractor|s__Flavonifractor_plautii	0.928287	0.931507	0.12789	0.17178	0.321915	0.419251	0.400615	0.812773	FALSE
k__Bacteria|p__Bacteroidota|c__Bacteroidia|o__Bacteroidales|f__Tannerellaceae|g__Parabacteroides|s__Parabacteroides_johnsonii	0.163347	0.205479	0	0	0.0549013	0.114755	0.401945	0.814091	FALSE
k__Bacteria|p__Bacteroidota|c__Bacteroidia|o__Bacteroidales|f__Prevotellaceae|g__Prevotella|s__Prevotella_SGB1671	0.0318725	0.0136986	0	0	0.228356	0.0658063	0.407803	0.814925	FALSE
k__Bacteria|p__Firmicutes|c__CFGB3043|o__OFGB3043|f__FGB3043|g__GGB9551|s__GGB9551_SGB14958	0.0517928	0.0273973	0	0	0.00173131	0.00178452	0.404071	0.814925	FALSE
k__Bacteria|p__Firmicutes|c__Clostridia|o__Eubacteriales|f__Eubacteriaceae|g__Eubacterium|s__Eubacterium_callanderi	0.0438247	0.0684932	0	0	0.000712908	0.00229123	0.403373	0.814925	FALSE
k__Bacteria|p__Firmicutes|c__Clostridia|o__Eubacteriales|f__Lachnospiraceae|g__Roseburia|s__Roseburia_sp_BX1005	0.0318725	0.0136986	0	0	0.00221044	0.000299315	0.407803	0.814925	FALSE
k__Bacteria|p__Firmicutes|c__Clostridia|o__Eubacteriales|f__Oscillospiraceae|g__Congzhengia|s__Congzhengia_minquanensis	0.0318725	0.0136986	0	0	0.00363972	0.000266438	0.407803	0.814925	FALSE
k__Bacteria|p__Firmicutes|c__Clostridia|o__Eubacteriales|f__Oscillospiraceae|g__Fumia|s__Fumia_xinanensis	0.0318725	0.0136986	0	0	0.000398367	0.000158356	0.407803	0.814925	FALSE
k__Bacteria|p__Firmicutes|c__Clostridia|o__Eubacteriales|f__Oscillospiraceae|g__Oscillospiraceae_unclassified|s__Oscillospiraceae_bacterium_Marseille_Q3528	0.290837	0.246575	0	0	0.00562394	0.00387123	0.404904	0.814925	FALSE
k__Bacteria|p__Proteobacteria|c__Gammaproteobacteria|o__Enterobacterales|f__Enterobacteriaceae|g__Kluyvera|s__Kluyvera_ascorbata	0.0318725	0.0136986	0	0	0.00511048	0.000315479	0.407803	0.814925	FALSE
k__Bacteria|p__Bacteroidota|c__CFGB529|o__OFGB529|f__FGB529|g__GGB1093|s__GGB1093_SGB1404	0.0318725	0.0136986	0	0	0.014078	0.00870452	0.410633	0.815138	FALSE
k__Bacteria|p__Firmicutes|c__CFGB2881|o__OFGB2881|f__FGB2881|g__GGB9189|s__GGB9189_SGB14128	0.0876494	0.123288	0	0	0.00310331	0.00276836	0.410315	0.815138	FALSE
k__Bacteria|p__Firmicutes|c__CFGB2890|o__OFGB2890|f__FGB2890|g__GGB9198|s__GGB9198_SGB14137	0.0318725	0.0136986	0	0	0.00931618	0.000867671	0.410633	0.815138	FALSE
k__Bacteria|p__Firmicutes|c__Clostridia|o__Eubacteriales|f__Lachnospiraceae|g__Mediterraneibacter|s__Mediterraneibacter_faecis	0.414343	0.424658	0	0	0.37291	0.564177	0.409645	0.815138	FALSE
k__Bacteria|p__Firmicutes|c__CFGB3054|o__OFGB3054|f__FGB3054|g__GGB9695|s__GGB9695_SGB15211	0.0318725	0.0136986	0	0	0.000541673	0.000276575	0.413475	0.81942	FALSE
k__Bacteria|p__Firmicutes|c__CFGB3070|o__OFGB3070|f__FGB3070|g__GGB33544|s__GGB33544_SGB53490	0.0318725	0.0136986	0	0	0.00190857	0.00161644	0.416329	0.822353	FALSE
k__Bacteria|p__Firmicutes|c__Clostridia|o__Eubacteriales|f__Oscillospiraceae|g__GGB38987|s__GGB38987_SGB63305	0.0318725	0.0136986	0	0	0.000288247	0.000173699	0.416329	0.822353	FALSE
k__Bacteria|p__Firmicutes|c__Clostridia|o__Eubacteriales|f__Eubacteriales_unclassified|g__Intestinimonas|s__Intestinimonas_butyriciproducens	0.378486	0.465753	0	0	0.0358879	0.0213386	0.420332	0.828892	FALSE
k__Bacteria|p__Firmicutes|c__Bacilli|o__Lactobacillales|f__Lactobacillaceae|g__Lactobacillus|s__Lactobacillus_delbrueckii	0.0239044	0.0410959	0	0	0.00213809	0.00717726	0.422071	0.830952	FALSE
k__Bacteria|p__Actinobacteria|c__Coriobacteriia|o__Coriobacteriales|f__Coriobacteriaceae|g__Senegalimassilia|s__Senegalimassilia_anaerobia	0.14741	0.109589	0	0	0.00715004	0.00519726	0.424845	0.833671	FALSE
k__Bacteria|p__Firmicutes|c__Bacilli|o__Lactobacillales|f__Enterococcaceae|g__Enterococcus|s__Enterococcus_faecalis	0.059761	0.0821918	0	0	0.00210685	0.0130263	0.424672	0.833671	FALSE
k__Bacteria|p__Firmicutes|c__Clostridia|o__Eubacteriales|f__Eubacteriales_unclassified|g__Gemmiger|s__Gemmiger_sp_An87	0.0996016	0.0684932	0	0	0.00411625	0.0217452	0.425976	0.833714	FALSE
k__Bacteria|p__Firmicutes|c__Clostridia|o__Eubacteriales|f__Oscillospiraceae|g__GGB9453|s__GGB9453_SGB14844	0.211155	0.164384	0	0	0.0106624	0.00530808	0.42626	0.833714	FALSE
k__Bacteria|p__Firmicutes|c__CFGB16911|o__OFGB16911|f__FGB16911|g__GGB49418|s__GGB49418_SGB69331	0.0239044	0.0410959	0	0	0.000137092	0.000367534	0.427859	0.834116	FALSE
k__Bacteria|p__Firmicutes|c__CFGB2979|o__OFGB2979|f__FGB2979|g__GGB40351|s__GGB40351_SGB14301	0.0239044	0.0410959	0	0	0.00614227	0.00628589	0.427859	0.834116	FALSE
k__Bacteria|p__Actinobacteria|c__Coriobacteriia|o__Eggerthellales|f__Eggerthellaceae|g__Gordonibacter|s__Gordonibacter_pamelaeae	0.131474	0.0958904	0	0	0.00153992	0.000958219	0.433904	0.839068	FALSE
k__Bacteria|p__Bacteroidota|c__CFGB529|o__OFGB529|f__FGB529|g__GGB1096|s__GGB1096_SGB1408	0.0239044	0.0410959	0	0	0.0031843	0.0102484	0.433693	0.839068	FALSE
k__Bacteria|p__Bacteroidota|c__CFGB602|o__OFGB602|f__FGB602|g__GGB1420|s__GGB1420_SGB1957	0.191235	0.232877	0	0	0.06527	0.081137	0.433374	0.839068	FALSE
k__Bacteria|p__Firmicutes|c__Clostridia|o__Eubacteriales|f__Lachnospiraceae|g__Eisenbergiella|s__Eisenbergiella_tayi	0.215139	0.260274	0	0	0.00986108	0.0123486	0.431893	0.839068	FALSE
k__Bacteria|p__Firmicutes|c__Negativicutes|o__Selenomonadales|f__Selenomonadaceae|g__Mitsuokella|s__Mitsuokella_multacida	0.0836653	0.109589	0	0	0.0537958	0.205985	0.432169	0.839068	FALSE
k__Bacteria|p__Firmicutes|c__CFGB1227|o__OFGB1227|f__FGB1227|g__GGB3005|s__GGB3005_SGB3996	0.2749	0.219178	0	0	0.0135399	0.0398411	0.436069	0.8393	FALSE
k__Bacteria|p__Firmicutes|c__CFGB2960|o__OFGB2960|f__FGB2960|g__GGB9302|s__GGB9302_SGB14263	0.0239044	0.0410959	0	0	0.000551873	0.00242986	0.436627	0.8393	FALSE
k__Bacteria|p__Firmicutes|c__Clostridia|o__Eubacteriales|f__Lachnospiraceae|g__Roseburia|s__Roseburia_sp_AM23_20	0.0239044	0.0410959	0	0	0.032921	0.00666589	0.436627	0.8393	FALSE
k__Bacteria|p__Firmicutes|c__Clostridia|o__Eubacteriales|f__Oscillospiraceae|g__Ruminococcus|s__Ruminococcus_callidus	0.131474	0.0958904	0	0	0.0352693	0.02413	0.436828	0.8393	FALSE
k__Bacteria|p__Firmicutes|c__Clostridia|o__Eubacteriales|f__Lachnospiraceae|g__GGB3740|s__GGB3740_SGB5076	0.12749	0.0958904	0	0	0.172426	0.0575429	0.439142	0.841044	FALSE
k__Bacteria|p__Firmicutes|c__Clostridia|o__Eubacteriales|f__Oscillospiraceae|g__Phocea|s__Phocea_massiliensis	0.446215	0.534247	0	0.00071	0.011754	0.0139512	0.438958	0.841044	FALSE
k__Bacteria|p__Firmicutes|c__CFGB1126|o__OFGB1126|f__FGB1126|g__GGB2848|s__GGB2848_SGB3813	0.131474	0.0958904	0	0	0.00275996	0.00238301	0.441236	0.843706	FALSE
k__Bacteria|p__Bacteroidota|c__Bacteroidia|o__Bacteroidales|f__Barnesiellaceae|g__Coprobacter|s__Coprobacter_secundus	0.219124	0.178082	0	0	0.0291438	0.0126627	0.443819	0.846619	FALSE
k__Bacteria|p__Firmicutes|c__Clostridia|o__Eubacteriales|f__Lachnospiraceae|g__Faecalimonas|s__Faecalimonas_umbilicata	0.227092	0.178082	0	0	0.205087	0.247305	0.444197	0.846619	FALSE
k__Bacteria|p__Firmicutes|c__Clostridia|o__Eubacteriales|f__Oscillospiraceae|g__GGB9623|s__GGB9623_SGB15075	0.0239044	0.0410959	0	0	0.00256223	0.000670822	0.445498	0.846619	FALSE
k__Bacteria|p__Firmicutes|c__Clostridia|o__Eubacteriales|f__Oscillospiraceae|g__Oscillibacter|s__Oscillibacter_sp_ER4	0.390438	0.369863	0	0	0.324927	0.21608	0.445589	0.846619	FALSE
k__Bacteria|p__Firmicutes|c__Negativicutes|o__Acidaminococcales|f__Acidaminococcaceae|g__Phascolarctobacterium|s__Phascolarctobacterium_faecium	0.446215	0.39726	0	0	0.525516	0.438549	0.447025	0.848001	FALSE
k__Bacteria|p__Firmicutes|c__Clostridia|o__Eubacteriales|f__Clostridiaceae|g__GGB3486|s__GGB3486_SGB4658	0.0239044	0.0410959	0	0	0.00407072	0.00176507	0.448478	0.848477	FALSE
k__Bacteria|p__Firmicutes|c__Clostridia|o__Eubacteriales|f__Oscillospiraceae|g__Youxingia|s__Youxingia_wuxianensis	0.163347	0.123288	0	0	0.000904223	0.000843699	0.448693	0.848477	FALSE
k__Bacteria|p__Proteobacteria|c__Gammaproteobacteria|o__Enterobacterales|f__Enterobacteriaceae|g__Klebsiella|s__Klebsiella_quasipneumoniae	0.0478088	0.0273973	0	0	0.0542844	0.0106429	0.449934	0.849481	FALSE
k__Bacteria|p__Lentisphaerae|c__Lentisphaeria|o__Victivallales|f__Victivallaceae|g__Victivallis|s__Victivallis_lenta	0.115538	0.0821918	0	0	0.00708394	0.00460918	0.451161	0.850457	FALSE
k__Bacteria|p__Firmicutes|c__CFGB72924|o__OFGB72924|f__FGB72924|g__GGB3612|s__GGB3612_SGB4882	0.0478088	0.0273973	0	0	0.028649	0.0051626	0.452354	0.851365	FALSE
k__Bacteria|p__Bacteroidota|c__CFGB658|o__OFGB658|f__FGB658|g__GGB1627|s__GGB1627_SGB2227	0.0358566	0.0547945	0	0	0.0932094	0.1183	0.454863	0.854743	FALSE
k__Bacteria|p__Firmicutes|c__Clostridia|o__Eubacteriales|f__Clostridiaceae|g__Clostridium|s__Clostridium_SGB6179	0.115538	0.0821918	0	0	0.00883199	0.00582479	0.459113	0.860104	FALSE
k__Bacteria|p__Firmicutes|c__Clostridia|o__Eubacteriales|f__Oscillospiraceae|g__Oscillibacter|s__Oscillibacter_sp_PC13	0.063745	0.0410959	0	0	0.000133147	6.26027e-05	0.459872	0.860104	FALSE
k__Bacteria|p__Proteobacteria|c__CFGB2404|o__OFGB2404|f__FGB2404|g__GGB6613|s__GGB6613_SGB9347	0.063745	0.0410959	0	0	0.15957	0.0786058	0.459872	0.860104	FALSE
k__Bacteria|p__Firmicutes|c__Clostridia|o__Eubacteriales|f__Eubacteriales_unclassified|g__Intestinimonas|s__Intestinimonas_gabonensis	0.115538	0.0821918	0	0	0.000528486	0.000610411	0.460713	0.860333	FALSE
k__Bacteria|p__Firmicutes|c__Bacilli|o__Lactobacillales|f__Streptococcaceae|g__Lactococcus|s__Lactococcus_lactis	0.0478088	0.0273973	0	0	0.00105331	0.0014111	0.462109	0.861597	FALSE
k__Bacteria|p__Bacteroidota|c__Bacteroidia|o__Bacteroidales|f__Bacteroidaceae|g__Bacteroides|s__Bacteroides_faecis	0.063745	0.0410959	0	0	0.0683634	0.0507112	0.464116	0.863992	FALSE
k__Bacteria|p__Firmicutes|c__Bacilli|o__Lactobacillales|f__Lactobacillaceae|g__Limosilactobacillus|s__Limosilactobacillus_fermentum	0.0717131	0.0958904	0	0	0.0256221	0.00858822	0.465271	0.864798	FALSE
k__Bacteria|p__Firmicutes|c__Clostridia|o__Eubacteriales|f__Lachnospiraceae|g__Anaerobutyricum|s__Anaerobutyricum_hallii	0.446215	0.493151	0	0	0.086865	0.118143	0.46751	0.866767	FALSE
k__Bacteria|p__Firmicutes|c__Clostridia|o__Eubacteriales|f__Oscillospiraceae|g__GGB38744|s__GGB38744_SGB14842	0.103586	0.136986	0	0	0.0144898	0.0047974	0.468687	0.866767	FALSE
k__Bacteria|p__Firmicutes|c__Clostridia|o__Eubacteriales|f__Oscillospiraceae|g__GGB9708|s__GGB9708_SGB15234	0.143426	0.109589	0	0	0.094293	0.0456964	0.4679	0.866767	FALSE
k__Bacteria|p__Firmicutes|c__Clostridia|o__Eubacteriales|f__Oscillospiraceae|g__GGB9724|s__GGB9724_SGB15278	0.119522	0.150685	0	0	0.00415988	0.00314014	0.469951	0.866767	FALSE
k__Bacteria|p__Firmicutes|c__Erysipelotrichia|o__Erysipelotrichales|f__Turicibacteraceae|g__Turicibacter|s__Turicibacter_bilis	0.199203	0.164384	0	0	0.0316642	0.0182433	0.46984	0.866767	FALSE
k__Bacteria|p__Firmicutes|c__CFGB2959|o__OFGB2959|f__FGB2959|g__GGB9301|s__GGB9301_SGB14262	0.0478088	0.0684932	0	0	0.000702749	0.00133247	0.473735	0.872402	FALSE
k__Bacteria|p__Proteobacteria|c__CFGB10055|o__OFGB10055|f__FGB10055|g__GGB6606|s__GGB6606_SGB9340	0.063745	0.0410959	0	0	0.0961082	0.0915401	0.476979	0.877027	FALSE
k__Bacteria|p__Firmicutes|c__Clostridia|o__Eubacteriales|f__Eubacteriaceae|g__Eubacterium|s__Eubacterium_hominis	0.155378	0.191781	0	0	0.00641892	0.00430767	0.478585	0.877205	FALSE
k__Bacteria|p__Firmicutes|c__Clostridia|o__Eubacteriales|f__Lachnospiraceae|g__Blautia|s__Blautia_wexlerae	0.932271	0.876712	0.40267	0.41436	0.928107	0.785333	0.479052	0.877205	FALSE
k__Bacteria|p__Firmicutes|c__Clostridia|o__Eubacteriales|f__Oscillospiraceae|g__GGB9730|s__GGB9730_SGB15291	0.398406	0.438356	0	0	0.0926037	0.0802956	0.479275	0.877205	FALSE
k__Bacteria|p__Firmicutes|c__CFGB2918|o__OFGB2918|f__FGB2918|g__GGB9240|s__GGB9240_SGB14182	0.063745	0.0410959	0	0	0.00250004	0.00522534	0.48131	0.879585	FALSE
k__Bacteria|p__Firmicutes|c__Negativicutes|o__Veillonellales|f__Veillonellaceae|g__Veillonella|s__Veillonella_ratti	0.0278884	0.0136986	0	0	0.174847	0.000138904	0.482463	0.880348	FALSE
k__Bacteria|p__Firmicutes|c__Bacilli|o__Lactobacillales|f__Lactobacillaceae|g__Lacticaseibacillus|s__Lacticaseibacillus_paracasei	0.063745	0.0410959	0	0	0.00614506	0.00354836	0.49223	0.881012	FALSE
k__Bacteria|p__Firmicutes|c__CFGB10021|o__OFGB10021|f__FGB10021|g__GGB71580|s__GGB71580_SGB98325	0.0278884	0.0136986	0	0	0.000422191	5.90411e-05	0.492395	0.881012	FALSE
k__Bacteria|p__Firmicutes|c__CFGB2952|o__OFGB2952|f__FGB2952|g__GGB9293|s__GGB9293_SGB14250	0.063745	0.0410959	0	0	0.00663781	0.00667178	0.49223	0.881012	FALSE
k__Bacteria|p__Firmicutes|c__CFGB2954|o__OFGB2954|f__FGB2954|g__GGB9297|s__GGB9297_SGB14255	0.0278884	0.0136986	0	0	0.000556534	0.000206164	0.492395	0.881012	FALSE
k__Bacteria|p__Firmicutes|c__CFGB3054|o__OFGB3054|f__FGB3054|g__GGB35551|s__GGB35551_SGB53794	0.0278884	0.0136986	0	0	0.000774303	5.76712e-05	0.489072	0.881012	FALSE
k__Bacteria|p__Firmicutes|c__CFGB3069|o__OFGB3069|f__FGB3069|g__GGB9770|s__GGB9770_SGB15389	0.059761	0.0821918	0	0	0.00173849	0.00180493	0.491094	0.881012	FALSE
k__Bacteria|p__Firmicutes|c__CFGB45555|o__OFGB45555|f__FGB45555|g__GGB9697|s__GGB9697_SGB15213	0.0278884	0.0136986	0	0	0.00428805	0.000125616	0.489072	0.881012	FALSE
k__Bacteria|p__Firmicutes|c__Clostridia|o__Eubacteriales|f__Eubacteriaceae|g__Eubacteriaceae_unclassified|s__Eubacteriaceae_bacterium	0.398406	0.383562	0	0	0.0609626	0.0429621	0.48707	0.881012	FALSE
k__Bacteria|p__Firmicutes|c__Clostridia|o__Eubacteriales|f__Lachnospiraceae|g__GGB3385|s__GGB3385_SGB4471	0.0278884	0.0136986	0	0	0.000185578	1.52055e-05	0.489072	0.881012	FALSE
k__Bacteria|p__Firmicutes|c__Clostridia|o__Eubacteriales|f__Lachnospiraceae|g__Lachnospiraceae_unclassified|s__Lachnospiraceae_bacterium_OM04_12BH	0.163347	0.136986	0	0	0.010855	0.00241274	0.490343	0.881012	FALSE
k__Bacteria|p__Firmicutes|c__Clostridia|o__Eubacteriales|f__Oscillospiraceae|g__GGB9616|s__GGB9616_SGB15051	0.0756972	0.0547945	0	0	0.00596044	0.0010711	0.488989	0.881012	FALSE
k__Bacteria|p__Proteobacteria|c__Betaproteobacteria|o__Burkholderiales|f__Sutterellaceae|g__Parasutterella|s__Parasutterella_excrementihominis	0.358566	0.39726	0	0	0.13096	0.138375	0.486096	0.881012	FALSE
k__Bacteria|p__Proteobacteria|c__Betaproteobacteria|o__Neisseriales|f__Neisseriaceae|g__Neisseria|s__Neisseria_subflava	0.0756972	0.0958904	0	0	0.000770438	0.00608384	0.486393	0.881012	FALSE
k__Bacteria|p__Bacteroidota|c__Bacteroidia|o__Bacteroidales|f__Tannerellaceae|g__Parabacteroides|s__Parabacteroides_sp_TM07_1AC	0.0478088	0.0684932	0	0	0.00248466	0.00323068	0.494386	0.883254	FALSE
k__Bacteria|p__Bacteria_unclassified|c__Bacteria_unclassified|o__Bacteria_unclassified|f__Bacteria_unclassified|g__Bacteria_unclassified|s__bacterium_OL_1	0.0278884	0.0136986	0	0	0.00555466	0.00200603	0.499077	0.88766	FALSE
k__Bacteria|p__Firmicutes|c__Clostridia|o__Eubacteriales|f__Lachnospiraceae|g__Wujia|s__Wujia_chipingensis	0.231076	0.191781	0	0	0.369042	0.210347	0.497826	0.88766	FALSE
k__Bacteria|p__Firmicutes|c__Erysipelotrichia|o__Erysipelotrichales|f__Erysipelotrichaceae|g__Erysipelatoclostridium|s__Clostridium_spiroforme	0.250996	0.219178	0	0	0.0110772	0.0084974	0.498776	0.88766	FALSE
k__Bacteria|p__Firmicutes|c__CFGB24517|o__OFGB24517|f__FGB24517|g__GGB45620|s__GGB45620_SGB63333	0.0278884	0.0136986	0	0	0.000218367	0.000380274	0.505807	0.890369	FALSE
k__Bacteria|p__Firmicutes|c__CFGB2985|o__OFGB2985|f__FGB2985|g__GGB9348|s__GGB9348_SGB14315	0.0278884	0.0136986	0	0	0.00144008	0.00209137	0.505807	0.890369	FALSE
k__Bacteria|p__Firmicutes|c__CFGB45555|o__OFGB45555|f__FGB45555|g__GGB9701|s__GGB9701_SGB15218	0.0278884	0.0136986	0	0	0.00448167	0.00379247	0.502436	0.890369	FALSE
k__Bacteria|p__Firmicutes|c__Clostridia|o__Eubacteriales|f__Clostridiaceae|g__GGB42639|s__GGB42639_SGB59836	0.0278884	0.0136986	0	0	0.000436414	0.00117521	0.505807	0.890369	FALSE
k__Bacteria|p__Firmicutes|c__Clostridia|o__Eubacteriales|f__Lachnospiraceae|g__Blautia|s__Blautia_massiliensis	0.653386	0.616438	0.04116	0.0636	0.222825	0.264696	0.50407	0.890369	FALSE
k__Bacteria|p__Firmicutes|c__Clostridia|o__Eubacteriales|f__Oscillospiraceae|g__GGB9730|s__GGB9730_SGB15290	0.0278884	0.0136986	0	0	0.000724622	0.00276438	0.505807	0.890369	FALSE
k__Bacteria|p__Proteobacteria|c__Gammaproteobacteria|o__Enterobacterales|f__Enterobacteriaceae|g__Escherichia|s__Escherichia_marmotae	0.0278884	0.0136986	0	0	0.0374543	0.000136712	0.502436	0.890369	FALSE
k__Bacteria|p__Firmicutes|c__CFGB1380|o__OFGB1380|f__FGB1380|g__GGB3363|s__GGB3363_SGB4448	0.119522	0.150685	0	0	0.0467155	0.0297289	0.508538	0.893003	FALSE
k__Bacteria|p__Firmicutes|c__Clostridia|o__Eubacteriales|f__Lachnospiraceae|g__Blautia|s__Blautia_schinkii	0.0159363	0.0273973	0	0	0.000218446	0.0019226	0.509541	0.893003	FALSE
k__Bacteria|p__Proteobacteria|c__Gammaproteobacteria|o__Pasteurellales|f__Pasteurellaceae|g__Haemophilus|s__Haemophilus_parahaemolyticus	0.0159363	0.0273973	0	0	0.000202709	0.00407562	0.509541	0.893003	FALSE
k__Bacteria|p__Bacteroidota|c__Bacteroidia|o__Bacteroidales|f__Bacteroidaceae|g__Bacteroides|s__Bacteroides_sp_GM023	0.0517928	0.0684932	0	0	0.00265303	0.0363722	0.52443	0.894386	FALSE
k__Bacteria|p__Bacteroidota|c__Bacteroidia|o__Bacteroidales|f__Muribaculaceae|g__GGB1497|s__GGB1497_SGB2076	0.0159363	0.0273973	0	0	0.0261956	0.0303195	0.525274	0.894386	FALSE
k__Bacteria|p__Bacteroidota|c__CFGB11479|o__OFGB11479|f__FGB11479|g__GGB1631|s__GGB1631_SGB2239	0.0159363	0.0273973	0	0	0.00356586	0.00826767	0.521318	0.894386	FALSE
k__Bacteria|p__Firmicutes|c__CFGB2898|o__OFGB2898|f__FGB2898|g__GGB9211|s__GGB9211_SGB14151	0.0159363	0.0273973	0	0	0.00232665	0.0100893	0.517377	0.894386	FALSE
k__Bacteria|p__Firmicutes|c__Clostridia|o__Eubacteriales|f__Clostridiaceae|g__Butyricicoccus|s__Butyricicoccus_intestinisimiae	0.059761	0.0410959	0	0	0.0122218	0.00120438	0.517464	0.894386	FALSE
k__Bacteria|p__Firmicutes|c__Clostridia|o__Eubacteriales|f__Clostridiaceae|g__Clostridium|s__Clostridium_sp_AM42_4	0.203187	0.178082	0	0	0.0139524	0.00590452	0.521391	0.894386	FALSE
k__Bacteria|p__Firmicutes|c__Clostridia|o__Eubacteriales|f__Clostridiaceae|g__Clostridium|s__Clostridium_tertium	0.0159363	0.0273973	0	0	0.000680279	0.000885753	0.517377	0.894386	FALSE
k__Bacteria|p__Firmicutes|c__Clostridia|o__Eubacteriales|f__Eubacteriales_unclassified|g__GGB9760|s__GGB9760_SGB15374	0.167331	0.191781	0	0	0.0156708	0.0218926	0.518724	0.894386	FALSE
k__Bacteria|p__Firmicutes|c__Clostridia|o__Eubacteriales|f__Lachnospiraceae|g__Blautia|s__Blautia_SGB4815	0.306773	0.342466	0	0	0.015263	0.00938575	0.524775	0.894386	FALSE
k__Bacteria|p__Firmicutes|c__Clostridia|o__Eubacteriales|f__Lachnospiraceae|g__GGB3433|s__GGB3433_SGB4573	0.059761	0.0821918	0	0	0.0132612	0.00942288	0.514414	0.894386	FALSE
k__Bacteria|p__Firmicutes|c__Clostridia|o__Eubacteriales|f__Lachnospiraceae|g__Mediterraneibacter|s__Mediterraneibacter_SGB48424	0.334661	0.410959	0	0	0.00825466	0.00408466	0.519581	0.894386	FALSE
k__Bacteria|p__Firmicutes|c__Clostridia|o__Eubacteriales|f__Oscillospiraceae|g__Faecalibacterium|s__Faecalibacterium_SGB15346	0.545817	0.547945	0.05045	0.02831	0.417444	0.342317	0.512794	0.894386	FALSE
k__Bacteria|p__Firmicutes|c__Clostridia|o__Eubacteriales|f__Oscillospiraceae|g__GGB9619|s__GGB9619_SGB15067	0.442231	0.39726	0	0	0.0304022	0.0250988	0.521636	0.894386	FALSE
k__Bacteria|p__Firmicutes|c__Clostridia|o__Eubacteriales|f__Oscillospiraceae|g__GGB9707|s__GGB9707_SGB15229	0.159363	0.191781	0	0	0.0215545	0.020509	0.51669	0.894386	FALSE
k__Bacteria|p__Firmicutes|c__Clostridia|o__Eubacteriales|f__Oscillospiraceae|g__Monoglobus|s__Monoglobus_pectinilyticus	0.103586	0.0821918	0	0	0.0128553	0.0029463	0.523772	0.894386	FALSE
k__Bacteria|p__Firmicutes|c__Clostridia|o__Eubacteriales|f__Oscillospiraceae|g__Oscillospiraceae_unclassified|s__Oscillospiraceae_unclassified_SGB15256	0.0159363	0.0273973	0	0	0.00260833	0.00805616	0.521318	0.894386	FALSE
k__Bacteria|p__Firmicutes|c__Firmicutes_unclassified|o__Firmicutes_unclassified|f__Firmicutes_unclassified|g__Firmicutes_unclassified|s__Firmicutes_bacterium	0.0159363	0.0273973	0	0	0.00107187	0.00696466	0.525274	0.894386	FALSE
k__Bacteria|p__Firmicutes|c__Firmicutes_unclassified|o__Firmicutes_unclassified|f__Firmicutes_unclassified|g__Negativibacillus|s__Negativibacillus_massiliensis	0.398406	0.424658	0	0	0.0983661	0.0924838	0.515828	0.894386	FALSE
k__Bacteria|p__Fusobacteria|c__Fusobacteriia|o__Fusobacteriales|f__Fusobacteriaceae|g__Fusobacterium|s__Fusobacterium_SGB6028	0.0159363	0.0273973	0	0	0.0043539	0.0311612	0.513451	0.894386	FALSE
k__Bacteria|p__Proteobacteria|c__Gammaproteobacteria|o__Enterobacterales|f__Enterobacteriaceae|g__Klebsiella|s__Klebsiella_grimontii	0.0159363	0.0273973	0	0	0.000572629	0.0018026	0.521318	0.894386	FALSE
k__Bacteria|p__Firmicutes|c__Clostridia|o__Eubacteriales|f__Oscillospiraceae|g__Agathobaculum|s__Agathobaculum_butyriciproducens	0.840637	0.90411	0.1726	0.199	0.278921	0.265604	0.526952	0.895968	FALSE
k__Bacteria|p__Firmicutes|c__Clostridia|o__Eubacteriales|f__Lachnospiraceae|g__Catenibacillus|s__Catenibacillus_scindens	0.119522	0.150685	0	0	0.000590478	0.000258904	0.53085	0.899262	FALSE
k__Bacteria|p__Firmicutes|c__Clostridia|o__Eubacteriales|f__Oscillospiraceae|g__GGB9715|s__GGB9715_SGB15267	0.0916335	0.0684932	0	0	0.0195585	0.0242701	0.531143	0.899262	FALSE
k__Bacteria|p__Proteobacteria|c__Gammaproteobacteria|o__Enterobacterales|f__Enterobacteriaceae|g__Klebsiella|s__Klebsiella_pneumoniae	0.143426	0.164384	0	0	0.462475	0.247582	0.529815	0.899262	FALSE
k__Bacteria|p__Firmicutes|c__CFGB79015|o__OFGB79015|f__FGB79015|g__GGB4672|s__GGB4672_SGB6461	0.0159363	0.0273973	0	0	0.00194363	0.00185055	0.533233	0.900253	FALSE
k__Bacteria|p__Firmicutes|c__Erysipelotrichia|o__Erysipelotrichales|f__Erysipelotrichaceae|g__Faecalibacillus|s__Faecalibacillus_faecis	0.0756972	0.0958904	0	0	0.0242965	0.0558532	0.532799	0.900253	FALSE
k__Bacteria|p__Firmicutes|c__CFGB2834|o__OFGB2834|f__FGB2834|g__GGB9063|s__GGB9063_SGB13982	0.0717131	0.0958904	0	0	0.00379263	0.00212658	0.537448	0.900445	FALSE
k__Bacteria|p__Firmicutes|c__CFGB2834|o__OFGB2834|f__FGB2834|g__GGB9064|s__GGB9064_SGB13983	0.059761	0.0410959	0	0	0.00398092	0.000984521	0.543238	0.900445	FALSE
k__Bacteria|p__Firmicutes|c__CFGB9491|o__OFGB9491|f__FGB9491|g__GGB9491|s__GGB9491_SGB14888	0.270916	0.287671	0	0	0.00377223	0.00572096	0.543574	0.900445	FALSE
k__Bacteria|p__Firmicutes|c__CFGB9718|o__OFGB9718|f__FGB9718|g__GGB3569|s__GGB3569_SGB4776	0.0159363	0.0273973	0	0	0.000342948	6.68493e-05	0.541252	0.900445	FALSE
k__Bacteria|p__Firmicutes|c__Clostridia|o__Eubacteriales|f__Bianqueaceae|g__Bianquea|s__Bianquea_SGB71281	0.059761	0.0410959	0	0	0.000330837	0.000195205	0.536146	0.900445	FALSE
k__Bacteria|p__Firmicutes|c__Clostridia|o__Eubacteriales|f__Clostridiaceae|g__Clostridium|s__Clostridium_disporicum	0.0278884	0.0410959	0	0	0.00156414	0.00432534	0.544204	0.900445	FALSE
k__Bacteria|p__Firmicutes|c__Clostridia|o__Eubacteriales|f__Eubacteriales_unclassified|g__Eubacteriales_unclassified|s__Eubacteriales_unclassified_SGB15148	0.0438247	0.0273973	0	0	0.010202	0.0113992	0.542156	0.900445	FALSE
k__Bacteria|p__Firmicutes|c__Clostridia|o__Eubacteriales|f__Lachnospiraceae|g__Cuneatibacter|s__Cuneatibacter_caecimuris	0.059761	0.0410959	0	0	0.000238446	0.000151644	0.543238	0.900445	FALSE
k__Bacteria|p__Firmicutes|c__Clostridia|o__Eubacteriales|f__Lachnospiraceae|g__Jutongia|s__Jutongia_huaianensis	0.0159363	0.0273973	0	0	0.00635135	0.00223521	0.537235	0.900445	FALSE
k__Bacteria|p__Firmicutes|c__Clostridia|o__Eubacteriales|f__Oscillospiraceae|g__Anaerofilum|s__Anaerofilum_hominis	0.0278884	0.0410959	0	0	2.17928e-05	0.000195068	0.544204	0.900445	FALSE
k__Bacteria|p__Firmicutes|c__Clostridia|o__Eubacteriales|f__Oscillospiraceae|g__Anaerotruncus|s__Anaerotruncus_massiliensis	0.0717131	0.0958904	0	0	0.00157199	0.00200918	0.537448	0.900445	FALSE
k__Bacteria|p__Lentisphaerae|c__CFGB2345|o__OFGB2345|f__FGB2345|g__GGB6470|s__GGB6470_SGB9153	0.0438247	0.0273973	0	0	0.0039904	0.00158247	0.542156	0.900445	FALSE
k__Bacteria|p__Proteobacteria|c__Deltaproteobacteria|o__Desulfovibrionales|f__Desulfovibrionaceae|g__GGB9818|s__GGB9818_SGB15459	0.159363	0.123288	0	0	0.007209	0.00703205	0.53413	0.900445	FALSE
k__Bacteria|p__Proteobacteria|c__Gammaproteobacteria|o__Enterobacterales|f__Enterobacteriaceae|g__Enterobacter|s__Enterobacter_ludwigii	0.0756972	0.0547945	0	0	0.0126686	0.0638986	0.54463	0.900445	FALSE
k__Bacteria|p__Proteobacteria|c__Gammaproteobacteria|o__Enterobacterales|f__Enterobacteriaceae|g__Klebsiella|s__Klebsiella_michiganensis	0.0278884	0.0410959	0	0	0.00271801	0.100166	0.544204	0.900445	FALSE
k__Archaea|p__Candidatus_Thermoplasmatota|c__Thermoplasmata|o__Methanomassiliicoccales|f__Candidatus_Methanomethylophilaceae|g__Candidatus_Methanomethylophilus|s__Candidatus_Methanomethylophilus_alvus	0.00796813	0.0136986	0	0	0.000789044	0.00129877	0.656351	0.907261	FALSE
k__Archaea|p__Euryarchaeota|c__Methanobacteria|o__Methanobacteriales|f__Methanobacteriaceae|g__GGB532|s__GGB532_SGB711	0.00796813	0.0136986	0	0	0.00137267	0.000462192	0.656351	0.907261	FALSE
k__Archaea|p__Euryarchaeota|c__Methanobacteria|o__Methanobacteriales|f__Methanobacteriaceae|g__Methanobrevibacter|s__Methanobrevibacter_smithii	0.0916335	0.109589	0	0	0.00912876	0.0135956	0.597156	0.907261	FALSE
k__Bacteria|p__Actinobacteria|c__Actinomycetia|o__Actinomycetales|f__Actinomycetaceae|g__Varibaculum|s__Varibaculum_cambriense	0.00796813	0.0136986	0	0	5.1992e-05	0.000211918	0.650179	0.907261	FALSE
k__Bacteria|p__Actinobacteria|c__Actinomycetia|o__Bifidobacteriales|f__Bifidobacteriaceae|g__Bifidobacterium|s__Bifidobacterium_dentium	0.25498	0.246575	0	0	0.0587622	0.0115533	0.650849	0.907261	FALSE
k__Bacteria|p__Actinobacteria|c__CFGB12107|o__OFGB12107|f__FGB12107|g__GGB34797|s__GGB34797_SGB14321	0.0398406	0.0547945	0	0	0.0017504	0.00348699	0.585071	0.907261	FALSE
k__Bacteria|p__Actinobacteria|c__CFGB12107|o__OFGB12107|f__FGB12107|g__GGB34797|s__GGB34797_SGB14322	0.0717131	0.0547945	0	0	0.00581127	0.00254055	0.594584	0.907261	FALSE
k__Bacteria|p__Actinobacteria|c__CFGB2801|o__OFGB2801|f__FGB2801|g__GGB8965|s__GGB8965_SGB13825	0.00796813	0.0136986	0	0	1.78884e-05	0.000911781	0.650179	0.907261	FALSE
k__Bacteria|p__Actinobacteria|c__Coriobacteriia|o__Coriobacteriales|f__Coriobacteriaceae|g__Collinsella|s__Collinsella_SGB14754	0.00796813	0.0136986	0	0	0.00240546	0.000130137	0.656351	0.907261	FALSE
k__Bacteria|p__Actinobacteria|c__Coriobacteriia|o__Coriobacteriales|f__Coriobacteriaceae|g__Collinsella|s__Collinsella_bouchesdurhonensis	0.0996016	0.123288	0	0	0.00666566	0.0052011	0.595364	0.907261	FALSE
k__Bacteria|p__Actinobacteria|c__Coriobacteriia|o__Coriobacteriales|f__Coriobacteriaceae|g__Enorma|s__Enorma_massiliensis	0.0239044	0.0136986	0	0	0.000756494	4.31507e-05	0.59622	0.907261	FALSE
k__Bacteria|p__Actinobacteria|c__Coriobacteriia|o__Coriobacteriales|f__Coriobacteriaceae|g__GGB51959|s__GGB51959_SGB72479	0.0557769	0.0684932	0	0	0.000237809	0.00100438	0.640399	0.907261	FALSE
k__Bacteria|p__Actinobacteria|c__Coriobacteriia|o__Coriobacteriales|f__Coriobacteriaceae|g__GGB51960|s__GGB51960_SGB72480	0.0239044	0.0136986	0	0	8.47809e-05	5.28767e-05	0.60406	0.907261	FALSE
k__Bacteria|p__Actinobacteria|c__Coriobacteriia|o__Coriobacteriales|f__Coriobacteriaceae|g__GGB9370|s__GGB9370_SGB14351	0.00796813	0.0136986	0	0	0.000118088	2.26027e-05	0.662547	0.907261	FALSE
k__Bacteria|p__Actinobacteria|c__Coriobacteriia|o__Eggerthellales|f__Eggerthellaceae|g__GGB9365|s__GGB9365_SGB14342	0.0916335	0.0684932	0	0	0.00529052	0.00581178	0.57598	0.907261	FALSE
k__Bacteria|p__Actinobacteria|c__Coriobacteriia|o__Eggerthellales|f__Eggerthellaceae|g__Raoultibacter|s__Raoultibacter_timonensis	0.0916335	0.0684932	0	0	0.00121163	0.00162753	0.591983	0.907261	FALSE
k__Bacteria|p__Bacillota|c__Clostridia|o__Eubacteriales|f__Oscillospiraceae|g__Lawsonibacter|s__Lawsonibacter_asaccharolyticus	0.796813	0.808219	0.0713	0.10094	0.141792	0.149253	0.6586	0.907261	FALSE
k__Bacteria|p__Bacteroidota|c__Bacteroidia|o__Bacteroidales|f__Bacteroidaceae|g__Bacteroides|s__Bacteroides_ndongoniae	0.00796813	0.0136986	0	0	0.0753609	0.0485763	0.656351	0.907261	FALSE
k__Bacteria|p__Bacteroidota|c__Bacteroidia|o__Bacteroidales|f__Bacteroidaceae|g__Bacteroides|s__Bacteroides_ovatus	0.760956	0.767123	0.23562	0.25573	0.982441	0.770624	0.663948	0.907261	FALSE
k__Bacteria|p__Bacteroidota|c__Bacteroidia|o__Bacteroidales|f__Muribaculaceae|g__GGB1538|s__GGB1538_SGB2121	0.00796813	0.0136986	0	0	0.0229852	0.0165884	0.656351	0.907261	FALSE
k__Bacteria|p__Bacteroidota|c__Bacteroidia|o__Bacteroidales|f__Muribaculaceae|g__GGB1543|s__GGB1543_SGB2126	0.00796813	0.0136986	0	0	0.00319255	0.000622055	0.662547	0.907261	FALSE
k__Bacteria|p__Bacteroidota|c__Bacteroidia|o__Bacteroidales|f__Muribaculaceae|g__GGB1549|s__GGB1549_SGB2133	0.00796813	0.0136986	0	0	0.00149382	4.21918e-05	0.656351	0.907261	FALSE
k__Bacteria|p__Bacteroidota|c__Bacteroidia|o__Bacteroidales|f__Porphyromonadaceae|g__Porphyromonas|s__Porphyromonas_endodontalis	0.00796813	0.0136986	0	0	0.0020255	1.50685e-05	0.662547	0.907261	FALSE
k__Bacteria|p__Bacteroidota|c__Bacteroidia|o__Bacteroidales|f__Prevotellaceae|g__Alloprevotella|s__Alloprevotella_SGB1484	0.00796813	0.0136986	0	0	2.96813e-05	1.94521e-05	0.662547	0.907261	FALSE
k__Bacteria|p__Bacteroidota|c__Bacteroidia|o__Bacteroidales|f__Prevotellaceae|g__GGB1146|s__GGB1146_SGB1472	0.00796813	0.0136986	0	0	0.0247586	0.0538662	0.656351	0.907261	FALSE
k__Bacteria|p__Bacteroidota|c__Bacteroidia|o__Bacteroidales|f__Prevotellaceae|g__GGB1221|s__GGB1221_SGB1590	0.00796813	0.0136986	0	0	0.0312704	0.089579	0.650179	0.907261	FALSE
k__Bacteria|p__Bacteroidota|c__Bacteroidia|o__Bacteroidales|f__Prevotellaceae|g__Hallella|s__Hallella_faecis	0.0398406	0.0547945	0	0	0.190492	0.357032	0.576789	0.907261	FALSE
k__Bacteria|p__Bacteroidota|c__Bacteroidia|o__Bacteroidales|f__Prevotellaceae|g__Prevotella|s__Prevotella_denticola	0.00796813	0.0136986	0	0	9.53785e-05	0.000141644	0.656351	0.907261	FALSE
k__Bacteria|p__Bacteroidota|c__Bacteroidia|o__Bacteroidales|f__Prevotellaceae|g__Segatella|s__Segatella_brasiliensis	0.0398406	0.0273973	0	0	0.201938	0.0687781	0.625474	0.907261	FALSE
k__Bacteria|p__Bacteroidota|c__Bacteroidia|o__Bacteroidales|f__Prevotellaceae|g__Segatella|s__Segatella_sinica	0.00796813	0.0136986	0	0	0.0170108	0.174075	0.650179	0.907261	FALSE
k__Bacteria|p__Bacteroidota|c__Bacteroidia|o__Bacteroidales|f__Rikenellaceae|g__Alistipes|s__Alistipes_indistinctus	0.207171	0.232877	0	0	0.0269427	0.0228029	0.614497	0.907261	FALSE
k__Bacteria|p__Bacteroidota|c__Bacteroidia|o__Bacteroidales|f__Rikenellaceae|g__Alistipes|s__Alistipes_onderdonkii	0.589641	0.643836	0.03607	0.04235	0.515027	0.41114	0.600067	0.907261	FALSE
k__Bacteria|p__Bacteroidota|c__Bacteroidia|o__Bacteroidales|f__Tannerellaceae|g__Parabacteroides|s__Parabacteroides_gordonii	0.063745	0.0821918	0	0	0.00620271	0.00999438	0.561219	0.907261	FALSE
k__Bacteria|p__Bacteroidota|c__CFGB11479|o__OFGB11479|f__FGB11479|g__GGB1629|s__GGB1629_SGB2237	0.0239044	0.0136986	0	0	0.00413586	0.00194986	0.600134	0.907261	FALSE
k__Bacteria|p__Bacteroidota|c__CFGB629|o__OFGB629|f__FGB629|g__GGB1495|s__GGB1495_SGB2071	0.139442	0.164384	0	0	0.192491	0.164653	0.649625	0.907261	FALSE
k__Bacteria|p__Bacteroidota|c__CFGB667|o__OFGB667|f__FGB667|g__GGB1662|s__GGB1662_SGB2276	0.0278884	0.0410959	0	0	0.00149139	0.00749781	0.556857	0.907261	FALSE
k__Bacteria|p__Firmicutes|c__Bacilli|o__Bacillales|f__Bacillales_unclassified|g__Gemella|s__Gemella_SGB7284	0.00796813	0.0136986	0	0	2.33068e-05	1.53425e-05	0.662547	0.907261	FALSE
k__Bacteria|p__Firmicutes|c__Bacilli|o__Bacillales|f__Staphylococcaceae|g__Staphylococcus|s__Staphylococcus_aureus	0.00796813	0.0136986	0	0	2.94821e-06	0.000152192	0.650179	0.907261	FALSE
k__Bacteria|p__Firmicutes|c__Bacilli|o__Lactobacillales|f__Enterococcaceae|g__Enterococcus|s__Enterococcus_avium	0.0398406	0.0273973	0	0	0.00342442	0.00321466	0.625474	0.907261	FALSE
k__Bacteria|p__Firmicutes|c__Bacilli|o__Lactobacillales|f__Lactobacillaceae|g__Weissella|s__Weissella_cibaria	0.00796813	0.0136986	0	0	1.96016e-05	0.000140822	0.650179	0.907261	FALSE
k__Bacteria|p__Firmicutes|c__Bacilli|o__Lactobacillales|f__Streptococcaceae|g__Streptococcus|s__Streptococcus_salivarius	0.884462	0.835616	0.05356	0.07389	0.608878	0.436433	0.637599	0.907261	FALSE
k__Bacteria|p__Firmicutes|c__CFGB10309|o__OFGB10309|f__FGB10309|g__GGB4676|s__GGB4676_SGB6465	0.00796813	0.0136986	0	0	0.00134143	0.000398356	0.662547	0.907261	FALSE
k__Bacteria|p__Firmicutes|c__CFGB1226|o__OFGB1226|f__FGB1226|g__GGB2998|s__GGB2998_SGB3988	0.155378	0.178082	0	0	0.00476243	0.0086863	0.623467	0.907261	FALSE
k__Bacteria|p__Firmicutes|c__CFGB1226|o__OFGB1226|f__FGB1226|g__GGB2998|s__GGB2998_SGB3989	0.0398406	0.0273973	0	0	0.00237653	0.000320137	0.604125	0.907261	FALSE
k__Bacteria|p__Firmicutes|c__CFGB1227|o__OFGB1227|f__FGB1227|g__GGB2999|s__GGB2999_SGB3990	0.0239044	0.0136986	0	0	0.000240518	0.000149726	0.607997	0.907261	FALSE
k__Bacteria|p__Firmicutes|c__CFGB1249|o__OFGB1249|f__FGB1249|g__GGB3033|s__GGB3033_SGB4029	0.0557769	0.0410959	0	0	0.00124414	0.00400836	0.635546	0.907261	FALSE
k__Bacteria|p__Firmicutes|c__CFGB1355|o__OFGB1355|f__FGB1355|g__GGB3306|s__GGB3306_SGB4373	0.00796813	0.0136986	0	0	0.00147932	0.00452178	0.656351	0.907261	FALSE
k__Bacteria|p__Firmicutes|c__CFGB1374|o__OFGB1374|f__FGB1374|g__GGB3352|s__GGB3352_SGB4436	0.0398406	0.0547945	0	0	0.000450478	0.00191932	0.55228	0.907261	FALSE
k__Bacteria|p__Firmicutes|c__CFGB1380|o__OFGB1380|f__FGB1380|g__GGB3363|s__GGB3363_SGB4447	0.115538	0.0958904	0	0	0.0424992	0.0142763	0.602805	0.907261	FALSE
k__Bacteria|p__Firmicutes|c__CFGB1470|o__OFGB1470|f__FGB1470|g__GGB3717|s__GGB3717_SGB5040	0.00796813	0.0136986	0	0	7.08765e-05	7.86301e-05	0.656351	0.907261	FALSE
k__Bacteria|p__Firmicutes|c__CFGB15212|o__OFGB15212|f__FGB15212|g__GGB41458|s__GGB41458_SGB58520	0.0876494	0.0684932	0	0	0.00311052	0.00511068	0.661157	0.907261	FALSE
k__Bacteria|p__Firmicutes|c__CFGB1765|o__OFGB1765|f__FGB1765|g__GGB4552|s__GGB4552_SGB6276	0.0836653	0.0684932	0	0	0.0591127	0.0203536	0.63401	0.907261	FALSE
k__Bacteria|p__Firmicutes|c__CFGB1765|o__OFGB1765|f__FGB1765|g__GGB4564|s__GGB4564_SGB6302	0.00796813	0.0136986	0	0	0.000713586	0.00276973	0.650179	0.907261	FALSE
k__Bacteria|p__Firmicutes|c__CFGB1765|o__OFGB1765|f__FGB1765|g__GGB4604|s__GGB4604_SGB6370	0.00796813	0.0136986	0	0	8.21116e-05	1.42466e-05	0.662547	0.907261	FALSE
k__Bacteria|p__Firmicutes|c__CFGB2838|o__OFGB2838|f__FGB2838|g__GGB9086|s__GGB9086_SGB14014	0.00796813	0.0136986	0	0	6.56175e-05	0.000135068	0.656351	0.907261	FALSE
k__Bacteria|p__Firmicutes|c__CFGB2875|o__OFGB2875|f__FGB2875|g__GGB9176|s__GGB9176_SGB14114	0.0557769	0.0410959	0	0	0.0150253	0.0207179	0.651347	0.907261	FALSE
k__Bacteria|p__Firmicutes|c__CFGB2937|o__OFGB2937|f__FGB2937|g__GGB9271|s__GGB9271_SGB14223	0.00796813	0.0136986	0	0	0.000246574	0.00146767	0.650179	0.907261	FALSE
k__Bacteria|p__Firmicutes|c__CFGB2957|o__OFGB2957|f__FGB2957|g__GGB9299|s__GGB9299_SGB14259	0.0398406	0.0273973	0	0	0.00184869	0.000517671	0.622404	0.907261	FALSE
k__Bacteria|p__Firmicutes|c__CFGB3009|o__OFGB3009|f__FGB3009|g__GGB9474|s__GGB9474_SGB14868	0.00796813	0.0136986	0	0	0.000352709	1.09589e-06	0.662547	0.907261	FALSE
k__Bacteria|p__Firmicutes|c__CFGB3009|o__OFGB3009|f__FGB3009|g__GGB9476|s__GGB9476_SGB14870	0.00796813	0.0136986	0	0	1.39841e-05	0.000154384	0.650179	0.907261	FALSE
k__Bacteria|p__Firmicutes|c__CFGB3038|o__OFGB3038|f__FGB3038|g__GGB9529|s__GGB9529_SGB14929	0.0278884	0.0410959	0	0	0.00167243	0.000961644	0.585841	0.907261	FALSE
k__Bacteria|p__Firmicutes|c__CFGB3047|o__OFGB3047|f__FGB3047|g__GGB52130|s__GGB52130_SGB14966	0.338645	0.369863	0	0	0.00657665	0.00897644	0.603994	0.907261	FALSE
k__Bacteria|p__Firmicutes|c__CFGB3048|o__OFGB3048|f__FGB3048|g__GGB9559|s__GGB9559_SGB69175	0.00796813	0.0136986	0	0	0.000210558	0.000649863	0.650179	0.907261	FALSE
k__Bacteria|p__Firmicutes|c__CFGB3048|o__OFGB3048|f__FGB3048|g__GGB9561|s__GGB9561_SGB14972	0.159363	0.136986	0	0	0.00694865	0.00630973	0.588634	0.907261	FALSE
k__Bacteria|p__Firmicutes|c__CFGB3072|o__OFGB3072|f__FGB3072|g__GGB9781|s__GGB9781_SGB66170	0.0796813	0.0958904	0	0	0.000735498	0.00224918	0.650459	0.907261	FALSE
k__Bacteria|p__Firmicutes|c__CFGB3625|o__OFGB3625|f__FGB3625|g__GGB3616|s__GGB3616_SGB4888	0.0239044	0.0136986	0	0	0.000203028	0.00412082	0.611946	0.907261	FALSE
k__Bacteria|p__Firmicutes|c__CFGB45503|o__OFGB45503|f__FGB45503|g__GGB9790|s__GGB9790_SGB15413	0.0398406	0.0273973	0	0	0.00142227	0.000855616	0.62855	0.907261	FALSE
k__Bacteria|p__Firmicutes|c__CFGB4616|o__OFGB4616|f__FGB4616|g__GGB3126|s__GGB3126_SGB4139	0.00796813	0.0136986	0	0	0.000611673	8.86301e-05	0.662547	0.907261	FALSE
k__Bacteria|p__Firmicutes|c__CFGB4806|o__OFGB4806|f__FGB4806|g__GGB51647|s__GGB51647_SGB4348	0.258964	0.287671	0	0	0.720306	0.88133	0.612782	0.907261	FALSE
k__Bacteria|p__Firmicutes|c__CFGB5194|o__OFGB5194|f__FGB5194|g__GGB9466|s__GGB9466_SGB14859	0.0398406	0.0273973	0	0	0.006461	0.0141366	0.634722	0.907261	FALSE
k__Bacteria|p__Firmicutes|c__CFGB77202|o__OFGB77202|f__FGB77202|g__GGB34900|s__GGB34900_SGB14891	0.0916335	0.0684932	0	0	0.000711952	0.00116959	0.573994	0.907261	FALSE
k__Bacteria|p__Firmicutes|c__CFGB77566|o__OFGB77566|f__FGB77566|g__GGB51139|s__GGB51139_SGB71360	0.00796813	0.0136986	0	0	0.000270717	9.58904e-05	0.656351	0.907261	FALSE
k__Bacteria|p__Firmicutes|c__CFGB82363|o__OFGB82363|f__FGB82363|g__GGB9545|s__GGB9545_SGB14952	0.0398406	0.0273973	0	0	0.000577052	0.000945479	0.644028	0.907261	FALSE
k__Bacteria|p__Firmicutes|c__CFGB9238|o__OFGB9238|f__FGB9238|g__GGB74463|s__GGB74463_SGB54347	0.0239044	0.0136986	0	0	0.000194422	0.000317397	0.611946	0.907261	FALSE
k__Bacteria|p__Firmicutes|c__Clostridia|o__Candidatus_Borkfalkiales|f__Candidatus_Borkfalkiaceae|g__Candidatus_Borkfalkia|s__Candidatus_Borkfalkia_ceftriaxoniphila	0.0239044	0.0136986	0	0	0.000624263	0.00609014	0.611946	0.907261	FALSE
k__Bacteria|p__Firmicutes|c__Clostridia|o__Clostridia_unclassified|f__Clostridia_unclassified|g__Clostridia_unclassified|s__Clostridia_bacterium_UC5_1_1E11	0.195219	0.219178	0	0	0.0169498	0.0231615	0.571216	0.907261	FALSE
k__Bacteria|p__Firmicutes|c__Clostridia|o__Eubacteriales|f__Christensenellaceae|g__Christensenella|s__Christensenella_hongkongensis	0.143426	0.164384	0	0	0.00123661	0.00159863	0.658334	0.907261	FALSE
k__Bacteria|p__Firmicutes|c__Clostridia|o__Eubacteriales|f__Christensenellaceae|g__Christensenella|s__Christensenella_sp_Marseille_P3954	0.00796813	0.0136986	0	0	4.17131e-05	2.13699e-05	0.656351	0.907261	FALSE
k__Bacteria|p__Firmicutes|c__Clostridia|o__Eubacteriales|f__Christensenellaceae|g__Christensenella|s__Christensenella_sp_NSJ_35	0.00796813	0.0136986	0	0	8.61753e-05	4.10959e-07	0.662547	0.907261	FALSE
k__Bacteria|p__Firmicutes|c__Clostridia|o__Eubacteriales|f__Christensenellaceae|g__Christensenella|s__Christensenella_timonensis	0.00796813	0.0136986	0	0	9.60159e-06	1.20548e-05	0.656351	0.907261	FALSE
k__Bacteria|p__Firmicutes|c__Clostridia|o__Eubacteriales|f__Christensenellaceae|g__Guopingia|s__Guopingia_tenuis	0.258964	0.232877	0	0	0.00308697	0.00174658	0.580934	0.907261	FALSE
k__Bacteria|p__Firmicutes|c__Clostridia|o__Eubacteriales|f__Clostridiaceae|g__Butyricicoccus|s__Butyricicoccus_SGB14985	0.0996016	0.0821918	0	0	0.00938219	0.00917548	0.634327	0.907261	FALSE
k__Bacteria|p__Firmicutes|c__Clostridia|o__Eubacteriales|f__Clostridiaceae|g__Clostridium|s__Clostridium_sp_MCC353	0.00796813	0.0136986	0	0	4.30279e-06	0.000392329	0.650179	0.907261	FALSE
k__Bacteria|p__Firmicutes|c__Clostridia|o__Eubacteriales|f__Clostridiaceae|g__Clostridium|s__Clostridium_sp_NSJ_6	0.0557769	0.0410959	0	0	0.00601681	0.018877	0.646062	0.907261	FALSE
k__Bacteria|p__Firmicutes|c__Clostridia|o__Eubacteriales|f__Clostridiaceae|g__GGB3528|s__GGB3528_SGB4713	0.00796813	0.0136986	0	0	0.000494741	0.000417123	0.656351	0.907261	FALSE
k__Bacteria|p__Firmicutes|c__Clostridia|o__Eubacteriales|f__Clostridiaceae|g__GGB9580|s__GGB9580_SGB14996	0.0398406	0.0273973	0	0	0.00365139	0.00280507	0.619341	0.907261	FALSE
k__Bacteria|p__Firmicutes|c__Clostridia|o__Eubacteriales|f__Eubacteriaceae|g__Eubacteriaceae_unclassified|s__Eubacteriaceae_bacterium_Marseille_Q4139	0.119522	0.136986	0	0	0.014571	0.0194234	0.625444	0.907261	FALSE
k__Bacteria|p__Firmicutes|c__Clostridia|o__Eubacteriales|f__Eubacteriaceae|g__Eubacterium|s__Eubacterium_sp_c_25	0.183267	0.150685	0	0	0.0106953	0.0110974	0.603195	0.907261	FALSE
k__Bacteria|p__Firmicutes|c__Clostridia|o__Eubacteriales|f__Eubacteriaceae|g__GGB35068|s__GGB35068_SGB47850	0.103586	0.0821918	0	0	0.00261801	0.00186384	0.565648	0.907261	FALSE
k__Bacteria|p__Firmicutes|c__Clostridia|o__Eubacteriales|f__Eubacteriales_Family_XIII_Incertae_Sedis|g__Eubacteriales_Family_XIII_Incertae_Sedis_unclassified|s__Eubacterium_infirmum	0.00796813	0.0136986	0	0	4.96016e-05	9.67123e-05	0.656351	0.907261	FALSE
k__Bacteria|p__Firmicutes|c__Clostridia|o__Eubacteriales|f__Eubacteriales_unclassified|g__Eubacteriales_unclassified|s__Clostridiales_bacterium_CHKCI006	0.0239044	0.0136986	0	0	0.000159084	3.69863e-06	0.592317	0.907261	FALSE
k__Bacteria|p__Firmicutes|c__Clostridia|o__Eubacteriales|f__Eubacteriales_unclassified|g__Gemmiger|s__Gemmiger_SGB53574	0.00796813	0.0136986	0	0	0.00397869	0.000281096	0.662547	0.907261	FALSE
k__Bacteria|p__Firmicutes|c__Clostridia|o__Eubacteriales|f__Lachnospiraceae|g__Bariatricus|s__Bariatricus_massiliensis	0.00796813	0.0136986	0	0	0.000441952	1.72603e-05	0.662547	0.907261	FALSE
k__Bacteria|p__Firmicutes|c__Clostridia|o__Eubacteriales|f__Lachnospiraceae|g__Blautia|s__Blautia_sp_MCC283	0.0756972	0.0547945	0	0	0.011291	0.00444945	0.553133	0.907261	FALSE
k__Bacteria|p__Firmicutes|c__Clostridia|o__Eubacteriales|f__Lachnospiraceae|g__Blautia|s__Blautia_sp_OF03_15BH	0.143426	0.164384	0	0	0.00344135	0.00541096	0.575124	0.907261	FALSE
k__Bacteria|p__Firmicutes|c__Clostridia|o__Eubacteriales|f__Lachnospiraceae|g__Blautia|s__Blautia_stercoris	0.278884	0.232877	0	0	0.0601819	0.0917971	0.627082	0.907261	FALSE
k__Bacteria|p__Firmicutes|c__Clostridia|o__Eubacteriales|f__Lachnospiraceae|g__Coprococcus|s__Coprococcus_catus	0.482072	0.506849	0	0.00062	0.0636918	0.0690605	0.643841	0.907261	FALSE
k__Bacteria|p__Firmicutes|c__Clostridia|o__Eubacteriales|f__Lachnospiraceae|g__Dorea|s__Dorea_sp_AF36_15AT	0.47012	0.39726	0	0	0.0284353	0.0374741	0.562745	0.907261	FALSE
k__Bacteria|p__Firmicutes|c__Clostridia|o__Eubacteriales|f__Lachnospiraceae|g__Enterocloster|s__Enterocloster_citroniae	0.589641	0.630137	0.00391	0.00413	0.0163998	0.0102771	0.66396	0.907261	FALSE
k__Bacteria|p__Firmicutes|c__Clostridia|o__Eubacteriales|f__Lachnospiraceae|g__Faecalicatena|s__Faecalicatena_fissicatena	0.250996	0.287671	0	0	0.051497	0.0421721	0.638463	0.907261	FALSE
k__Bacteria|p__Firmicutes|c__Clostridia|o__Eubacteriales|f__Lachnospiraceae|g__GGB3537|s__GGB3537_SGB4727	0.219124	0.246575	0	0	0.0129542	0.0208436	0.651847	0.907261	FALSE
k__Bacteria|p__Firmicutes|c__Clostridia|o__Eubacteriales|f__Lachnospiraceae|g__GGB3588|s__GGB3588_SGB4808	0.0239044	0.0136986	0	0	0.000210359	6.26027e-05	0.60406	0.907261	FALSE
k__Bacteria|p__Firmicutes|c__Clostridia|o__Eubacteriales|f__Lachnospiraceae|g__GGB3600|s__GGB3600_SGB4860	0.0398406	0.0547945	0	0	0.0129365	0.000736164	0.627286	0.907261	FALSE
k__Bacteria|p__Firmicutes|c__Clostridia|o__Eubacteriales|f__Lachnospiraceae|g__GGB51441|s__GGB51441_SGB71759	0.179283	0.150685	0	0	0.00315753	0.0012537	0.606582	0.907261	FALSE
k__Bacteria|p__Firmicutes|c__Clostridia|o__Eubacteriales|f__Lachnospiraceae|g__GGB81342|s__GGB81342_SGB47944	0.00796813	0.0136986	0	0	0.000868566	1.45205e-05	0.662547	0.907261	FALSE
k__Bacteria|p__Firmicutes|c__Clostridia|o__Eubacteriales|f__Lachnospiraceae|g__Lachnoclostridium|s__Lachnoclostridium_SGB4602	0.0239044	0.0136986	0	0	0.00209705	8.35616e-06	0.588426	0.907261	FALSE
k__Bacteria|p__Firmicutes|c__Clostridia|o__Eubacteriales|f__Lachnospiraceae|g__Lachnoclostridium|s__Lachnoclostridium_phocaeense	0.0557769	0.0410959	0	0	0.00269331	0.000382466	0.604442	0.907261	FALSE
k__Bacteria|p__Firmicutes|c__Clostridia|o__Eubacteriales|f__Lachnospiraceae|g__Lachnospiraceae_unclassified|s__Lachnospiraceae_bacterium_CLA_AA_H215	0.131474	0.109589	0	0	0.00186458	0.000519315	0.583649	0.907261	FALSE
k__Bacteria|p__Firmicutes|c__Clostridia|o__Eubacteriales|f__Lachnospiraceae|g__Lachnotalea|s__Lachnotalea_sp_AF33_28	0.203187	0.178082	0	0	0.00149167	0.00143397	0.592638	0.907261	FALSE
k__Bacteria|p__Firmicutes|c__Clostridia|o__Eubacteriales|f__Lachnospiraceae|g__Lacrimispora|s__Lacrimispora_amygdalina	0.653386	0.684932	0.11877	0.13686	0.243447	0.254791	0.642549	0.907261	FALSE
k__Bacteria|p__Firmicutes|c__Clostridia|o__Eubacteriales|f__Lachnospiraceae|g__Merdimonas|s__Merdimonas_faecis	0.211155	0.178082	0	0	0.0180068	0.018423	0.568033	0.907261	FALSE
k__Bacteria|p__Firmicutes|c__Clostridia|o__Eubacteriales|f__Lachnospiraceae|g__Roseburia|s__Roseburia_inulinivorans	0.760956	0.657534	0.2331	0.17644	0.966181	0.817936	0.563728	0.907261	FALSE
k__Bacteria|p__Firmicutes|c__Clostridia|o__Eubacteriales|f__Lachnospiraceae|g__Zhenhengia|s__Zhenhengia_yiwuensis	0.0438247	0.0547945	0	0	0.0539929	0.397294	0.662343	0.907261	FALSE
k__Bacteria|p__Firmicutes|c__Clostridia|o__Eubacteriales|f__Oscillospiraceae|g__Acetivibrio|s__Acetivibrio_sp_MSJd_27	0.0239044	0.0136986	0	0	0.000163506	3.68493e-05	0.592317	0.907261	FALSE
k__Bacteria|p__Firmicutes|c__Clostridia|o__Eubacteriales|f__Oscillospiraceae|g__Flavonifractor|s__Flavonifractor_sp_An112	0.00796813	0.0136986	0	0	0.000329482	0.00340877	0.650179	0.907261	FALSE
k__Bacteria|p__Firmicutes|c__Clostridia|o__Eubacteriales|f__Oscillospiraceae|g__GGB9452|s__GGB9452_SGB14843	0.00796813	0.0136986	0	0	0.00403709	0.00020137	0.662547	0.907261	FALSE
k__Bacteria|p__Firmicutes|c__Clostridia|o__Eubacteriales|f__Oscillospiraceae|g__GGB9469|s__GGB9469_SGB14863	0.0278884	0.0410959	0	0	0.00168928	0.00407137	0.563237	0.907261	FALSE
k__Bacteria|p__Firmicutes|c__Clostridia|o__Eubacteriales|f__Oscillospiraceae|g__GGB9620|s__GGB9620_SGB15070	0.00796813	0.0136986	0	0	0.00048259	0.000362466	0.656351	0.907261	FALSE
k__Bacteria|p__Firmicutes|c__Clostridia|o__Eubacteriales|f__Oscillospiraceae|g__GGB9640|s__GGB9640_SGB15115	0.0398406	0.0547945	0	0	0.00240625	0.000810411	0.624431	0.907261	FALSE
k__Bacteria|p__Firmicutes|c__Clostridia|o__Eubacteriales|f__Oscillospiraceae|g__GGB9699|s__GGB9699_SGB15216	0.505976	0.561644	0.00086	0.00402	0.114348	0.117671	0.630913	0.907261	FALSE
k__Bacteria|p__Firmicutes|c__Clostridia|o__Eubacteriales|f__Oscillospiraceae|g__GGB9710|s__GGB9710_SGB15239	0.00796813	0.0136986	0	0	0.00241251	0.0133827	0.650179	0.907261	FALSE
k__Bacteria|p__Firmicutes|c__Clostridia|o__Eubacteriales|f__Oscillospiraceae|g__Oscillospiraceae_unclassified|s__Clostridium_leptum	0.649402	0.616438	0.00858	0.00323	0.166827	0.115471	0.569875	0.907261	FALSE
k__Bacteria|p__Firmicutes|c__Clostridia|o__Eubacteriales|f__Oscillospiraceae|g__Pseudoflavonifractor|s__Pseudoflavonifractor_gallinarum	0.40239	0.369863	0	0	0.00884869	0.00915014	0.582189	0.907261	FALSE
k__Bacteria|p__Firmicutes|c__Clostridia|o__Eubacteriales|f__Peptostreptococcaceae|g__GGB4456|s__GGB4456_SGB6141	0.0398406	0.0547945	0	0	0.00105271	0.000567534	0.615901	0.907261	FALSE
k__Bacteria|p__Firmicutes|c__Clostridia|o__Eubacteriales|f__Peptostreptococcaceae|g__Intestinibacter|s__Intestinibacter_bartlettii	0.262948	0.260274	0	0	0.0111432	0.0305284	0.647778	0.907261	FALSE
k__Bacteria|p__Firmicutes|c__Erysipelotrichia|o__Erysipelotrichales|f__Erysipelotrichaceae|g__Solobacterium|s__Solobacterium_SGB6833	0.0398406	0.0547945	0	0	0.000273227	0.00054137	0.571299	0.907261	FALSE
k__Bacteria|p__Firmicutes|c__Erysipelotrichia|o__Erysipelotrichales|f__Turicibacteraceae|g__Turicibacter|s__Turicibacter_SGB106351	0.00796813	0.0136986	0	0	2.3745e-05	0.00356877	0.650179	0.907261	FALSE
k__Bacteria|p__Firmicutes|c__Firmicutes_unclassified|o__Firmicutes_unclassified|f__Firmicutes_unclassified|g__Firmicutes_unclassified|s__Firmicutes_bacterium_AM41_11	0.0239044	0.0136986	0	0	0.0185673	0.000982466	0.600134	0.907261	FALSE
k__Bacteria|p__Firmicutes|c__Firmicutes_unclassified|o__Firmicutes_unclassified|f__Firmicutes_unclassified|g__GGB3680|s__GGB3680_SGB4995	0.00796813	0.0136986	0	0	6.83267e-05	0.0015137	0.650179	0.907261	FALSE
k__Bacteria|p__Firmicutes|c__Negativicutes|o__Acidaminococcales|f__Acidaminococcaceae|g__Acidaminococcus|s__Acidaminococcus_fermentans	0.059761	0.0410959	0	0	0.0305916	0.0312355	0.555161	0.907261	FALSE
k__Bacteria|p__Firmicutes|c__Negativicutes|o__Acidaminococcales|f__Acidaminococcaceae|g__Acidaminococcus|s__Acidaminococcus_intestini	0.207171	0.178082	0	0	0.263251	0.213112	0.610449	0.907261	FALSE
k__Bacteria|p__Firmicutes|c__Negativicutes|o__Veillonellales|f__Veillonellaceae|g__GGB4272|s__GGB4272_SGB5822	0.00796813	0.0136986	0	0	0.0120731	0.0241642	0.656351	0.907261	FALSE
k__Bacteria|p__Firmicutes|c__Negativicutes|o__Veillonellales|f__Veillonellaceae|g__Megasphaera|s__Megasphaera_cerevisiae	0.00796813	0.0136986	0	0	9.86853e-05	0.00307822	0.650179	0.907261	FALSE
k__Bacteria|p__Firmicutes|c__Negativicutes|o__Veillonellales|f__Veillonellaceae|g__Megasphaera|s__Megasphaera_hominis	0.00796813	0.0136986	0	0	0.00806135	0.000508082	0.662547	0.907261	FALSE
k__Bacteria|p__Firmicutes|c__Negativicutes|o__Veillonellales|f__Veillonellaceae|g__Megasphaera|s__Megasphaera_massiliensis	0.0278884	0.0410959	0	0	0.0300148	0.0183323	0.563237	0.907261	FALSE
k__Bacteria|p__Firmicutes|c__Negativicutes|o__Veillonellales|f__Veillonellaceae|g__Megasphaera|s__Megasphaera_sp_NM10	0.0796813	0.0958904	0	0	0.141448	0.35133	0.65473	0.907261	FALSE
k__Bacteria|p__Firmicutes|c__Negativicutes|o__Veillonellales|f__Veillonellaceae|g__Megasphaera|s__Megasphaera_stantonii	0.00796813	0.0136986	0	0	0.000746255	0.00754041	0.650179	0.907261	FALSE
k__Bacteria|p__Firmicutes|c__Negativicutes|o__Veillonellales|f__Veillonellaceae|g__Veillonella|s__Veillonella_tobetsuensis	0.0916335	0.109589	0	0	0.0029657	0.0077189	0.562884	0.907261	FALSE
k__Bacteria|p__Lentisphaerae|c__CFGB2378|o__OFGB2378|f__FGB2378|g__GGB6518|s__GGB6518_SGB9206	0.00796813	0.0136986	0	0	0.00230335	2.60274e-06	0.662547	0.907261	FALSE
k__Bacteria|p__Proteobacteria|c__Betaproteobacteria|o__Burkholderiales|f__Oxalobacteraceae|g__Oxalobacter|s__Oxalobacter_formigenes	0.0517928	0.0684932	0	0	0.00264319	0.00160589	0.619142	0.907261	FALSE
k__Bacteria|p__Proteobacteria|c__Betaproteobacteria|o__Burkholderiales|f__Sutterellaceae|g__GGB6553|s__GGB6553_SGB9254	0.00796813	0.0136986	0	0	3.59363e-05	0.0036574	0.650179	0.907261	FALSE
k__Bacteria|p__Proteobacteria|c__Betaproteobacteria|o__Burkholderiales|f__Sutterellaceae|g__Mesosutterella|s__Mesosutterella_multiformis	0.0876494	0.109589	0	0	0.0290493	0.0206384	0.561824	0.907261	FALSE
k__Bacteria|p__Proteobacteria|c__Betaproteobacteria|o__Burkholderiales|f__Sutterellaceae|g__Sutterella|s__Sutterella_SGB9281	0.131474	0.109589	0	0	0.0969111	0.0614525	0.580278	0.907261	FALSE
k__Bacteria|p__Proteobacteria|c__Betaproteobacteria|o__Burkholderiales|f__Sutterellaceae|g__Sutterella|s__Sutterella_sp_AM11_39	0.103586	0.0821918	0	0	0.0839543	0.0665421	0.590008	0.907261	FALSE
k__Bacteria|p__Proteobacteria|c__CFGB2404|o__OFGB2404|f__FGB2404|g__GGB6608|s__GGB6608_SGB9342	0.00796813	0.0136986	0	0	0.0063639	0.0529975	0.650179	0.907261	FALSE
k__Bacteria|p__Proteobacteria|c__Deltaproteobacteria|o__Desulfovibrionales|f__Desulfovibrionaceae|g__GGB9817|s__GGB9817_SGB58382	0.00796813	0.0136986	0	0	0.000534422	0.000508356	0.656351	0.907261	FALSE
k__Bacteria|p__Proteobacteria|c__Gammaproteobacteria|o__Aeromonadales|f__Succinivibrionaceae|g__GGB2732|s__GGB2732_SGB58358	0.00796813	0.0136986	0	0	0.00223534	0.000713973	0.662547	0.907261	FALSE
k__Bacteria|p__Proteobacteria|c__Gammaproteobacteria|o__Enterobacterales|f__Enterobacteriaceae|g__Klebsiella|s__Klebsiella_aerogenes	0.0557769	0.0410959	0	0	0.0194631	0.116621	0.638168	0.907261	FALSE
k__Bacteria|p__Proteobacteria|c__Gammaproteobacteria|o__Pasteurellales|f__Pasteurellaceae|g__Haemophilus|s__Haemophilus_pittmaniae	0.00796813	0.0136986	0	0	0.00959394	0.000167123	0.656351	0.907261	FALSE
k__Bacteria|p__Synergistetes|c__Synergistia|o__Synergistales|f__Synergistaceae|g__Pyramidobacter|s__Pyramidobacter_piscolens	0.0517928	0.0684932	0	0	0.00222347	0.00651397	0.572066	0.907261	FALSE
k__Bacteria|p__Verrucomicrobia|c__Opitutae|o__Puniceicoccales|f__Puniceicoccaceae|g__GGB52930|s__GGB52930_SGB73859	0.00796813	0.0136986	0	0	3.13546e-05	3.28767e-06	0.662547	0.907261	FALSE
k__Bacteria|p__Verrucomicrobia|c__Verrucomicrobiae|o__Verrucomicrobiales|f__Akkermansiaceae|g__Akkermansia|s__Akkermansia_muciniphila	0.334661	0.383562	0	0	0.304135	0.466305	0.622202	0.907261	FALSE
k__Bacteria|p__Bacteroidota|c__Bacteroidia|o__Bacteroidales|f__Rikenellaceae|g__Alistipes|s__Alistipes_putredinis	0.589641	0.575342	0.03844	0.0215	0.977737	0.866494	0.676328	0.921861	FALSE
k__Bacteria|p__Firmicutes|c__Clostridia|o__Eubacteriales|f__Lachnospiraceae|g__Blautia|s__Blautia_producta	0.231076	0.232877	0	0	0.0151762	0.00360699	0.676792	0.921861	FALSE
k__Bacteria|p__Firmicutes|c__Clostridia|o__Eubacteriales|f__Lachnospiraceae|g__Cuneatibacter|s__Cuneatibacter_sp_NSJ_177	0.159363	0.136986	0	0	0.00075243	0.00510096	0.676956	0.921861	FALSE
k__Bacteria|p__Actinobacteria|c__Actinomycetia|o__Bifidobacteriales|f__Bifidobacteriaceae|g__Scardovia|s__Scardovia_wiggsiae	0.0318725	0.0410959	0	0	0.000283904	0.0014237	0.680532	0.922533	FALSE
k__Bacteria|p__Bacteroidota|c__Bacteroidia|o__Bacteroidales|f__Prevotellaceae|g__GGB1148|s__GGB1148_SGB1475	0.0318725	0.0410959	0	0	0.252799	0.612992	0.680532	0.922533	FALSE
k__Bacteria|p__Bacteroidota|c__Bacteroidia|o__Bacteroidales|f__Tannerellaceae|g__Parabacteroides|s__Parabacteroides_sp_AGMB00274	0.0557769	0.0684932	0	0	0.0832925	0.0589132	0.678253	0.922533	FALSE
k__Bacteria|p__Proteobacteria|c__Gammaproteobacteria|o__Enterobacterales|f__Enterobacteriaceae|g__Enterobacter|s__Enterobacter_asburiae	0.0517928	0.0410959	0	0	0.0298784	0.000476849	0.680241	0.922533	FALSE
k__Archaea|p__Euryarchaeota|c__Methanobacteria|o__Methanobacteriales|f__Methanobacteriaceae|g__Methanosphaera|s__Methanosphaera_stadtmanae	0.0199203	0.0273973	0	0	0.000220159	0.000589315	0.689008	0.923508	FALSE
k__Bacteria|p__Bacteroidota|c__Bacteroidia|o__Bacteroidales|f__Prevotellaceae|g__Prevotella|s__Prevotella_sp_Marseille_P4119	0.0199203	0.0273973	0	0	0.147374	0.27291	0.689008	0.923508	FALSE
k__Bacteria|p__Firmicutes|c__Bacilli|o__Lactobacillales|f__Streptococcaceae|g__Streptococcus|s__Streptococcus_pneumoniae	0.0199203	0.0273973	0	0	0.000115896	0.000292192	0.689008	0.923508	FALSE
k__Bacteria|p__Firmicutes|c__CFGB10477|o__OFGB10477|f__FGB10477|g__GGB9345|s__GGB9345_SGB14311	0.111554	0.0958904	0	0	0.0882323	0.0610016	0.688824	0.923508	FALSE
k__Bacteria|p__Firmicutes|c__CFGB2983|o__OFGB2983|f__FGB2983|g__GGB9343|s__GGB9343_SGB14307	0.0677291	0.0821918	0	0	0.0131008	0.0480023	0.69021	0.923508	FALSE
k__Bacteria|p__Firmicutes|c__CFGB30328|o__OFGB30328|f__FGB30328|g__GGB52106|s__GGB52106_SGB72838	0.12749	0.109589	0	0	0.00187299	0.00148685	0.688272	0.923508	FALSE
k__Bacteria|p__Firmicutes|c__CFGB3054|o__OFGB3054|f__FGB3054|g__GGB9695|s__GGB9695_SGB15210	0.0318725	0.0410959	0	0	0.000438805	0.000390822	0.69051	0.923508	FALSE
k__Bacteria|p__Firmicutes|c__Clostridia|o__Eubacteriales|f__Lachnospiraceae|g__Blautia|s__Blautia_obeum	0.760956	0.684932	0.07056	0.09829	0.244578	0.378866	0.682212	0.923508	FALSE
k__Bacteria|p__Firmicutes|c__Clostridia|o__Eubacteriales|f__Lachnospiraceae|g__Faecalicatena|s__Faecalicatena_contorta	0.195219	0.219178	0	0	0.00149614	0.00111274	0.687038	0.923508	FALSE
k__Bacteria|p__Firmicutes|c__Clostridia|o__Eubacteriales|f__Lachnospiraceae|g__GGB3593|s__GGB3593_SGB4817	0.0199203	0.0273973	0	0	4.14343e-05	0.000202603	0.689008	0.923508	FALSE
k__Bacteria|p__Firmicutes|c__Clostridia|o__Eubacteriales|f__Oscillospiraceae|g__GGB9619|s__GGB9619_SGB15066	0.167331	0.191781	0	0	0.0102057	0.0119847	0.684633	0.923508	FALSE
k__Bacteria|p__Proteobacteria|c__Gammaproteobacteria|o__Enterobacterales|f__Enterobacteriaceae|g__Citrobacter|s__Citrobacter_portucalensis	0.0517928	0.0410959	0	0	0.0019488	0.000193151	0.683014	0.923508	FALSE
k__Bacteria|p__Firmicutes|c__Clostridia|o__Eubacteriales|f__Clostridiaceae|g__Clostridium|s__Clostridium_perfringens	0.0517928	0.0410959	0	0	0.0814663	0.00128384	0.69136	0.923613	FALSE
k__Bacteria|p__Bacteroidota|c__Bacteroidia|o__Bacteroidales|f__Prevotellaceae|g__Segatella|s__Segatella_sinensis	0.111554	0.0958904	0	0	1.38744	1.07434	0.692709	0.924367	FALSE
k__Bacteria|p__Bacteroidota|c__Bacteroidia|o__Bacteroidales|f__Tannerellaceae|g__Parabacteroides|s__Parabacteroides_merdae	0.677291	0.739726	0.3595	0.33732	0.814263	0.766934	0.695649	0.924367	FALSE
k__Bacteria|p__Firmicutes|c__Bacilli|o__Lactobacillales|f__Streptococcaceae|g__Streptococcus|s__Streptococcus_sp_F0442	0.0199203	0.0273973	0	0	5.03586e-05	8.0137e-05	0.697329	0.924367	FALSE
k__Bacteria|p__Firmicutes|c__Clostridia|o__Eubacteriales|f__Clostridiaceae|g__Clostridiaceae_unclassified|s__Clostridiaceae_bacterium_CLA_AA_H274	0.0199203	0.0273973	0	0	0.00593414	0.00736904	0.697329	0.924367	FALSE
k__Bacteria|p__Firmicutes|c__Clostridia|o__Eubacteriales|f__Lachnospiraceae|g__GGB3583|s__GGB3583_SGB4799	0.0358566	0.0273973	0	0	0.00066761	1.67123e-05	0.697192	0.924367	FALSE
k__Bacteria|p__Firmicutes|c__Clostridia|o__Eubacteriales|f__Lachnospiraceae|g__GGB3606|s__GGB3606_SGB4870	0.0318725	0.0410959	0	0	0.00795618	0.00634151	0.693848	0.924367	FALSE
k__Bacteria|p__Firmicutes|c__Clostridia|o__Eubacteriales|f__Peptostreptococcaceae|g__Romboutsia|s__Romboutsia_timonensis	0.378486	0.410959	0	0	0.0252512	0.0707748	0.695116	0.924367	FALSE
k__Bacteria|p__Firmicutes|c__Bacilli|o__Lactobacillales|f__Streptococcaceae|g__Streptococcus|s__Streptococcus_gordonii	0.330677	0.342466	0	0	0.0163129	0.0373026	0.699627	0.926386	FALSE
k__Bacteria|p__Firmicutes|c__CFGB3038|o__OFGB3038|f__FGB3038|g__GGB33586|s__GGB33586_SGB53517	0.258964	0.232877	0	0	0.00727299	0.00853973	0.700429	0.926423	FALSE
k__Bacteria|p__Firmicutes|c__CFGB3070|o__OFGB3070|f__FGB3070|g__GGB9774|s__GGB9774_SGB15394	0.0199203	0.0273973	0	0	0.00176171	0.0135544	0.701504	0.926449	FALSE
k__Bacteria|p__Firmicutes|c__CFGB40183|o__OFGB40183|f__FGB40183|g__GGB42389|s__GGB42389_SGB59559	0.0677291	0.0821918	0	0	0.000668088	0.000286712	0.701996	0.926449	FALSE
k__Bacteria|p__Candidatus_Saccharibacteria|c__Candidatus_Saccharimonadia|o__Candidatus_Nanosynbacterales|f__Candidatus_Nanosynbacteraceae|g__Candidatus_Nanosynbacter|s__Candidatus_Nanosynbacter_sp_HMT_352	0.0358566	0.0273973	0	0	0.000445697	7.15068e-05	0.703897	0.926914	FALSE
k__Bacteria|p__Firmicutes|c__CFGB1474|o__OFGB1474|f__FGB1474|g__GGB51269|s__GGB51269_SGB5062	0.0318725	0.0410959	0	0	0.035745	0.0352652	0.703897	0.926914	FALSE
k__Bacteria|p__Firmicutes|c__Clostridia|o__Eubacteriales|f__Oscillospiraceae|g__GGB9715|s__GGB9715_SGB15266	0.0199203	0.0273973	0	0	0.005409	0.00143233	0.705687	0.928091	FALSE
k__Bacteria|p__Proteobacteria|c__Gammaproteobacteria|o__Enterobacterales|f__Enterobacteriaceae|g__Klebsiella|s__Klebsiella_variicola	0.123506	0.109589	0	0	0.2119	0.123166	0.706341	0.928091	FALSE
k__Bacteria|p__Firmicutes|c__Clostridia|o__Eubacteriales|f__Clostridiaceae|g__Clostridiaceae_unclassified|s__Clostridiaceae_bacterium_AF18_31LB	0.561753	0.534247	0.02482	0.01101	0.0888131	0.0867784	0.707999	0.929249	FALSE
k__Bacteria|p__Firmicutes|c__CFGB1311|o__OFGB1311|f__FGB1311|g__GGB3142|s__GGB3142_SGB4155	0.0199203	0.0273973	0	0	0.00146944	0.000676027	0.709879	0.930696	FALSE
k__Bacteria|p__Firmicutes|c__Clostridia|o__Eubacteriales|f__Oscillospiraceae|g__GGB34228|s__GGB34228_SGB72916	0.0517928	0.0410959	0	0	0.00145821	0.00090726	0.710978	0.931116	FALSE
k__Bacteria|p__Firmicutes|c__Clostridia|o__Eubacteriales|f__Oscillospiraceae|g__Faecalibacterium|s__Faecalibacterium_sp_HTFF	0.0677291	0.0547945	0	0	0.0112318	0.00666589	0.711954	0.931376	FALSE
k__Bacteria|p__Firmicutes|c__Firmicutes_unclassified|o__Firmicutes_unclassified|f__Firmicutes_unclassified|g__GGB52002|s__GGB52002_SGB72669	0.0318725	0.0410959	0	0	0.00215629	0.000586301	0.713998	0.933031	FALSE
k__Bacteria|p__Actinobacteria|c__CFGB77988|o__OFGB77988|f__FGB77988|g__GGB9364|s__GGB9364_SGB14339	0.0199203	0.0136986	0	0	0.00267271	0.00377616	0.738127	0.933587	FALSE
k__Bacteria|p__Bacteroidota|c__Bacteroidia|o__Bacteroidales|f__Prevotellaceae|g__Prevotella|s__Prevotella_sp_885	0.0199203	0.0136986	0	0	0.109279	0.133469	0.742718	0.933587	FALSE
k__Bacteria|p__Bacteroidota|c__Bacteroidia|o__Bacteroidales|f__Rikenellaceae|g__Alistipes|s__Alistipes_provencensis	0.0199203	0.0136986	0	0	0.00368896	7.39726e-05	0.728972	0.933587	FALSE
k__Bacteria|p__Bacteroidota|c__CFGB658|o__OFGB658|f__FGB658|g__GGB1627|s__GGB1627_SGB2230	0.0199203	0.0136986	0	0	0.0601733	0.010279	0.72441	0.933587	FALSE
k__Bacteria|p__Firmicutes|c__Bacilli|o__Lactobacillales|f__Enterococcaceae|g__Enterococcus|s__Enterococcus_gallinarum	0.0199203	0.0136986	0	0	0.000905857	0.000178356	0.728972	0.933587	FALSE
k__Bacteria|p__Firmicutes|c__Bacilli|o__Lactobacillales|f__Enterococcaceae|g__Enterococcus|s__Enterococcus_raffinosus	0.0199203	0.0136986	0	0	0.00155602	0.00214836	0.738127	0.933587	FALSE
k__Bacteria|p__Firmicutes|c__Bacilli|o__Lactobacillales|f__Streptococcaceae|g__Lactococcus|s__Lactococcus_cremoris	0.0358566	0.0273973	0	0	0.000250279	0.000234521	0.727545	0.933587	FALSE
k__Bacteria|p__Firmicutes|c__CFGB1298|o__OFGB1298|f__FGB1298|g__GGB3118|s__GGB3118_SGB4130	0.0199203	0.0136986	0	0	0.00189717	0.000440685	0.72441	0.933587	FALSE
k__Bacteria|p__Firmicutes|c__CFGB1374|o__OFGB1374|f__FGB1374|g__GGB3352|s__GGB3352_SGB62935	0.0199203	0.0136986	0	0	0.000495299	0.000542329	0.738127	0.933587	FALSE
k__Bacteria|p__Firmicutes|c__CFGB1765|o__OFGB1765|f__FGB1765|g__GGB4569|s__GGB4569_SGB6312	0.0199203	0.0136986	0	0	0.0188245	0.0147322	0.738127	0.933587	FALSE
k__Bacteria|p__Firmicutes|c__CFGB2844|o__OFGB2844|f__FGB2844|g__GGB9110|s__GGB9110_SGB14043	0.0199203	0.0136986	0	0	0.000190159	7.39726e-06	0.719857	0.933587	FALSE
k__Bacteria|p__Firmicutes|c__CFGB3009|o__OFGB3009|f__FGB3009|g__GGB31234|s__GGB31234_SGB14869	0.0358566	0.0273973	0	0	6.77689e-05	0.000271781	0.741177	0.933587	FALSE
k__Bacteria|p__Firmicutes|c__CFGB3038|o__OFGB3038|f__FGB3038|g__GGB9532|s__GGB9532_SGB14933	0.0318725	0.0410959	0	0	0.000928645	0.000131918	0.727545	0.933587	FALSE
k__Bacteria|p__Firmicutes|c__CFGB3041|o__OFGB3041|f__FGB3041|g__GGB9547|s__GGB9547_SGB14953	0.0438247	0.0547945	0	0	0.00267187	0.00499671	0.719818	0.933587	FALSE
k__Bacteria|p__Firmicutes|c__CFGB3054|o__OFGB3054|f__FGB3054|g__GGB33512|s__GGB33512_SGB15203	0.0517928	0.0410959	0	0	0.00792303	0.0514123	0.742192	0.933587	FALSE
k__Bacteria|p__Firmicutes|c__CFGB45503|o__OFGB45503|f__FGB45503|g__GGB48165|s__GGB48165_SGB66168	0.0199203	0.0136986	0	0	0.000288486	0.000861918	0.742718	0.933587	FALSE
k__Bacteria|p__Firmicutes|c__CFGB75721|o__OFGB75721|f__FGB75721|g__GGB9523|s__GGB9523_SGB14922	0.0438247	0.0547945	0	0	0.00699048	0.00136575	0.743282	0.933587	FALSE
k__Bacteria|p__Firmicutes|c__Clostridia|o__Candidatus_Borkfalkiales|f__Candidatus_Borkfalkiaceae|g__GGB9104|s__GGB9104_SGB14036	0.0199203	0.0136986	0	0	0.000298685	4.84932e-05	0.733545	0.933587	FALSE
k__Bacteria|p__Firmicutes|c__Clostridia|o__Candidatus_Borkfalkiales|f__Candidatus_Borkfalkiaceae|g__GGB9104|s__GGB9104_SGB14037	0.0199203	0.0136986	0	0	0.000369602	0.000155205	0.738127	0.933587	FALSE
k__Bacteria|p__Firmicutes|c__Clostridia|o__Eubacteriales|f__Clostridiaceae|g__Clostridium|s__Clostridium_fessum	0.633466	0.643836	0.23786	0.33147	0.452258	0.429628	0.725824	0.933587	FALSE
k__Bacteria|p__Firmicutes|c__Clostridia|o__Eubacteriales|f__Clostridiaceae|g__Clostridium|s__Clostridium_sp_NSJ_42	0.0318725	0.0410959	0	0	0.00115008	0.000708904	0.717377	0.933587	FALSE
k__Bacteria|p__Firmicutes|c__Clostridia|o__Eubacteriales|f__Eubacteriaceae|g__Eubacteriaceae_unclassified|s__Eubacteriaceae_bacterium_CHKCI004	0.0358566	0.0273973	0	0	0.00249861	0.000972466	0.72415	0.933587	FALSE
k__Bacteria|p__Firmicutes|c__Clostridia|o__Eubacteriales|f__Eubacteriales_Family_XIII_Incertae_Sedis|g__Zhenpiania|s__Zhenpiania_hominis	0.227092	0.232877	0	0	0.00227458	0.00646589	0.730376	0.933587	FALSE
k__Bacteria|p__Firmicutes|c__Clostridia|o__Eubacteriales|f__Eubacteriales_unclassified|g__Gemmiger|s__Gemmiger_SGB15295	0.262948	0.287671	0	0	0.163553	0.140996	0.729548	0.933587	FALSE
k__Bacteria|p__Firmicutes|c__Clostridia|o__Eubacteriales|f__Lachnospiraceae|g__Blautia|s__Blautia_glucerasea	0.446215	0.424658	0	0	0.0204404	0.04047	0.732839	0.933587	FALSE
k__Bacteria|p__Firmicutes|c__Clostridia|o__Eubacteriales|f__Lachnospiraceae|g__Blautia|s__Blautia_sp_An46	0.0199203	0.0136986	0	0	0.000292151	0.000816575	0.742718	0.933587	FALSE
k__Bacteria|p__Firmicutes|c__Clostridia|o__Eubacteriales|f__Lachnospiraceae|g__Dorea|s__Dorea_formicigenerans	0.645418	0.60274	0.05889	0.07052	0.161846	0.222688	0.718739	0.933587	FALSE
k__Bacteria|p__Firmicutes|c__Clostridia|o__Eubacteriales|f__Lachnospiraceae|g__Lachnospira|s__Lachnospira_SGB5083	0.0199203	0.0136986	0	0	0.0167036	0.012296	0.733545	0.933587	FALSE
k__Bacteria|p__Firmicutes|c__Clostridia|o__Eubacteriales|f__Oscillospiraceae|g__GGB3152|s__GGB3152_SGB4165	0.0199203	0.0136986	0	0	0.000994542	0.00110192	0.742718	0.933587	FALSE
k__Bacteria|p__Firmicutes|c__Clostridia|o__Eubacteriales|f__Oscillospiraceae|g__GGB45537|s__GGB45537_SGB63217	0.0199203	0.0136986	0	0	7.17131e-05	0.00294877	0.742718	0.933587	FALSE
k__Bacteria|p__Firmicutes|c__Clostridia|o__Eubacteriales|f__Oscillospiraceae|g__GGB9616|s__GGB9616_SGB15052	0.163347	0.150685	0	0	0.00900669	0.00643438	0.72393	0.933587	FALSE
k__Bacteria|p__Firmicutes|c__Clostridia|o__Eubacteriales|f__Oscillospiraceae|g__GGB9715|s__GGB9715_SGB15260	0.175299	0.191781	0	0	0.0544121	0.0493742	0.725186	0.933587	FALSE
k__Bacteria|p__Firmicutes|c__Erysipelotrichia|o__Erysipelotrichales|f__Erysipelotrichaceae|g__Faecalitalea|s__Faecalitalea_cylindroides	0.111554	0.123288	0	0	0.0200766	0.0125033	0.742131	0.933587	FALSE
k__Bacteria|p__Firmicutes|c__Negativicutes|o__Veillonellales|f__Veillonellaceae|g__Anaeroglobus|s__Anaeroglobus_geminatus	0.0199203	0.0136986	0	0	0.00417076	0.00558342	0.738127	0.933587	FALSE
k__Bacteria|p__Lentisphaerae|c__Lentisphaeria|o__Victivallales|f__Victivallaceae|g__Victivallis|s__Victivallis_vadensis	0.0358566	0.0273973	0	0	0.00376725	0.000527534	0.730945	0.933587	FALSE
k__Bacteria|p__Proteobacteria|c__Deltaproteobacteria|o__Desulfovibrionales|f__Desulfovibrionaceae|g__Bilophila|s__Bilophila_SGB15451	0.0677291	0.0547945	0	0	0.0113349	0.0171099	0.739404	0.933587	FALSE
k__Bacteria|p__Proteobacteria|c__Gammaproteobacteria|o__Enterobacterales|f__Enterobacteriaceae|g__Klebsiella|s__Klebsiella_oxytoca	0.0358566	0.0273973	0	0	0.0168503	0.0134488	0.730945	0.933587	FALSE
k__Bacteria|p__Firmicutes|c__Clostridia|o__Eubacteriales|f__Clostridiaceae|g__Clostridium|s__Clostridium_SGB47280	0.0517928	0.0410959	0	0	0.0187116	0.0178722	0.747915	0.936207	FALSE
k__Bacteria|p__Firmicutes|c__Clostridia|o__Eubacteriales|f__Clostridiaceae|g__GGB9580|s__GGB9580_SGB14998	0.0358566	0.0273973	0	0	0.00130127	0.00801603	0.748024	0.936207	FALSE
k__Bacteria|p__Firmicutes|c__Clostridia|o__Eubacteriales|f__Oscillospiraceae|g__Anaerotruncus|s__Anaerotruncus_rubiinfantis	0.203187	0.178082	0	0	0.00119004	0.00121973	0.746965	0.936207	FALSE
k__Bacteria|p__Firmicutes|c__Clostridia|o__Eubacteriales|f__Oscillospiraceae|g__GGB9602|s__GGB9602_SGB15028	0.059761	0.0684932	0	0	0.00328761	0.00724096	0.751624	0.936207	FALSE
k__Bacteria|p__Firmicutes|c__Clostridia|o__Eubacteriales|f__Oscillospiraceae|g__GGB9611|s__GGB9611_SGB15045	0.0796813	0.0684932	0	0	0.00215526	0.000712603	0.749668	0.936207	FALSE
k__Bacteria|p__Firmicutes|c__Clostridia|o__Eubacteriales|f__Oscillospiraceae|g__Lawsonibacter|s__Lawsonibacter_hominis	0.0956175	0.109589	0	0	0.00281809	0.00213918	0.751461	0.936207	FALSE
k__Bacteria|p__Firmicutes|c__Erysipelotrichia|o__Erysipelotrichales|f__Erysipelotrichaceae|g__Amedibacterium|s__Amedibacterium_intestinale	0.0717131	0.0821918	0	0	0.00905801	0.0184984	0.750997	0.936207	FALSE
k__Bacteria|p__Firmicutes|c__Erysipelotrichia|o__Erysipelotrichales|f__Erysipelotrichaceae|g__Longicatena|s__Longicatena_caecimuris	0.10757	0.123288	0	0	0.0199375	0.00507808	0.748947	0.936207	FALSE
k__Bacteria|p__Firmicutes|c__CFGB11739|o__OFGB11739|f__FGB11739|g__GGB34231|s__GGB34231_SGB47113	0.0358566	0.0273973	0	0	0.000510438	0.0113581	0.758332	0.9426	FALSE
k__Bacteria|p__Firmicutes|c__Clostridia|o__Eubacteriales|f__Clostridiaceae|g__Massilioclostridium|s__Massilioclostridium_coli	0.414343	0.438356	0	0	0.0044841	0.00273685	0.757632	0.9426	FALSE
k__Bacteria|p__Firmicutes|c__CFGB1359|o__OFGB1359|f__FGB1359|g__GGB3321|s__GGB3321_SGB4394	0.111554	0.0958904	0	0	0.0131788	0.00883329	0.761911	0.946065	FALSE
k__Bacteria|p__Firmicutes|c__Clostridia|o__Eubacteriales|f__Oscillospiraceae|g__Vescimonas|s__Vescimonas_coprocola	0.561753	0.547945	0.00998	0.01587	0.109566	0.125268	0.764229	0.947961	FALSE
k__Bacteria|p__Bacteroidota|c__Bacteroidia|o__Bacteroidales|f__Bacteroidaceae|g__Phocaeicola|s__Phocaeicola_vulgatus	0.792829	0.849315	3.19059	2.91216	7.72796	6.98846	0.765869	0.949012	FALSE
k__Bacteria|p__Firmicutes|c__Clostridia|o__Eubacteriales|f__Lachnospiraceae|g__Lachnoclostridium|s__Lachnoclostridium_pacaense	0.0478088	0.0547945	0	0	0.000724343	0.00268397	0.769498	0.952522	FALSE
k__Bacteria|p__Firmicutes|c__Clostridia|o__Eubacteriales|f__Lachnospiraceae|g__GGB3619|s__GGB3619_SGB4894	0.103586	0.0958904	0	0	0.0133456	0.000946986	0.774355	0.957137	FALSE
k__Bacteria|p__Firmicutes|c__Clostridia|o__Eubacteriales|f__Oscillospiraceae|g__Ruthenibacterium|s__Ruthenibacterium_lactatiformans	0.828685	0.821918	0.03269	0.04117	0.098759	0.138701	0.774825	0.957137	FALSE
k__Bacteria|p__Firmicutes|c__CFGB1765|o__OFGB1765|f__FGB1765|g__GGB4605|s__GGB4605_SGB6376	0.063745	0.0547945	0	0	0.00905629	0.00606164	0.776282	0.957948	FALSE
k__Bacteria|p__Firmicutes|c__Clostridia|o__Eubacteriales|f__Clostridiaceae|g__Clostridium|s__Clostridium_SGB4751	0.282869	0.273973	0	0	0.0345114	0.0256167	0.782671	0.964837	FALSE
k__Bacteria|p__Actinobacteria|c__Actinomycetia|o__Bifidobacteriales|f__Bifidobacteriaceae|g__Bifidobacterium|s__Bifidobacterium_catenulatum	0.059761	0.0547945	0	0	0.00762255	0.031039	0.905649	0.965646	FALSE
k__Bacteria|p__Actinobacteria|c__Coriobacteriia|o__Coriobacteriales|f__Atopobiaceae|g__Paratractidigestivibacter|s__Paratractidigestivibacter_faecalis	0.111554	0.123288	0	0	0.01071	0.00588767	0.815046	0.965646	FALSE
k__Bacteria|p__Actinobacteria|c__Coriobacteriia|o__Eggerthellales|f__Eggerthellaceae|g__Eggerthella|s__Eggerthella_sp_YY7918	0.0119522	0.0136986	0	0	0.000118685	1.20548e-05	0.917243	0.965646	FALSE
k__Bacteria|p__Actinobacteria|c__Coriobacteriia|o__Eggerthellales|f__Eggerthellaceae|g__Raoultibacter|s__Raoultibacter_massiliensis	0.0358566	0.0410959	0	0	8.95618e-05	0.000445205	0.831641	0.965646	FALSE
k__Bacteria|p__Bacteroidota|c__Bacteroidia|o__Bacteroidales|f__Bacteroidaceae|g__Bacteroides|s__Bacteroides_bouchesdurhonensis	0.0318725	0.0273973	0	0	0.00128223	0.000276575	0.840412	0.965646	FALSE
k__Bacteria|p__Bacteroidota|c__Bacteroidia|o__Bacteroidales|f__Bacteroidaceae|g__Bacteroides|s__Bacteroides_eggerthii	0.215139	0.205479	0	0	0.381188	0.246481	0.881775	0.965646	FALSE
k__Bacteria|p__Bacteroidota|c__Bacteroidia|o__Bacteroidales|f__Bacteroidaceae|g__Bacteroides|s__Bacteroides_propionicigenes	0.0119522	0.0136986	0	0	0.0308937	0.00672356	0.917243	0.965646	FALSE
k__Bacteria|p__Bacteroidota|c__Bacteroidia|o__Bacteroidales|f__Bacteroidaceae|g__Bacteroides|s__Bacteroides_sp_Marseille_P3684	0.0119522	0.0136986	0	0	0.0103179	0.00798726	0.905473	0.965646	FALSE
k__Bacteria|p__Bacteroidota|c__Bacteroidia|o__Bacteroidales|f__Bacteroidaceae|g__Bacteroides|s__Bacteroides_stercoris	0.577689	0.616438	0.18926	0.25591	2.44161	1.71287	0.7955	0.965646	FALSE
k__Bacteria|p__Bacteroidota|c__Bacteroidia|o__Bacteroidales|f__Barnesiellaceae|g__Coprobacter|s__Coprobacter_sp_LH1063	0.0119522	0.0136986	0	0	0.000418725	0.000743699	0.905473	0.965646	FALSE
k__Bacteria|p__Bacteroidota|c__Bacteroidia|o__Bacteroidales|f__Odoribacteraceae|g__Butyricimonas|s__Butyricimonas_synergistica	0.0318725	0.0273973	0	0	0.000560598	4.87671e-05	0.818252	0.965646	FALSE
k__Bacteria|p__Bacteroidota|c__Bacteroidia|o__Bacteroidales|f__Prevotellaceae|g__GGB1243|s__GGB1243_SGB1664	0.0159363	0.0136986	0	0	0.0359484	0.00359973	0.883707	0.965646	FALSE
k__Bacteria|p__Bacteroidota|c__Bacteroidia|o__Bacteroidales|f__Prevotellaceae|g__GGB1247|s__GGB1247_SGB1668	0.0239044	0.0273973	0	0	0.0245735	0.0368844	0.863732	0.965646	FALSE
k__Bacteria|p__Bacteroidota|c__Bacteroidia|o__Bacteroidales|f__Prevotellaceae|g__Marseilla|s__Marseilla_massiliensis	0.0119522	0.0136986	0	0	0.139865	0.00291096	0.917243	0.965646	FALSE
k__Bacteria|p__Bacteroidota|c__Bacteroidia|o__Bacteroidales|f__Prevotellaceae|g__Prevotella|s__Prevotella_bivia	0.0239044	0.0273973	0	0	0.000194462	5.05479e-05	0.884536	0.965646	FALSE
k__Bacteria|p__Bacteroidota|c__Bacteroidia|o__Bacteroidales|f__Prevotellaceae|g__Segatella|s__Candidatus_Segatella_intestinihominis	0.0119522	0.0136986	0	0	0.149423	0.0755799	0.911355	0.965646	FALSE
k__Bacteria|p__Bacteroidota|c__Bacteroidia|o__Bacteroidales|f__Prevotellaceae|g__Segatella|s__Segatella_brunsvicensis	0.0756972	0.0821918	0	0	0.574566	0.780613	0.829952	0.965646	FALSE
k__Bacteria|p__Bacteroidota|c__Bacteroidia|o__Bacteroidales|f__Prevotellaceae|g__Segatella|s__Segatella_copri	0.258964	0.260274	0	0	5.19246	5.97369	0.852369	0.965646	FALSE
k__Bacteria|p__Bacteroidota|c__Bacteroidia|o__Bacteroidales|f__Rikenellaceae|g__Alistipes|s__Alistipes_finegoldii	0.426295	0.438356	0	0	0.108779	0.103937	0.802437	0.965646	FALSE
k__Bacteria|p__Bacteroidota|c__Bacteroidia|o__Bacteroidales|f__Rikenellaceae|g__Alistipes|s__Alistipes_senegalensis	0.191235	0.191781	0	0	0.0148065	0.00615164	0.83375	0.965646	FALSE
k__Bacteria|p__Bacteroidota|c__Bacteroidia|o__Bacteroidales|f__Rikenellaceae|g__Alistipes|s__Alistipes_sp_AF17_16	0.119522	0.123288	0	0	0.00450681	0.00882397	0.880205	0.965646	FALSE
k__Bacteria|p__Bacteroidota|c__Bacteroidia|o__Bacteroidales|f__Tannerellaceae|g__Parabacteroides|s__Parabacteroides_distasonis	0.808765	0.835616	0.57283	0.57716	1.59046	1.50216	0.899144	0.965646	FALSE
k__Bacteria|p__Bacteroidota|c__Bacteroidia|o__Bacteroidales|f__Tannerellaceae|g__Parabacteroides|s__Parabacteroides_faecis	0.0119522	0.0136986	0	0	0.000519004	0.000158493	0.911355	0.965646	FALSE
k__Bacteria|p__Bacteroidota|c__CFGB1670|o__OFGB1670|f__FGB1670|g__GGB47687|s__GGB47687_SGB2286	0.139442	0.150685	0	0	0.0527328	0.0977285	0.812336	0.965646	FALSE
k__Bacteria|p__Bacteroidota|c__CFGB618|o__OFGB618|f__FGB618|g__GGB1456|s__GGB1456_SGB2019	0.0159363	0.0136986	0	0	0.0015806	3.78082e-05	0.888958	0.965646	FALSE
k__Bacteria|p__Bacteroidota|c__CFGB72486|o__OFGB72486|f__FGB72486|g__GGB1633|s__GGB1633_SGB2241	0.0159363	0.0136986	0	0	0.00383398	0.000212055	0.883707	0.965646	FALSE
k__Bacteria|p__Candidatus_Melainabacteria|c__Candidatus_Melainabacteria_unclassified|o__Candidatus_Gastranaerophilales|f__Candidatus_Gastranaerophilales_unclassified|g__Candidatus_Gastranaerophilales_unclassified|s__Candidatus_Gastranaerophilales_bacterium	0.0239044	0.0273973	0	0	0.0162015	0.0472255	0.855435	0.965646	FALSE
k__Bacteria|p__Candidatus_Saccharibacteria|c__Candidatus_Nanosyncoccalia|o__Candidatus_Nanogingivales|f__Candidatus_Nanogingivalaceae|g__GGB12785|s__GGB12785_SGB19825	0.0119522	0.0136986	0	0	3.74104e-05	0.00010274	0.899595	0.965646	FALSE
k__Bacteria|p__Candidatus_Saccharibacteria|c__Candidatus_Nanosyncoccalia|o__Candidatus_Nanogingivales|f__Candidatus_Nanogingivalaceae|g__GGB12785|s__GGB12785_SGB19827	0.0159363	0.0136986	0	0	6.3506e-05	0.000837397	0.90474	0.965646	FALSE
k__Bacteria|p__Firmicutes|c__Bacilli|o__Bacillales|f__Bacillaceae|g__Bacillus|s__Bacillus_subtilis	0.0916335	0.0958904	0	0	0.000903147	0.00125918	0.865496	0.965646	FALSE
k__Bacteria|p__Firmicutes|c__Bacilli|o__Lactobacillales|f__Enterococcaceae|g__Enterococcus|s__Enterococcus_casseliflavus	0.0159363	0.0136986	0	0	0.000251514	0.000120685	0.899475	0.965646	FALSE
k__Bacteria|p__Firmicutes|c__Bacilli|o__Lactobacillales|f__Lactobacillaceae|g__Limosilactobacillus|s__Limosilactobacillus_mucosae	0.0318725	0.0273973	0	0	0.00169494	0.000724795	0.836709	0.965646	FALSE
k__Bacteria|p__Firmicutes|c__Bacilli|o__Lactobacillales|f__Streptococcaceae|g__Streptococcus|s__Streptococcus_agalactiae	0.0159363	0.0136986	0	0	0.000388088	5.32877e-05	0.888958	0.965646	FALSE
k__Bacteria|p__Firmicutes|c__Bacilli|o__Lactobacillales|f__Streptococcaceae|g__Streptococcus|s__Streptococcus_australis	0.521912	0.575342	0.00139	0.00206	0.0536183	0.0491062	0.891616	0.965646	FALSE
k__Bacteria|p__Firmicutes|c__Bacilli|o__Lactobacillales|f__Streptococcaceae|g__Streptococcus|s__Streptococcus_rubneri	0.167331	0.178082	0	0	0.0129593	0.010026	0.877521	0.965646	FALSE
k__Bacteria|p__Firmicutes|c__CFGB10021|o__OFGB10021|f__FGB10021|g__GGB9258|s__GGB9258_SGB14205	0.0119522	0.0136986	0	0	0.00133614	0.00182315	0.905473	0.965646	FALSE
k__Bacteria|p__Firmicutes|c__CFGB10314|o__OFGB10314|f__FGB10314|g__GGB4703|s__GGB4703_SGB6510	0.0119522	0.0136986	0	0	0.00478629	0.000622603	0.917243	0.965646	FALSE
k__Bacteria|p__Firmicutes|c__CFGB1226|o__OFGB1226|f__FGB1226|g__GGB58485|s__GGB58485_SGB80143	0.103586	0.109589	0	0	0.00249418	0.00187205	0.884358	0.965646	FALSE
k__Bacteria|p__Firmicutes|c__CFGB1227|o__OFGB1227|f__FGB1227|g__GGB3000|s__GGB3000_SGB3991	0.0916335	0.0958904	0	0	0.00447454	0.0066089	0.907855	0.965646	FALSE
k__Bacteria|p__Firmicutes|c__CFGB1249|o__OFGB1249|f__FGB1249|g__GGB3032|s__GGB3032_SGB4027	0.0159363	0.0136986	0	0	0.000287211	1.64384e-06	0.883707	0.965646	FALSE
k__Bacteria|p__Firmicutes|c__CFGB1260|o__OFGB1260|f__FGB1260|g__GGB29535|s__GGB29535_SGB36365	0.0159363	0.0136986	0	0	0.000158207	5.45205e-05	0.888958	0.965646	FALSE
k__Bacteria|p__Firmicutes|c__CFGB1347|o__OFGB1347|f__FGB1347|g__GGB3288|s__GGB3288_SGB4342	0.0358566	0.0410959	0	0	0.00104378	0.000288904	0.858811	0.965646	FALSE
k__Bacteria|p__Firmicutes|c__CFGB1354|o__OFGB1354|f__FGB1354|g__GGB3304|s__GGB3304_SGB4367	0.167331	0.178082	0	0	0.142024	0.118914	0.894663	0.965646	FALSE
k__Bacteria|p__Firmicutes|c__CFGB1359|o__OFGB1359|f__FGB1359|g__GGB3323|s__GGB3323_SGB4400	0.0119522	0.0136986	0	0	0.000579283	0.000233562	0.905473	0.965646	FALSE
k__Bacteria|p__Firmicutes|c__CFGB1765|o__OFGB1765|f__FGB1765|g__GGB4558|s__GGB4558_SGB6289	0.0159363	0.0136986	0	0	0.00509853	0.00107616	0.883707	0.965646	FALSE
k__Bacteria|p__Firmicutes|c__CFGB1765|o__OFGB1765|f__FGB1765|g__GGB4559|s__GGB4559_SGB6293	0.0318725	0.0273973	0	0	0.00768805	0.00286342	0.840412	0.965646	FALSE
k__Bacteria|p__Firmicutes|c__CFGB1765|o__OFGB1765|f__FGB1765|g__GGB4566|s__GGB4566_SGB6305	0.12749	0.123288	0	0	0.0301896	0.0339473	0.909988	0.965646	FALSE
k__Bacteria|p__Firmicutes|c__CFGB1776|o__OFGB1776|f__FGB1776|g__GGB4684|s__GGB4684_SGB6478	0.0756972	0.0821918	0	0	0.0276187	0.0886029	0.834739	0.965646	FALSE
k__Bacteria|p__Firmicutes|c__CFGB2831|o__OFGB2831|f__FGB2831|g__GGB9052|s__GGB9052_SGB13957	0.0159363	0.0136986	0	0	0.0084641	9.27397e-05	0.883707	0.965646	FALSE
k__Bacteria|p__Firmicutes|c__CFGB2834|o__OFGB2834|f__FGB2834|g__GGB33516|s__GGB33516_SGB54324	0.0119522	0.0136986	0	0	8.1992e-05	0.0017026	0.899595	0.965646	FALSE
k__Bacteria|p__Firmicutes|c__CFGB2846|o__OFGB2846|f__FGB2846|g__GGB9117|s__GGB9117_SGB14050	0.0318725	0.0273973	0	0	0.00204888	4.65753e-05	0.818252	0.965646	FALSE
k__Bacteria|p__Firmicutes|c__CFGB28775|o__OFGB28775|f__FGB28775|g__GGB3511|s__GGB3511_SGB4688	0.059761	0.0684932	0	0	0.00294904	0.00142356	0.814348	0.965646	FALSE
k__Bacteria|p__Firmicutes|c__CFGB2890|o__OFGB2890|f__FGB2890|g__GGB9200|s__GGB9200_SGB14139	0.0358566	0.0410959	0	0	0.00333131	0.00180671	0.828258	0.965646	FALSE
k__Bacteria|p__Firmicutes|c__CFGB2930|o__OFGB2930|f__FGB2930|g__GGB9253|s__GGB9253_SGB14198	0.0239044	0.0273973	0	0	0.00135227	0.000158767	0.89288	0.965646	FALSE
k__Bacteria|p__Firmicutes|c__CFGB2942|o__OFGB2942|f__FGB2942|g__GGB9278|s__GGB9278_SGB14230	0.0119522	0.0136986	0	0	0.00321793	0.00200452	0.911355	0.965646	FALSE
k__Bacteria|p__Firmicutes|c__CFGB2949|o__OFGB2949|f__FGB2949|g__GGB9290|s__GGB9290_SGB14247	0.0159363	0.0136986	0	0	0.000168167	0.00151192	0.90474	0.965646	FALSE
k__Bacteria|p__Firmicutes|c__CFGB2950|o__OFGB2950|f__FGB2950|g__GGB9291|s__GGB9291_SGB14248	0.0159363	0.0136986	0	0	0.000418207	0.00184644	0.90474	0.965646	FALSE
k__Bacteria|p__Firmicutes|c__CFGB2985|o__OFGB2985|f__FGB2985|g__GGB9350|s__GGB9350_SGB14317	0.0159363	0.0136986	0	0	0.00324789	8.49315e-06	0.883707	0.965646	FALSE
k__Bacteria|p__Firmicutes|c__CFGB2997|o__OFGB2997|f__FGB2997|g__GGB9444|s__GGB9444_SGB14834	0.0478088	0.0410959	0	0	0.00159355	0.000343151	0.793916	0.965646	FALSE
k__Bacteria|p__Firmicutes|c__CFGB3002|o__OFGB3002|f__FGB3002|g__GGB9464|s__GGB9464_SGB14857	0.0119522	0.0136986	0	0	9.64542e-05	0.000330548	0.899595	0.965646	FALSE
k__Bacteria|p__Firmicutes|c__CFGB3004|o__OFGB3004|f__FGB3004|g__GGB58158|s__GGB58158_SGB79798	0.215139	0.219178	0	0	0.0016192	0.00192822	0.898788	0.965646	FALSE
k__Bacteria|p__Firmicutes|c__CFGB30287|o__OFGB30287|f__FGB30287|g__GGB42378|s__GGB42378_SGB59548	0.0478088	0.0410959	0	0	0.000682151	0.000555205	0.818063	0.965646	FALSE
k__Bacteria|p__Firmicutes|c__CFGB3038|o__OFGB3038|f__FGB3038|g__GGB9537|s__GGB9537_SGB14940	0.0478088	0.0410959	0	0	0.00287741	0.000848767	0.821094	0.965646	FALSE
k__Bacteria|p__Firmicutes|c__CFGB3054|o__OFGB3054|f__FGB3054|g__GGB9582|s__GGB9582_SGB15001	0.0159363	0.0136986	0	0	0.000215936	0.000190548	0.899475	0.965646	FALSE
k__Bacteria|p__Firmicutes|c__CFGB3054|o__OFGB3054|f__FGB3054|g__GGB9690|s__GGB9690_SGB15196	0.0239044	0.0273973	0	0	0.00171797	0.000887397	0.876204	0.965646	FALSE
k__Bacteria|p__Firmicutes|c__CFGB3071|o__OFGB3071|f__FGB3071|g__GGB9780|s__GGB9780_SGB15400	0.0119522	0.0136986	0	0	0.00338701	0.0171541	0.899595	0.965646	FALSE
k__Bacteria|p__Firmicutes|c__CFGB3072|o__OFGB3072|f__FGB3072|g__GGB45495|s__GGB45495_SGB63167	0.0478088	0.0410959	0	0	0.000719442	0.00145699	0.818063	0.965646	FALSE
k__Bacteria|p__Firmicutes|c__CFGB3072|o__OFGB3072|f__FGB3072|g__GGB9786|s__GGB9786_SGB15409	0.0159363	0.0136986	0	0	0.000239004	0.000231918	0.899475	0.965646	FALSE
k__Bacteria|p__Firmicutes|c__CFGB32970|o__OFGB32970|f__FGB32970|g__GGB51884|s__GGB51884_SGB49168	0.0717131	0.0684932	0	0	0.00528765	0.00389027	0.91367	0.965646	FALSE
k__Bacteria|p__Firmicutes|c__CFGB38642|o__OFGB38642|f__FGB38642|g__GGB9765|s__GGB9765_SGB15382	0.0876494	0.0821918	0	0	0.00224606	0.00200712	0.899171	0.965646	FALSE
k__Bacteria|p__Firmicutes|c__CFGB38642|o__OFGB38642|f__FGB38642|g__GGB9766|s__GGB9766_SGB15383	0.0478088	0.0410959	0	0	0.0010594	0.000654521	0.799935	0.965646	FALSE
k__Bacteria|p__Firmicutes|c__CFGB38703|o__OFGB38703|f__FGB38703|g__GGB44201|s__GGB44201_SGB61600	0.0119522	0.0136986	0	0	2.59761e-05	0.000260822	0.899595	0.965646	FALSE
k__Bacteria|p__Firmicutes|c__CFGB45628|o__OFGB45628|f__FGB45628|g__GGB58233|s__GGB58233_SGB79883	0.262948	0.273973	0	0	0.00148721	0.00147575	0.888839	0.965646	FALSE
k__Bacteria|p__Firmicutes|c__CFGB52309|o__OFGB52309|f__FGB52309|g__GGB53380|s__GGB53380_SGB74412	0.0119522	0.0136986	0	0	2.34263e-05	0.000122192	0.899595	0.965646	FALSE
k__Bacteria|p__Firmicutes|c__CFGB78183|o__OFGB78183|f__FGB78183|g__GGB9109|s__GGB9109_SGB14042	0.0318725	0.0273973	0	0	0.00146932	0.00295288	0.858977	0.965646	FALSE
k__Bacteria|p__Firmicutes|c__CFGB78342|o__OFGB78342|f__FGB78342|g__GGB3132|s__GGB3132_SGB4145	0.0119522	0.0136986	0	0	0.000409522	0.000103425	0.911355	0.965646	FALSE
k__Bacteria|p__Firmicutes|c__CFGB79291|o__OFGB79291|f__FGB79291|g__GGB9522|s__GGB9522_SGB14921	0.119522	0.123288	0	0	0.00245649	0.0035	0.915982	0.965646	FALSE
k__Bacteria|p__Firmicutes|c__CFGB79326|o__OFGB79326|f__FGB79326|g__GGB43675|s__GGB43675_SGB61016	0.0318725	0.0273973	0	0	0.00111243	0.000298493	0.844118	0.965646	FALSE
k__Bacteria|p__Firmicutes|c__CFGB83839|o__OFGB83839|f__FGB83839|g__GGB3328|s__GGB3328_SGB4406	0.0119522	0.0136986	0	0	0.000219283	6.49315e-05	0.905473	0.965646	FALSE
k__Bacteria|p__Firmicutes|c__CFGB9989|o__OFGB9989|f__FGB9989|g__GGB9712|s__GGB9712_SGB15244	0.103586	0.0958904	0	0	0.0187966	0.0163264	0.866833	0.965646	FALSE
k__Bacteria|p__Firmicutes|c__Clostridia|o__Candidatus_Borkfalkiales|f__Candidatus_Borkfalkiaceae|g__GGB74708|s__GGB74708_SGB54312	0.0119522	0.0136986	0	0	0.00106793	0.00255384	0.905473	0.965646	FALSE
k__Bacteria|p__Firmicutes|c__Clostridia|o__Eubacteriales|f__Christensenellaceae|g__Christensenella|s__Christensenella_intestinihominis	0.0119522	0.0136986	0	0	5.49402e-05	5.08219e-05	0.911355	0.965646	FALSE
k__Bacteria|p__Firmicutes|c__Clostridia|o__Eubacteriales|f__Clostridiaceae|g__Butyricicoccus|s__Butyricicoccus_SGB14990	0.0318725	0.0273973	0	0	0.00617394	0.00348644	0.840412	0.965646	FALSE
k__Bacteria|p__Firmicutes|c__Clostridia|o__Eubacteriales|f__Clostridiaceae|g__Butyricicoccus|s__Butyricicoccus_faecihominis	0.0119522	0.0136986	0	0	0.000153108	7.76712e-05	0.905473	0.965646	FALSE
k__Bacteria|p__Firmicutes|c__Clostridia|o__Eubacteriales|f__Clostridiaceae|g__Clostridiaceae_unclassified|s__Clostridiaceae_bacterium_Marseille_Q4145	0.219124	0.246575	0	0	0.0125702	0.0085037	0.875094	0.965646	FALSE
k__Bacteria|p__Firmicutes|c__Clostridia|o__Eubacteriales|f__Clostridiaceae|g__Clostridium|s__Clostridium_SGB4750	0.693227	0.684932	0.07028	0.06984	0.255343	0.199231	0.869526	0.965646	FALSE
k__Bacteria|p__Firmicutes|c__Clostridia|o__Eubacteriales|f__Clostridiaceae|g__Clostridium|s__Clostridium_SGB4909	0.0478088	0.0410959	0	0	0.00735578	0.00322479	0.827164	0.965646	FALSE
k__Bacteria|p__Firmicutes|c__Clostridia|o__Eubacteriales|f__Clostridiaceae|g__Clostridium|s__Clostridium_butyricum	0.0159363	0.0136986	0	0	0.00288729	0.00165192	0.899475	0.965646	FALSE
k__Bacteria|p__Firmicutes|c__Clostridia|o__Eubacteriales|f__Clostridiaceae|g__Clostridium|s__Clostridium_paraputrificum	0.103586	0.0958904	0	0	0.00888287	0.00267616	0.82449	0.965646	FALSE
k__Bacteria|p__Firmicutes|c__Clostridia|o__Eubacteriales|f__Clostridiaceae|g__Clostridium|s__Clostridium_saudiense	0.179283	0.178082	0	0	0.0345935	0.0932773	0.876775	0.965646	FALSE
k__Bacteria|p__Firmicutes|c__Clostridia|o__Eubacteriales|f__Clostridiaceae|g__Clostridium|s__Clostridium_sp_AM33_3	0.394422	0.383562	0	0	0.0546722	0.0510541	0.792705	0.965646	FALSE
k__Bacteria|p__Firmicutes|c__Clostridia|o__Eubacteriales|f__Clostridiaceae|g__GGB3480|s__GGB3480_SGB4648	0.0159363	0.0136986	0	0	0.00112817	0.00103014	0.899475	0.965646	FALSE
k__Bacteria|p__Firmicutes|c__Clostridia|o__Eubacteriales|f__Clostridiaceae|g__GGB3550|s__GGB3550_SGB4747	0.063745	0.0547945	0	0	0.00364649	0.00839342	0.818312	0.965646	FALSE
k__Bacteria|p__Firmicutes|c__Clostridia|o__Eubacteriales|f__Clostridiaceae|g__GGB9575|s__GGB9575_SGB14988	0.0239044	0.0273973	0	0	0.00383661	0.00132986	0.872043	0.965646	FALSE
k__Bacteria|p__Firmicutes|c__Clostridia|o__Eubacteriales|f__Clostridiaceae|g__Lactonifactor|s__Lactonifactor_longoviformis	0.151394	0.164384	0	0	0.00140315	0.00143178	0.878854	0.965646	FALSE
k__Bacteria|p__Firmicutes|c__Clostridia|o__Eubacteriales|f__Eubacteriaceae|g__Eubacterium|s__Eubacterium_ramulus	0.525896	0.534247	0.00775	0.01133	0.125109	0.121625	0.893744	0.965646	FALSE
k__Bacteria|p__Firmicutes|c__Clostridia|o__Eubacteriales|f__Eubacteriaceae|g__GGB3277|s__GGB3277_SGB4327	0.12749	0.123288	0	0	0.114247	0.0713101	0.844129	0.965646	FALSE
k__Bacteria|p__Firmicutes|c__Clostridia|o__Eubacteriales|f__Eubacteriales_Family_XIII_Incertae_Sedis|g__Anaerovorax|s__Anaerovorax_odorimutans	0.0119522	0.0136986	0	0	9.59761e-05	7.16438e-05	0.911355	0.965646	FALSE
k__Bacteria|p__Firmicutes|c__Clostridia|o__Eubacteriales|f__Eubacteriales_Family_XIII_Incertae_Sedis|g__GGB2977|s__GGB2977_SGB3959	0.0159363	0.0136986	0	0	0.000125817	1.0274e-05	0.886332	0.965646	FALSE
k__Bacteria|p__Firmicutes|c__Clostridia|o__Eubacteriales|f__Eubacteriales_Family_XIII_Incertae_Sedis|g__Lentihominibacter|s__Lentihominibacter_hominis	0.175299	0.164384	0	0	0.00217335	0.00330575	0.904814	0.965646	FALSE
k__Bacteria|p__Firmicutes|c__Clostridia|o__Eubacteriales|f__Eubacteriales_unclassified|g__Eubacteriales_unclassified|s__Eubacteriales_bacterium	0.131474	0.123288	0	0	0.00828139	0.0073726	0.870554	0.965646	FALSE
k__Bacteria|p__Firmicutes|c__Clostridia|o__Eubacteriales|f__Eubacteriales_unclassified|g__Eubacteriales_unclassified|s__Eubacteriales_unclassified_SGB15150	0.0756972	0.0821918	0	0	0.00874865	0.00438233	0.815628	0.965646	FALSE
k__Bacteria|p__Firmicutes|c__Clostridia|o__Eubacteriales|f__Eubacteriales_unclassified|g__GGB9563|s__GGB9563_SGB14975	0.155378	0.164384	0	0	0.00635502	0.00422808	0.892225	0.965646	FALSE
k__Bacteria|p__Firmicutes|c__Clostridia|o__Eubacteriales|f__Eubacteriales_unclassified|g__Gemmiger|s__Gemmiger_formicilis	0.621514	0.684932	0.14101	0.15465	0.805005	0.492306	0.903292	0.965646	FALSE
k__Bacteria|p__Firmicutes|c__Clostridia|o__Eubacteriales|f__Eubacteriales_unclassified|g__Gemmiger|s__Gemmiger_sp_An194	0.0159363	0.0136986	0	0	0.00815649	3.30137e-05	0.888958	0.965646	FALSE
k__Bacteria|p__Firmicutes|c__Clostridia|o__Eubacteriales|f__Lachnospiraceae|g__Anaerosacchariphilus|s__Anaerosacchariphilus_sp_NSJ_68	0.167331	0.178082	0	0	0.00244386	0.00222603	0.874955	0.965646	FALSE
k__Bacteria|p__Firmicutes|c__Clostridia|o__Eubacteriales|f__Lachnospiraceae|g__Blautia|s__Blautia_argi	0.0119522	0.0136986	0	0	0.00412283	0.00117521	0.917243	0.965646	FALSE
k__Bacteria|p__Firmicutes|c__Clostridia|o__Eubacteriales|f__Lachnospiraceae|g__Diplocloster|s__Diplocloster_agilis	0.0996016	0.0958904	0	0	0.000849004	0.000452055	0.890947	0.965646	FALSE
k__Bacteria|p__Firmicutes|c__Clostridia|o__Eubacteriales|f__Lachnospiraceae|g__Eisenbergiella|s__Eisenbergiella_massiliensis	0.14741	0.150685	0	0	0.00760004	0.0105371	0.866822	0.965646	FALSE
k__Bacteria|p__Firmicutes|c__Clostridia|o__Eubacteriales|f__Lachnospiraceae|g__Enterocloster|s__Enterocloster_asparagiformis	0.346614	0.369863	0	0	0.0128529	0.0121299	0.80289	0.965646	FALSE
k__Bacteria|p__Firmicutes|c__Clostridia|o__Eubacteriales|f__Lachnospiraceae|g__Enterocloster|s__Enterocloster_lavalensis	0.243028	0.260274	0	0	0.00606104	0.00512699	0.877776	0.965646	FALSE
k__Bacteria|p__Firmicutes|c__Clostridia|o__Eubacteriales|f__Lachnospiraceae|g__GGB3446|s__GGB3446_SGB4597	0.0239044	0.0273973	0	0	0.000838367	0.000570685	0.863732	0.965646	FALSE
k__Bacteria|p__Firmicutes|c__Clostridia|o__Eubacteriales|f__Lachnospiraceae|g__GGB3449|s__GGB3449_SGB4601	0.0159363	0.0136986	0	0	0.00010749	5.12329e-05	0.899475	0.965646	FALSE
k__Bacteria|p__Firmicutes|c__Clostridia|o__Eubacteriales|f__Lachnospiraceae|g__GGB3602|s__GGB3602_SGB4865	0.0159363	0.0136986	0	0	0.000323466	0.00727986	0.90474	0.965646	FALSE
k__Bacteria|p__Firmicutes|c__Clostridia|o__Eubacteriales|f__Lachnospiraceae|g__GGB3737|s__GGB3737_SGB5071	0.0119522	0.0136986	0	0	0.00480363	6.31507e-05	0.917243	0.965646	FALSE
k__Bacteria|p__Firmicutes|c__Clostridia|o__Eubacteriales|f__Lachnospiraceae|g__GGB3817|s__GGB3817_SGB5182	0.243028	0.260274	0	0	0.019815	0.0242678	0.865959	0.965646	FALSE
k__Bacteria|p__Firmicutes|c__Clostridia|o__Eubacteriales|f__Lachnospiraceae|g__Jingyaoa|s__Jingyaoa_shaoxingensis	0.0239044	0.0273973	0	0	0.000420239	0.000182055	0.872043	0.965646	FALSE
k__Bacteria|p__Firmicutes|c__Clostridia|o__Eubacteriales|f__Lachnospiraceae|g__Lachnoclostridium|s__Clostridium_symbiosum	0.458167	0.438356	0	0	0.0591349	0.0532741	0.807532	0.965646	FALSE
k__Bacteria|p__Firmicutes|c__Clostridia|o__Eubacteriales|f__Lachnospiraceae|g__Lachnoclostridium|s__Lachnoclostridium_sp_An138	0.131474	0.136986	0	0	0.00356044	0.00220904	0.911816	0.965646	FALSE
k__Bacteria|p__Firmicutes|c__Clostridia|o__Eubacteriales|f__Lachnospiraceae|g__Mediterraneibacter|s__Mediterraneibacter_butyricigenes	0.414343	0.410959	0	0	0.00681665	0.00605082	0.846311	0.965646	FALSE
k__Bacteria|p__Firmicutes|c__Clostridia|o__Eubacteriales|f__Lachnospiraceae|g__Oribacterium|s__Oribacterium_asaccharolyticum	0.0119522	0.0136986	0	0	8.92829e-05	0.000173699	0.905473	0.965646	FALSE
k__Bacteria|p__Firmicutes|c__Clostridia|o__Eubacteriales|f__Lachnospiraceae|g__Simiaoa|s__Simiaoa_sunii	0.557769	0.561644	0.00787	0.00767	0.556405	0.595858	0.91133	0.965646	FALSE
k__Bacteria|p__Firmicutes|c__Clostridia|o__Eubacteriales|f__Lachnospiraceae|g__Wansuia|s__Wansuia_hejianensis	0.358566	0.342466	0	0	0.00314685	0.00258096	0.845386	0.965646	FALSE
k__Bacteria|p__Firmicutes|c__Clostridia|o__Eubacteriales|f__Oscillospiraceae|g__Bittarella|s__Bittarella_massiliensis	0.25498	0.232877	0	0	0.00146538	0.00132233	0.812575	0.965646	FALSE
k__Bacteria|p__Firmicutes|c__Clostridia|o__Eubacteriales|f__Oscillospiraceae|g__Dysosmobacter|s__Dysosmobacter_SGB15074	0.0159363	0.0136986	0	0	0.000616096	0.000278767	0.899475	0.965646	FALSE
k__Bacteria|p__Firmicutes|c__Clostridia|o__Eubacteriales|f__Oscillospiraceae|g__Dysosmobacter|s__Dysosmobacter_SGB15077	0.0239044	0.0273973	0	0	0.00287191	0.00927384	0.863732	0.965646	FALSE
k__Bacteria|p__Firmicutes|c__Clostridia|o__Eubacteriales|f__Oscillospiraceae|g__Faecalibacterium|s__Faecalibacterium_sp_CLA_AA_H233	0.0756972	0.0684932	0	0	0.058328	0.00861918	0.812189	0.965646	FALSE
k__Bacteria|p__Firmicutes|c__Clostridia|o__Eubacteriales|f__Oscillospiraceae|g__Fournierella|s__Fournierella_massiliensis	0.199203	0.191781	0	0	0.018999	0.00442123	0.838991	0.965646	FALSE
k__Bacteria|p__Firmicutes|c__Clostridia|o__Eubacteriales|f__Oscillospiraceae|g__GGB3167|s__GGB3167_SGB4181	0.0756972	0.0821918	0	0	0.0574878	0.0344611	0.895043	0.965646	FALSE
k__Bacteria|p__Firmicutes|c__Clostridia|o__Eubacteriales|f__Oscillospiraceae|g__GGB36331|s__GGB36331_SGB53806	0.0119522	0.0136986	0	0	0.00126649	0.000387808	0.911355	0.965646	FALSE
k__Bacteria|p__Firmicutes|c__Clostridia|o__Eubacteriales|f__Oscillospiraceae|g__GGB45596|s__GGB45596_SGB63306	0.0119522	0.0136986	0	0	0.00028988	0.000327534	0.911355	0.965646	FALSE
k__Bacteria|p__Firmicutes|c__Clostridia|o__Eubacteriales|f__Oscillospiraceae|g__GGB9237|s__GGB9237_SGB14179	0.111554	0.123288	0	0	0.00294853	0.00187795	0.798127	0.965646	FALSE
k__Bacteria|p__Firmicutes|c__Clostridia|o__Eubacteriales|f__Oscillospiraceae|g__GGB9597|s__GGB9597_SGB15022	0.0318725	0.0273973	0	0	0.00669598	0.00174685	0.844118	0.965646	FALSE
k__Bacteria|p__Firmicutes|c__Clostridia|o__Eubacteriales|f__Oscillospiraceae|g__GGB9603|s__GGB9603_SGB15035	0.0119522	0.0136986	0	0	0.000659124	0.00132329	0.905473	0.965646	FALSE
k__Bacteria|p__Firmicutes|c__Clostridia|o__Eubacteriales|f__Oscillospiraceae|g__GGB9608|s__GGB9608_SGB15041	0.0318725	0.0273973	0	0	0.00149183	0.0021789	0.851541	0.965646	FALSE
k__Bacteria|p__Firmicutes|c__Clostridia|o__Eubacteriales|f__Oscillospiraceae|g__GGB9621|s__GGB9621_SGB15073	0.179283	0.205479	0	0	0.0143259	0.00824137	0.811217	0.965646	FALSE
k__Bacteria|p__Firmicutes|c__Clostridia|o__Eubacteriales|f__Oscillospiraceae|g__GGB9646|s__GGB9646_SGB15123	0.179283	0.164384	0	0	0.00674486	0.0073826	0.818956	0.965646	FALSE
k__Bacteria|p__Firmicutes|c__Clostridia|o__Eubacteriales|f__Oscillospiraceae|g__GGB9667|s__GGB9667_SGB15164	0.374502	0.383562	0	0	0.0450875	0.0412745	0.832736	0.965646	FALSE
k__Bacteria|p__Firmicutes|c__Clostridia|o__Eubacteriales|f__Oscillospiraceae|g__GGB9715|s__GGB9715_SGB15265	0.247012	0.273973	0	0	0.0998395	0.0626458	0.908994	0.965646	FALSE
k__Bacteria|p__Firmicutes|c__Clostridia|o__Eubacteriales|f__Oscillospiraceae|g__GGB9737|s__GGB9737_SGB15309	0.0119522	0.0136986	0	0	0.00155259	0.00156247	0.905473	0.965646	FALSE
k__Bacteria|p__Firmicutes|c__Clostridia|o__Eubacteriales|f__Oscillospiraceae|g__Massiliimalia|s__Massiliimalia_massiliensis	0.103586	0.0958904	0	0	0.000478327	0.000181918	0.837145	0.965646	FALSE
k__Bacteria|p__Firmicutes|c__Clostridia|o__Eubacteriales|f__Oscillospiraceae|g__Oscillibacter|s__Oscillibacter_sp_MSJ_31	0.203187	0.191781	0	0	0.0576057	0.0494489	0.799726	0.965646	FALSE
k__Bacteria|p__Firmicutes|c__Clostridia|o__Eubacteriales|f__Oscillospiraceae|g__Oscillospiraceae_unclassified|s__Eubacterium_siraeum	0.227092	0.219178	0	0	0.380968	0.252413	0.833989	0.965646	FALSE
k__Bacteria|p__Firmicutes|c__Clostridia|o__Eubacteriales|f__Oscillospiraceae|g__Oscillospiraceae_unclassified|s__Oscillospiraceae_bacterium_CLA_AA_H250	0.442231	0.39726	0	0	0.145583	0.214639	0.830852	0.965646	FALSE
k__Bacteria|p__Firmicutes|c__Erysipelotrichia|o__Erysipelotrichales|f__Erysipelotrichaceae|g__Erysipelatoclostridium|s__Clostridium_innocuum	0.410359	0.410959	0	0	0.0169567	0.0434464	0.857239	0.965646	FALSE
k__Bacteria|p__Firmicutes|c__Erysipelotrichia|o__Erysipelotrichales|f__Erysipelotrichaceae|g__Erysipelatoclostridium|s__Erysipelatoclostridium_sp_An15	0.0159363	0.0136986	0	0	0.000728207	0.000137397	0.894214	0.965646	FALSE
k__Bacteria|p__Firmicutes|c__Erysipelotrichia|o__Erysipelotrichales|f__Erysipelotrichaceae|g__Holdemania|s__Holdemania_massiliensis	0.167331	0.178082	0	0	0.00704685	0.00900986	0.796175	0.965646	FALSE
k__Bacteria|p__Firmicutes|c__Erysipelotrichia|o__Erysipelotrichales|f__Turicibacteraceae|g__Turicibacter|s__Turicibacter_sanguinis	0.143426	0.150685	0	0	0.0205097	0.0495699	0.816711	0.965646	FALSE
k__Bacteria|p__Firmicutes|c__Negativicutes|o__Selenomonadales|f__Selenomonadaceae|g__Anaerovibrio|s__Anaerovibrio_lipolyticus	0.0159363	0.0136986	0	0	0.0136866	0.0576637	0.90474	0.965646	FALSE
k__Bacteria|p__Firmicutes|c__Tissierellia|o__Tissierellales|f__Peptoniphilaceae|g__Finegoldia|s__Finegoldia_magna	0.0159363	0.0136986	0	0	0.00109255	1.0274e-05	0.883707	0.965646	FALSE
k__Bacteria|p__Fusobacteria|c__Fusobacteriia|o__Fusobacteriales|f__Leptotrichiaceae|g__Leptotrichia|s__Leptotrichia_sp_oral_taxon_221	0.0159363	0.0136986	0	0	0.000139402	7.13699e-05	0.894214	0.965646	FALSE
k__Bacteria|p__Lentisphaerae|c__CFGB2378|o__OFGB2378|f__FGB2378|g__GGB6518|s__GGB6518_SGB9205	0.0318725	0.0273973	0	0	0.00199171	0.000792603	0.844118	0.965646	FALSE
k__Bacteria|p__Proteobacteria|c__CFGB2394|o__OFGB2394|f__FGB2394|g__GGB6544|s__GGB6544_SGB9243	0.0119522	0.0136986	0	0	0.00101865	0.000335068	0.911355	0.965646	FALSE
k__Bacteria|p__Proteobacteria|c__CFGB2403|o__OFGB2403|f__FGB2403|g__GGB6601|s__GGB6601_SGB9333	0.0159363	0.0136986	0	0	0.038535	0.00702	0.888958	0.965646	FALSE
k__Bacteria|p__Proteobacteria|c__CFGB2404|o__OFGB2404|f__FGB2404|g__GGB6610|s__GGB6610_SGB9344	0.0159363	0.0136986	0	0	0.00559928	4.9863e-05	0.883707	0.965646	FALSE
k__Bacteria|p__Proteobacteria|c__CFGB2404|o__OFGB2404|f__FGB2404|g__GGB6612|s__GGB6612_SGB9346	0.0756972	0.0684932	0	0	0.227736	0.041547	0.797672	0.965646	FALSE
k__Bacteria|p__Proteobacteria|c__Deltaproteobacteria|o__Desulfovibrionales|f__Desulfovibrionaceae|g__Desulfovibrio|s__Desulfovibrio_porci	0.0119522	0.0136986	0	0	0.000960359	0.00130384	0.905473	0.965646	FALSE
k__Bacteria|p__Proteobacteria|c__Deltaproteobacteria|o__Desulfovibrionales|f__Desulfovibrionaceae|g__GGB9813|s__GGB9813_SGB15447	0.0119522	0.0136986	0	0	0.00463402	0.00148562	0.917243	0.965646	FALSE
k__Bacteria|p__Proteobacteria|c__Epsilonproteobacteria|o__Campylobacterales|f__Campylobacteraceae|g__Campylobacter|s__Campylobacter_SGB19337	0.0159363	0.0136986	0	0	0.00029259	3.86301e-05	0.894214	0.965646	FALSE
k__Bacteria|p__Proteobacteria|c__Gammaproteobacteria|o__Enterobacterales|f__Enterobacteriaceae|g__Escherichia|s__Escherichia_coli	0.577689	0.589041	0.00351	0.00235	0.696789	1.14607	0.889133	0.965646	FALSE
k__Bacteria|p__Proteobacteria|c__Gammaproteobacteria|o__Enterobacterales|f__Enterobacteriaceae|g__Phytobacter|s__Phytobacter_diazotrophicus	0.0159363	0.0136986	0	0	0.000414542	2.89041e-05	0.888958	0.965646	FALSE
k__Bacteria|p__Proteobacteria|c__Gammaproteobacteria|o__Enterobacterales|f__Morganellaceae|g__Morganella|s__Morganella_morganii	0.0119522	0.0136986	0	0	0.000145976	0.00223616	0.899595	0.965646	FALSE
k__Bacteria|p__Proteobacteria|c__Gammaproteobacteria|o__Enterobacterales|f__Yersiniaceae|g__Serratia|s__Serratia_marcescens	0.0119522	0.0136986	0	0	0.000281952	0.000890411	0.899595	0.965646	FALSE
k__Bacteria|p__Spirochaetes|c__Spirochaetia|o__Brachyspirales|f__Brachyspiraceae|g__Brachyspira|s__Brachyspira_aalborgi	0.103586	0.0958904	0	0	0.12669	0.21725	0.851963	0.965646	FALSE
k__Bacteria|p__Spirochaetes|c__Spirochaetia|o__Brachyspirales|f__Brachyspiraceae|g__Brachyspira|s__Brachyspira_pilosicoli	0.0119522	0.0136986	0	0	0.0332202	0.000405068	0.917243	0.965646	FALSE
k__Bacteria|p__Verrucomicrobia|c__CFGB2164|o__OFGB2164|f__FGB2164|g__GGB6132|s__GGB6132_SGB8779	0.0119522	0.0136986	0	0	0.0010994	0.000552466	0.905473	0.965646	FALSE
k__Bacteria|p__Firmicutes|c__CFGB1227|o__OFGB1227|f__FGB1227|g__GGB3002|s__GGB3002_SGB3993	0.0876494	0.0821918	0	0	0.00311952	0.00251836	0.919953	0.965879	FALSE
k__Bacteria|p__Firmicutes|c__Clostridia|o__Eubacteriales|f__Lachnospiraceae|g__Mediterraneibacter|s__Mediterraneibacter_massiliensis	0.0916335	0.0958904	0	0	0.000728367	0.000603836	0.919051	0.965879	FALSE
k__Bacteria|p__Firmicutes|c__Clostridia|o__Eubacteriales|f__Lachnospiraceae|g__Mediterraneibacter|s__Ruminococcus_gnavus	0.85259	0.808219	0.13652	0.17243	1.22447	1.6662	0.920691	0.965879	FALSE
k__Bacteria|p__Firmicutes|c__Clostridia|o__Eubacteriales|f__Oscillospiraceae|g__Drancourtella|s__Drancourtella_massiliensis	0.0438247	0.0410959	0	0	0.00424096	0.00422849	0.919759	0.965879	FALSE
k__Bacteria|p__Firmicutes|c__Clostridia|o__Eubacteriales|f__Lachnospiraceae|g__Enterocloster|s__Enterocloster_bolteae	0.812749	0.821918	0.04367	0.0354	0.265333	0.292478	0.921725	0.966116	FALSE
k__Bacteria|p__Firmicutes|c__Clostridia|o__Eubacteriales|f__Clostridiaceae|g__Clostridium|s__Clostridium_sp_AM49_4BH	0.159363	0.164384	0	0	0.0370312	0.0363401	0.924782	0.968472	FALSE
k__Bacteria|p__Firmicutes|c__Clostridia|o__Eubacteriales|f__Clostridiaceae|g__Clostridium|s__Clostridium_sp_Marseille_P3244	0.191235	0.205479	0	0	0.000901434	0.000744384	0.927144	0.970097	FALSE
k__Bacteria|p__Firmicutes|c__Clostridia|o__Eubacteriales|f__Bianqueaceae|g__Bianquea|s__Bianquea_renquensis	0.063745	0.0684932	0	0	0.0014308	0.000448356	0.931079	0.973364	FALSE
k__Bacteria|p__Firmicutes|c__Clostridia|o__Eubacteriales|f__Lachnospiraceae|g__Roseburia|s__Roseburia_lenta	0.25498	0.260274	0	0	0.0969386	0.0756562	0.932163	0.973647	FALSE
k__Bacteria|p__Firmicutes|c__Clostridia|o__Eubacteriales|f__Eubacteriales_Family_XIII_Incertae_Sedis|g__GGB2980|s__GGB2980_SGB3962	0.195219	0.191781	0	0	0.00256024	0.00220945	0.934494	0.97523	FALSE
k__Bacteria|p__Firmicutes|c__CFGB2917|o__OFGB2917|f__FGB2917|g__GGB9238|s__GGB9238_SGB14180	0.0517928	0.0547945	0	0	0.00068745	0.00300397	0.93558	0.975513	FALSE
k__Bacteria|p__Bacteroidota|c__Bacteroidia|o__Bacteroidales|f__Bacteroidaceae|g__Bacteroides|s__Bacteroides_intestinalis	0.195219	0.205479	0	0	0.0538324	0.02061	0.936524	0.975647	FALSE
k__Bacteria|p__Firmicutes|c__Clostridia|o__Eubacteriales|f__Christensenellaceae|g__Luoshenia|s__Luoshenia_tenuis	0.10757	0.109589	0	0	0.000470876	0.000487945	0.947486	0.985746	FALSE
k__Bacteria|p__Firmicutes|c__Clostridia|o__Eubacteriales|f__Oscillospiraceae|g__GGB9614|s__GGB9614_SGB15049	0.446215	0.452055	0	0	0.0389114	0.0435664	0.947865	0.985746	FALSE
k__Bacteria|p__Firmicutes|c__Clostridia|o__Eubacteriales|f__Lachnospiraceae|g__Fusicatenibacter|s__Fusicatenibacter_saccharivorans	0.824701	0.835616	0.24454	0.2362	0.520801	0.485023	0.948934	0.986002	FALSE
k__Bacteria|p__Firmicutes|c__CFGB1359|o__OFGB1359|f__FGB1359|g__GGB3321|s__GGB3321_SGB4395	0.0398406	0.0410959	0	0	0.00168968	0.00864041	0.95339	0.987204	FALSE
k__Bacteria|p__Firmicutes|c__CFGB1872|o__OFGB1872|f__FGB1872|g__GGB4964|s__GGB4964_SGB6927	0.0438247	0.0410959	0	0	0.00269327	0.00418904	0.951804	0.987204	FALSE
k__Bacteria|p__Firmicutes|c__CFGB3048|o__OFGB3048|f__FGB3048|g__GGB9559|s__GGB9559_SGB14969	0.151394	0.150685	0	0	0.0104892	0.0149808	0.952784	0.987204	FALSE
k__Bacteria|p__Firmicutes|c__Clostridia|o__Eubacteriales|f__Oscillospiraceae|g__Vescimonas|s__Vescimonas_SGB15087	0.0517928	0.0547945	0	0	0.0219447	0.0149367	0.953125	0.987204	FALSE
k__Bacteria|p__Bacteroidota|c__Bacteroidia|o__Bacteroidales|f__Prevotellaceae|g__Prevotella|s__Prevotella_lascolaii	0.0517928	0.0547945	0	0	0.0392497	0.020334	0.956052	0.989105	FALSE
k__Bacteria|p__Firmicutes|c__Clostridia|o__Eubacteriales|f__Oscillospiraceae|g__Dysosmobacter|s__Dysosmobacter_welbionis	0.888446	0.90411	0.13665	0.1453	0.252195	0.228279	0.958085	0.990352	FALSE
k__Bacteria|p__Firmicutes|c__Clostridia|o__Eubacteriales|f__Lachnospiraceae|g__Lachnospiraceae_unclassified|s__Lachnospiraceae_bacterium_CLA_AA_H244	0.533865	0.534247	0.00461	0.00608	0.15147	0.137223	0.959397	0.990853	FALSE
k__Bacteria|p__Actinobacteria|c__Coriobacteriia|o__Eggerthellales|f__Eggerthellaceae|g__Adlercreutzia|s__Adlercreutzia_equolifaciens	0.426295	0.410959	0	0	0.0301678	0.0212522	0.964725	0.992146	FALSE
k__Bacteria|p__Firmicutes|c__CFGB1765|o__OFGB1765|f__FGB1765|g__GGB4599|s__GGB4599_SGB6362	0.0557769	0.0547945	0	0	0.0554548	0.022593	0.964346	0.992146	FALSE
k__Bacteria|p__Firmicutes|c__CFGB45628|o__OFGB45628|f__FGB45628|g__GGB45613|s__GGB45613_SGB63326	0.231076	0.232877	0	0	0.00115797	0.00308548	0.965525	0.992146	FALSE
k__Bacteria|p__Firmicutes|c__Clostridia|o__Eubacteriales|f__Eubacteriaceae|g__Eubacterium|s__Eubacterium_sp_AF34_35BH	0.123506	0.123288	0	0	0.0157469	0.00912384	0.962354	0.992146	FALSE
k__Bacteria|p__Firmicutes|c__Clostridia|o__Eubacteriales|f__Lachnospiraceae|g__Mediterraneibacter|s__Ruminococcus_torques	0.737052	0.630137	0.08206	0.08999	0.346671	0.557445	0.965623	0.992146	FALSE
k__Bacteria|p__Proteobacteria|c__Gammaproteobacteria|o__Enterobacterales|f__Enterobacteriaceae|g__Citrobacter|s__Citrobacter_freundii	0.0398406	0.0410959	0	0	0.00168542	0.000742877	0.96337	0.992146	FALSE
k__Bacteria|p__Firmicutes|c__Clostridia|o__Eubacteriales|f__Oscillospiraceae|g__Oscillospiraceae_unclassified|s__Oscillospiraceae_unclassified_SGB15252	0.0557769	0.0547945	0	0	0.00809972	0.00991137	0.967197	0.992911	FALSE
k__Bacteria|p__Bacteroidota|c__Bacteroidia|o__Bacteroidales|f__Prevotellaceae|g__GGB1239|s__GGB1239_SGB1657	0.0278884	0.0273973	0	0	0.0418408	0.017541	0.968179	0.993068	FALSE
k__Bacteria|p__Firmicutes|c__CFGB14936|o__OFGB14936|f__FGB14936|g__GGB3256|s__GGB3256_SGB4303	0.183267	0.191781	0	0	0.119928	0.0834648	0.96908	0.993141	FALSE
k__Bacteria|p__Firmicutes|c__CFGB3023|o__OFGB3023|f__FGB3023|g__GGB9501|s__GGB9501_SGB14898	0.258964	0.260274	0	0	0.01564	0.0163441	0.970604	0.993852	FALSE
k__Bacteria|p__Bacteroidota|c__Bacteroidia|o__Bacteroidales|f__Porphyromonadaceae|g__Porphyromonas|s__Porphyromonas_bobii	0.0278884	0.0273973	0	0	0.000172351	4.60274e-05	0.972155	0.994589	FALSE
k__Bacteria|p__Firmicutes|c__Negativicutes|o__Veillonellales|f__Veillonellaceae|g__Veillonella|s__Veillonella_rogosae	0.398406	0.39726	0	0	0.0596188	0.0701232	0.973748	0.995368	FALSE
k__Bacteria|p__Actinobacteria|c__Coriobacteriia|o__Eggerthellales|f__Eggerthellaceae|g__GGB9420|s__GGB9420_SGB14786	0.0278884	0.0273973	0	0	0.000695857	0.000414795	0.976131	0.996611	FALSE
k__Bacteria|p__Firmicutes|c__Clostridia|o__Eubacteriales|f__Lachnospiraceae|g__GGB3433|s__GGB3433_SGB4574	0.0677291	0.0684932	0	0	0.0052504	0.00814356	0.976629	0.996611	FALSE
k__Bacteria|p__Actinobacteria|c__Actinomycetia|o__Actinomycetales|f__Actinomycetaceae|g__GGB9832|s__GGB9832_SGB15478	0.0278884	0.0273973	0	0	0.00145892	0.000936027	0.980109	0.99807	FALSE
k__Bacteria|p__Actinobacteria|c__Coriobacteriia|o__Eggerthellales|f__Eggerthellaceae|g__GGB9424|s__GGB9424_SGB14794	0.0557769	0.0547945	0	0	0.00144215	0.00173219	0.987161	0.99807	FALSE
k__Bacteria|p__Firmicutes|c__CFGB1011|o__OFGB1011|f__FGB1011|g__GGB2653|s__GGB2653_SGB3574	0.422311	0.410959	0	0	0.0124377	0.01876	0.984849	0.99807	FALSE
k__Bacteria|p__Firmicutes|c__CFGB1012|o__OFGB1012|f__FGB1012|g__GGB2657|s__GGB2657_SGB3578	0.0278884	0.0273973	0	0	0.0023839	0.00788507	0.984086	0.99807	FALSE
k__Bacteria|p__Firmicutes|c__CFGB3072|o__OFGB3072|f__FGB3072|g__GGB9781|s__GGB9781_SGB15402	0.0836653	0.0821918	0	0	0.00134912	0.000885342	0.98346	0.99807	FALSE
k__Bacteria|p__Firmicutes|c__Clostridia|o__Eubacteriales|f__Lachnospiraceae|g__Anaerostipes|s__Anaerostipes_caccae	0.215139	0.205479	0	0	0.0179153	0.0176793	0.985761	0.99807	FALSE
k__Bacteria|p__Firmicutes|c__Clostridia|o__Eubacteriales|f__Lachnospiraceae|g__Blautia|s__Blautia_faecicola	0.111554	0.109589	0	0	0.0121924	0.0264641	0.986507	0.99807	FALSE
k__Bacteria|p__Firmicutes|c__Clostridia|o__Eubacteriales|f__Lachnospiraceae|g__Faecalicatena|s__Faecalicatena_orotica	0.0278884	0.0273973	0	0	6.79283e-05	0.000185616	0.984086	0.99807	FALSE
k__Bacteria|p__Firmicutes|c__Clostridia|o__Eubacteriales|f__Lachnospiraceae|g__GGB3677|s__GGB3677_SGB4990	0.0278884	0.0273973	0	0	0.000619323	0.000357808	0.988064	0.99807	FALSE
k__Bacteria|p__Firmicutes|c__Clostridia|o__Eubacteriales|f__Lachnospiraceae|g__Lachnoclostridium|s__Lachnoclostridium_edouardi	0.258964	0.260274	0	0	0.00994135	0.00788507	0.97942	0.99807	FALSE
k__Bacteria|p__Firmicutes|c__Clostridia|o__Eubacteriales|f__Peptostreptococcaceae|g__Terrisporobacter|s__Terrisporobacter_mayombei	0.0278884	0.0273973	0	0	0.00454183	0.00102425	0.988064	0.99807	FALSE
k__Bacteria|p__Proteobacteria|c__Gammaproteobacteria|o__Pasteurellales|f__Pasteurellaceae|g__Haemophilus|s__Haemophilus_sputorum	0.0278884	0.0273973	0	0	0.000412151	0.000259726	0.988064	0.99807	FALSE
k__Bacteria|p__Bacteroidota|c__CFGB4405|o__OFGB4405|f__FGB4405|g__GGB1266|s__GGB1266_SGB1699	0.0398406	0.0410959	0	0	0.111556	0.0163003	0.996669	0.999173	FALSE
k__Bacteria|p__Bacteroidota|c__CFGB668|o__OFGB668|f__FGB668|g__GGB1663|s__GGB1663_SGB2279	0.0278884	0.0273973	0	0	0.00540841	0.0108903	0.996021	0.999173	FALSE
k__Bacteria|p__Firmicutes|c__CFGB2845|o__OFGB2845|f__FGB2845|g__GGB9116|s__GGB9116_SGB14049	0.0278884	0.0273973	0	0	0.000184781	0.00122932	0.996021	0.999173	FALSE
k__Bacteria|p__Firmicutes|c__CFGB3072|o__OFGB3072|f__FGB3072|g__GGB45491|s__GGB45491_SGB63163	0.0557769	0.0547945	0	0	0.00065506	0.00268452	0.99572	0.999173	FALSE
k__Bacteria|p__Firmicutes|c__Clostridia|o__Eubacteriales|f__Lachnospiraceae|g__GGB3444|s__GGB3444_SGB4594	0.115538	0.123288	0	0	0.00110689	0.000135616	0.993919	0.999173	FALSE
k__Bacteria|p__Firmicutes|c__Clostridia|o__Eubacteriales|f__Lachnospiraceae|g__GGB3609|s__GGB3609_SGB4877	0.0278884	0.0273973	0	0	0.00359072	0.00596137	0.992043	0.999173	FALSE
k__Bacteria|p__Firmicutes|c__Clostridia|o__Eubacteriales|f__Lachnospiraceae|g__Lachnoclostridium|s__Lachnoclostridium_sp_An131	0.10757	0.109589	0	0	0.000914303	0.00174397	0.992643	0.999173	FALSE
k__Bacteria|p__Firmicutes|c__Clostridia|o__Eubacteriales|f__Lachnospiraceae|g__Lachnospiraceae_unclassified|s__Eubacterium_rectale	0.605578	0.657534	0.27923	0.19235	1.83494	1.99303	0.994754	0.999173	FALSE
k__Bacteria|p__Fusobacteria|c__Fusobacteriia|o__Fusobacteriales|f__Fusobacteriaceae|g__Fusobacterium|s__Fusobacterium_varium	0.0278884	0.0273973	0	0	0.00696187	0.0266273	0.996021	0.999173	FALSE
k__Bacteria|p__Actinobacteria|c__Coriobacteriia|o__Eggerthellales|f__Eggerthellaceae|g__Gordonibacter|s__Gordonibacter_urolithinfaciens	0.0836653	0.0821918	0	0	0.00106622	0.000963151	0.997637	0.999307	FALSE
k__Bacteria|p__Firmicutes|c__Clostridia|o__Eubacteriales|f__Oscillospiraceae|g__GGB36331|s__GGB36331_SGB15121	0.318725	0.30137	0	0	0.0208872	0.0288289	0.999312	1	FALSE
k__Bacteria|p__Firmicutes|c__Negativicutes|o__Veillonellales|f__Veillonellaceae|g__Veillonellaceae_unclassified|s__Veillonellaceae_bacterium	0.0278884	0.0273973	0	0	0.00105645	0.00452849	1	1	FALSE
