# Supplementary material for: Clinical strains isolated from early-stage colorectal cancer patients promote tumorigenesis
Source: PeerJ. 2026 Jul 14;14:e21488. doi: 10.7717/peerj.21488 (PMC13378470; doi:10.7717/peerj.21488)
Supplement: Supplemental Information 15 [file peerj-14-21488-s015.xlsx]

## Sheet: Sheet1
feature	metadata	value	name	coef	null_hypothesis	stderr	pval_individual	qval_individual	pval_joint	qval_joint	error	model	N	N_not_zero
k__Bacteria.p__Actinobacteria.c__Actinomycetia.o__Actinomycetales.f__Actinomycetaceae.g__Actinomyces.s__Actinomyces_SGB17132	Group	Stage_0	GroupStage_0	1.21687	0	0.336615	0.000300321	0.0979527	0.000600552	0.115402	NA	prevalence	324	46
k__Bacteria.p__Actinobacteria.c__Actinomycetia.o__Bifidobacteriales.f__Bifidobacteriaceae.g__Bifidobacterium.s__Bifidobacterium_dentium	Age	Age	Age	0.72311	0	0.164833	1.14967e-05	0.010416	2.29933e-05	0.0122733	NA	prevalence	324	82
k__Bacteria.p__Actinobacteria.c__Actinomycetia.o__Bifidobacteriales.f__Bifidobacteriaceae.g__Bifidobacterium.s__Bifidobacterium_dentium	Age	Age	Age	0.588653	0.0439251	0.236986	0.026023	0.546448	2.29933e-05	0.0122733	NA	abundance	324	82
k__Bacteria.p__Actinobacteria.c__Actinomycetia.o__Micrococcales.f__Micrococcaceae.g__Rothia.s__Rothia_mucilaginosa	Age	Age	Age	0.491003	0	0.131601	0.000190732	0.0771666	0.000381427	0.0909177	NA	prevalence	324	118
k__Bacteria.p__Actinobacteria.c__Actinomycetia.o__Micrococcales.f__Micrococcaceae.g__Rothia.s__Rothia_mucilaginosa	Age	Age	Age	0.61179	0.0439251	0.182481	0.00298764	0.270681	0.000381427	0.0909177	NA	abundance	324	118
k__Bacteria.p__Actinobacteria.c__CFGB77988.o__OFGB77988.f__FGB77988.g__GGB9359.s__GGB9359_SGB14334	Group	Stage_0	GroupStage_0	1.27676	0	0.351324	0.000278923	0.0947642	0.000557769	0.111647	NA	prevalence	324	44
k__Bacteria.p__Actinobacteria.c__Coriobacteriia.o__Coriobacteriales.f__Atopobiaceae.g__Lancefieldella.s__Lancefieldella_parvula	Group	Stage_0	GroupStage_0	1.08697	0	0.283438	0.000125602	0.0571525	0.000251188	0.0673393	NA	prevalence	324	88
k__Bacteria.p__Actinobacteria.c__Coriobacteriia.o__Coriobacteriales.f__Atopobiaceae.g__Lancefieldella.s__Lancefieldella_parvula	Group	Stage_0	GroupStage_0	0.911996	0.146171	0.391175	0.05776	0.669169	0.000251188	0.0673393	NA	abundance	324	88
k__Bacteria.p__Firmicutes.c__Bacilli.o__Lactobacillales.f__Lactobacillaceae.g__Limosilactobacillus.s__Limosilactobacillus_fermentum	Age	Age	Age	1.39453	0	0.364265	0.000129006	0.0571525	0.000257996	0.0673393	NA	prevalence	324	25
k__Bacteria.p__Firmicutes.c__Bacilli.o__Lactobacillales.f__Lactobacillaceae.g__Limosilactobacillus.s__Limosilactobacillus_fermentum	Age	Age	Age	-0.751109	0.0439251	0.452478	0.0953711	0.726223	0.000257996	0.0673393	NA	abundance	324	25
k__Bacteria.p__Firmicutes.c__Bacilli.o__Lactobacillales.f__Streptococcaceae.g__Streptococcus.s__Streptococcus_anginosus	Age	Age	Age	0.91042	0	0.189868	1.62658e-06	0.0020898	3.25315e-06	0.00246245	NA	prevalence	324	73
k__Bacteria.p__Firmicutes.c__Bacilli.o__Lactobacillales.f__Streptococcaceae.g__Streptococcus.s__Streptococcus_anginosus	Age	Age	Age	0.217256	0.0439251	0.280278	0.542073	0.933814	3.25315e-06	0.00246245	NA	abundance	324	73
k__Bacteria.p__Firmicutes.c__Bacilli.o__Lactobacillales.f__Streptococcaceae.g__Streptococcus.s__Streptococcus_cristatus	Age	Age	Age	1.0268	0	0.250015	4.0089e-05	0.0271863	8.01763e-05	0.0320334	NA	prevalence	324	42
k__Bacteria.p__Firmicutes.c__Bacilli.o__Lactobacillales.f__Streptococcaceae.g__Streptococcus.s__Streptococcus_cristatus	Age	Age	Age	0.234254	0.0439251	0.352026	0.593683	0.94146	8.01763e-05	0.0320334	NA	abundance	324	42
k__Bacteria.p__Firmicutes.c__Bacilli.o__Lactobacillales.f__Streptococcaceae.g__Streptococcus.s__Streptococcus_gordonii	Age	Age	Age	0.849424	0	0.153993	3.46853e-08	0.000166511	6.93707e-08	0.000196203	NA	prevalence	324	108
k__Bacteria.p__Firmicutes.c__Bacilli.o__Lactobacillales.f__Streptococcaceae.g__Streptococcus.s__Streptococcus_gordonii	Age	Age	Age	0.684976	0.0439251	0.184822	0.000991548	0.178522	6.93707e-08	0.000196203	NA	abundance	324	108
k__Bacteria.p__Firmicutes.c__Bacilli.o__Lactobacillales.f__Streptococcaceae.g__Streptococcus.s__Streptococcus_infantis	Age	Age	Age	0.822483	0	0.223626	0.000235128	0.085219	0.000470201	0.100403	NA	prevalence	324	45
k__Bacteria.p__Firmicutes.c__Bacilli.o__Lactobacillales.f__Streptococcaceae.g__Streptococcus.s__Streptococcus_mutans	Age	Age	Age	0.837653	0	0.208219	5.74763e-05	0.0334758	0.000114949	0.039444	NA	prevalence	324	56
k__Bacteria.p__Firmicutes.c__Bacilli.o__Lactobacillales.f__Streptococcaceae.g__Streptococcus.s__Streptococcus_mutans	Age	Age	Age	0.611051	0.0439251	0.29686	0.063864	0.679253	0.000114949	0.039444	NA	abundance	324	56
k__Bacteria.p__Firmicutes.c__Bacilli.o__Lactobacillales.f__Streptococcaceae.g__Streptococcus.s__Streptococcus_parasanguinis	Age	Age	Age	0.801864	0.0439251	0.127684	4.08417e-08	0.000166511	8.16833e-08	0.000196203	NA	abundance	324	255
k__Bacteria.p__Firmicutes.c__Bacilli.o__Lactobacillales.f__Streptococcaceae.g__Streptococcus.s__Streptococcus_parasanguinis	Age	Age	Age	0.39629	0	0.134483	0.00321119	0.282364	8.16833e-08	0.000196203	NA	prevalence	324	255
k__Bacteria.p__Firmicutes.c__Bacilli.o__Lactobacillales.f__Streptococcaceae.g__Streptococcus.s__Streptococcus_salivarius	Age	Age	Age	0.740033	0.0439251	0.119612	7.56572e-08	0.000205636	1.51314e-07	0.000242305	NA	abundance	324	283
k__Bacteria.p__Firmicutes.c__Bacilli.o__Lactobacillales.f__Streptococcaceae.g__Streptococcus.s__Streptococcus_salivarius	Age	Age	Age	0.374638	0	0.165834	0.0238762	0.531258	1.51314e-07	0.000242305	NA	prevalence	324	283
k__Bacteria.p__Firmicutes.c__Bacilli.o__Lactobacillales.f__Streptococcaceae.g__Streptococcus.s__Streptococcus_vestibularis	Age	Age	Age	0.805707	0	0.18502	1.33249e-05	0.0108651	2.66495e-05	0.0128024	NA	prevalence	324	68
k__Bacteria.p__Firmicutes.c__Bacilli.o__Lactobacillales.f__Streptococcaceae.g__Streptococcus.s__Streptococcus_vestibularis	Age	Age	Age	0.738163	0.0439251	0.226614	0.0037133	0.28555	2.66495e-05	0.0128024	NA	abundance	324	68
k__Bacteria.p__Firmicutes.c__Clostridia.o__Eubacteriales.f__Clostridiaceae.g__Clostridium.s__Clostridium_fessum	BMI	BMI	BMI	0.253527	-0.0830072	0.0798995	0.000240377	0.085219	0.000480697	0.100403	NA	abundance	324	206
k__Bacteria.p__Firmicutes.c__Clostridia.o__Eubacteriales.f__Lachnospiraceae.g__Lachnoclostridium.s__Lachnoclostridium_sp_An138	Age	Age	Age	-0.735492	0	0.171396	1.77729e-05	0.0131746	3.55455e-05	0.0155237	NA	prevalence	324	43
k__Bacteria.p__Firmicutes.c__Clostridia.o__Eubacteriales.f__Lachnospiraceae.g__Lachnoclostridium.s__Lachnoclostridium_sp_An138	Age	Age	Age	0.176267	0.0439251	0.257465	0.613959	0.94496	3.55455e-05	0.0155237	NA	abundance	324	43
k__Bacteria.p__Firmicutes.c__Clostridia.o__Eubacteriales.f__Lachnospiraceae.g__Lachnospira.s__Lachnospira_eligens	Age	Age	Age	0.641357	0	0.126478	3.95963e-07	0.00080717	7.91925e-07	0.000951102	NA	prevalence	324	179
k__Bacteria.p__Firmicutes.c__Clostridia.o__Eubacteriales.f__Lachnospiraceae.g__Lachnospira.s__Lachnospira_eligens	Age	Age	Age	0.258455	0.0439251	0.171829	0.225174	0.836857	7.91925e-07	0.000951102	NA	abundance	324	179
k__Bacteria.p__Firmicutes.c__Clostridia.o__Eubacteriales.f__Oscillospiraceae.g__Oscillibacter.s__Oscillibacter_sp_ER4	Age	Age	Age	0.482879	0	0.129785	0.000198737	0.0771666	0.000397434	0.0909177	NA	prevalence	324	125
k__Bacteria.p__Firmicutes.c__Clostridia.o__Eubacteriales.f__Oscillospiraceae.g__Oscillibacter.s__Oscillibacter_sp_ER4	Age	Age	Age	0.0502671	0.0439251	0.138521	0.96488	0.99598	0.000397434	0.0909177	NA	abundance	324	125
k__Bacteria.p__Firmicutes.c__Negativicutes.o__Acidaminococcales.f__Acidaminococcaceae.g__Phascolarctobacterium.s__Phascolarctobacterium_succinatutens	Gender	M	GenderM	1.00751	0	0.259805	0.000105348	0.0536882	0.000210686	0.0632584	NA	prevalence	324	121
k__Bacteria.p__Firmicutes.c__Negativicutes.o__Acidaminococcales.f__Acidaminococcaceae.g__Phascolarctobacterium.s__Phascolarctobacterium_succinatutens	Gender	M	GenderM	0.484301	-0.0599507	0.1938	0.00917217	0.399053	0.000210686	0.0632584	NA	abundance	324	121
k__Bacteria.p__Firmicutes.c__Negativicutes.o__Veillonellales.f__Veillonellaceae.g__Dialister.s__Dialister_succinatiphilus	Group	Stage_0	GroupStage_0	-6.5735	0.146171	0.633987	0.000133174	0.0571525	0.00026633	0.0673393	NA	abundance	324	10
k__Bacteria.p__Firmicutes.c__Negativicutes.o__Veillonellales.f__Veillonellaceae.g__Dialister.s__Dialister_succinatiphilus	Group	Stage_0	GroupStage_0	-0.590665	0	0.917932	0.519917	0.930705	0.00026633	0.0673393	NA	prevalence	324	10
k__Bacteria.p__Firmicutes.c__Negativicutes.o__Veillonellales.f__Veillonellaceae.g__Megasphaera.s__Megasphaera_micronuciformis	Age	Age	Age	0.684383	0	0.175324	9.48007e-05	0.0515337	0.000189592	0.0607202	NA	prevalence	324	71
k__Bacteria.p__Firmicutes.c__Negativicutes.o__Veillonellales.f__Veillonellaceae.g__Megasphaera.s__Megasphaera_micronuciformis	Age	Age	Age	0.617568	0.0439251	0.304126	0.0658529	0.680675	0.000189592	0.0607202	NA	abundance	324	71
k__Bacteria.p__Firmicutes.c__Negativicutes.o__Veillonellales.f__Veillonellaceae.g__Veillonella.s__Veillonella_atypica	Age	Age	Age	0.63198	0	0.132342	1.79404e-06	0.0020898	3.58808e-06	0.00246245	NA	prevalence	324	155
k__Bacteria.p__Firmicutes.c__Negativicutes.o__Veillonellales.f__Veillonellaceae.g__Veillonella.s__Veillonella_atypica	Age	Age	Age	0.542622	0.0439251	0.198655	0.0150174	0.487725	3.58808e-06	0.00246245	NA	abundance	324	155
k__Bacteria.p__Firmicutes.c__Negativicutes.o__Veillonellales.f__Veillonellaceae.g__Veillonella.s__Veillonella_dispar	Age	Age	Age	0.509652	0	0.124643	4.33434e-05	0.0271863	8.6685e-05	0.0320334	NA	prevalence	324	164
k__Bacteria.p__Firmicutes.c__Negativicutes.o__Veillonellales.f__Veillonellaceae.g__Veillonella.s__Veillonella_dispar	Age	Age	Age	0.57801	0.0439251	0.172071	0.00290352	0.270681	8.6685e-05	0.0320334	NA	abundance	324	164
k__Bacteria.p__Proteobacteria.c__Betaproteobacteria.o__Burkholderiales.f__Sutterellaceae.g__Sutterella.s__Sutterella_wadsworthensis	Gender	M	GenderM	1.22155	0	0.249687	9.96547e-07	0.00162517	1.99309e-06	0.00191496	NA	prevalence	324	155
k__Bacteria.p__Proteobacteria.c__Betaproteobacteria.o__Burkholderiales.f__Sutterellaceae.g__Sutterella.s__Sutterella_wadsworthensis	Gender	M	GenderM	0.221073	-0.0599507	0.16057	0.107784	0.742601	1.99309e-06	0.00191496	NA	abundance	324	155
k__Bacteria.p__Proteobacteria.c__Epsilonproteobacteria.o__Campylobacterales.f__Campylobacteraceae.g__Campylobacter.s__Campylobacter_concisus	Age	Age	Age	1.36631	0	0.28959	2.38093e-06	0.00242676	4.76185e-06	0.00285949	NA	prevalence	324	43
k__Bacteria.p__Proteobacteria.c__Epsilonproteobacteria.o__Campylobacterales.f__Campylobacteraceae.g__Campylobacter.s__Campylobacter_concisus	Age	Age	Age	0.381668	0.0439251	0.335814	0.323736	0.880208	4.76185e-06	0.00285949	NA	abundance	324	43
