# Supplementary material for: Clinical strains isolated from early-stage colorectal cancer patients promote tumorigenesis
Source: PeerJ. 2026 Jul 14;14:e21488. doi: 10.7717/peerj.21488 (PMC13378470; doi:10.7717/peerj.21488)
Supplement: Supplemental Information 16 — PV: prevalence, MD: median, MN: mean. [file peerj-14-21488-s016.xlsx]

## Sheet: Sheet1
taxa	PV_normal	PV_MP	MD_normal	MD_MP	MN_normal	MN_MP	pvalue	FDR	Significance
k__Bacteria|p__Proteobacteria|c__Gammaproteobacteria|o__Pasteurellales|f__Pasteurellaceae|g__Haemophilus|s__Haemophilus_parahaemolyticus	0.0159363	0.136364	0	0	0.000202709	0.00413212	1.3153e-05	0.0162703	TRUE
k__Bacteria|p__Actinobacteria|c__Actinomycetia|o__Bifidobacteriales|f__Bifidobacteriaceae|g__Alloscardovia|s__Alloscardovia_omnicolens	0.0478088	0.181818	0	0	0.0213304	0.00278197	0.000372544	0.0949263	TRUE
k__Bacteria|p__Actinobacteria|c__Coriobacteriia|o__Coriobacteriales|f__Atopobiaceae|g__Lancefieldella|s__Lancefieldella_parvula	0.211155	0.409091	0	0	0.00375697	0.0149302	0.000342922	0.0949263	TRUE
k__Bacteria|p__Bacteroidota|c__Bacteroidia|o__Bacteroidales|f__Prevotellaceae|g__Prevotella|s__Prevotella_histicola	0.0199203	0.121212	0	0	0.00193402	0.00127636	0.000282813	0.0949263	TRUE
k__Bacteria|p__Firmicutes|c__Clostridia|o__Eubacteriales|f__Lachnospiraceae|g__Lachnoanaerobaculum|s__Lachnoanaerobaculum_orale	0.0159363	0.106061	0	0	0.000226853	0.00154591	0.000383696	0.0949263	TRUE
k__Bacteria|p__Candidatus_Melainabacteria|c__CFGB2106|o__OFGB2106|f__FGB2106|g__GGB5980|s__GGB5980_SGB8599	0.00796813	0.0757576	0	0	0.0005651	0.0642032	0.000843335	0.139007	FALSE
k__Bacteria|p__Firmicutes|c__Clostridia|o__Eubacteriales|f__Lachnospiraceae|g__Anaerostipes|s__Anaerostipes_rhamnosivorans	0.00398406	0.0606061	0	0	1.72112e-05	0.00230485	0.00100056	0.139007	FALSE
k__Bacteria|p__Firmicutes|c__Clostridia|o__Eubacteriales|f__Lachnospiraceae|g__Lachnoanaerobaculum|s__Lachnoanaerobaculum_sp_ICM7	0.00796813	0.0757576	0	0	4.7251e-05	0.000468485	0.000880049	0.139007	FALSE
k__Bacteria|p__Firmicutes|c__Clostridia|o__Eubacteriales|f__Oscillospiraceae|g__Pseudoflavonifractor|s__Pseudoflavonifractor_phocaeensis	0.12749	0.30303	0	0	0.0216546	0.052175	0.00101137	0.139007	FALSE
k__Bacteria|p__Firmicutes|c__Clostridia|o__Eubacteriales|f__Oscillospiraceae|g__GGB9469|s__GGB9469_SGB14863	0.0278884	0.121212	0	0	0.00168928	0.0146052	0.00142432	0.176188	FALSE
k__Bacteria|p__Actinobacteria|c__Actinomycetia|o__Actinomycetales|f__Actinomycetaceae|g__Schaalia|s__Schaalia_SGB17154	0.0438247	0.151515	0	0	0.00130853	0.00331712	0.00217692	0.192626	FALSE
k__Bacteria|p__Bacteroidota|c__Bacteroidia|o__Bacteroidales|f__Prevotellaceae|g__Prevotella|s__Prevotella_melaninogenica	0.0278884	0.121212	0	0	0.00171649	0.00214818	0.00175916	0.192626	FALSE
k__Bacteria|p__Firmicutes|c__Negativicutes|o__Acidaminococcales|f__Acidaminococcaceae|g__Acidaminococcus|s__Acidaminococcus_massiliensis	0.0517928	0.166667	0	0	0.0139866	0.0386083	0.00194754	0.192626	FALSE
k__Bacteria|p__Firmicutes|c__Negativicutes|o__Acidaminococcales|f__Acidaminococcaceae|g__Phascolarctobacterium|s__Phascolarctobacterium_succinatutens	0.334661	0.515152	0	0.282975	0.417272	0.74974	0.00218008	0.192626	FALSE
k__Bacteria|p__Firmicutes|c__Clostridia|o__Eubacteriales|f__Lachnospiraceae|g__Oribacterium|s__Oribacterium_parvum	0.0239044	0.106061	0	0	0.000323307	0.00092303	0.00273716	0.225724	FALSE
k__Bacteria|p__Bacteroidota|c__Bacteroidia|o__Bacteroidales|f__Prevotellaceae|g__Prevotella|s__Prevotella_buccae	0.0119522	0.0757576	0	0	0.000513745	0.00881924	0.00332598	0.25714	FALSE
k__Bacteria|p__Firmicutes|c__Bacilli|o__Lactobacillales|f__Streptococcaceae|g__Streptococcus|s__Streptococcus_gallolyticus	0.0398406	0.136364	0	0	0.153025	0.109806	0.00362326	0.263646	FALSE
k__Bacteria|p__Actinobacteria|c__Actinomycetia|o__Actinomycetales|f__Actinomycetaceae|g__Actinomyces|s__Actinomyces_bouchesdurhonensis	0.0836653	0.19697	0	0	0.00208641	0.012123	0.00484749	0.281679	FALSE
k__Bacteria|p__Firmicutes|c__Bacilli|o__Lactobacillales|f__Carnobacteriaceae|g__Granulicatella|s__Granulicatella_SGB8239	0.00796813	0.0606061	0	0	6.71315e-05	0.000230758	0.00535848	0.281679	FALSE
k__Bacteria|p__Firmicutes|c__CFGB1374|o__OFGB1374|f__FGB1374|g__GGB3351|s__GGB3351_SGB4434	0.00796813	0.0606061	0	0	0.000165697	0.00113318	0.00535848	0.281679	FALSE
k__Bacteria|p__Firmicutes|c__Clostridia|o__Eubacteriales|f__Oscillospiraceae|g__Anaerofilum|s__Anaerofilum_sp_An201	0.00796813	0.0606061	0	0	7.76892e-05	0.00321636	0.00515089	0.281679	FALSE
k__Bacteria|p__Firmicutes|c__Erysipelotrichia|o__Erysipelotrichales|f__Erysipelotrichaceae|g__Bulleidia|s__Bulleidia_extructa	0.00796813	0.0606061	0	0	0.000187371	0.000273788	0.00546508	0.281679	FALSE
k__Bacteria|p__Firmicutes|c__Negativicutes|o__Acidaminococcales|f__Acidaminococcaceae|g__Phascolarctobacterium|s__Phascolarctobacterium_faecium	0.446215	0.272727	0	0	0.525516	0.188148	0.00525567	0.281679	FALSE
k__Bacteria|p__Firmicutes|c__Negativicutes|o__Veillonellales|f__Veillonellaceae|g__Anaeroglobus|s__Anaeroglobus_geminatus	0.0199203	0.0909091	0	0	0.00417076	0.00236712	0.00539765	0.281679	FALSE
k__Bacteria|p__Firmicutes|c__Bacilli|o__Lactobacillales|f__Streptococcaceae|g__Streptococcus|s__Streptococcus_thermophilus	0.414343	0.227273	0	0	0.0989204	0.039515	0.00613854	0.303735	FALSE
k__Bacteria|p__Actinobacteria|c__CFGB2992|o__OFGB2992|f__FGB2992|g__GGB9412|s__GGB9412_SGB14770	0.00398406	0.0454545	0	0	7.01195e-06	0.000584545	0.00715999	0.309333	FALSE
k__Bacteria|p__Firmicutes|c__Clostridia|o__Eubacteriales|f__Lachnospiraceae|g__Oribacterium|s__Oribacterium_SGB5287	0.00398406	0.0454545	0	0	4.46215e-06	0.00027803	0.00732922	0.309333	FALSE
k__Bacteria|p__Firmicutes|c__Clostridia|o__Eubacteriales|f__Lachnospiraceae|g__Roseburia|s__Roseburia_SGB4939	0.00398406	0.0454545	0	0	0.000754223	0.00693667	0.00750202	0.309333	FALSE
k__Bacteria|p__Proteobacteria|c__Betaproteobacteria|o__Neisseriales|f__Neisseriaceae|g__Neisseria|s__Neisseria_subflava	0.0756972	0.181818	0	0	0.000770438	0.008005	0.00702564	0.309333	FALSE
k__Bacteria|p__Proteobacteria|c__Gammaproteobacteria|o__Pasteurellales|f__Pasteurellaceae|g__Aggregatibacter|s__Aggregatibacter_segnis	0.00398406	0.0454545	0	0	2.07968e-05	0.000679394	0.00732922	0.309333	FALSE
k__Bacteria|p__Bacteroidota|c__Bacteroidia|o__Bacteroidales|f__Rikenellaceae|g__Alistipes|s__Alistipes_shahii	0.533865	0.69697	0.01028	0.14528	0.216303	0.282516	0.00839147	0.325992	FALSE
k__Bacteria|p__Bacteroidota|c__Bacteroidia|o__Bacteroidales|f__Tannerellaceae|g__Parabacteroides|s__Parabacteroides_distasonis	0.808765	0.939394	0.57283	1.40697	1.59046	2.37168	0.00843309	0.325992	FALSE
k__Bacteria|p__Firmicutes|c__Clostridia|o__Eubacteriales|f__Oscillospiraceae|g__GGB9620|s__GGB9620_SGB15068	0.0398406	0.121212	0	0	0.00310406	0.0208545	0.00967778	0.36277	FALSE
k__Bacteria|p__Bacteroidota|c__Bacteroidia|o__Bacteroidales|f__Prevotellaceae|g__Prevotella|s__Prevotella_pallens	0.0239044	0.0909091	0	0	0.000479761	0.000911212	0.0110762	0.40298	FALSE
k__Bacteria|p__Candidatus_Melainabacteria|c__Candidatus_Melainabacteria_unclassified|o__Candidatus_Gastranaerophilales|f__Candidatus_Gastranaerophilales_unclassified|g__Candidatus_Gastranaerophilales_unclassified|s__Candidatus_Gastranaerophilales_bacterium	0.0239044	0.0909091	0	0	0.0162015	0.0576377	0.0118204	0.417768	FALSE
k__Bacteria|p__Firmicutes|c__Negativicutes|o__Veillonellales|f__Veillonellaceae|g__Megasphaera|s__Megasphaera_sp_AM44_1BH	0.0318725	0.106061	0	0	0.0162208	0.066182	0.0121894	0.41884	FALSE
k__Bacteria|p__Bacteroidota|c__Bacteroidia|o__Bacteroidales|f__Bacteroidaceae|g__Bacteroides|s__Bacteroides_nordii	0.199203	0.333333	0	0	0.0197287	0.0458423	0.0161878	0.492474	FALSE
k__Bacteria|p__Bacteroidota|c__Bacteroidia|o__Bacteroidales|f__Bacteroidaceae|g__GGB1385|s__GGB1385_SGB1890	0.0119522	0.0606061	0	0	0.0157265	0.124485	0.0167363	0.492474	FALSE
k__Bacteria|p__Firmicutes|c__Bacilli|o__Lactobacillales|f__Lactobacillaceae|g__Leuconostoc|s__Leuconostoc_lactis	0.0119522	0.0606061	0	0	5.42629e-05	0.000959394	0.0167363	0.492474	FALSE
k__Bacteria|p__Firmicutes|c__CFGB1354|o__OFGB1354|f__FGB1354|g__GGB3304|s__GGB3304_SGB4365	0.0119522	0.0606061	0	0	0.0157334	0.0584414	0.0170086	0.492474	FALSE
k__Bacteria|p__Firmicutes|c__Clostridia|o__Eubacteriales|f__Clostridiaceae|g__Clostridium|s__Clostridium_perfringens	0.0517928	0.136364	0	0	0.0814663	0.0769189	0.0167131	0.492474	FALSE
k__Bacteria|p__Firmicutes|c__Erysipelotrichia|o__Erysipelotrichales|f__Erysipelotrichaceae|g__Faecalitalea|s__Faecalitalea_cylindroides	0.111554	0.0151515	0	0	0.0200766	0.00184621	0.0171191	0.492474	FALSE
k__Bacteria|p__Firmicutes|c__Erysipelotrichia|o__Erysipelotrichales|f__Erysipelotrichaceae|g__Holdemanella|s__Holdemanella_porci	0.191235	0.318182	0	0	0.162031	0.710586	0.0162073	0.492474	FALSE
k__Bacteria|p__Actinobacteria|c__Coriobacteriia|o__Eggerthellales|f__Eggerthellaceae|g__Eggerthella|s__Eggerthella_lenta	0.709163	0.590909	0.01486	0.00681	0.0753498	0.0389912	0.0201628	0.498827	FALSE
k__Bacteria|p__Candidatus_Saccharibacteria|c__Candidatus_Saccharimonadia|o__Candidatus_Saccharimonadales|f__Candidatus_Saccharimonadaceae|g__Candidatus_Nanosynsacchari|s__Candidatus_Nanosynsacchari_sp_TM7_ANC_38_39_G1_1	0.059761	0.151515	0	0	0.000450677	0.000433485	0.0188058	0.498827	FALSE
k__Bacteria|p__Firmicutes|c__Clostridia|o__Eubacteriales|f__Clostridiaceae|g__Clostridium|s__Clostridium_cuniculi	0.0119522	0.0606061	0	0	0.000546534	0.000640303	0.0181372	0.498827	FALSE
k__Bacteria|p__Firmicutes|c__Clostridia|o__Eubacteriales|f__Lachnospiraceae|g__GGB3649|s__GGB3649_SGB4958	0.0199203	0.0757576	0	0	0.00633669	0.0671212	0.0197927	0.498827	FALSE
k__Bacteria|p__Firmicutes|c__Clostridia|o__Eubacteriales|f__Oscillospiraceae|g__GGB9454|s__GGB9454_SGB14846	0.0278884	0.0909091	0	0	0.000751434	0.0207039	0.0195585	0.498827	FALSE
k__Bacteria|p__Proteobacteria|c__Gammaproteobacteria|o__Enterobacterales|f__Enterobacteriaceae|g__Enterobacter|s__Enterobacter_hormaechei	0.0278884	0.0909091	0	0	0.0046006	0.00659091	0.0197893	0.498827	FALSE
k__Bacteria|p__Proteobacteria|c__Gammaproteobacteria|o__Enterobacterales|f__Enterobacteriaceae|g__Klebsiella|s__Klebsiella_pneumoniae	0.143426	0.257576	0	0	0.462475	0.298525	0.0196028	0.498827	FALSE
k__Bacteria|p__Firmicutes|c__Clostridia|o__Eubacteriales|f__Oscillospiraceae|g__Hydrogenoanaerobacterium|s__Hydrogenoanaerobacterium_SGB53821	0.0278884	0.0909091	0	0	0.00156633	0.00677712	0.0212247	0.514803	FALSE
k__Bacteria|p__Firmicutes|c__Clostridia|o__Eubacteriales|f__Eubacteriales_unclassified|g__Gemmiger|s__Gemmiger_SGB15295	0.262948	0.136364	0	0	0.163553	0.0310968	0.0227903	0.53402	FALSE
k__Bacteria|p__Firmicutes|c__Negativicutes|o__Veillonellales|f__Veillonellaceae|g__Dialister|s__Dialister_pneumosintes	0.0199203	0.0757576	0	0	0.00287116	0.00221303	0.0228804	0.53402	FALSE
k__Bacteria|p__Firmicutes|c__Clostridia|o__Eubacteriales|f__Clostridiaceae|g__Clostridium|s__Clostridium_sp_AM42_4	0.203187	0.0909091	0	0	0.0139524	0.00187333	0.0249694	0.568235	FALSE
k__Bacteria|p__Proteobacteria|c__Deltaproteobacteria|o__Desulfovibrionales|f__Desulfovibrionaceae|g__GGB9819|s__GGB9819_SGB15460	0.0796813	0.166667	0	0	0.00401104	0.0172656	0.0252651	0.568235	FALSE
k__Bacteria|p__Actinobacteria|c__Actinomycetia|o__Actinomycetales|f__Actinomycetaceae|g__Actinomyces|s__Actinomyces_SGB17132	0.0996016	0.19697	0	0	0.000891594	0.00230167	0.0309487	0.60389	FALSE
k__Bacteria|p__Bacteroidota|c__Bacteroidia|o__Bacteroidales|f__Prevotellaceae|g__GGB1146|s__GGB1146_SGB1472	0.00796813	0.0454545	0	0	0.0247586	0.262651	0.0296354	0.60389	FALSE
k__Bacteria|p__Bacteroidota|c__Bacteroidia|o__Bacteroidales|f__Prevotellaceae|g__Prevotella|s__Prevotella_corporis	0.00796813	0.0454545	0	0	5.10359e-05	0.000151818	0.0312441	0.60389	FALSE
k__Bacteria|p__Firmicutes|c__CFGB2838|o__OFGB2838|f__FGB2838|g__GGB9086|s__GGB9086_SGB14014	0.00796813	0.0454545	0	0	6.56175e-05	0.00570121	0.0291152	0.60389	FALSE
k__Bacteria|p__Firmicutes|c__CFGB3038|o__OFGB3038|f__FGB3038|g__GGB9530|s__GGB9530_SGB14930	0.00796813	0.0454545	0	0	9.08367e-05	0.00205258	0.0291152	0.60389	FALSE
k__Bacteria|p__Firmicutes|c__Clostridia|o__Eubacteriales|f__Christensenellaceae|g__Christensenella|s__Christensenella_sp_NSJ_35	0.00796813	0.0454545	0	0	8.61753e-05	9.45455e-05	0.0301635	0.60389	FALSE
k__Bacteria|p__Firmicutes|c__Clostridia|o__Eubacteriales|f__Lachnospiraceae|g__Catenibacillus|s__Catenibacillus_scindens	0.119522	0.227273	0	0	0.000590478	0.000880303	0.0282668	0.60389	FALSE
k__Bacteria|p__Proteobacteria|c__CFGB2404|o__OFGB2404|f__FGB2404|g__GGB6608|s__GGB6608_SGB9342	0.00796813	0.0454545	0	0	0.0063639	0.0192221	0.0306997	0.60389	FALSE
k__Bacteria|p__Proteobacteria|c__Deltaproteobacteria|o__Desulfovibrionales|f__Desulfovibrionaceae|g__Desulfovibrio|s__Desulfovibrio_piger	0.0956175	0.19697	0	0	0.0221762	0.0433648	0.0305556	0.60389	FALSE
k__Bacteria|p__Proteobacteria|c__Betaproteobacteria|o__Burkholderiales|f__Sutterellaceae|g__Sutterella|s__Sutterella_wadsworthensis	0.466135	0.636364	0	0.51743	0.710806	0.886661	0.0319298	0.607648	FALSE
k__Bacteria|p__Proteobacteria|c__Betaproteobacteria|o__Burkholderiales|f__Sutterellaceae|g__Sutterella|s__Sutterella_parvirubra	0.0398406	0.106061	0	0	0.0433367	0.0938258	0.0328407	0.615514	FALSE
k__Bacteria|p__Bacteroidota|c__Bacteroidia|o__Bacteroidales|f__Odoribacteraceae|g__Odoribacter|s__Odoribacter_splanchnicus	0.689243	0.833333	0.09935	0.19472	0.197419	0.215208	0.0342022	0.626102	FALSE
k__Bacteria|p__Firmicutes|c__Clostridia|o__Eubacteriales|f__Lachnospiraceae|g__Lachnospiraceae_unclassified|s__Lachnospiraceae_bacterium_oral_taxon_096	0.0318725	0.0909091	0	0	0.00036761	0.00331	0.0349241	0.626102	FALSE
k__Bacteria|p__Firmicutes|c__Erysipelotrichia|o__Erysipelotrichales|f__Erysipelotrichaceae|g__Solobacterium|s__Solobacterium_SGB6828	0.0318725	0.0909091	0	0	0.000459323	0.00218909	0.0345599	0.626102	FALSE
k__Bacteria|p__Actinobacteria|c__Coriobacteriia|o__Eggerthellales|f__Eggerthellaceae|g__Slackia|s__Slackia_SGB14780	0.00398406	0.030303	0	0	7.26693e-05	0.000698788	0.0502935	0.635324	FALSE
k__Bacteria|p__Bacteroidota|c__Bacteroidia|o__Bacteroidales|f__Bacteroidaceae|g__Bacteroides|s__Bacteroides_bouchesdurhonensis	0.0318725	0.0909091	0	0	0.00128223	0.00321015	0.0367943	0.635324	FALSE
k__Bacteria|p__Bacteroidota|c__Bacteroidia|o__Bacteroidales|f__Bacteroidaceae|g__Bacteroides|s__Bacteroides_caccae	0.517928	0.590909	0.00773	0.22004	0.581143	1.04269	0.0501426	0.635324	FALSE
k__Bacteria|p__Bacteroidota|c__Bacteroidia|o__Bacteroidales|f__Odoribacteraceae|g__Butyricimonas|s__Butyricimonas_faecalis	0.00398406	0.030303	0	0	0.000146574	0.00197288	0.0502935	0.635324	FALSE
k__Bacteria|p__Bacteroidota|c__Bacteroidia|o__Bacteroidales|f__Prevotellaceae|g__GGB1153|s__GGB1153_SGB1481	0.00398406	0.030303	0	0	0.0533558	0.094843	0.05136	0.635324	FALSE
k__Bacteria|p__Bacteroidota|c__Bacteroidia|o__Bacteroidales|f__Prevotellaceae|g__Paraprevotella|s__Paraprevotella_clara	0.211155	0.318182	0	0	0.217407	0.349514	0.0456887	0.635324	FALSE
k__Bacteria|p__Bacteroidota|c__Bacteroidia|o__Bacteroidales|f__Rikenellaceae|g__Alistipes|s__Alistipes_sp_AF17_16	0.119522	0.212121	0	0	0.00450681	0.0185639	0.0429849	0.635324	FALSE
k__Bacteria|p__Candidatus_Melainabacteria|c__CFGB2106|o__OFGB2106|f__FGB2106|g__GGB5979|s__GGB5979_SGB8597	0.00398406	0.030303	0	0	0.00036259	0.0179426	0.0502935	0.635324	FALSE
k__Bacteria|p__Candidatus_Saccharibacteria|c__Candidatus_Saccharibacteria_unclassified|o__Candidatus_Saccharibacteria_unclassified|f__Candidatus_Saccharibacteria_unclassified|g__Candidatus_Saccharibacteria_unclassified|s__TM7_phylum_sp_oral_taxon_351	0.0159363	0.0606061	0	0	0.000281514	0.000281515	0.0395734	0.635324	FALSE
k__Bacteria|p__Firmicutes|c__Bacilli|o__Bacillales|f__Bacillales_unclassified|g__Gemella|s__Gemella_SGB7293	0.00398406	0.030303	0	0	1.08765e-05	8.68182e-05	0.0502935	0.635324	FALSE
k__Bacteria|p__Firmicutes|c__Bacilli|o__Lactobacillales|f__Lactobacillaceae|g__Lactobacillus|s__Lactobacillus_iners	0.00398406	0.030303	0	0	0.000383227	0.00240439	0.0502935	0.635324	FALSE
k__Bacteria|p__Firmicutes|c__CFGB1765|o__OFGB1765|f__FGB1765|g__GGB4571|s__GGB4571_SGB6317	0.00398406	0.030303	0	0	0.0339373	0.0012653	0.05136	0.635324	FALSE
k__Bacteria|p__Firmicutes|c__CFGB3022|o__OFGB3022|f__FGB3022|g__GGB9499|s__GGB9499_SGB72735	0.0159363	0.0606061	0	0	0.000239283	0.000293333	0.041755	0.635324	FALSE
k__Bacteria|p__Firmicutes|c__CFGB72899|o__OFGB72899|f__FGB72899|g__GGB4613|s__GGB4613_SGB6388	0.00398406	0.030303	0	0	5.3745e-05	0.000890455	0.0492456	0.635324	FALSE
k__Bacteria|p__Firmicutes|c__CFGB9718|o__OFGB9718|f__FGB9718|g__GGB3569|s__GGB3569_SGB4776	0.0159363	0.0606061	0	0	0.000342948	0.000660909	0.0428834	0.635324	FALSE
k__Bacteria|p__Firmicutes|c__Clostridia|o__Eubacteriales|f__Eubacteriales_Family_XIII_Incertae_Sedis|g__Lentihominibacter|s__Lentihominibacter_hominis	0.175299	0.0757576	0	0	0.00217335	0.00136939	0.0446306	0.635324	FALSE
k__Bacteria|p__Firmicutes|c__Clostridia|o__Eubacteriales|f__Lachnospiraceae|g__GGB3518|s__GGB3518_SGB4697	0.00398406	0.030303	0	0	2.70916e-06	0.00141076	0.0492456	0.635324	FALSE
k__Bacteria|p__Firmicutes|c__Clostridia|o__Eubacteriales|f__Lachnospiraceae|g__GGB3664|s__GGB3664_SGB4976	0.00398406	0.030303	0	0	0.0734234	0.0449239	0.05136	0.635324	FALSE
k__Bacteria|p__Firmicutes|c__Clostridia|o__Eubacteriales|f__Lachnospiraceae|g__GGB3818|s__GGB3818_SGB5183	0.0517928	0.121212	0	0	0.00153845	0.00595848	0.046567	0.635324	FALSE
k__Bacteria|p__Firmicutes|c__Clostridia|o__Eubacteriales|f__Lachnospiraceae|g__GGB3883|s__GGB3883_SGB5266	0.0318725	0.0909091	0	0	0.000836614	0.000531667	0.0442489	0.635324	FALSE
k__Bacteria|p__Firmicutes|c__Clostridia|o__Eubacteriales|f__Lachnospiraceae|g__Lachnoclostridium|s__Lachnoclostridium_SGB4602	0.0239044	0.0757576	0	0	0.00209705	0.00295212	0.0425794	0.635324	FALSE
k__Bacteria|p__Firmicutes|c__Clostridia|o__Eubacteriales|f__Oscillospiraceae|g__Anaeromassilibacillus|s__Anaeromassilibacillus_sp_An172	0.00398406	0.030303	0	0	0.000591952	0.0068197	0.0502935	0.635324	FALSE
k__Bacteria|p__Firmicutes|c__Clostridia|o__Eubacteriales|f__Oscillospiraceae|g__GGB3189|s__GGB3189_SGB4212	0.00398406	0.030303	0	0	0.000143745	0.00964515	0.0492456	0.635324	FALSE
k__Bacteria|p__Firmicutes|c__Clostridia|o__Eubacteriales|f__Oscillospiraceae|g__Ruminococcus|s__Ruminococcus_sp_AF41_9	0.0159363	0.0606061	0	0	0.000686335	0.00181258	0.0395734	0.635324	FALSE
k__Bacteria|p__Firmicutes|c__Clostridia|o__Eubacteriales|f__Peptostreptococcaceae|g__Peptacetobacter|s__Peptacetobacter_hiranonis	0.00398406	0.030303	0	0	0.000125976	0.00677	0.0492456	0.635324	FALSE
k__Bacteria|p__Fusobacteria|c__Fusobacteriia|o__Fusobacteriales|f__Fusobacteriaceae|g__Fusobacterium|s__Fusobacterium_periodonticum	0.0717131	0.151515	0	0	0.00193207	0.00497682	0.0374792	0.635324	FALSE
k__Bacteria|p__Fusobacteria|c__Fusobacteriia|o__Fusobacteriales|f__Fusobacteriaceae|g__GGB4379|s__GGB4379_SGB6025	0.00398406	0.030303	0	0	0.000758645	0.00705485	0.0502935	0.635324	FALSE
k__Bacteria|p__Proteobacteria|c__Betaproteobacteria|o__Burkholderiales|f__Sutterellaceae|g__GGB6567|s__GGB6567_SGB9277	0.00398406	0.030303	0	0	0.00305526	0.00886167	0.05136	0.635324	FALSE
k__Bacteria|p__Proteobacteria|c__Gammaproteobacteria|o__Aeromonadales|f__Aeromonadaceae|g__Aeromonas|s__Aeromonas_caviae	0.00398406	0.030303	0	0	0.00026255	0.023612	0.0492456	0.635324	FALSE
k__Bacteria|p__Proteobacteria|c__Gammaproteobacteria|o__Enterobacterales|f__Morganellaceae|g__Proteus|s__Proteus_mirabilis	0.00398406	0.030303	0	0	0.000298924	0.000424545	0.05136	0.635324	FALSE
k__Bacteria|p__Proteobacteria|c__Gammaproteobacteria|o__Pasteurellales|f__Pasteurellaceae|g__Haemophilus|s__Haemophilus_paraphrohaemolyticus	0.00398406	0.030303	0	0	7.10359e-05	0.000323182	0.05136	0.635324	FALSE
k__Bacteria|p__Firmicutes|c__Clostridia|o__Eubacteriales|f__Eubacteriales_Family_XIII_Incertae_Sedis|g__Mogibacterium|s__Mogibacterium_diversum	0.482072	0.606061	0	0.00232	0.011647	0.0155088	0.0531394	0.645828	FALSE
k__Bacteria|p__Firmicutes|c__Clostridia|o__Eubacteriales|f__Lachnospiraceae|g__Blautia|s__Blautia_massiliensis	0.653386	0.757576	0.04116	0.104445	0.222825	0.243666	0.0532534	0.645828	FALSE
k__Bacteria|p__Firmicutes|c__Clostridia|o__Eubacteriales|f__Clostridiaceae|g__Lactonifactor|s__Lactonifactor_longoviformis	0.151394	0.0606061	0	0	0.00140315	0.00161455	0.0548662	0.646376	FALSE
k__Bacteria|p__Firmicutes|c__Clostridia|o__Eubacteriales|f__Oscillospiraceae|g__Faecalibacterium|s__Faecalibacterium_prausnitzii	0.912351	0.863636	3.23285	2.24128	3.82574	3.18275	0.0541069	0.646376	FALSE
k__Bacteria|p__Firmicutes|c__Negativicutes|o__Veillonellales|f__Veillonellaceae|g__Megasphaera|s__Megasphaera_micronuciformis	0.191235	0.287879	0	0	0.0511812	0.0466211	0.054735	0.646376	FALSE
k__Bacteria|p__Firmicutes|c__Clostridia|o__Eubacteriales|f__Lachnospiraceae|g__Mediterraneibacter|s__Mediterraneibacter_massiliensis	0.0916335	0.166667	0	0	0.000728367	0.00212303	0.0562135	0.656	FALSE
k__Bacteria|p__Firmicutes|c__Clostridia|o__Eubacteriales|f__Lachnospiraceae|g__Blautia|s__Blautia_sp_OF03_15BH	0.143426	0.242424	0	0	0.00344135	0.0313506	0.0572076	0.661363	FALSE
k__Bacteria|p__Firmicutes|c__Clostridia|o__Eubacteriales|f__Oscillospiraceae|g__Ruminococcus|s__Ruminococcus_bicirculans	0.430279	0.287879	0	0	0.655075	0.379839	0.0609044	0.697581	FALSE
k__Bacteria|p__Actinobacteria|c__Actinomycetia|o__Actinomycetales|f__Actinomycetaceae|g__Schaalia|s__Schaalia_SGB17168	0.0916335	0.166667	0	0	0.00424721	0.00997864	0.0688417	0.701588	FALSE
k__Bacteria|p__Actinobacteria|c__Actinomycetia|o__Bifidobacteriales|f__Bifidobacteriaceae|g__Parascardovia|s__Parascardovia_denticolens	0.0119522	0.0454545	0	0	5.37849e-06	0.000272727	0.0749497	0.701588	FALSE
k__Bacteria|p__Actinobacteria|c__Coriobacteriia|o__Coriobacteriales|f__Coriobacteriaceae|g__Collinsella|s__Collinsella_bouchesdurhonensis	0.0996016	0.181818	0	0	0.00666566	0.0118648	0.067473	0.701588	FALSE
k__Bacteria|p__Bacteroidota|c__Bacteroidia|o__Bacteroidales|f__Odoribacteraceae|g__Butyricimonas|s__Butyricimonas_faecihominis	0.207171	0.30303	0	0	0.0203844	0.0346736	0.0740152	0.701588	FALSE
k__Bacteria|p__Bacteroidota|c__Bacteroidia|o__Bacteroidales|f__Porphyromonadaceae|g__Porphyromonas|s__Porphyromonas_bobii	0.0278884	0.0757576	0	0	0.000172351	0.00127864	0.0675221	0.701588	FALSE
k__Bacteria|p__Bacteroidota|c__Bacteroidia|o__Bacteroidales|f__Prevotellaceae|g__GGB1239|s__GGB1239_SGB1657	0.0278884	0.0757576	0	0	0.0418408	0.25367	0.0703076	0.701588	FALSE
k__Bacteria|p__Bacteroidota|c__Bacteroidia|o__Bacteroidales|f__Prevotellaceae|g__GGB1246|s__GGB1246_SGB1667	0.0119522	0.0454545	0	0	0.00706064	0.0260759	0.0760006	0.701588	FALSE
k__Bacteria|p__Bacteroidota|c__Bacteroidia|o__Bacteroidales|f__Prevotellaceae|g__Prevotella|s__Prevotella_salivae	0.0119522	0.0454545	0	0	0.000126813	0.000105152	0.0760006	0.701588	FALSE
k__Bacteria|p__Bacteroidota|c__Bacteroidia|o__Bacteroidales|f__Prevotellaceae|g__Segatella|s__Segatella_hominis	0.0119522	0.0454545	0	0	0.01322	0.41528	0.0718678	0.701588	FALSE
k__Bacteria|p__Bacteroidota|c__CFGB667|o__OFGB667|f__FGB667|g__GGB1661|s__GGB1661_SGB2275	0.0119522	0.0454545	0	0	7.69721e-05	0.000618485	0.0739106	0.701588	FALSE
k__Bacteria|p__Firmicutes|c__Bacilli|o__Lactobacillales|f__Streptococcaceae|g__Streptococcus|s__Streptococcus_intermedius	0.0278884	0.0757576	0	0	0.000884104	0.00053803	0.0731867	0.701588	FALSE
k__Bacteria|p__Firmicutes|c__Bacilli|o__Lactobacillales|f__Streptococcaceae|g__Streptococcus|s__Streptococcus_sp_F0442	0.0199203	0.0606061	0	0	5.03586e-05	0.000606212	0.071558	0.701588	FALSE
k__Bacteria|p__Firmicutes|c__CFGB1249|o__OFGB1249|f__FGB1249|g__GGB3033|s__GGB3033_SGB4029	0.0557769	0.121212	0	0	0.00124414	0.00138288	0.0640726	0.701588	FALSE
k__Bacteria|p__Firmicutes|c__CFGB1374|o__OFGB1374|f__FGB1374|g__GGB3353|s__GGB3353_SGB4437	0.103586	0.030303	0	0	0.00342227	0.000270303	0.063359	0.701588	FALSE
k__Bacteria|p__Firmicutes|c__CFGB3002|o__OFGB3002|f__FGB3002|g__GGB9464|s__GGB9464_SGB14857	0.0119522	0.0454545	0	0	9.64542e-05	0.316851	0.0718678	0.701588	FALSE
k__Bacteria|p__Firmicutes|c__CFGB45503|o__OFGB45503|f__FGB45503|g__GGB48165|s__GGB48165_SGB66168	0.0199203	0.0606061	0	0	0.000288486	0.000503939	0.0757838	0.701588	FALSE
k__Bacteria|p__Firmicutes|c__Clostridia|o__Candidatus_Borkfalkiales|f__Candidatus_Borkfalkiaceae|g__GGB9101|s__GGB9101_SGB14033	0.0119522	0.0454545	0	0	0.000367092	0.00313591	0.0760006	0.701588	FALSE
k__Bacteria|p__Firmicutes|c__Clostridia|o__Eubacteriales|f__Lachnospiraceae|g__GGB3593|s__GGB3593_SGB4817	0.0199203	0.0606061	0	0	4.14343e-05	0.000943182	0.0732245	0.701588	FALSE
k__Bacteria|p__Firmicutes|c__Clostridia|o__Eubacteriales|f__Lachnospiraceae|g__Kineothrix|s__Kineothrix_SGB4886	0.0119522	0.0454545	0	0	0.000855378	0.00748848	0.0749497	0.701588	FALSE
k__Bacteria|p__Firmicutes|c__Clostridia|o__Eubacteriales|f__Lachnospiraceae|g__Oribacterium|s__Oribacterium_asaccharolyticum	0.0119522	0.0454545	0	0	8.92829e-05	0.00016803	0.0749497	0.701588	FALSE
k__Bacteria|p__Firmicutes|c__Erysipelotrichia|o__Erysipelotrichales|f__Erysipelotrichaceae|g__Amedibacillus|s__Amedibacillus_dolichus	0.063745	0.136364	0	0	0.0102736	0.00221591	0.0730861	0.701588	FALSE
k__Bacteria|p__Firmicutes|c__Erysipelotrichia|o__Erysipelotrichales|f__Erysipelotrichaceae|g__Solobacterium|s__Solobacterium_SGB6829	0.215139	0.30303	0	0	0.00177888	0.0079403	0.0696767	0.701588	FALSE
k__Bacteria|p__Proteobacteria|c__Betaproteobacteria|o__Burkholderiales|f__Oxalobacteraceae|g__GGB6648|s__GGB6648_SGB9389	0.0199203	0.0606061	0	0	0.000341594	0.000962879	0.0757838	0.701588	FALSE
k__Bacteria|p__Proteobacteria|c__Gammaproteobacteria|o__Enterobacterales|f__Enterobacteriaceae|g__Enterobacter|s__Enterobacter_kobei	0.059761	0.121212	0	0	0.00145797	0.0726255	0.0744732	0.701588	FALSE
k__Bacteria|p__Proteobacteria|c__Gammaproteobacteria|o__Enterobacterales|f__Enterobacteriaceae|g__Klebsiella|s__Klebsiella_oxytoca	0.0358566	0.0909091	0	0	0.0168503	0.00257091	0.0663785	0.701588	FALSE
k__Bacteria|p__Spirochaetes|c__Spirochaetia|o__Brachyspirales|f__Brachyspiraceae|g__Brachyspira|s__Brachyspira_aalborgi	0.103586	0.030303	0	0	0.12669	0.0470373	0.0673897	0.701588	FALSE
k__Bacteria|p__Bacteroidota|c__Bacteroidia|o__Bacteroidales|f__Barnesiellaceae|g__Coprobacter|s__Coprobacter_sp_LH1063	0.0119522	0.0454545	0	0	0.000418725	0.00182091	0.0770636	0.706131	FALSE
k__Bacteria|p__Bacteroidota|c__Bacteroidia|o__Bacteroidales|f__Tannerellaceae|g__Parabacteroides|s__Parabacteroides_faecis	0.0119522	0.0454545	0	0	0.000519004	0.000166818	0.0803253	0.721289	FALSE
k__Bacteria|p__Firmicutes|c__Clostridia|o__Eubacteriales|f__Lachnospiraceae|g__Oribacterium|s__Oribacterium_sinus	0.0916335	0.166667	0	0	0.00133733	0.00169955	0.0822164	0.721289	FALSE
k__Bacteria|p__Firmicutes|c__Negativicutes|o__Veillonellales|f__Veillonellaceae|g__Veillonella|s__Veillonella_atypica	0.434263	0.560606	0	0.001945	0.185061	0.184419	0.0812926	0.721289	FALSE
k__Bacteria|p__Proteobacteria|c__CFGB2394|o__OFGB2394|f__FGB2394|g__GGB6544|s__GGB6544_SGB9243	0.0119522	0.0454545	0	0	0.00101865	0.000659848	0.0803253	0.721289	FALSE
k__Bacteria|p__Proteobacteria|c__Deltaproteobacteria|o__Desulfovibrionales|f__Desulfovibrionaceae|g__Bilophila|s__Bilophila_SGB15451	0.0677291	0.136364	0	0	0.0113349	0.0166744	0.0819083	0.721289	FALSE
k__Bacteria|p__Proteobacteria|c__Deltaproteobacteria|o__Desulfovibrionales|f__Desulfovibrionaceae|g__GGB9813|s__GGB9813_SGB15447	0.0119522	0.0454545	0	0	0.00463402	0.0023097	0.0814372	0.721289	FALSE
k__Bacteria|p__Bacteria_unclassified|c__Bacteria_unclassified|o__Bacteria_unclassified|f__Bacteria_unclassified|g__Bacteria_unclassified|s__bacterium_210917_DFI_7_65	0.501992	0.621212	0.00023	0.00936	0.0220912	0.0327185	0.0906521	0.786614	FALSE
k__Bacteria|p__Fusobacteria|c__Fusobacteriia|o__Fusobacteriales|f__Fusobacteriaceae|g__Fusobacterium|s__Fusobacterium_mortiferum	0.179283	0.272727	0	0	0.846678	1.0016	0.0909344	0.786614	FALSE
k__Bacteria|p__Firmicutes|c__Negativicutes|o__Veillonellales|f__Veillonellaceae|g__Veillonella|s__Veillonella_dispar	0.478088	0.560606	0	0.00492	0.157705	0.102457	0.0950503	0.816509	FALSE
k__Bacteria|p__Firmicutes|c__Clostridia|o__Eubacteriales|f__Eubacteriaceae|g__Eubacterium|s__Eubacterium_sp_AF16_48	0.111554	0.0454545	0	0	0.00434088	0.000373636	0.0971239	0.824594	FALSE
k__Bacteria|p__Firmicutes|c__Clostridia|o__Eubacteriales|f__Lachnospiraceae|g__Enterocloster|s__Enterocloster_asparagiformis	0.346614	0.469697	0	0	0.0128529	0.0109248	0.0973248	0.824594	FALSE
k__Bacteria|p__Bacteroidota|c__Bacteroidia|o__Bacteroidales|f__Bacteroidaceae|g__Bacteroides|s__Bacteroides_clarus	0.143426	0.227273	0	0	0.0602301	0.0822129	0.101037	0.846892	FALSE
k__Bacteria|p__Firmicutes|c__CFGB3072|o__OFGB3072|f__FGB3072|g__GGB9781|s__GGB9781_SGB15402	0.0836653	0.151515	0	0	0.00134912	0.00244485	0.101326	0.846892	FALSE
k__Archaea|p__Euryarchaeota|c__Methanobacteria|o__Methanobacteriales|f__Methanobacteriaceae|g__Methanobrevibacter|s__Methanobrevibacter_smithii	0.0916335	0.151515	0	0	0.00912876	0.0144891	0.159093	0.857306	FALSE
k__Bacteria|p__Actinobacteria|c__Actinomycetia|o__Actinomycetales|f__Actinomycetaceae|g__Actinomyces|s__Actinomyces_dentalis	0.00398406	0.0151515	0	0	1.72112e-05	6.9697e-06	0.313953	0.857306	FALSE
k__Bacteria|p__Actinobacteria|c__Actinomycetia|o__Actinomycetales|f__Actinomycetaceae|g__Actinomyces|s__Actinomyces_graevenitzii	0.0438247	0.0757576	0	0	0.00199538	0.00142121	0.301865	0.857306	FALSE
k__Bacteria|p__Actinobacteria|c__Actinomycetia|o__Actinomycetales|f__Actinomycetaceae|g__Actinomyces|s__Actinomyces_naeslundii	0.0199203	0.0454545	0	0	0.000176056	0.000142273	0.249038	0.857306	FALSE
k__Bacteria|p__Actinobacteria|c__Actinomycetia|o__Actinomycetales|f__Actinomycetaceae|g__Actinomyces|s__Actinomyces_oris	0.0557769	0.0909091	0	0	0.000854064	0.0017347	0.255486	0.857306	FALSE
k__Bacteria|p__Actinobacteria|c__Actinomycetia|o__Actinomycetales|f__Actinomycetaceae|g__Schaalia|s__Schaalia_SGB17157	0.0876494	0.151515	0	0	0.00143657	0.00484439	0.11396	0.857306	FALSE
k__Bacteria|p__Actinobacteria|c__Actinomycetia|o__Actinomycetales|f__Actinomycetaceae|g__Schaalia|s__Schaalia_SGB17158	0.0318725	0.0606061	0	0	0.000679562	0.000770606	0.29063	0.857306	FALSE
k__Bacteria|p__Actinobacteria|c__Actinomycetia|o__Bifidobacteriales|f__Bifidobacteriaceae|g__Bifidobacterium|s__Bifidobacterium_bifidum	0.199203	0.136364	0	0	0.186484	0.104758	0.246755	0.857306	FALSE
k__Bacteria|p__Actinobacteria|c__Actinomycetia|o__Bifidobacteriales|f__Bifidobacteriaceae|g__Bifidobacterium|s__Bifidobacterium_dentium	0.25498	0.318182	0	0	0.0587622	0.0385456	0.264062	0.857306	FALSE
k__Bacteria|p__Actinobacteria|c__Actinomycetia|o__Bifidobacteriales|f__Bifidobacteriaceae|g__Bifidobacterium|s__Bifidobacterium_longum	0.780876	0.80303	0.17149	0.133485	0.934205	0.329892	0.220937	0.857306	FALSE
k__Bacteria|p__Actinobacteria|c__Actinomycetia|o__Bifidobacteriales|f__Bifidobacteriaceae|g__Scardovia|s__Scardovia_inopinata	0.00398406	0.0151515	0	0	1.59363e-07	3.78788e-05	0.308693	0.857306	FALSE
k__Bacteria|p__Actinobacteria|c__Actinomycetia|o__Micrococcales|f__Micrococcaceae|g__Rothia|s__Rothia_SGB49305	0.0398406	0.0757576	0	0	0.00114335	0.000231364	0.237399	0.857306	FALSE
k__Bacteria|p__Actinobacteria|c__CFGB12107|o__OFGB12107|f__FGB12107|g__GGB34797|s__GGB34797_SGB14321	0.0398406	0.0757576	0	0	0.0017504	0.0140459	0.206387	0.857306	FALSE
k__Bacteria|p__Actinobacteria|c__CFGB77988|o__OFGB77988|f__FGB77988|g__GGB38145|s__GGB38145_SGB53822	0.00398406	0.0151515	0	0	4.95618e-05	0.000778636	0.308693	0.857306	FALSE
k__Bacteria|p__Actinobacteria|c__Coriobacteriia|o__Coriobacteriales|f__Atopobiaceae|g__Olsenella|s__Olsenella_sp_oral_taxon_807	0.00398406	0.0151515	0	0	1.20717e-05	2.16667e-05	0.313953	0.857306	FALSE
k__Bacteria|p__Actinobacteria|c__Coriobacteriia|o__Coriobacteriales|f__Atopobiaceae|g__Olsenella|s__Olsenella_uli	0.0159363	0.0454545	0	0	0.000472151	0.000978182	0.153019	0.857306	FALSE
k__Bacteria|p__Actinobacteria|c__Coriobacteriia|o__Coriobacteriales|f__Coriobacteriaceae|g__Collinsella|s__Collinsella_SGB14745	0.00398406	0.0151515	0	0	3.74104e-05	0.00043697	0.308693	0.857306	FALSE
k__Bacteria|p__Actinobacteria|c__Coriobacteriia|o__Coriobacteriales|f__Coriobacteriaceae|g__Collinsella|s__Collinsella_aerofaciens	0.613546	0.727273	0.03258	0.06647	0.228678	0.252602	0.179187	0.857306	FALSE
k__Bacteria|p__Actinobacteria|c__Coriobacteriia|o__Coriobacteriales|f__Coriobacteriaceae|g__Collinsella|s__Collinsella_sp_AF08_23	0.0478088	0.0909091	0	0	0.00362936	0.0208459	0.157642	0.857306	FALSE
k__Bacteria|p__Actinobacteria|c__Coriobacteriia|o__Coriobacteriales|f__Coriobacteriaceae|g__Collinsella|s__Collinsella_stercoris	0.0159363	0.0454545	0	0	0.00210068	0.0104924	0.146317	0.857306	FALSE
k__Bacteria|p__Actinobacteria|c__Coriobacteriia|o__Coriobacteriales|f__Coriobacteriaceae|g__Collinsella|s__Collinsella_tanakaei	0.0557769	0.106061	0	0	0.00458251	0.0159409	0.139583	0.857306	FALSE
k__Bacteria|p__Actinobacteria|c__Coriobacteriia|o__Coriobacteriales|f__Coriobacteriaceae|g__Senegalimassilia|s__Senegalimassilia_anaerobia	0.14741	0.212121	0	0	0.00715004	0.00448227	0.245215	0.857306	FALSE
k__Bacteria|p__Actinobacteria|c__Coriobacteriia|o__Eggerthellales|f__Eggerthellaceae|g__GGB9423|s__GGB9423_SGB14792	0.00796813	0.030303	0	0	0.000739801	0.000758333	0.149787	0.857306	FALSE
k__Bacteria|p__Actinobacteria|c__Coriobacteriia|o__Eggerthellales|f__Eggerthellaceae|g__GGB9424|s__GGB9424_SGB14794	0.0557769	0.0909091	0	0	0.00144215	0.00198515	0.309937	0.857306	FALSE
k__Bacteria|p__Actinobacteria|c__Coriobacteriia|o__Eggerthellales|f__Eggerthellaceae|g__Raoultibacter|s__Raoultibacter_timonensis	0.0916335	0.136364	0	0	0.00121163	0.0019847	0.270724	0.857306	FALSE
k__Bacteria|p__Actinobacteria|c__Coriobacteriia|o__Eggerthellales|f__Eggerthellaceae|g__Slackia|s__Slackia_piriformis	0.0119522	0.030303	0	0	0.000814861	0.000472121	0.29579	0.857306	FALSE
k__Bacteria|p__Bacillota|c__Erysipelotrichia|o__Erysipelotrichales|f__Coprobacillaceae|g__Catenibacterium|s__Catenibacterium_tridentinum	0.0796813	0.136364	0	0	0.0655711	0.0425468	0.170648	0.857306	FALSE
k__Bacteria|p__Bacteria_unclassified|c__Bacteria_unclassified|o__Bacteria_unclassified|f__Bacteria_unclassified|g__Bacteria_unclassified|s__bacterium_210917_SL_2_15	0.0517928	0.0151515	0	0	0.00190127	0.000829848	0.2072	0.857306	FALSE
k__Bacteria|p__Bacteroidota|c__Bacteroidia|o__Bacteroidales|f__Bacteroidaceae|g__Bacteroides|s__Bacteroides_caecigallinarum	0.00398406	0.0151515	0	0	0.00137841	4.24242e-06	0.313953	0.857306	FALSE
k__Bacteria|p__Bacteroidota|c__Bacteroidia|o__Bacteroidales|f__Bacteroidaceae|g__Bacteroides|s__Bacteroides_cellulosilyticus	0.374502	0.469697	0	0	0.155444	0.0890697	0.201125	0.857306	FALSE
k__Bacteria|p__Bacteroidota|c__Bacteroidia|o__Bacteroidales|f__Bacteroidaceae|g__Bacteroides|s__Bacteroides_ovatus	0.760956	0.787879	0.23562	0.393075	0.982441	1.07624	0.294249	0.857306	FALSE
k__Bacteria|p__Bacteroidota|c__Bacteroidia|o__Bacteroidales|f__Bacteroidaceae|g__Bacteroides|s__Bacteroides_salyersiae	0.159363	0.227273	0	0	0.131197	0.160404	0.14639	0.857306	FALSE
k__Bacteria|p__Bacteroidota|c__Bacteroidia|o__Bacteroidales|f__Bacteroidaceae|g__Bacteroides|s__Bacteroides_sp_OF04_15BH	0.00398406	0.0151515	0	0	0.0108952	0.00117773	0.313953	0.857306	FALSE
k__Bacteria|p__Bacteroidota|c__Bacteroidia|o__Bacteroidales|f__Bacteroidaceae|g__GGB1380|s__GGB1380_SGB1883	0.00398406	0.0151515	0	0	0.000504343	0.00348273	0.308693	0.857306	FALSE
k__Bacteria|p__Bacteroidota|c__Bacteroidia|o__Bacteroidales|f__Bacteroidaceae|g__Phocaeicola|s__Phocaeicola_faecicola	0.00398406	0.0151515	0	0	0.0680396	0.0717029	0.313953	0.857306	FALSE
k__Bacteria|p__Bacteroidota|c__Bacteroidia|o__Bacteroidales|f__Bacteroidaceae|g__Phocaeicola|s__Phocaeicola_plebeius	0.346614	0.30303	0	0	2.90636	2.09277	0.310857	0.857306	FALSE
k__Bacteria|p__Bacteroidota|c__Bacteroidia|o__Bacteroidales|f__Muribaculaceae|g__GGB1505|s__GGB1505_SGB2085	0.00398406	0.0151515	0	0	0.00959829	0.00299167	0.313953	0.857306	FALSE
k__Bacteria|p__Bacteroidota|c__Bacteroidia|o__Bacteroidales|f__Muribaculaceae|g__GGB1551|s__GGB1551_SGB2136	0.00398406	0.0151515	0	0	0.00427689	0.0325048	0.308693	0.857306	FALSE
k__Bacteria|p__Bacteroidota|c__Bacteroidia|o__Bacteroidales|f__Odoribacteraceae|g__Butyricimonas|s__Butyricimonas_virosa	0.290837	0.348485	0	0	0.0266318	0.0443344	0.199956	0.857306	FALSE
k__Bacteria|p__Bacteroidota|c__Bacteroidia|o__Bacteroidales|f__Odoribacteraceae|g__GGB1331|s__GGB1331_SGB1788	0.00398406	0.0151515	0	0	6.5498e-05	0.000735758	0.308693	0.857306	FALSE
k__Bacteria|p__Bacteroidota|c__Bacteroidia|o__Bacteroidales|f__Odoribacteraceae|g__GGB1332|s__GGB1332_SGB1789	0.0318725	0.0757576	0	0	0.0077006	0.0295715	0.1041	0.857306	FALSE
k__Bacteria|p__Bacteroidota|c__Bacteroidia|o__Bacteroidales|f__Odoribacteraceae|g__Odoribacter|s__Odoribacter_laneus	0.0677291	0.106061	0	0	0.0282214	0.185913	0.288588	0.857306	FALSE
k__Bacteria|p__Bacteroidota|c__Bacteroidia|o__Bacteroidales|f__Prevotellaceae|g__Alloprevotella|s__Alloprevotella_SGB1483	0.00398406	0.0151515	0	0	2.05578e-05	8.28788e-05	0.308693	0.857306	FALSE
k__Bacteria|p__Bacteroidota|c__Bacteroidia|o__Bacteroidales|f__Prevotellaceae|g__GGB1247|s__GGB1247_SGB1668	0.0239044	0.0606061	0	0	0.0245735	0.140107	0.126575	0.857306	FALSE
k__Bacteria|p__Bacteroidota|c__Bacteroidia|o__Bacteroidales|f__Prevotellaceae|g__GGB1249|s__GGB1249_SGB1670	0.00398406	0.0151515	0	0	0.000252072	0.000121667	0.313953	0.857306	FALSE
k__Bacteria|p__Bacteroidota|c__Bacteroidia|o__Bacteroidales|f__Prevotellaceae|g__Prevotellamassilia|s__Prevotellamassilia_timonensis	0.0358566	0.0757576	0	0	0.248988	0.705923	0.156141	0.857306	FALSE
k__Bacteria|p__Bacteroidota|c__Bacteroidia|o__Bacteroidales|f__Prevotellaceae|g__Prevotella|s__Prevotella_SGB1672	0.00398406	0.0151515	0	0	0.00438717	0.0192527	0.308693	0.857306	FALSE
k__Bacteria|p__Bacteroidota|c__Bacteroidia|o__Bacteroidales|f__Prevotellaceae|g__Prevotella|s__Prevotella_denticola	0.00796813	0.030303	0	0	9.53785e-05	0.000272879	0.152007	0.857306	FALSE
k__Bacteria|p__Bacteroidota|c__Bacteroidia|o__Bacteroidales|f__Prevotellaceae|g__Prevotella|s__Prevotella_jejuni	0.0159363	0.0454545	0	0	0.000444223	0.000694545	0.147971	0.857306	FALSE
k__Bacteria|p__Bacteroidota|c__Bacteroidia|o__Bacteroidales|f__Prevotellaceae|g__Prevotella|s__Prevotella_oralis	0.00398406	0.0151515	0	0	9.40239e-06	2.68182e-05	0.313953	0.857306	FALSE
k__Bacteria|p__Bacteroidota|c__Bacteroidia|o__Bacteroidales|f__Prevotellaceae|g__Prevotella|s__Prevotella_vespertina	0.0159363	0.0454545	0	0	4.10359e-05	0.000341061	0.141439	0.857306	FALSE
k__Bacteria|p__Bacteroidota|c__Bacteroidia|o__Bacteroidales|f__Prevotellaceae|g__Segatella|s__Segatella_brunsvicensis	0.0756972	0.121212	0	0	0.574566	0.826396	0.244262	0.857306	FALSE
k__Bacteria|p__Bacteroidota|c__Bacteroidia|o__Bacteroidales|f__Prevotellaceae|g__Segatella|s__Sgatella_sinensis	0.00398406	0.0151515	0	0	1.21514e-05	9.10606e-05	0.308693	0.857306	FALSE
k__Bacteria|p__Bacteroidota|c__Bacteroidia|o__Bacteroidales|f__Rikenellaceae|g__Alistipes|s__Alistipes_communis	0.466135	0.545455	0	0.019895	0.0788602	0.104464	0.138304	0.857306	FALSE
k__Bacteria|p__Bacteroidota|c__Bacteroidia|o__Bacteroidales|f__Rikenellaceae|g__Alistipes|s__Alistipes_ihumii	0.2749	0.393939	0	0	0.027551	0.0302309	0.135698	0.857306	FALSE
k__Bacteria|p__Bacteroidota|c__Bacteroidia|o__Bacteroidales|f__Rikenellaceae|g__Alistipes|s__Alistipes_indistinctus	0.207171	0.30303	0	0	0.0269427	0.0199036	0.118216	0.857306	FALSE
k__Bacteria|p__Bacteroidota|c__Bacteroidia|o__Bacteroidales|f__Rikenellaceae|g__Alistipes|s__Alistipes_putredinis	0.589641	0.69697	0.03844	0.381155	0.977737	1.03063	0.208	0.857306	FALSE
k__Bacteria|p__Bacteroidota|c__Bacteroidia|o__Bacteroidales|f__Tannerellaceae|g__Parabacteroides|s__Parabacteroides_goldsteinii	0.346614	0.393939	0	0	0.0832649	0.0464708	0.269569	0.857306	FALSE
k__Bacteria|p__Bacteroidota|c__Bacteroidia|o__Bacteroidales|f__Tannerellaceae|g__Parabacteroides|s__Parabacteroides_gordonii	0.063745	0.121212	0	0	0.00620271	0.00370561	0.135622	0.857306	FALSE
k__Bacteria|p__Bacteroidota|c__Bacteroidia|o__Bacteroidales|f__Tannerellaceae|g__Parabacteroides|s__Parabacteroides_johnsonii	0.163347	0.227273	0	0	0.0549013	0.171461	0.173458	0.857306	FALSE
k__Bacteria|p__Bacteroidota|c__Bacteroidia|o__Bacteroidales|f__Tannerellaceae|g__Parabacteroides|s__Parabacteroides_sp_AGMB00274	0.0557769	0.0151515	0	0	0.0832925	0.00516712	0.170616	0.857306	FALSE
k__Bacteria|p__Bacteroidota|c__Bacteroidia|o__Bacteroidales|f__Tannerellaceae|g__Parabacteroides|s__Parabacteroides_sp_TM07_1AC	0.0478088	0.0909091	0	0	0.00248466	0.00624485	0.166683	0.857306	FALSE
k__Bacteria|p__Bacteroidota|c__CFGB11479|o__OFGB11479|f__FGB11479|g__GGB1630|s__GGB1630_SGB2238	0.00398406	0.0151515	0	0	0.00279968	0.00146439	0.313953	0.857306	FALSE
k__Bacteria|p__Bacteroidota|c__CFGB11479|o__OFGB11479|f__FGB11479|g__GGB1631|s__GGB1631_SGB2239	0.0159363	0.0454545	0	0	0.00356586	0.00561879	0.151322	0.857306	FALSE
k__Bacteria|p__Bacteroidota|c__CFGB1458|o__OFGB1458|f__FGB1458|g__GGB1458|s__GGB1458_SGB2021	0.0278884	0.0606061	0	0	0.017197	0.0781552	0.206297	0.857306	FALSE
k__Bacteria|p__Bacteroidota|c__CFGB602|o__OFGB602|f__FGB602|g__GGB1420|s__GGB1420_SGB1956	0.00398406	0.0151515	0	0	0.000327649	0.00883348	0.308693	0.857306	FALSE
k__Bacteria|p__Bacteroidota|c__CFGB629|o__OFGB629|f__FGB629|g__GGB1496|s__GGB1496_SGB2073	0.00398406	0.0151515	0	0	3.02789e-06	0.00196515	0.308693	0.857306	FALSE
k__Bacteria|p__Candidatus_Melainabacteria|c__CFGB2107|o__OFGB2107|f__FGB2107|g__GGB6001|s__GGB6001_SGB8624	0.00398406	0.0151515	0	0	3.96016e-05	0.00299727	0.308693	0.857306	FALSE
k__Bacteria|p__Candidatus_Saccharibacteria|c__Candidatus_Nanosyncoccalia|o__Candidatus_Nanogingivales|f__Candidatus_Nanogingivalaceae|g__GGB12785|s__GGB12785_SGB19823	0.0278884	0.0606061	0	0	9.58566e-05	0.00027303	0.196228	0.857306	FALSE
k__Bacteria|p__Candidatus_Saccharibacteria|c__Candidatus_Saccharibacteria_unclassified|o__Candidatus_Saccharibacteria_unclassified|f__Candidatus_Saccharibacteria_unclassified|g__Candidatus_Saccharibacteria_unclassified|s__TM7_phylum_sp_oral_taxon_352	0.49004	0.621212	0	0.002225	0.0136433	0.02653	0.249712	0.857306	FALSE
k__Bacteria|p__Candidatus_Saccharibacteria|c__Candidatus_Saccharimonadia|o__Candidatus_Nanosynbacterales|f__Candidatus_Nanosynbacteraceae|g__Candidatus_Nanosynbacter|s__Candidatus_Nanosynbacter_SGB19893	0.00796813	0.030303	0	0	1.31474e-05	9.21212e-05	0.147592	0.857306	FALSE
k__Bacteria|p__Firmicutes|c__Bacilli|o__Bacillales|f__Bacillales_unclassified|g__Gemella|s__Gemella_sanguinis	0.207171	0.272727	0	0	0.00547323	0.00443015	0.289452	0.857306	FALSE
k__Bacteria|p__Firmicutes|c__Bacilli|o__Lactobacillales|f__Enterococcaceae|g__Enterococcus|s__Enterococcus_faecalis	0.059761	0.106061	0	0	0.00210685	0.0145102	0.162704	0.857306	FALSE
k__Bacteria|p__Firmicutes|c__Bacilli|o__Lactobacillales|f__Lactobacillaceae|g__Lacticaseibacillus|s__Lacticaseibacillus_paracasei	0.063745	0.0151515	0	0	0.00614506	9.78788e-05	0.117413	0.857306	FALSE
k__Bacteria|p__Firmicutes|c__Bacilli|o__Lactobacillales|f__Lactobacillaceae|g__Lactobacillus|s__Lactobacillus_amylovorus	0.00398406	0.0151515	0	0	0.0274955	0.020087	0.313953	0.857306	FALSE
k__Bacteria|p__Firmicutes|c__Bacilli|o__Lactobacillales|f__Lactobacillaceae|g__Latilactobacillus|s__Latilactobacillus_sakei	0.00398406	0.0151515	0	0	8.47809e-05	0.000436818	0.308693	0.857306	FALSE
k__Bacteria|p__Firmicutes|c__Bacilli|o__Lactobacillales|f__Lactobacillaceae|g__Leuconostoc|s__Leuconostoc_gelidum	0.00398406	0.0151515	0	0	7.29084e-06	0.000271061	0.308693	0.857306	FALSE
k__Bacteria|p__Firmicutes|c__Bacilli|o__Lactobacillales|f__Lactobacillaceae|g__Limosilactobacillus|s__Limosilactobacillus_portuensis	0.00796813	0.030303	0	0	0.00081247	0.000346061	0.149787	0.857306	FALSE
k__Bacteria|p__Firmicutes|c__Bacilli|o__Lactobacillales|f__Lactobacillaceae|g__Limosilactobacillus|s__Limosilactobacillus_reuteri	0.00398406	0.0151515	0	0	2.99203e-05	0.00194197	0.308693	0.857306	FALSE
k__Bacteria|p__Firmicutes|c__Bacilli|o__Lactobacillales|f__Streptococcaceae|g__Lactococcus|s__Lactococcus_lactis	0.0478088	0.0151515	0	0	0.00105331	0.000723485	0.244399	0.857306	FALSE
k__Bacteria|p__Firmicutes|c__Bacilli|o__Lactobacillales|f__Streptococcaceae|g__Streptococcus|s__Streptococcus_australis	0.521912	0.424242	0.00139	0	0.0536183	0.0290259	0.217697	0.857306	FALSE
k__Bacteria|p__Firmicutes|c__Bacilli|o__Lactobacillales|f__Streptococcaceae|g__Streptococcus|s__Streptococcus_constellatus	0.0836653	0.0454545	0	0	0.00130801	0.000208485	0.296129	0.857306	FALSE
k__Bacteria|p__Firmicutes|c__Bacilli|o__Lactobacillales|f__Streptococcaceae|g__Streptococcus|s__Streptococcus_mitis	0.410359	0.5	0	0.00068	0.0320566	0.0366009	0.233586	0.857306	FALSE
k__Bacteria|p__Firmicutes|c__Bacilli|o__Lactobacillales|f__Streptococcaceae|g__Streptococcus|s__Streptococcus_sobrinus	0.0517928	0.0909091	0	0	0.00171255	0.00351621	0.236756	0.857306	FALSE
k__Bacteria|p__Firmicutes|c__CFGB10325|o__OFGB10325|f__FGB10325|g__GGB4669|s__GGB4669_SGB6458	0.00398406	0.0151515	0	0	0.00010757	0.00015	0.313953	0.857306	FALSE
k__Bacteria|p__Firmicutes|c__CFGB1226|o__OFGB1226|f__FGB1226|g__GGB2996|s__GGB2996_SGB3983	0.0119522	0.030303	0	0	9.40637e-05	0.000701515	0.279932	0.857306	FALSE
k__Bacteria|p__Firmicutes|c__CFGB1226|o__OFGB1226|f__FGB1226|g__GGB58485|s__GGB58485_SGB80143	0.103586	0.151515	0	0	0.00249418	0.00523439	0.264817	0.857306	FALSE
k__Bacteria|p__Firmicutes|c__CFGB1249|o__OFGB1249|f__FGB1249|g__GGB3032|s__GGB3032_SGB4027	0.0159363	0.0454545	0	0	0.000287211	0.00429333	0.146317	0.857306	FALSE
k__Bacteria|p__Firmicutes|c__CFGB1249|o__OFGB1249|f__FGB1249|g__GGB3034|s__GGB3034_SGB4030	0.0916335	0.151515	0	0	0.00103231	0.00574167	0.109208	0.857306	FALSE
k__Bacteria|p__Firmicutes|c__CFGB1292|o__OFGB1292|f__FGB1292|g__GGB3109|s__GGB3109_SGB4119	0.187251	0.242424	0	0	0.0146539	0.0202153	0.309205	0.857306	FALSE
k__Bacteria|p__Firmicutes|c__CFGB1303|o__OFGB1303|f__FGB1303|g__GGB3124|s__GGB3124_SGB4136	0.0119522	0.030303	0	0	0.000613147	0.00122333	0.292571	0.857306	FALSE
k__Bacteria|p__Firmicutes|c__CFGB1311|o__OFGB1311|f__FGB1311|g__GGB3141|s__GGB3141_SGB4154	0.00398406	0.0151515	0	0	9.78486e-05	0.000351515	0.313953	0.857306	FALSE
k__Bacteria|p__Firmicutes|c__CFGB1325|o__OFGB1325|f__FGB1325|g__GGB3176|s__GGB3176_SGB4194	0.00398406	0.0151515	0	0	0.00759438	0.0025203	0.313953	0.857306	FALSE
k__Bacteria|p__Firmicutes|c__CFGB1380|o__OFGB1380|f__FGB1380|g__GGB3363|s__GGB3363_SGB4447	0.115538	0.0606061	0	0	0.0424992	0.00685348	0.173019	0.857306	FALSE
k__Bacteria|p__Firmicutes|c__CFGB1380|o__OFGB1380|f__FGB1380|g__GGB3365|s__GGB3365_SGB4451	0.00398406	0.0151515	0	0	0.00636869	0.00133152	0.313953	0.857306	FALSE
k__Bacteria|p__Firmicutes|c__CFGB1474|o__OFGB1474|f__FGB1474|g__GGB3731|s__GGB3731_SGB5063	0.00398406	0.0151515	0	0	0.0302653	0.00524348	0.313953	0.857306	FALSE
k__Bacteria|p__Firmicutes|c__CFGB15212|o__OFGB15212|f__FGB15212|g__GGB41458|s__GGB41458_SGB58520	0.0876494	0.030303	0	0	0.00311052	0.000215152	0.110868	0.857306	FALSE
k__Bacteria|p__Firmicutes|c__CFGB1765|o__OFGB1765|f__FGB1765|g__GGB31790|s__GGB31790_SGB45159	0.00398406	0.0151515	0	0	0.000297849	0.00191121	0.308693	0.857306	FALSE
k__Bacteria|p__Firmicutes|c__CFGB1765|o__OFGB1765|f__FGB1765|g__GGB4578|s__GGB4578_SGB6328	0.0398406	0.0757576	0	0	0.0186657	0.0359352	0.22462	0.857306	FALSE
k__Bacteria|p__Firmicutes|c__CFGB1765|o__OFGB1765|f__FGB1765|g__GGB4580|s__GGB4580_SGB6330	0.00398406	0.0151515	0	0	0.0030055	0.00842379	0.313953	0.857306	FALSE
k__Bacteria|p__Firmicutes|c__CFGB1765|o__OFGB1765|f__FGB1765|g__GGB4588|s__GGB4588_SGB6347	0.0478088	0.0151515	0	0	0.0140377	0.00240833	0.2391	0.857306	FALSE
k__Bacteria|p__Firmicutes|c__CFGB1765|o__OFGB1765|f__FGB1765|g__GGB4593|s__GGB4593_SGB6353	0.0119522	0.030303	0	0	0.00258813	0.00238879	0.292571	0.857306	FALSE
k__Bacteria|p__Firmicutes|c__CFGB1765|o__OFGB1765|f__FGB1765|g__GGB47174|s__GGB47174_SGB65105	0.00398406	0.0151515	0	0	0.000301275	0.00190182	0.308693	0.857306	FALSE
k__Bacteria|p__Firmicutes|c__CFGB1771|o__OFGB1771|f__FGB1771|g__GGB4626|s__GGB4626_SGB6403	0.00398406	0.0151515	0	0	8.73705e-05	0.00129485	0.308693	0.857306	FALSE
k__Bacteria|p__Firmicutes|c__CFGB1781|o__OFGB1781|f__FGB1781|g__GGB4721|s__GGB4721_SGB6537	0.00398406	0.0151515	0	0	2.09163e-05	3.37879e-05	0.313953	0.857306	FALSE
k__Bacteria|p__Firmicutes|c__CFGB1814|o__OFGB1814|f__FGB1814|g__GGB4802|s__GGB4802_SGB6641	0.00398406	0.0151515	0	0	0.000180757	0.000637424	0.313953	0.857306	FALSE
k__Bacteria|p__Firmicutes|c__CFGB1838|o__OFGB1838|f__FGB1838|g__GGB4884|s__GGB4884_SGB6823	0.0119522	0.030303	0	0	0.000166693	0.000398636	0.289376	0.857306	FALSE
k__Bacteria|p__Firmicutes|c__CFGB1872|o__OFGB1872|f__FGB1872|g__GGB4964|s__GGB4964_SGB6927	0.0438247	0.0909091	0	0	0.00269327	0.00370742	0.127226	0.857306	FALSE
k__Bacteria|p__Firmicutes|c__CFGB2831|o__OFGB2831|f__FGB2831|g__GGB9049|s__GGB9049_SGB13954	0.0119522	0.030303	0	0	0.0303563	0.139124	0.286205	0.857306	FALSE
k__Bacteria|p__Firmicutes|c__CFGB2881|o__OFGB2881|f__FGB2881|g__GGB9189|s__GGB9189_SGB14128	0.0876494	0.0454545	0	0	0.00310331	0.00085303	0.247636	0.857306	FALSE
k__Bacteria|p__Firmicutes|c__CFGB2952|o__OFGB2952|f__FGB2952|g__GGB9293|s__GGB9293_SGB14250	0.063745	0.030303	0	0	0.00663781	0.000957879	0.292897	0.857306	FALSE
k__Bacteria|p__Firmicutes|c__CFGB2959|o__OFGB2959|f__FGB2959|g__GGB9301|s__GGB9301_SGB14262	0.0478088	0.0151515	0	0	0.000702749	0.00050697	0.242624	0.857306	FALSE
k__Bacteria|p__Firmicutes|c__CFGB2964|o__OFGB2964|f__FGB2964|g__GGB9309|s__GGB9309_SGB14270	0.00398406	0.0151515	0	0	0.000846494	0.00136742	0.313953	0.857306	FALSE
k__Bacteria|p__Firmicutes|c__CFGB2979|o__OFGB2979|f__FGB2979|g__GGB40351|s__GGB40351_SGB14301	0.0239044	0.0606061	0	0	0.00614227	0.0351335	0.126575	0.857306	FALSE
k__Bacteria|p__Firmicutes|c__CFGB2984|o__OFGB2984|f__FGB2984|g__GGB9347|s__GGB9347_SGB14313	0.0677291	0.030303	0	0	0.0217203	0.0195545	0.267102	0.857306	FALSE
k__Bacteria|p__Firmicutes|c__CFGB3009|o__OFGB3009|f__FGB3009|g__GGB9476|s__GGB9476_SGB14870	0.00796813	0.030303	0	0	1.39841e-05	0.000517121	0.145421	0.857306	FALSE
k__Bacteria|p__Firmicutes|c__CFGB30328|o__OFGB30328|f__FGB30328|g__GGB52106|s__GGB52106_SGB72838	0.12749	0.0757576	0	0	0.00187299	0.00157879	0.268241	0.857306	FALSE
k__Bacteria|p__Firmicutes|c__CFGB3038|o__OFGB3038|f__FGB3038|g__GGB9529|s__GGB9529_SGB14929	0.0278884	0.0606061	0	0	0.00167243	0.00066803	0.213216	0.857306	FALSE
k__Bacteria|p__Firmicutes|c__CFGB3038|o__OFGB3038|f__FGB3038|g__GGB9534|s__GGB9534_SGB14937	0.282869	0.212121	0	0	0.0157339	0.00571394	0.205902	0.857306	FALSE
k__Bacteria|p__Firmicutes|c__CFGB3041|o__OFGB3041|f__FGB3041|g__GGB9547|s__GGB9547_SGB14953	0.0438247	0.0151515	0	0	0.00267187	1.4697e-05	0.268315	0.857306	FALSE
k__Bacteria|p__Firmicutes|c__CFGB3041|o__OFGB3041|f__FGB3041|g__GGB9548|s__GGB9548_SGB14955	0.0159363	0.0454545	0	0	0.00158566	0.00376061	0.144677	0.857306	FALSE
k__Bacteria|p__Firmicutes|c__CFGB3048|o__OFGB3048|f__FGB3048|g__GGB9559|s__GGB9559_SGB69175	0.00796813	0.030303	0	0	0.000210558	0.000914848	0.149787	0.857306	FALSE
k__Bacteria|p__Firmicutes|c__CFGB3054|o__OFGB3054|f__FGB3054|g__GGB33512|s__GGB33512_SGB15202	0.00398406	0.0151515	0	0	0.0132342	0.00137652	0.313953	0.857306	FALSE
k__Bacteria|p__Firmicutes|c__CFGB3054|o__OFGB3054|f__FGB3054|g__GGB33512|s__GGB33512_SGB15203	0.0517928	0.0151515	0	0	0.00792303	0.00201288	0.205677	0.857306	FALSE
k__Bacteria|p__Firmicutes|c__CFGB3054|o__OFGB3054|f__FGB3054|g__GGB9582|s__GGB9582_SGB15003	0.00796813	0.030303	0	0	0.000635936	0.00548318	0.149787	0.857306	FALSE
k__Bacteria|p__Firmicutes|c__CFGB3069|o__OFGB3069|f__FGB3069|g__GGB9770|s__GGB9770_SGB73065	0.00796813	0.030303	0	0	0.00040506	5.69697e-05	0.152007	0.857306	FALSE
k__Bacteria|p__Firmicutes|c__CFGB3070|o__OFGB3070|f__FGB3070|g__GGB33544|s__GGB33544_SGB53490	0.0318725	0.0606061	0	0	0.00190857	0.0110512	0.262438	0.857306	FALSE
k__Bacteria|p__Firmicutes|c__CFGB3237|o__OFGB3237|f__FGB3237|g__GGB3236|s__GGB3236_SGB4274	0.00398406	0.0151515	0	0	9.44622e-05	0.00637561	0.308693	0.857306	FALSE
k__Bacteria|p__Firmicutes|c__CFGB32970|o__OFGB32970|f__FGB32970|g__GGB51884|s__GGB51884_SGB49168	0.0717131	0.030303	0	0	0.00528765	0.000633788	0.205492	0.857306	FALSE
k__Bacteria|p__Firmicutes|c__CFGB330|o__OFGB330|f__FGB330|g__GGB756|s__GGB756_SGB993	0.00398406	0.0151515	0	0	0.000218765	1.18182e-05	0.313953	0.857306	FALSE
k__Bacteria|p__Firmicutes|c__CFGB38642|o__OFGB38642|f__FGB38642|g__GGB9765|s__GGB9765_SGB15382	0.0876494	0.0454545	0	0	0.00224606	0.00174182	0.272213	0.857306	FALSE
k__Bacteria|p__Firmicutes|c__CFGB38642|o__OFGB38642|f__FGB38642|g__GGB9766|s__GGB9766_SGB15383	0.0478088	0.0909091	0	0	0.0010594	0.00115591	0.190982	0.857306	FALSE
k__Bacteria|p__Firmicutes|c__CFGB38703|o__OFGB38703|f__FGB38703|g__GGB44201|s__GGB44201_SGB61600	0.0119522	0.030303	0	0	2.59761e-05	0.000265	0.279932	0.857306	FALSE
k__Bacteria|p__Firmicutes|c__CFGB4621|o__OFGB4621|f__FGB4621|g__GGB18336|s__GGB18336_SGB20700	0.00398406	0.0151515	0	0	5.7251e-05	1.93939e-05	0.313953	0.857306	FALSE
k__Bacteria|p__Firmicutes|c__CFGB5194|o__OFGB5194|f__FGB5194|g__GGB9466|s__GGB9466_SGB14859	0.0398406	0.0909091	0	0	0.006461	0.000824697	0.11196	0.857306	FALSE
k__Bacteria|p__Firmicutes|c__CFGB72924|o__OFGB72924|f__FGB72924|g__GGB3612|s__GGB3612_SGB4882	0.0478088	0.0151515	0	0	0.028649	0.00569485	0.240857	0.857306	FALSE
k__Bacteria|p__Firmicutes|c__CFGB72|o__OFGB72|f__FGB72|g__GGB105|s__GGB105_SGB124	0.00398406	0.0151515	0	0	3.14741e-05	0.000446212	0.308693	0.857306	FALSE
k__Bacteria|p__Firmicutes|c__CFGB75721|o__OFGB75721|f__FGB75721|g__GGB9523|s__GGB9523_SGB14922	0.0438247	0.0757576	0	0	0.00699048	0.00360727	0.305607	0.857306	FALSE
k__Bacteria|p__Firmicutes|c__CFGB75721|o__OFGB75721|f__FGB75721|g__GGB9524|s__GGB9524_SGB14923	0.0278884	0.0606061	0	0	0.00130769	0.0023947	0.201217	0.857306	FALSE
k__Bacteria|p__Firmicutes|c__CFGB75783|o__OFGB75783|f__FGB75783|g__GGB79419|s__GGB79419_SGB105985	0.00398406	0.0151515	0	0	1.11554e-05	0.000492273	0.308693	0.857306	FALSE
k__Bacteria|p__Firmicutes|c__CFGB79015|o__OFGB79015|f__FGB79015|g__GGB4672|s__GGB4672_SGB6461	0.0159363	0.0454545	0	0	0.00194363	0.00107333	0.156457	0.857306	FALSE
k__Bacteria|p__Firmicutes|c__CFGB79266|o__OFGB79266|f__FGB79266|g__GGB3493|s__GGB3493_SGB4668	0.00398406	0.0151515	0	0	0.000376016	0.000377727	0.313953	0.857306	FALSE
k__Bacteria|p__Firmicutes|c__CFGB9119|o__OFGB9119|f__FGB9119|g__GGB4651|s__GGB4651_SGB6438	0.0119522	0.030303	0	0	0.00844446	0.0141371	0.289376	0.857306	FALSE
k__Bacteria|p__Firmicutes|c__CFGB9119|o__OFGB9119|f__FGB9119|g__GGB4653|s__GGB4653_SGB6440	0.00398406	0.0151515	0	0	0.00054502	0.000558182	0.313953	0.857306	FALSE
k__Bacteria|p__Firmicutes|c__Clostridia|o__Candidatus_Borkfalkiales|f__Candidatus_Borkfalkiaceae|g__GGB9102|s__GGB9102_SGB54310	0.00398406	0.0151515	0	0	7.16335e-05	0.00052	0.308693	0.857306	FALSE
k__Bacteria|p__Firmicutes|c__Clostridia|o__Eubacteriales|f__Christensenellaceae|g__Guopingia|s__Guopingia_tenuis	0.258964	0.19697	0	0	0.00308697	0.00166788	0.228232	0.857306	FALSE
k__Bacteria|p__Firmicutes|c__Clostridia|o__Eubacteriales|f__Clostridiaceae|g__Butyricicoccus|s__Butyricicoccus_faecihominis	0.0119522	0.030303	0	0	0.000153108	0.000421515	0.292571	0.857306	FALSE
k__Bacteria|p__Firmicutes|c__Clostridia|o__Eubacteriales|f__Clostridiaceae|g__Clostridiaceae_unclassified|s__Clostridiaceae_bacterium_Marseille_Q4149	0.231076	0.151515	0	0	0.109512	0.0467759	0.142536	0.857306	FALSE
k__Bacteria|p__Firmicutes|c__Clostridia|o__Eubacteriales|f__Clostridiaceae|g__Clostridium|s__Clostridium_disporicum	0.0278884	0.0606061	0	0	0.00156414	0.00156364	0.201217	0.857306	FALSE
k__Bacteria|p__Firmicutes|c__Clostridia|o__Eubacteriales|f__Clostridiaceae|g__Clostridium|s__Clostridium_sp_AF12_28	0.131474	0.0757576	0	0	0.0168383	0.00824424	0.229129	0.857306	FALSE
k__Bacteria|p__Firmicutes|c__Clostridia|o__Eubacteriales|f__Clostridiaceae|g__Clostridium|s__Clostridium_sp_NSJ_6	0.0557769	0.0151515	0	0	0.00601681	4.51515e-05	0.161829	0.857306	FALSE
k__Bacteria|p__Firmicutes|c__Clostridia|o__Eubacteriales|f__Clostridiaceae|g__GGB3550|s__GGB3550_SGB4746	0.14741	0.227273	0	0	0.0150673	0.0507308	0.110689	0.857306	FALSE
k__Bacteria|p__Firmicutes|c__Clostridia|o__Eubacteriales|f__Clostridiaceae|g__GGB9580|s__GGB9580_SGB14998	0.0358566	0.0757576	0	0	0.00130127	0.00880318	0.168892	0.857306	FALSE
k__Bacteria|p__Firmicutes|c__Clostridia|o__Eubacteriales|f__Eubacteriaceae|g__Eubacteriaceae_unclassified|s__Eubacteriaceae_bacterium	0.398406	0.318182	0	0	0.0609626	0.0334088	0.158735	0.857306	FALSE
k__Bacteria|p__Firmicutes|c__Clostridia|o__Eubacteriales|f__Eubacteriaceae|g__Eubacteriaceae_unclassified|s__Eubacteriaceae_bacterium_CHKCI004	0.0358566	0.0757576	0	0	0.00249861	0.00638955	0.163701	0.857306	FALSE
k__Bacteria|p__Firmicutes|c__Clostridia|o__Eubacteriales|f__Eubacteriaceae|g__Pseudoramibacter|s__Pseudoramibacter_alactolyticus	0.00398406	0.0151515	0	0	3.14741e-05	0.000118788	0.313953	0.857306	FALSE
k__Bacteria|p__Firmicutes|c__Clostridia|o__Eubacteriales|f__Eubacteriales_unclassified|g__Eubacteriales_unclassified|s__Clostridiales_bacterium_KLE1615	0.693227	0.590909	0.01867	0.00639	0.0766661	0.073292	0.174094	0.857306	FALSE
k__Bacteria|p__Firmicutes|c__Clostridia|o__Eubacteriales|f__Eubacteriales_unclassified|g__Fenollaria|s__Fenollaria_timonensis	0.00398406	0.0151515	0	0	4.37052e-05	5.51515e-05	0.313953	0.857306	FALSE
k__Bacteria|p__Firmicutes|c__Clostridia|o__Eubacteriales|f__Eubacteriales_unclassified|g__GGB9759|s__GGB9759_SGB15370	0.0796813	0.136364	0	0	0.00360757	0.00398833	0.163236	0.857306	FALSE
k__Bacteria|p__Firmicutes|c__Clostridia|o__Eubacteriales|f__Eubacteriales_unclassified|g__GGB9760|s__GGB9760_SGB15374	0.167331	0.212121	0	0	0.0156708	0.0212048	0.305298	0.857306	FALSE
k__Bacteria|p__Firmicutes|c__Clostridia|o__Eubacteriales|f__Eubacteriales_unclassified|g__Gemmiger|s__Gemmiger_formicilis	0.621514	0.69697	0.14101	0.313395	0.805005	0.561439	0.293995	0.857306	FALSE
k__Bacteria|p__Firmicutes|c__Clostridia|o__Eubacteriales|f__Eubacteriales_unclassified|g__Gemmiger|s__Gemmiger_gallinarum	0.00398406	0.0151515	0	0	7.56574e-05	8.16667e-05	0.313953	0.857306	FALSE
k__Bacteria|p__Firmicutes|c__Clostridia|o__Eubacteriales|f__Eubacteriales_unclassified|g__Gemmiger|s__Gemmiger_sp_An50	0.00398406	0.0151515	0	0	4.52988e-05	0.00194015	0.308693	0.857306	FALSE
k__Bacteria|p__Firmicutes|c__Clostridia|o__Eubacteriales|f__Eubacteriales_unclassified|g__Levyella|s__Levyella_massiliensis	0.0159363	0.0454545	0	0	0.0015953	0.000680606	0.147971	0.857306	FALSE
k__Bacteria|p__Firmicutes|c__Clostridia|o__Eubacteriales|f__Eubacteriales_unclassified|g__Massilistercora|s__Massilistercora_timonensis	0.0717131	0.106061	0	0	0.00156494	0.0165444	0.311345	0.857306	FALSE
k__Bacteria|p__Firmicutes|c__Clostridia|o__Eubacteriales|f__Lachnospiraceae|g__Bariatricus|s__Bariatricus_massiliensis	0.00796813	0.030303	0	0	0.000441952	0.000143939	0.152007	0.857306	FALSE
k__Bacteria|p__Firmicutes|c__Clostridia|o__Eubacteriales|f__Lachnospiraceae|g__Blautia|s__Blautia_SGB4815	0.306773	0.409091	0	0	0.015263	0.00910167	0.163537	0.857306	FALSE
k__Bacteria|p__Firmicutes|c__Clostridia|o__Eubacteriales|f__Lachnospiraceae|g__Blautia|s__Blautia_caecimuris	0.398406	0.454545	0	0	0.084	0.25204	0.25844	0.857306	FALSE
k__Bacteria|p__Firmicutes|c__Clostridia|o__Eubacteriales|f__Lachnospiraceae|g__Blautia|s__Blautia_faecis	0.896414	0.833333	0.07207	0.05369	0.168173	0.183922	0.217745	0.857306	FALSE
k__Bacteria|p__Firmicutes|c__Clostridia|o__Eubacteriales|f__Lachnospiraceae|g__Coprococcus|s__Coprococcus_SGB106014	0.00398406	0.0151515	0	0	5.14343e-05	0.000183939	0.313953	0.857306	FALSE
k__Bacteria|p__Firmicutes|c__Clostridia|o__Eubacteriales|f__Lachnospiraceae|g__Cuneatibacter|s__Cuneatibacter_caecimuris	0.059761	0.0151515	0	0	0.000238446	0.000347879	0.150361	0.857306	FALSE
k__Bacteria|p__Firmicutes|c__Clostridia|o__Eubacteriales|f__Lachnospiraceae|g__Diplocloster|s__Diplocloster_agilis	0.0996016	0.0454545	0	0	0.000849004	1.71212e-05	0.139005	0.857306	FALSE
k__Bacteria|p__Firmicutes|c__Clostridia|o__Eubacteriales|f__Lachnospiraceae|g__Eisenbergiella|s__Eisenbergiella_tayi	0.215139	0.30303	0	0	0.00986108	0.0221502	0.242557	0.857306	FALSE
k__Bacteria|p__Firmicutes|c__Clostridia|o__Eubacteriales|f__Lachnospiraceae|g__Fusicatenibacter|s__Fusicatenibacter_saccharivorans	0.824701	0.772727	0.24454	0.172045	0.520801	0.413729	0.168004	0.857306	FALSE
k__Bacteria|p__Firmicutes|c__Clostridia|o__Eubacteriales|f__Lachnospiraceae|g__GGB3429|s__GGB3429_SGB71704	0.00796813	0.030303	0	0	0.000108327	0.000224242	0.152007	0.857306	FALSE
k__Bacteria|p__Firmicutes|c__Clostridia|o__Eubacteriales|f__Lachnospiraceae|g__GGB3451|s__GGB3451_SGB4605	0.00398406	0.0151515	0	0	0.000248845	0.0312656	0.308693	0.857306	FALSE
k__Bacteria|p__Firmicutes|c__Clostridia|o__Eubacteriales|f__Lachnospiraceae|g__GGB3496|s__GGB3496_SGB4671	0.00398406	0.0151515	0	0	0.000229761	0.00142152	0.308693	0.857306	FALSE
k__Bacteria|p__Firmicutes|c__Clostridia|o__Eubacteriales|f__Lachnospiraceae|g__GGB3534|s__GGB3534_SGB4722	0.250996	0.181818	0	0	0.00817753	0.00738	0.302968	0.857306	FALSE
k__Bacteria|p__Firmicutes|c__Clostridia|o__Eubacteriales|f__Lachnospiraceae|g__GGB3538|s__GGB3538_SGB4728	0.0438247	0.0151515	0	0	0.00170363	3.81818e-05	0.272282	0.857306	FALSE
k__Bacteria|p__Firmicutes|c__Clostridia|o__Eubacteriales|f__Lachnospiraceae|g__GGB35456|s__GGB35456_SGB66051	0.00398406	0.0151515	0	0	6.69323e-06	0.00102212	0.308693	0.857306	FALSE
k__Bacteria|p__Firmicutes|c__Clostridia|o__Eubacteriales|f__Lachnospiraceae|g__GGB3653|s__GGB3653_SGB4964	0.183267	0.257576	0	0	0.0100725	0.0315283	0.139057	0.857306	FALSE
k__Bacteria|p__Firmicutes|c__Clostridia|o__Eubacteriales|f__Lachnospiraceae|g__GGB3817|s__GGB3817_SGB5182	0.243028	0.166667	0	0	0.019815	0.0130595	0.209932	0.857306	FALSE
k__Bacteria|p__Firmicutes|c__Clostridia|o__Eubacteriales|f__Lachnospiraceae|g__GGB3819|s__GGB3819_SGB5184	0.111554	0.166667	0	0	0.0133629	0.0175789	0.235991	0.857306	FALSE
k__Bacteria|p__Firmicutes|c__Clostridia|o__Eubacteriales|f__Lachnospiraceae|g__GGB38239|s__GGB38239_SGB47716	0.0517928	0.0151515	0	0	0.00512486	0.00209227	0.202656	0.857306	FALSE
k__Bacteria|p__Firmicutes|c__Clostridia|o__Eubacteriales|f__Lachnospiraceae|g__GGB3828|s__GGB3828_SGB5197	0.247012	0.181818	0	0	0.00893809	0.00540227	0.274713	0.857306	FALSE
k__Bacteria|p__Firmicutes|c__Clostridia|o__Eubacteriales|f__Lachnospiraceae|g__GGB3862|s__GGB3862_SGB5239	0.00398406	0.0151515	0	0	0.000426892	2.60606e-05	0.313953	0.857306	FALSE
k__Bacteria|p__Firmicutes|c__Clostridia|o__Eubacteriales|f__Lachnospiraceae|g__GGB3883|s__GGB3883_SGB5265	0.0239044	0.0606061	0	0	0.000188048	0.000439545	0.134174	0.857306	FALSE
k__Bacteria|p__Firmicutes|c__Clostridia|o__Eubacteriales|f__Lachnospiraceae|g__GGB51521|s__GGB51521_SGB66596	0.00398406	0.0151515	0	0	0.000586494	7.4697e-05	0.313953	0.857306	FALSE
k__Bacteria|p__Firmicutes|c__Clostridia|o__Eubacteriales|f__Lachnospiraceae|g__GGB58067|s__GGB58067_SGB79698	0.00796813	0.030303	0	0	1.21514e-05	0.000360455	0.145421	0.857306	FALSE
k__Bacteria|p__Firmicutes|c__Clostridia|o__Eubacteriales|f__Lachnospiraceae|g__GGB74505|s__GGB74505_SGB47518	0.0239044	0.0606061	0	0	0.000991434	0.00141803	0.132883	0.857306	FALSE
k__Bacteria|p__Firmicutes|c__Clostridia|o__Eubacteriales|f__Lachnospiraceae|g__Jutongia|s__Jutongia_hominis	0.10757	0.0606061	0	0	0.018688	0.00370167	0.237355	0.857306	FALSE
k__Bacteria|p__Firmicutes|c__Clostridia|o__Eubacteriales|f__Lachnospiraceae|g__Lachnoanaerobaculum|s__Lachnoanaerobaculum_umeaense	0.00398406	0.0151515	0	0	0.000126853	9.0303e-05	0.313953	0.857306	FALSE
k__Bacteria|p__Firmicutes|c__Clostridia|o__Eubacteriales|f__Lachnospiraceae|g__Lachnoclostridium|s__Lachnoclostridium_sp_An138	0.131474	0.0757576	0	0	0.00356044	0.00120182	0.22196	0.857306	FALSE
k__Bacteria|p__Firmicutes|c__Clostridia|o__Eubacteriales|f__Lachnospiraceae|g__Lachnoclostridium|s__Lachnoclostridium_sp_An14	0.063745	0.0151515	0	0	0.00294749	0.00188348	0.126745	0.857306	FALSE
k__Bacteria|p__Firmicutes|c__Clostridia|o__Eubacteriales|f__Lachnospiraceae|g__Lachnospiraceae_unclassified|s__Eubacterium_rectale	0.605578	0.69697	0.27923	0.990975	1.83494	2.07471	0.243204	0.857306	FALSE
k__Bacteria|p__Firmicutes|c__Clostridia|o__Eubacteriales|f__Lachnospiraceae|g__Lachnospiraceae_unclassified|s__Lachnospiraceae_bacterium_EP_SM_12S_S03	0.0119522	0.030303	0	0	0.00340343	0.000760455	0.299032	0.857306	FALSE
k__Bacteria|p__Firmicutes|c__Clostridia|o__Eubacteriales|f__Lachnospiraceae|g__Lachnospiraceae_unclassified|s__Lachnospiraceae_bacterium_NSJ_143	0.00796813	0.030303	0	0	0.00021996	0.000803636	0.149787	0.857306	FALSE
k__Bacteria|p__Firmicutes|c__Clostridia|o__Eubacteriales|f__Lachnospiraceae|g__Lachnospiraceae_unclassified|s__Lachnospiraceae_unclassified_SGB47637	0.00398406	0.0151515	0	0	0.00615908	0.000424394	0.313953	0.857306	FALSE
k__Bacteria|p__Firmicutes|c__Clostridia|o__Eubacteriales|f__Lachnospiraceae|g__Lachnospira|s__Lachnospira_eligens	0.581673	0.5	0.0951	0.000565	1.24351	0.782681	0.198532	0.857306	FALSE
k__Bacteria|p__Firmicutes|c__Clostridia|o__Eubacteriales|f__Lachnospiraceae|g__Lachnospira|s__Lachnospira_sp_NSJ_43	0.223108	0.151515	0	0	0.252091	0.0615095	0.180626	0.857306	FALSE
k__Bacteria|p__Firmicutes|c__Clostridia|o__Eubacteriales|f__Lachnospiraceae|g__Luxibacter|s__Luxibacter_massiliensis	0.00398406	0.0151515	0	0	1.34263e-05	4.84848e-06	0.313953	0.857306	FALSE
k__Bacteria|p__Firmicutes|c__Clostridia|o__Eubacteriales|f__Lachnospiraceae|g__Mediterraneibacter|s__Mediterraneibacter_SGB4598	0.0119522	0.030303	0	0	7.71713e-05	0.0369338	0.289376	0.857306	FALSE
k__Bacteria|p__Firmicutes|c__Clostridia|o__Eubacteriales|f__Lachnospiraceae|g__Mediterraneibacter|s__Mediterraneibacter_SGB48424	0.334661	0.409091	0	0	0.00825466	0.00908636	0.25127	0.857306	FALSE
k__Bacteria|p__Firmicutes|c__Clostridia|o__Eubacteriales|f__Lachnospiraceae|g__Mediterraneibacter|s__Ruminococcus_lactaris	0.243028	0.151515	0	0	0.209509	0.140759	0.139529	0.857306	FALSE
k__Bacteria|p__Firmicutes|c__Clostridia|o__Eubacteriales|f__Lachnospiraceae|g__Merdimonas|s__Merdimonas_faecis	0.211155	0.136364	0	0	0.0180068	0.0103852	0.273399	0.857306	FALSE
k__Bacteria|p__Firmicutes|c__Clostridia|o__Eubacteriales|f__Lachnospiraceae|g__Oliverpabstia|s__Oliverpabstia_intestinalis	0.366534	0.272727	0	0	0.0977324	0.0410026	0.113196	0.857306	FALSE
k__Bacteria|p__Firmicutes|c__Clostridia|o__Eubacteriales|f__Lachnospiraceae|g__Oribacterium|s__Oribacterium_SGB96486	0.00398406	0.0151515	0	0	3.66534e-05	1.48485e-05	0.313953	0.857306	FALSE
k__Bacteria|p__Firmicutes|c__Clostridia|o__Eubacteriales|f__Lachnospiraceae|g__Roseburia|s__Roseburia_sp_AM23_20	0.0239044	0.0606061	0	0	0.032921	0.0262571	0.125341	0.857306	FALSE
k__Bacteria|p__Firmicutes|c__Clostridia|o__Eubacteriales|f__Lachnospiraceae|g__Sellimonas|s__Sellimonas_caecigallum	0.00796813	0.030303	0	0	6.14741e-05	0.00231409	0.145421	0.857306	FALSE
k__Bacteria|p__Firmicutes|c__Clostridia|o__Eubacteriales|f__Lachnospiraceae|g__Shuttleworthia|s__Shuttleworthia_satelles	0.00398406	0.0151515	0	0	0.000100478	0.000565	0.308693	0.857306	FALSE
k__Bacteria|p__Firmicutes|c__Clostridia|o__Eubacteriales|f__Lachnospiraceae|g__Tyzzerella|s__Tyzzerella_nexilis	0.258964	0.363636	0	0	0.254406	0.236622	0.135127	0.857306	FALSE
k__Bacteria|p__Firmicutes|c__Clostridia|o__Eubacteriales|f__Oscillospiraceae|g__Anaerotruncus|s__Anaerotruncus_colihominis	0.334661	0.424242	0	0	0.00951124	0.0177709	0.107068	0.857306	FALSE
k__Bacteria|p__Firmicutes|c__Clostridia|o__Eubacteriales|f__Oscillospiraceae|g__Flavonifractor|s__Flavonifractor_plautii	0.928287	0.893939	0.12789	0.121835	0.321915	0.256172	0.245369	0.857306	FALSE
k__Bacteria|p__Firmicutes|c__Clostridia|o__Eubacteriales|f__Oscillospiraceae|g__Flavonifractor|s__Flavonifractor_sp_An112	0.00796813	0.030303	0	0	0.000329482	0.00931712	0.145421	0.857306	FALSE
k__Bacteria|p__Firmicutes|c__Clostridia|o__Eubacteriales|f__Oscillospiraceae|g__Flavonifractor|s__Flavonifractor_sp_An135	0.00398406	0.0151515	0	0	3.94422e-06	0.00192273	0.308693	0.857306	FALSE
k__Bacteria|p__Firmicutes|c__Clostridia|o__Eubacteriales|f__Oscillospiraceae|g__GGB13489|s__GGB13489_SGB15224	0.0517928	0.0151515	0	0	0.00212904	0.000137121	0.192336	0.857306	FALSE
k__Bacteria|p__Firmicutes|c__Clostridia|o__Eubacteriales|f__Oscillospiraceae|g__GGB3340|s__GGB3340_SGB4419	0.00398406	0.0151515	0	0	0.00060004	0.00385682	0.308693	0.857306	FALSE
k__Bacteria|p__Firmicutes|c__Clostridia|o__Eubacteriales|f__Oscillospiraceae|g__GGB36331|s__GGB36331_SGB53806	0.0119522	0.030303	0	0	0.00126649	0.00134333	0.289376	0.857306	FALSE
k__Bacteria|p__Firmicutes|c__Clostridia|o__Eubacteriales|f__Oscillospiraceae|g__GGB38744|s__GGB38744_SGB14842	0.103586	0.166667	0	0	0.0144898	0.0134577	0.149847	0.857306	FALSE
k__Bacteria|p__Firmicutes|c__Clostridia|o__Eubacteriales|f__Oscillospiraceae|g__GGB45537|s__GGB45537_SGB63217	0.0199203	0.0454545	0	0	7.17131e-05	0.00680061	0.233428	0.857306	FALSE
k__Bacteria|p__Firmicutes|c__Clostridia|o__Eubacteriales|f__Oscillospiraceae|g__GGB9495|s__GGB9495_SGB14892	0.0159363	0.0454545	0	0	0.000418167	0.00169182	0.147971	0.857306	FALSE
k__Bacteria|p__Firmicutes|c__Clostridia|o__Eubacteriales|f__Oscillospiraceae|g__GGB9590|s__GGB9590_SGB15012	0.0876494	0.030303	0	0	0.0026008	0.00025197	0.111606	0.857306	FALSE
k__Bacteria|p__Firmicutes|c__Clostridia|o__Eubacteriales|f__Oscillospiraceae|g__GGB9602|s__GGB9602_SGB15028	0.059761	0.0151515	0	0	0.00328761	0.00029197	0.141539	0.857306	FALSE
k__Bacteria|p__Firmicutes|c__Clostridia|o__Eubacteriales|f__Oscillospiraceae|g__GGB9627|s__GGB9627_SGB15081	0.195219	0.136364	0	0	0.0172909	0.00598045	0.228038	0.857306	FALSE
k__Bacteria|p__Firmicutes|c__Clostridia|o__Eubacteriales|f__Oscillospiraceae|g__GGB9634|s__GGB9634_SGB15095	0.00398406	0.0151515	0	0	1.69323e-05	0.00112303	0.308693	0.857306	FALSE
k__Bacteria|p__Firmicutes|c__Clostridia|o__Eubacteriales|f__Oscillospiraceae|g__GGB9634|s__GGB9634_SGB15099	0.00398406	0.0151515	0	0	6.3745e-06	0.00629182	0.308693	0.857306	FALSE
k__Bacteria|p__Firmicutes|c__Clostridia|o__Eubacteriales|f__Oscillospiraceae|g__GGB9634|s__GGB9634_SGB15101	0.00398406	0.0151515	0	0	9.19124e-05	0.000957121	0.308693	0.857306	FALSE
k__Bacteria|p__Firmicutes|c__Clostridia|o__Eubacteriales|f__Oscillospiraceae|g__GGB9635|s__GGB9635_SGB15103	0.0159363	0.0454545	0	0	0.00266813	0.0171612	0.144677	0.857306	FALSE
k__Bacteria|p__Firmicutes|c__Clostridia|o__Eubacteriales|f__Oscillospiraceae|g__GGB9668|s__GGB9668_SGB15165	0.00796813	0.030303	0	0	0.0018745	0.019147	0.149787	0.857306	FALSE
k__Bacteria|p__Firmicutes|c__Clostridia|o__Eubacteriales|f__Oscillospiraceae|g__GGB9708|s__GGB9708_SGB15233	0.119522	0.0757576	0	0	0.057817	0.0109565	0.285513	0.857306	FALSE
k__Bacteria|p__Firmicutes|c__Clostridia|o__Eubacteriales|f__Oscillospiraceae|g__GGB9737|s__GGB9737_SGB15309	0.0119522	0.030303	0	0	0.00155259	0.00239227	0.292571	0.857306	FALSE
k__Bacteria|p__Firmicutes|c__Clostridia|o__Eubacteriales|f__Oscillospiraceae|g__Hydrogeniiclostridium|s__Hydrogeniiclostridium_mannosilyticum	0.163347	0.106061	0	0	0.00274163	0.000580606	0.232839	0.857306	FALSE
k__Bacteria|p__Firmicutes|c__Clostridia|o__Eubacteriales|f__Oscillospiraceae|g__Lawsonibacter|s__Lawsonibacter_hominis	0.0956175	0.0454545	0	0	0.00281809	0.000695152	0.187264	0.857306	FALSE
k__Bacteria|p__Firmicutes|c__Clostridia|o__Eubacteriales|f__Oscillospiraceae|g__Massiliimalia|s__Massiliimalia_massiliensis	0.103586	0.0606061	0	0	0.000478327	0.000194091	0.293441	0.857306	FALSE
k__Bacteria|p__Firmicutes|c__Clostridia|o__Eubacteriales|f__Oscillospiraceae|g__Massiliimalia|s__Massiliimalia_timonensis	0.247012	0.151515	0	0	0.00508777	0.000932879	0.108836	0.857306	FALSE
k__Bacteria|p__Firmicutes|c__Clostridia|o__Eubacteriales|f__Oscillospiraceae|g__Monoglobus|s__Monoglobus_pectinilyticus	0.103586	0.0454545	0	0	0.0128553	0.000600303	0.125253	0.857306	FALSE
k__Bacteria|p__Firmicutes|c__Clostridia|o__Eubacteriales|f__Oscillospiraceae|g__Oscillospiraceae_unclassified|s__Oscillospiraceae_bacterium	0.159363	0.106061	0	0	0.0416565	0.0500345	0.270826	0.857306	FALSE
k__Bacteria|p__Firmicutes|c__Clostridia|o__Eubacteriales|f__Oscillospiraceae|g__Oscillospiraceae_unclassified|s__Oscillospiraceae_bacterium_CLA_AA_H250	0.442231	0.363636	0	0	0.145583	0.12504	0.273345	0.857306	FALSE
k__Bacteria|p__Firmicutes|c__Clostridia|o__Eubacteriales|f__Oscillospiraceae|g__Provencibacterium|s__Provencibacterium_massiliense	0.159363	0.212121	0	0	0.000922669	0.00240424	0.30188	0.857306	FALSE
k__Bacteria|p__Firmicutes|c__Clostridia|o__Eubacteriales|f__Oscillospiraceae|g__Ruminococcus|s__Ruminococcus_bovis	0.00398406	0.0151515	0	0	0.0012753	0.001365	0.313953	0.857306	FALSE
k__Bacteria|p__Firmicutes|c__Clostridia|o__Eubacteriales|f__Oscillospiraceae|g__Ruminococcus|s__Ruminococcus_sp_AF13_28	0.262948	0.348485	0	0	0.037071	0.0410073	0.220695	0.857306	FALSE
k__Bacteria|p__Firmicutes|c__Clostridia|o__Eubacteriales|f__Oscillospiraceae|g__Vescimonas|s__Vescimonas_coprocola	0.561753	0.69697	0.00998	0.032175	0.109566	0.136362	0.110086	0.857306	FALSE
k__Bacteria|p__Firmicutes|c__Clostridia|o__Eubacteriales|f__Peptostreptococcaceae|g__Filifactor|s__Filifactor_alocis	0.00796813	0.030303	0	0	0.000261434	3.01515e-05	0.154252	0.857306	FALSE
k__Bacteria|p__Firmicutes|c__Clostridia|o__Eubacteriales|f__Peptostreptococcaceae|g__GGB4456|s__GGB4456_SGB6141	0.0398406	0.0757576	0	0	0.00105271	0.00271333	0.221504	0.857306	FALSE
k__Bacteria|p__Firmicutes|c__Clostridia|o__Eubacteriales|f__Peptostreptococcaceae|g__Intestinibacter|s__Intestinibacter_bartlettii	0.262948	0.166667	0	0	0.0111432	0.0145691	0.195349	0.857306	FALSE
k__Bacteria|p__Firmicutes|c__Erysipelotrichia|o__Erysipelotrichales|f__Coprobacillaceae|g__Catenibacterium|s__Catenibacterium_mitsuokai	0.0318725	0.0606061	0	0	0.00851618	0.0137094	0.288551	0.857306	FALSE
k__Bacteria|p__Firmicutes|c__Erysipelotrichia|o__Erysipelotrichales|f__Coprobacillaceae|g__Coprobacillus|s__Coprobacillus_cateniformis	0.0836653	0.136364	0	0	0.00182618	0.00777061	0.156729	0.857306	FALSE
k__Bacteria|p__Firmicutes|c__Erysipelotrichia|o__Erysipelotrichales|f__Erysipelotrichaceae|g__Candidatus_Stoquefichus|s__Candidatus_Stoquefichus_sp_SB1	0.00796813	0.030303	0	0	1.32271e-05	0.000765303	0.145421	0.857306	FALSE
k__Bacteria|p__Firmicutes|c__Erysipelotrichia|o__Erysipelotrichales|f__Erysipelotrichaceae|g__Erysipelotrichaceae_unclassified|s__Erysipelotrichaceae_bacterium_LH1062	0.00398406	0.0151515	0	0	4.54183e-06	4.59091e-05	0.308693	0.857306	FALSE
k__Bacteria|p__Firmicutes|c__Erysipelotrichia|o__Erysipelotrichales|f__Erysipelotrichaceae|g__Holdemania|s__Holdemania_filiformis	0.390438	0.484848	0	0	0.0108239	0.0138056	0.175876	0.857306	FALSE
k__Bacteria|p__Firmicutes|c__Erysipelotrichia|o__Erysipelotrichales|f__Erysipelotrichaceae|g__Holdemania|s__Holdemania_sp_1001095H_141210_F2	0.0517928	0.0151515	0	0	0.0021651	0.000318333	0.195244	0.857306	FALSE
k__Bacteria|p__Firmicutes|c__Erysipelotrichia|o__Erysipelotrichales|f__Erysipelotrichaceae|g__Longicatena|s__Longicatena_caecimuris	0.10757	0.0454545	0	0	0.0199375	0.000141364	0.105608	0.857306	FALSE
k__Bacteria|p__Firmicutes|c__Erysipelotrichia|o__Erysipelotrichales|f__Erysipelotrichaceae|g__Massilimicrobiota|s__Massilimicrobiota_timonensis	0.266932	0.19697	0	0	0.0212128	0.0141439	0.272684	0.857306	FALSE
k__Bacteria|p__Firmicutes|c__Firmicutes_unclassified|o__Firmicutes_unclassified|f__Firmicutes_unclassified|g__GGB9509|s__GGB9509_SGB14906	0.231076	0.287879	0	0	0.0209916	0.0195197	0.297341	0.857306	FALSE
k__Bacteria|p__Firmicutes|c__Firmicutes_unclassified|o__Firmicutes_unclassified|f__Firmicutes_unclassified|g__GGB9513|s__GGB9513_SGB14911	0.00398406	0.0151515	0	0	0.000234303	0.00522212	0.308693	0.857306	FALSE
k__Bacteria|p__Firmicutes|c__Negativicutes|o__Acidaminococcales|f__Acidaminococcaceae|g__GGB4243|s__GGB4243_SGB5738	0.0159363	0.0454545	0	0	0.000231713	0.0311368	0.138257	0.857306	FALSE
k__Bacteria|p__Firmicutes|c__Negativicutes|o__Acidaminococcales|f__Acidaminococcaceae|g__GGB4257|s__GGB4257_SGB5789	0.00398406	0.0151515	0	0	0.000167809	0.00886439	0.308693	0.857306	FALSE
k__Bacteria|p__Firmicutes|c__Negativicutes|o__Selenomonadales|f__Selenomonadaceae|g__Selenomonas|s__Selenomonas_SGB5880	0.0159363	0.0454545	0	0	0.000455976	0.000169242	0.146317	0.857306	FALSE
k__Bacteria|p__Firmicutes|c__Negativicutes|o__Veillonellales|f__Veillonellaceae|g__Allisonella|s__Allisonella_histaminiformans	0.338645	0.409091	0	0	0.0322024	0.056408	0.138202	0.857306	FALSE
k__Bacteria|p__Firmicutes|c__Negativicutes|o__Veillonellales|f__Veillonellaceae|g__Megasphaera|s__Megasphaera_sp_NM10	0.0796813	0.136364	0	0	0.141448	0.241797	0.136797	0.857306	FALSE
k__Bacteria|p__Firmicutes|c__Negativicutes|o__Veillonellales|f__Veillonellaceae|g__Veillonella|s__Veillonella_denticariosi	0.0199203	0.0454545	0	0	0.00035494	0.000936212	0.235615	0.857306	FALSE
k__Bacteria|p__Firmicutes|c__Negativicutes|o__Veillonellales|f__Veillonellaceae|g__Veillonella|s__Veillonella_parvula	0.565737	0.590909	0.00303	0.00628	0.290686	0.221546	0.264849	0.857306	FALSE
k__Bacteria|p__Firmicutes|c__Negativicutes|o__Veillonellales|f__Veillonellaceae|g__Veillonella|s__Veillonella_ratti	0.0278884	0.0606061	0	0	0.174847	0.162347	0.199544	0.857306	FALSE
k__Bacteria|p__Firmicutes|c__Negativicutes|o__Veillonellales|f__Veillonellaceae|g__Veillonella|s__Veillonella_tobetsuensis	0.0916335	0.151515	0	0	0.0029657	0.0336573	0.107642	0.857306	FALSE
k__Bacteria|p__Firmicutes|c__Tissierellia|o__Tissierellales|f__Peptoniphilaceae|g__Finegoldia|s__Finegoldia_magna	0.0159363	0.0454545	0	0	0.00109255	0.000294697	0.158197	0.857306	FALSE
k__Bacteria|p__Fusobacteria|c__Fusobacteriia|o__Fusobacteriales|f__Fusobacteriaceae|g__Fusobacterium|s__Fusobacterium_SGB6028	0.0159363	0.0454545	0	0	0.0043539	0.0236155	0.141439	0.857306	FALSE
k__Bacteria|p__Fusobacteria|c__Fusobacteriia|o__Fusobacteriales|f__Fusobacteriaceae|g__Fusobacterium|s__Fusobacterium_perfoetens	0.00398406	0.0151515	0	0	0.000714024	0.000221212	0.313953	0.857306	FALSE
k__Bacteria|p__Fusobacteria|c__Fusobacteriia|o__Fusobacteriales|f__Fusobacteriaceae|g__Fusobacterium|s__Fusobacterium_ulcerans	0.131474	0.212121	0	0	0.0485907	0.282179	0.113893	0.857306	FALSE
k__Bacteria|p__Fusobacteria|c__Fusobacteriia|o__Fusobacteriales|f__Fusobacteriaceae|g__GGB4379|s__GGB4379_SGB70926	0.00398406	0.0151515	0	0	0.00305378	0.0620261	0.308693	0.857306	FALSE
k__Bacteria|p__Lentisphaerae|c__CFGB2345|o__OFGB2345|f__FGB2345|g__GGB6470|s__GGB6470_SGB9153	0.0438247	0.0757576	0	0	0.0039904	0.00371742	0.311276	0.857306	FALSE
k__Bacteria|p__Lentisphaerae|c__CFGB2378|o__OFGB2378|f__FGB2378|g__GGB6518|s__GGB6518_SGB9205	0.0318725	0.0606061	0	0	0.00199171	0.000620909	0.294818	0.857306	FALSE
k__Bacteria|p__Lentisphaerae|c__CFGB2378|o__OFGB2378|f__FGB2378|g__GGB6520|s__GGB6520_SGB9209	0.00398406	0.0151515	0	0	0.000753147	0.000124394	0.313953	0.857306	FALSE
k__Bacteria|p__Proteobacteria|c__Betaproteobacteria|o__Burkholderiales|f__Sutterellaceae|g__GGB49458|s__GGB49458_SGB69380	0.00398406	0.0151515	0	0	4.90837e-05	0.00399924	0.308693	0.857306	FALSE
k__Bacteria|p__Proteobacteria|c__Betaproteobacteria|o__Burkholderiales|f__Sutterellaceae|g__GGB6546|s__GGB6546_SGB9245	0.00398406	0.0151515	0	0	0.00243622	0.00444788	0.313953	0.857306	FALSE
k__Bacteria|p__Proteobacteria|c__Betaproteobacteria|o__Burkholderiales|f__Sutterellaceae|g__GGB6554|s__GGB6554_SGB9257	0.0119522	0.030303	0	0	0.00256781	0.000637273	0.289376	0.857306	FALSE
k__Bacteria|p__Proteobacteria|c__Betaproteobacteria|o__Burkholderiales|f__Sutterellaceae|g__Sutterella|s__Sutterella_SGB9281	0.131474	0.0606061	0	0	0.0969111	0.0454038	0.111158	0.857306	FALSE
k__Bacteria|p__Proteobacteria|c__Betaproteobacteria|o__Burkholderiales|f__Sutterellaceae|g__Sutterella|s__Sutterella_SGB9293	0.00398406	0.0151515	0	0	0.000379482	0.00192924	0.308693	0.857306	FALSE
k__Bacteria|p__Proteobacteria|c__Betaproteobacteria|o__Burkholderiales|f__Sutterellaceae|g__Sutterella|s__Sutterella_sp_AM11_39	0.103586	0.0606061	0	0	0.0839543	0.128875	0.303105	0.857306	FALSE
k__Bacteria|p__Proteobacteria|c__Betaproteobacteria|o__Neisseriales|f__Neisseriaceae|g__Neisseria|s__Neisseria_sicca	0.00398406	0.0151515	0	0	9.251e-05	6.07576e-05	0.313953	0.857306	FALSE
k__Bacteria|p__Proteobacteria|c__CFGB10055|o__OFGB10055|f__FGB10055|g__GGB6606|s__GGB6606_SGB9340	0.063745	0.030303	0	0	0.0961082	0.00415803	0.282658	0.857306	FALSE
k__Bacteria|p__Proteobacteria|c__CFGB2117|o__OFGB2117|f__FGB2117|g__GGB6038|s__GGB6038_SGB8672	0.00398406	0.0151515	0	0	0.00015008	1.15152e-05	0.313953	0.857306	FALSE
k__Bacteria|p__Proteobacteria|c__CFGB2404|o__OFGB2404|f__FGB2404|g__GGB6613|s__GGB6613_SGB9347	0.063745	0.121212	0	0	0.15957	0.0733156	0.140872	0.857306	FALSE
k__Bacteria|p__Proteobacteria|c__Deltaproteobacteria|o__Desulfovibrionales|f__Desulfovibrionaceae|g__Bilophila|s__Bilophila_SGB15450	0.00398406	0.0151515	0	0	0.000957809	0.000242879	0.313953	0.857306	FALSE
k__Bacteria|p__Proteobacteria|c__Deltaproteobacteria|o__Desulfovibrionales|f__Desulfovibrionaceae|g__Desulfovibrio|s__Desulfovibrio_fairfieldensis	0.00796813	0.030303	0	0	0.00114821	0.00046803	0.154252	0.857306	FALSE
k__Bacteria|p__Proteobacteria|c__Deltaproteobacteria|o__Desulfovibrionales|f__Desulfovibrionaceae|g__GGB52379|s__GGB52379_SGB73188	0.00398406	0.0151515	0	0	3.06773e-06	4.66667e-05	0.308693	0.857306	FALSE
k__Bacteria|p__Proteobacteria|c__Deltaproteobacteria|o__Desulfovibrionales|f__Desulfovibrionaceae|g__GGB52382|s__GGB52382_SGB73196	0.00398406	0.0151515	0	0	2.1992e-05	6.72727e-05	0.313953	0.857306	FALSE
k__Bacteria|p__Proteobacteria|c__Deltaproteobacteria|o__Desulfovibrionales|f__Desulfovibrionaceae|g__GGB9817|s__GGB9817_SGB57321	0.00398406	0.0151515	0	0	8.76494e-06	0.00147212	0.308693	0.857306	FALSE
k__Bacteria|p__Proteobacteria|c__Epsilonproteobacteria|o__Campylobacterales|f__Campylobacteraceae|g__Campylobacter|s__Campylobacter_concisus	0.111554	0.166667	0	0	0.00551912	0.00209712	0.290012	0.857306	FALSE
k__Bacteria|p__Proteobacteria|c__Epsilonproteobacteria|o__Campylobacterales|f__Campylobacteraceae|g__Campylobacter|s__Campylobacter_curvus	0.00398406	0.0151515	0	0	4.30279e-06	0.000458788	0.308693	0.857306	FALSE
k__Bacteria|p__Proteobacteria|c__Gammaproteobacteria|o__Aeromonadales|f__Aeromonadaceae|g__Aeromonas|s__Aeromonas_veronii	0.00398406	0.0151515	0	0	0.00950633	0.00156076	0.313953	0.857306	FALSE
k__Bacteria|p__Proteobacteria|c__Gammaproteobacteria|o__Aeromonadales|f__Succinivibrionaceae|g__GGB2733|s__GGB2733_SGB3675	0.00398406	0.0151515	0	0	0.000203745	0.00112682	0.308693	0.857306	FALSE
k__Bacteria|p__Proteobacteria|c__Gammaproteobacteria|o__Aeromonadales|f__Succinivibrionaceae|g__GGB2734|s__GGB2734_SGB3677	0.00398406	0.0151515	0	0	0.0279898	0.111469	0.308693	0.857306	FALSE
k__Bacteria|p__Proteobacteria|c__Gammaproteobacteria|o__Enterobacterales|f__Enterobacteriaceae|g__Enterobacter|s__Enterobacter_cloacae	0.00398406	0.0151515	0	0	6.97211e-06	6.74242e-05	0.308693	0.857306	FALSE
k__Bacteria|p__Proteobacteria|c__Gammaproteobacteria|o__Enterobacterales|f__Enterobacteriaceae|g__Enterobacter|s__Enterobacter_ludwigii	0.0756972	0.136364	0	0	0.0126686	0.0414485	0.118942	0.857306	FALSE
k__Bacteria|p__Proteobacteria|c__Gammaproteobacteria|o__Enterobacterales|f__Enterobacteriaceae|g__Klebsiella|s__Klebsiella_aerogenes	0.0557769	0.0909091	0	0	0.0194631	0.0314264	0.288274	0.857306	FALSE
k__Bacteria|p__Proteobacteria|c__Gammaproteobacteria|o__Enterobacterales|f__Enterobacteriaceae|g__Raoultella|s__Raoultella_ornithinolytica	0.059761	0.106061	0	0	0.0286361	0.00680955	0.184337	0.857306	FALSE
k__Bacteria|p__Proteobacteria|c__Gammaproteobacteria|o__Enterobacterales|f__Morganellaceae|g__Proteus|s__Proteus_vulgaris	0.00398406	0.0151515	0	0	7.26693e-05	2.19697e-05	0.313953	0.857306	FALSE
k__Bacteria|p__Proteobacteria|c__Gammaproteobacteria|o__Pasteurellales|f__Pasteurellaceae|g__Aggregatibacter|s__Aggregatibacter_aphrophilus	0.0119522	0.030303	0	0	0.000681753	0.00127394	0.292571	0.857306	FALSE
k__Bacteria|p__Proteobacteria|c__Gammaproteobacteria|o__Pasteurellales|f__Pasteurellaceae|g__Haemophilus|s__Haemophilus_pittmaniae	0.00796813	0.030303	0	0	0.00959394	5.74242e-05	0.154252	0.857306	FALSE
k__Bacteria|p__Proteobacteria|c__Gammaproteobacteria|o__Pasteurellales|f__Pasteurellaceae|g__Haemophilus|s__Haemophilus_sputorum	0.0278884	0.0606061	0	0	0.000412151	0.000861667	0.201217	0.857306	FALSE
k__Bacteria|p__Spirochaetes|c__Spirochaetia|o__Brachyspirales|f__Brachyspiraceae|g__Brachyspira|s__Brachyspira_pilosicoli	0.0119522	0.030303	0	0	0.0332202	0.00186015	0.29579	0.857306	FALSE
k__Bacteria|p__Synergistetes|c__Synergistia|o__Synergistales|f__Synergistaceae|g__Cloacibacillus|s__Cloacibacillus_porcorum	0.059761	0.106061	0	0	0.00140418	0.00188258	0.178739	0.857306	FALSE
k__Bacteria|p__Tenericutes|c__CFGB1787|o__OFGB1787|f__FGB1787|g__GGB4745|s__GGB4745_SGB6571	0.00398406	0.0151515	0	0	0.00230239	0.00109636	0.313953	0.857306	FALSE
k__Bacteria|p__Tenericutes|c__CFGB341|o__OFGB341|f__FGB341|g__GGB775|s__GGB775_SGB1016	0.00398406	0.0151515	0	0	0.00939809	0.00169576	0.313953	0.857306	FALSE
k__Bacteria|p__Verrucomicrobia|c__Opitutae|o__Puniceicoccales|f__Puniceicoccaceae|g__GGB6123|s__GGB6123_SGB8767	0.0119522	0.030303	0	0	0.000450717	0.00134015	0.286205	0.857306	FALSE
k__Bacteria|p__Firmicutes|c__Clostridia|o__Eubacteriales|f__Eubacteriales_Family_XIII_Incertae_Sedis|g__Lentihominibacter|s__Lentihominibacter_faecis	0.314741	0.378788	0	0	0.00750777	0.00589424	0.318199	0.866987	FALSE
k__Bacteria|p__Firmicutes|c__CFGB1226|o__OFGB1226|f__FGB1226|g__GGB2998|s__GGB2998_SGB3989	0.0398406	0.0151515	0	0	0.00237653	1.81818e-06	0.319802	0.869439	FALSE
k__Bacteria|p__Actinobacteria|c__Actinomycetia|o__Bifidobacteriales|f__Bifidobacteriaceae|g__Bifidobacterium|s__Bifidobacterium_pseudocatenulatum	0.549801	0.5	0.00613	0.000125	0.513118	0.220025	0.321073	0.87098	FALSE
k__Bacteria|p__Firmicutes|c__Bacilli|o__Lactobacillales|f__Enterococcaceae|g__Enterococcus|s__Enterococcus_avium	0.0398406	0.0151515	0	0	0.00342442	7.40909e-05	0.322123	0.871547	FALSE
k__Bacteria|p__Firmicutes|c__CFGB79245|o__OFGB79245|f__FGB79245|g__GGB3510|s__GGB3510_SGB4687	0.123506	0.166667	0	0	0.00103912	0.00331545	0.323395	0.871547	FALSE
k__Bacteria|p__Firmicutes|c__Clostridia|o__Eubacteriales|f__Lachnospiraceae|g__Blautia|s__Blautia_producta	0.231076	0.181818	0	0	0.0151762	0.00726303	0.323351	0.871547	FALSE
k__Bacteria|p__Firmicutes|c__CFGB2957|o__OFGB2957|f__FGB2957|g__GGB9299|s__GGB9299_SGB14259	0.0398406	0.0151515	0	0	0.00184869	3.19697e-05	0.326797	0.874835	FALSE
k__Bacteria|p__Firmicutes|c__CFGB4806|o__OFGB4806|f__FGB4806|g__GGB51647|s__GGB51647_SGB4348	0.258964	0.212121	0	0	0.720306	0.368282	0.325752	0.874835	FALSE
k__Bacteria|p__Firmicutes|c__Clostridia|o__Eubacteriales|f__Lachnospiraceae|g__GGB28640|s__GGB28640_SGB4673	0.0876494	0.121212	0	0	0.00596367	0.0226209	0.327444	0.874835	FALSE
k__Bacteria|p__Firmicutes|c__Clostridia|o__Eubacteriales|f__Lachnospiraceae|g__GGB42689|s__GGB42689_SGB59892	0.0239044	0.0454545	0	0	0.000127131	0.00620636	0.326613	0.874835	FALSE
k__Bacteria|p__Firmicutes|c__CFGB3062|o__OFGB3062|f__FGB3062|g__GGB9747|s__GGB9747_SGB15356	0.0836653	0.0454545	0	0	0.021801	0.0286674	0.332502	0.882845	FALSE
k__Bacteria|p__Firmicutes|c__Clostridia|o__Eubacteriales|f__Eubacteriaceae|g__Eubacterium|s__Eubacterium_ventriosum	0.581673	0.606061	0.06129	0.0351	0.314685	0.18131	0.333297	0.882845	FALSE
k__Bacteria|p__Firmicutes|c__Clostridia|o__Eubacteriales|f__Lachnospiraceae|g__Frisingicoccus|s__Frisingicoccus_SGB4674	0.0398406	0.0151515	0	0	0.00390912	0.00119879	0.331516	0.882845	FALSE
k__Bacteria|p__Firmicutes|c__Negativicutes|o__Veillonellales|f__Veillonellaceae|g__GGB4266|s__GGB4266_SGB5809	0.059761	0.030303	0	0	0.106884	0.0312927	0.33283	0.882845	FALSE
k__Bacteria|p__Firmicutes|c__CFGB1011|o__OFGB1011|f__FGB1011|g__GGB2653|s__GGB2653_SGB3574	0.422311	0.439394	0	0	0.0124377	0.0209817	0.334301	0.883612	FALSE
k__Bacteria|p__Firmicutes|c__Clostridia|o__Eubacteriales|f__Lachnospiraceae|g__Enterocloster|s__Enterocloster_lavalensis	0.243028	0.30303	0	0	0.00606104	0.011765	0.335062	0.883734	FALSE
k__Bacteria|p__Firmicutes|c__CFGB2839|o__OFGB2839|f__FGB2839|g__GGB9089|s__GGB9089_SGB14018	0.0398406	0.0151515	0	0	0.00244239	0.000914848	0.336278	0.885056	FALSE
k__Bacteria|p__Firmicutes|c__CFGB1359|o__OFGB1359|f__FGB1359|g__GGB3321|s__GGB3321_SGB4395	0.0398406	0.0151515	0	0	0.00168968	0.00169303	0.341085	0.892012	FALSE
k__Bacteria|p__Firmicutes|c__Clostridia|o__Eubacteriales|f__Eubacteriales_Family_XIII_Incertae_Sedis|g__GGB32387|s__GGB32387_SGB47381	0.059761	0.030303	0	0	0.00336319	0.00178667	0.340607	0.892012	FALSE
k__Bacteria|p__Firmicutes|c__Clostridia|o__Eubacteriales|f__Lachnospiraceae|g__Lachnospiraceae_unclassified|s__Lachnospiraceae_bacterium_2_1_46FAA	0.0239044	0.0454545	0	0	0.00438147	0.0487724	0.339715	0.892012	FALSE
k__Bacteria|p__Firmicutes|c__CFGB1374|o__OFGB1374|f__FGB1374|g__GGB3352|s__GGB3352_SGB4436	0.0398406	0.0151515	0	0	0.000450478	0.000333333	0.343504	0.896444	FALSE
k__Bacteria|p__Firmicutes|c__Clostridia|o__Eubacteriales|f__Lachnospiraceae|g__GGB3446|s__GGB3446_SGB4597	0.0239044	0.0454545	0	0	0.000838367	0.000820303	0.345048	0.897708	FALSE
k__Bacteria|p__Firmicutes|c__Clostridia|o__Eubacteriales|f__Oscillospiraceae|g__GGB9642|s__GGB9642_SGB15119	0.059761	0.0909091	0	0	0.00409598	0.00812545	0.34544	0.897708	FALSE
k__Bacteria|p__Firmicutes|c__Clostridia|o__Eubacteriales|f__Lachnospiraceae|g__Blautia|s__Blautia_marasmi	0.0239044	0.0454545	0	0	0.00387876	0.00714712	0.347735	0.901778	FALSE
k__Bacteria|p__Actinobacteria|c__Actinomycetia|o__Actinomycetales|f__Actinomycetaceae|g__Schaalia|s__Schaalia_SGB17153	0.0717131	0.106061	0	0	0.00243486	0.00268788	0.349009	0.902254	FALSE
k__Bacteria|p__Actinobacteria|c__Actinomycetia|o__Bifidobacteriales|f__Bifidobacteriaceae|g__Bifidobacterium|s__Bifidobacterium_catenulatum	0.059761	0.0909091	0	0	0.00762255	0.0270585	0.350836	0.902254	FALSE
k__Bacteria|p__Actinobacteria|c__CFGB12107|o__OFGB12107|f__FGB12107|g__GGB34797|s__GGB34797_SGB14322	0.0717131	0.106061	0	0	0.00581127	0.00789379	0.350673	0.902254	FALSE
k__Bacteria|p__Firmicutes|c__CFGB1227|o__OFGB1227|f__FGB1227|g__GGB2999|s__GGB2999_SGB3990	0.0239044	0.0454545	0	0	0.000240518	0.000258485	0.350435	0.902254	FALSE
k__Bacteria|p__Firmicutes|c__Clostridia|o__Eubacteriales|f__Lachnospiraceae|g__Lacrimispora|s__Lacrimispora_amygdalina	0.653386	0.712121	0.11877	0.16125	0.243447	0.271771	0.353617	0.907518	FALSE
k__Bacteria|p__Firmicutes|c__CFGB3069|o__OFGB3069|f__FGB3069|g__GGB9770|s__GGB9770_SGB15389	0.059761	0.0909091	0	0	0.00173849	0.0123667	0.356285	0.910588	FALSE
k__Bacteria|p__Firmicutes|c__Clostridia|o__Eubacteriales|f__Eubacteriales_Family_XIII_Incertae_Sedis|g__Mogibacterium|s__Mogibacterium_timidum	0.0239044	0.0454545	0	0	0.000727809	0.000384848	0.355875	0.910588	FALSE
k__Bacteria|p__Bacteroidota|c__Bacteroidia|o__Bacteroidales|f__Bacteroidaceae|g__Bacteroides|s__Bacteroides_finegoldii	0.223108	0.287879	0	0	0.266609	0.252817	0.360922	0.911145	FALSE
k__Bacteria|p__Bacteroidota|c__Bacteroidia|o__Bacteroidales|f__Porphyromonadaceae|g__Sanguibacteroides|s__Sanguibacteroides_justesenii	0.0478088	0.0757576	0	0	0.00119805	0.00113288	0.359541	0.911145	FALSE
k__Bacteria|p__Firmicutes|c__Bacilli|o__Lactobacillales|f__Lactobacillaceae|g__Ligilactobacillus|s__Ligilactobacillus_salivarius	0.0956175	0.136364	0	0	0.0969486	0.03075	0.359185	0.911145	FALSE
k__Bacteria|p__Firmicutes|c__CFGB1226|o__OFGB1226|f__FGB1226|g__GGB2998|s__GGB2998_SGB3988	0.155378	0.212121	0	0	0.00476243	0.00335424	0.360818	0.911145	FALSE
k__Bacteria|p__Firmicutes|c__Clostridia|o__Clostridia_unclassified|f__Clostridia_unclassified|g__Clostridia_unclassified|s__Clostridia_bacterium	0.059761	0.0909091	0	0	0.0200473	0.0440371	0.359948	0.911145	FALSE
k__Bacteria|p__Firmicutes|c__Clostridia|o__Eubacteriales|f__Lachnospiraceae|g__GGB3816|s__GGB3816_SGB5181	0.0478088	0.0757576	0	0	0.00303454	0.00583303	0.359541	0.911145	FALSE
k__Bacteria|p__Proteobacteria|c__Betaproteobacteria|o__Burkholderiales|f__Sutterellaceae|g__Parasutterella|s__Parasutterella_SGB9260	0.143426	0.106061	0	0	0.0732272	0.0184392	0.362631	0.913593	FALSE
k__Bacteria|p__Firmicutes|c__CFGB3023|o__OFGB3023|f__FGB3023|g__GGB9502|s__GGB9502_SGB14899	0.12749	0.0909091	0	0	0.00891283	0.00293091	0.363716	0.914464	FALSE
k__Bacteria|p__Bacteroidota|c__Bacteroidia|o__Bacteroidales|f__Prevotellaceae|g__Prevotella|s__Prevotella_dentalis	0.059761	0.0909091	0	0	0.0559727	0.0546698	0.367343	0.915403	FALSE
k__Bacteria|p__Firmicutes|c__CFGB10477|o__OFGB10477|f__FGB10477|g__GGB9345|s__GGB9345_SGB14311	0.111554	0.0757576	0	0	0.0882323	0.0217903	0.368208	0.915403	FALSE
k__Bacteria|p__Firmicutes|c__Clostridia|o__Eubacteriales|f__Clostridiaceae|g__Clostridiaceae_unclassified|s__Clostridiaceae_bacterium	0.820717	0.772727	0.19143	0.175125	0.363698	0.304751	0.367547	0.915403	FALSE
k__Bacteria|p__Firmicutes|c__Clostridia|o__Eubacteriales|f__Eubacteriales_unclassified|g__Intestinimonas|s__Intestinimonas_gabonensis	0.115538	0.151515	0	0	0.000528486	0.000879545	0.36634	0.915403	FALSE
k__Bacteria|p__Firmicutes|c__Clostridia|o__Eubacteriales|f__Eubacteriales_unclassified|g__Intestinimonas|s__Intestinimonas_sp_MSJ_38	0.282869	0.227273	0	0	0.0114904	0.0119859	0.368529	0.915403	FALSE
k__Bacteria|p__Firmicutes|c__Clostridia|o__Eubacteriales|f__Oscillospiraceae|g__GGB9616|s__GGB9616_SGB15051	0.0756972	0.0454545	0	0	0.00596044	0.000943636	0.364863	0.915403	FALSE
k__Bacteria|p__Firmicutes|c__Erysipelotrichia|o__Erysipelotrichales|f__Erysipelotrichaceae|g__Holdemanella|s__Holdemanella_biformis	0.111554	0.151515	0	0	0.0829235	0.0776365	0.370824	0.919258	FALSE
k__Bacteria|p__Firmicutes|c__Clostridia|o__Eubacteriales|f__Lachnospiraceae|g__Blautia|s__Blautia_sp_MCC283	0.0756972	0.0454545	0	0	0.011291	0.000880303	0.37216	0.919741	FALSE
k__Bacteria|p__Firmicutes|c__Firmicutes_unclassified|o__Firmicutes_unclassified|f__Firmicutes_unclassified|g__GGB9512|s__GGB9512_SGB14909	0.0836653	0.121212	0	0	0.024229	0.0283998	0.372506	0.919741	FALSE
k__Bacteria|p__Actinobacteria|c__Coriobacteriia|o__Coriobacteriales|f__Atopobiaceae|g__Parolsenella|s__Parolsenella_catena	0.0358566	0.0606061	0	0	0.00475892	0.00307864	0.376089	0.923059	FALSE
k__Bacteria|p__Bacteroidota|c__Bacteroidia|o__Bacteroidales|f__Bacteroidaceae|g__Bacteroides|s__Bacteroides_stercoris	0.577689	0.651515	0.18926	0.26478	2.44161	3.42909	0.375965	0.923059	FALSE
k__Bacteria|p__Firmicutes|c__Clostridia|o__Eubacteriales|f__Clostridiaceae|g__Clostridium|s__Clostridium_sp_AM33_3	0.394422	0.333333	0	0	0.0546722	0.0501985	0.375142	0.923059	FALSE
k__Bacteria|p__Actinobacteria|c__Actinomycetia|o__Actinomycetales|f__Actinomycetaceae|g__Actinomyces|s__Actinomyces_sp_ICM47	0.215139	0.257576	0	0	0.00714693	0.0210727	0.3851	0.923586	FALSE
k__Bacteria|p__Firmicutes|c__Bacilli|o__Lactobacillales|f__Aerococcaceae|g__Abiotrophia|s__Abiotrophia_defectiva	0.0478088	0.0757576	0	0	0.000345179	0.00035303	0.382274	0.923586	FALSE
k__Bacteria|p__Firmicutes|c__CFGB1347|o__OFGB1347|f__FGB1347|g__GGB3288|s__GGB3288_SGB4342	0.0358566	0.0151515	0	0	0.00104378	7.72727e-06	0.381693	0.923586	FALSE
k__Bacteria|p__Firmicutes|c__CFGB4648|o__OFGB4648|f__FGB4648|g__GGB3303|s__GGB3303_SGB4364	0.0358566	0.0151515	0	0	0.0408094	0.000723636	0.381693	0.923586	FALSE
k__Bacteria|p__Firmicutes|c__Clostridia|o__Eubacteriales|f__Clostridiaceae|g__Clostridium|s__Clostridium_SGB48024	0.0358566	0.0151515	0	0	0.00152701	5.68182e-05	0.381693	0.923586	FALSE
k__Bacteria|p__Firmicutes|c__Clostridia|o__Eubacteriales|f__Clostridiaceae|g__Clostridium|s__Clostridium_saudiense	0.179283	0.227273	0	0	0.0345935	0.0295448	0.380063	0.923586	FALSE
k__Bacteria|p__Firmicutes|c__Clostridia|o__Eubacteriales|f__Eubacteriales_Family_XIII_Incertae_Sedis|g__Mogibacterium|s__Mogibacterium_kristiansenii	0.0756972	0.106061	0	0	0.00371116	0.00704	0.385679	0.923586	FALSE
k__Bacteria|p__Firmicutes|c__Clostridia|o__Eubacteriales|f__Feifaniaceae|g__Feifania|s__Feifania_hominis	0.0358566	0.0606061	0	0	0.000120797	0.000263182	0.383237	0.923586	FALSE
k__Bacteria|p__Firmicutes|c__Clostridia|o__Eubacteriales|f__Lachnospiraceae|g__Anaerosacchariphilus|s__Anaerosacchariphilus_sp_NSJ_68	0.167331	0.212121	0	0	0.00244386	0.00241682	0.383894	0.923586	FALSE
k__Bacteria|p__Firmicutes|c__Clostridia|o__Eubacteriales|f__Lachnospiraceae|g__GGB3583|s__GGB3583_SGB4799	0.0358566	0.0151515	0	0	0.00066761	1.84848e-05	0.381693	0.923586	FALSE
k__Bacteria|p__Firmicutes|c__Clostridia|o__Eubacteriales|f__Oscillospiraceae|g__GGB9641|s__GGB9641_SGB15117	0.0478088	0.0757576	0	0	0.00191506	0.00263818	0.380172	0.923586	FALSE
k__Bacteria|p__Firmicutes|c__Clostridia|o__Eubacteriales|f__Oscillospiraceae|g__Pseudoflavonifractor|s__Pseudoflavonifractor_gallinarum	0.40239	0.348485	0	0	0.00884869	0.00453106	0.383119	0.923586	FALSE
k__Bacteria|p__Lentisphaerae|c__Lentisphaeria|o__Victivallales|f__Victivallaceae|g__Victivallis|s__Victivallis_lenta	0.115538	0.0757576	0	0	0.00708394	0.00248394	0.38601	0.923586	FALSE
k__Bacteria|p__Firmicutes|c__Clostridia|o__Eubacteriales|f__Eubacteriales_Family_XIII_Incertae_Sedis|g__GGB2980|s__GGB2980_SGB3962	0.195219	0.151515	0	0	0.00256024	0.00225091	0.387754	0.925969	FALSE
k__Bacteria|p__Actinobacteria|c__Coriobacteriia|o__Eggerthellales|f__Eggerthellaceae|g__Raoultibacter|s__Raoultibacter_massiliensis	0.0358566	0.0151515	0	0	8.95618e-05	3.68182e-05	0.398182	0.932691	FALSE
k__Bacteria|p__Bacteroidota|c__Bacteroidia|o__Bacteroidales|f__Rikenellaceae|g__Alistipes|s__Alistipes_dispar	0.298805	0.348485	0	0	0.0454887	0.105775	0.396948	0.932691	FALSE
k__Bacteria|p__Firmicutes|c__CFGB1473|o__OFGB1473|f__FGB1473|g__GGB3730|s__GGB3730_SGB5060	0.0756972	0.0454545	0	0	0.00587112	0.00233697	0.398405	0.932691	FALSE
k__Bacteria|p__Firmicutes|c__Clostridia|o__Eubacteriales|f__Eubacteriales_unclassified|g__Evtepia|s__Evtepia_gabavorous	0.314741	0.378788	0	0	0.0269365	0.0290074	0.394885	0.932691	FALSE
k__Bacteria|p__Firmicutes|c__Clostridia|o__Eubacteriales|f__Lachnospiraceae|g__Anaerostipes|s__Anaerostipes_hadrus	0.792829	0.772727	0.26578	0.13976	0.638511	0.653679	0.392818	0.932691	FALSE
k__Bacteria|p__Firmicutes|c__Clostridia|o__Eubacteriales|f__Lachnospiraceae|g__Anaerotignum|s__Anaerotignum_sp_MSJ_24	0.12749	0.0909091	0	0	0.00526797	0.00237394	0.392663	0.932691	FALSE
k__Bacteria|p__Firmicutes|c__Clostridia|o__Eubacteriales|f__Oscillospiraceae|g__GGB9619|s__GGB9619_SGB15067	0.442231	0.5	0	0.000545	0.0304022	0.0346565	0.396139	0.932691	FALSE
k__Bacteria|p__Firmicutes|c__Clostridia|o__Eubacteriales|f__Oscillospiraceae|g__GGB9708|s__GGB9708_SGB15234	0.143426	0.106061	0	0	0.094293	0.0131941	0.394192	0.932691	FALSE
k__Bacteria|p__Firmicutes|c__Clostridia|o__Eubacteriales|f__Oscillospiraceae|g__Oscillospiraceae_unclassified|s__Clostridium_leptum	0.649402	0.681818	0.00858	0.01948	0.166827	0.117815	0.398863	0.932691	FALSE
k__Bacteria|p__Firmicutes|c__Negativicutes|o__Veillonellales|f__Veillonellaceae|g__Dialister|s__Dialister_succinatiphilus	0.0358566	0.0151515	0	0	0.0699393	0.0363515	0.398182	0.932691	FALSE
k__Bacteria|p__Firmicutes|c__Negativicutes|o__Veillonellales|f__Veillonellaceae|g__Veillonella|s__Veillonella_rogosae	0.398406	0.454545	0	0	0.0596188	0.0633871	0.396799	0.932691	FALSE
k__Bacteria|p__Bacteroidota|c__Bacteroidia|o__Bacteroidales|f__Bacteroidaceae|g__Bacteroides|s__Bacteroides_faecis	0.063745	0.0909091	0	0	0.0683634	0.242587	0.400322	0.934335	FALSE
k__Bacteria|p__Actinobacteria|c__Actinomycetia|o__Actinomycetales|f__Actinomycetaceae|g__GGB9832|s__GGB9832_SGB15478	0.0278884	0.0151515	0	0	0.00145892	0.000834394	0.56157	0.935106	FALSE
k__Bacteria|p__Actinobacteria|c__Actinomycetia|o__Actinomycetales|f__Actinomycetaceae|g__Schaalia|s__Schaalia_meyeri	0.00796813	0.0151515	0	0	0.000157968	8.33333e-05	0.601678	0.935106	FALSE
k__Bacteria|p__Actinobacteria|c__Actinomycetia|o__Bifidobacteriales|f__Bifidobacteriaceae|g__Bifidobacterium|s__Bifidobacterium_adolescentis	0.50996	0.515152	0.0033	0.002865	0.700621	0.525297	0.603369	0.935106	FALSE
k__Bacteria|p__Actinobacteria|c__Actinomycetia|o__Bifidobacteriales|f__Bifidobacteriaceae|g__Scardovia|s__Scardovia_wiggsiae	0.0318725	0.0151515	0	0	0.000283904	0.000857879	0.482098	0.935106	FALSE
k__Bacteria|p__Actinobacteria|c__Actinomycetia|o__Corynebacteriales|f__Corynebacteriaceae|g__Corynebacterium|s__Corynebacterium_durum	0.0278884	0.0454545	0	0	0.000336295	7.66667e-05	0.489972	0.935106	FALSE
k__Bacteria|p__Actinobacteria|c__CFGB2801|o__OFGB2801|f__FGB2801|g__GGB8965|s__GGB8965_SGB13825	0.00796813	0.0151515	0	0	1.78884e-05	0.000326667	0.589205	0.935106	FALSE
k__Bacteria|p__Actinobacteria|c__CFGB77988|o__OFGB77988|f__FGB77988|g__GGB9359|s__GGB9359_SGB14334	0.0996016	0.136364	0	0	0.00662207	0.0102859	0.404756	0.935106	FALSE
k__Bacteria|p__Actinobacteria|c__Coriobacteriia|o__Coriobacteriales|f__Coriobacteriaceae|g__Collinsella|s__Collinsella_phocaeensis	0.00796813	0.0151515	0	0	0.00017251	0.000816515	0.589205	0.935106	FALSE
k__Bacteria|p__Actinobacteria|c__Coriobacteriia|o__Coriobacteriales|f__Coriobacteriaceae|g__GGB51959|s__GGB51959_SGB72479	0.0557769	0.0757576	0	0	0.000237809	0.000388636	0.506676	0.935106	FALSE
k__Bacteria|p__Actinobacteria|c__Coriobacteriia|o__Coriobacteriales|f__Coriobacteriaceae|g__Senegalimassilia|s__Senegalimassilia_SGB14826	0.0159363	0.030303	0	0	0.000353785	0.000373485	0.460196	0.935106	FALSE
k__Bacteria|p__Actinobacteria|c__Coriobacteriia|o__Eggerthellales|f__Eggerthellaceae|g__Cryptobacterium|s__Cryptobacterium_curtum	0.00796813	0.0151515	0	0	5.09163e-05	8.19697e-05	0.595426	0.935106	FALSE
k__Bacteria|p__Actinobacteria|c__Coriobacteriia|o__Eggerthellales|f__Eggerthellaceae|g__GGB9420|s__GGB9420_SGB14786	0.0278884	0.0454545	0	0	0.000695857	0.000258333	0.483726	0.935106	FALSE
k__Bacteria|p__Actinobacteria|c__Coriobacteriia|o__Eggerthellales|f__Eggerthellaceae|g__GGB9434|s__GGB9434_SGB14812	0.0159363	0.030303	0	0	0.000179841	0.000252121	0.452464	0.935106	FALSE
k__Bacteria|p__Actinobacteria|c__Coriobacteriia|o__Eggerthellales|f__Eggerthellaceae|g__Slackia|s__Slackia_exigua	0.0199203	0.030303	0	0	0.000192749	0.00084803	0.599765	0.935106	FALSE
k__Bacteria|p__Actinobacteria|c__Coriobacteriia|o__Eggerthellales|f__Eggerthellaceae|g__Slackia|s__Slackia_isoflavoniconvertens	0.183267	0.227273	0	0	0.0153937	0.0147559	0.437402	0.935106	FALSE
k__Bacteria|p__Bacteroidota|c__Bacteroidia|o__Bacteroidales|f__Bacteroidaceae|g__Bacteroides|s__Bacteroides_congonensis	0.00796813	0.0151515	0	0	0.000206255	0.00771742	0.589205	0.935106	FALSE
k__Bacteria|p__Bacteroidota|c__Bacteroidia|o__Bacteroidales|f__Bacteroidaceae|g__Bacteroides|s__Bacteroides_cutis	0.00796813	0.0151515	0	0	0.000666135	1.84848e-05	0.601678	0.935106	FALSE
k__Bacteria|p__Bacteroidota|c__Bacteroidia|o__Bacteroidales|f__Bacteroidaceae|g__Bacteroides|s__Bacteroides_faecalis	0.00796813	0.0151515	0	0	0.000321474	0.000428485	0.595426	0.935106	FALSE
k__Bacteria|p__Bacteroidota|c__Bacteroidia|o__Bacteroidales|f__Bacteroidaceae|g__Bacteroides|s__Bacteroides_sp_GM023	0.0517928	0.0757576	0	0	0.00265303	0.0885795	0.448292	0.935106	FALSE
k__Bacteria|p__Bacteroidota|c__Bacteroidia|o__Bacteroidales|f__Bacteroidaceae|g__Phocaeicola|s__Phocaeicola_vulgatus	0.792829	0.742424	3.19059	2.66336	7.72796	6.13854	0.422671	0.935106	FALSE
k__Bacteria|p__Bacteroidota|c__Bacteroidia|o__Bacteroidales|f__Muribaculaceae|g__GGB1538|s__GGB1538_SGB2121	0.00796813	0.0151515	0	0	0.0229852	0.00111576	0.601678	0.935106	FALSE
k__Bacteria|p__Bacteroidota|c__Bacteroidia|o__Bacteroidales|f__Muribaculaceae|g__GGB1582|s__GGB1582_SGB2173	0.00796813	0.0151515	0	0	0.000776454	0.00126545	0.595426	0.935106	FALSE
k__Bacteria|p__Bacteroidota|c__Bacteroidia|o__Bacteroidales|f__Odoribacteraceae|g__Butyricimonas|s__Butyricimonas_paravirosa	0.282869	0.242424	0	0	0.0366738	0.0219597	0.47929	0.935106	FALSE
k__Bacteria|p__Bacteroidota|c__Bacteroidia|o__Bacteroidales|f__Prevotellaceae|g__Alloprevotella|s__Alloprevotella_SGB1484	0.00796813	0.0151515	0	0	2.96813e-05	0.000240758	0.589205	0.935106	FALSE
k__Bacteria|p__Bacteroidota|c__Bacteroidia|o__Bacteroidales|f__Prevotellaceae|g__GGB1148|s__GGB1148_SGB1475	0.0318725	0.0151515	0	0	0.252799	0.0831768	0.469118	0.935106	FALSE
k__Bacteria|p__Bacteroidota|c__Bacteroidia|o__Bacteroidales|f__Prevotellaceae|g__GGB1221|s__GGB1221_SGB1590	0.00796813	0.0151515	0	0	0.0312704	0.122902	0.589205	0.935106	FALSE
k__Bacteria|p__Bacteroidota|c__Bacteroidia|o__Bacteroidales|f__Prevotellaceae|g__GGB1248|s__GGB1248_SGB1669	0.0159363	0.030303	0	0	0.000873426	0.0161748	0.448626	0.935106	FALSE
k__Bacteria|p__Bacteroidota|c__Bacteroidia|o__Bacteroidales|f__Prevotellaceae|g__Prevotella|s__Prevotella_SGB1671	0.0318725	0.0454545	0	0	0.228356	0.256142	0.593941	0.935106	FALSE
k__Bacteria|p__Bacteroidota|c__Bacteroidia|o__Bacteroidales|f__Prevotellaceae|g__Prevotella|s__Prevotella_lascolaii	0.0517928	0.0757576	0	0	0.0392497	0.0467008	0.461921	0.935106	FALSE
k__Bacteria|p__Bacteroidota|c__Bacteroidia|o__Bacteroidales|f__Prevotellaceae|g__Prevotella|s__Prevotella_marseillensis	0.0517928	0.030303	0	0	0.279965	0.0150655	0.444205	0.935106	FALSE
k__Bacteria|p__Bacteroidota|c__Bacteroidia|o__Bacteroidales|f__Prevotellaceae|g__Prevotella|s__Prevotella_sp_885	0.0199203	0.030303	0	0	0.109279	0.210003	0.603894	0.935106	FALSE
k__Bacteria|p__Bacteroidota|c__Bacteroidia|o__Bacteroidales|f__Prevotellaceae|g__Segatella|s__Segatella_sinica	0.00796813	0.0151515	0	0	0.0170108	0.0420298	0.595426	0.935106	FALSE
k__Bacteria|p__Bacteroidota|c__Bacteroidia|o__Bacteroidales|f__Rikenellaceae|g__Alistipes|s__Alistipes_SGB2313	0.059761	0.0757576	0	0	0.118706	0.582812	0.597311	0.935106	FALSE
k__Bacteria|p__Bacteroidota|c__Bacteroidia|o__Bacteroidales|f__Rikenellaceae|g__Alistipes|s__Alistipes_timonensis	0.0278884	0.0151515	0	0	0.00239422	0.000258333	0.554104	0.935106	FALSE
k__Bacteria|p__Bacteroidota|c__Bacteroidia|o__Bacteroidales|f__Rikenellaceae|g__GGB1689|s__GGB1689_SGB2321	0.0278884	0.0151515	0	0	0.016535	0.00455045	0.56157	0.935106	FALSE
k__Bacteria|p__Bacteroidota|c__Bacteroidia|o__Bacteroidales|f__Tannerellaceae|g__Parabacteroides|s__Parabacteroides_merdae	0.677291	0.757576	0.3595	0.4776	0.814263	0.646026	0.594622	0.935106	FALSE
k__Bacteria|p__Bacteroidota|c__CFGB11391|o__OFGB11391|f__FGB11391|g__GGB1457|s__GGB1457_SGB2020	0.00796813	0.0151515	0	0	0.00256474	0.0074097	0.589205	0.935106	FALSE
k__Bacteria|p__Bacteroidota|c__CFGB1670|o__OFGB1670|f__FGB1670|g__GGB47687|s__GGB47687_SGB2286	0.139442	0.166667	0	0	0.0527328	0.0868247	0.604001	0.935106	FALSE
k__Bacteria|p__Bacteroidota|c__CFGB4448|o__OFGB4448|f__FGB4448|g__GGB1617|s__GGB1617_SGB2214	0.00796813	0.0151515	0	0	0.00441367	0.000358485	0.601678	0.935106	FALSE
k__Bacteria|p__Bacteroidota|c__CFGB602|o__OFGB602|f__FGB602|g__GGB1420|s__GGB1420_SGB1957	0.191235	0.227273	0	0	0.06527	0.0557953	0.542777	0.935106	FALSE
k__Bacteria|p__Bacteroidota|c__CFGB667|o__OFGB667|f__FGB667|g__GGB1662|s__GGB1662_SGB2276	0.0278884	0.0454545	0	0	0.00149139	0.005555	0.453154	0.935106	FALSE
k__Bacteria|p__Candidatus_Melainabacteria|c__CFGB2107|o__OFGB2107|f__FGB2107|g__GGB6007|s__GGB6007_SGB8634	0.00796813	0.0151515	0	0	0.00762896	0.00582697	0.595426	0.935106	FALSE
k__Bacteria|p__Candidatus_Saccharibacteria|c__Candidatus_Saccharibacteria_unclassified|o__Candidatus_Saccharibacteria_unclassified|f__Candidatus_Saccharibacteria_unclassified|g__GGB18703|s__GGB18703_SGB19793	0.00796813	0.0151515	0	0	8.82072e-05	0.000157121	0.595426	0.935106	FALSE
k__Bacteria|p__Deinococcus_Thermus|c__Deinococci|o__Thermales|f__Thermaceae|g__Meiothermus|s__Meiothermus_silvanus	0.0159363	0.030303	0	0	0.000152749	0.000246515	0.444807	0.935106	FALSE
k__Bacteria|p__Firmicutes|c__Bacilli|o__Bacillales|f__Bacillales_unclassified|g__Gemella|s__Gemella_SGB7284	0.00796813	0.0151515	0	0	2.33068e-05	5.69697e-05	0.595426	0.935106	FALSE
k__Bacteria|p__Firmicutes|c__Bacilli|o__Bacillales|f__Bacillales_unclassified|g__Gemella|s__Gemella_haemolysans	0.0517928	0.0757576	0	0	0.00143474	0.000294697	0.485142	0.935106	FALSE
k__Bacteria|p__Firmicutes|c__Bacilli|o__Bacillales|f__Staphylococcaceae|g__Staphylococcus|s__Staphylococcus_aureus	0.00796813	0.0151515	0	0	2.94821e-06	0.000603485	0.589205	0.935106	FALSE
k__Bacteria|p__Firmicutes|c__Bacilli|o__Lactobacillales|f__Enterococcaceae|g__Enterococcus|s__Enterococcus_casseliflavus	0.0159363	0.030303	0	0	0.000251514	0.00144727	0.444807	0.935106	FALSE
k__Bacteria|p__Firmicutes|c__Bacilli|o__Lactobacillales|f__Lactobacillaceae|g__Weissella|s__Weissella_cibaria	0.00796813	0.0151515	0	0	1.96016e-05	3.77273e-05	0.595426	0.935106	FALSE
k__Bacteria|p__Firmicutes|c__Bacilli|o__Lactobacillales|f__Streptococcaceae|g__Lactococcus|s__Lactococcus_cremoris	0.0358566	0.0151515	0	0	0.000250279	0.000565152	0.406584	0.935106	FALSE
k__Bacteria|p__Firmicutes|c__Bacilli|o__Lactobacillales|f__Streptococcaceae|g__Streptococcus|s__Streptococcus_parasanguinis	0.772908	0.833333	0.02711	0.02787	0.28973	0.212877	0.487729	0.935106	FALSE
k__Bacteria|p__Firmicutes|c__CFGB10021|o__OFGB10021|f__FGB10021|g__GGB71580|s__GGB71580_SGB98325	0.0278884	0.0151515	0	0	0.000422191	0.000185909	0.569084	0.935106	FALSE
k__Bacteria|p__Firmicutes|c__CFGB1012|o__OFGB1012|f__FGB1012|g__GGB2657|s__GGB2657_SGB3578	0.0278884	0.0151515	0	0	0.0023839	2.5e-05	0.546688	0.935106	FALSE
k__Bacteria|p__Firmicutes|c__CFGB11257|o__OFGB11257|f__FGB11257|g__GGB74802|s__GGB74802_SGB47402	0.0517928	0.030303	0	0	0.000727928	0.000284545	0.458998	0.935106	FALSE
k__Bacteria|p__Firmicutes|c__CFGB1126|o__OFGB1126|f__FGB1126|g__GGB2848|s__GGB2848_SGB3813	0.131474	0.106061	0	0	0.00275996	0.00108727	0.587217	0.935106	FALSE
k__Bacteria|p__Firmicutes|c__CFGB1201|o__OFGB1201|f__FGB1201|g__GGB2958|s__GGB2958_SGB3940	0.00796813	0.0151515	0	0	0.000298566	3.16667e-05	0.601678	0.935106	FALSE
k__Bacteria|p__Firmicutes|c__CFGB1217|o__OFGB1217|f__FGB1217|g__GGB2982|s__GGB2982_SGB3964	0.219124	0.257576	0	0	0.00342371	0.0038147	0.570214	0.935106	FALSE
k__Bacteria|p__Firmicutes|c__CFGB1262|o__OFGB1262|f__FGB1262|g__GGB3061|s__GGB3061_SGB4063	0.139442	0.181818	0	0	0.00223757	0.00843364	0.419696	0.935106	FALSE
k__Bacteria|p__Firmicutes|c__CFGB1292|o__OFGB1292|f__FGB1292|g__GGB3109|s__GGB3109_SGB4121	0.601594	0.606061	0.01933	0.022615	0.0570298	0.0611256	0.571446	0.935106	FALSE
k__Bacteria|p__Firmicutes|c__CFGB1311|o__OFGB1311|f__FGB1311|g__GGB3130|s__GGB3130_SGB4143	0.00796813	0.0151515	0	0	0.000433506	0.000433485	0.595426	0.935106	FALSE
k__Bacteria|p__Firmicutes|c__CFGB1474|o__OFGB1474|f__FGB1474|g__GGB51269|s__GGB51269_SGB5062	0.0318725	0.0454545	0	0	0.035745	0.0980009	0.587368	0.935106	FALSE
k__Bacteria|p__Firmicutes|c__CFGB1677|o__OFGB1677|f__FGB1677|g__GGB4716|s__GGB4716_SGB6531	0.00796813	0.0151515	0	0	0.00589888	0.000821515	0.601678	0.935106	FALSE
k__Bacteria|p__Firmicutes|c__CFGB1765|o__OFGB1765|f__FGB1765|g__GGB4549|s__GGB4549_SGB6271	0.0278884	0.0454545	0	0	0.00957398	0.0169435	0.459179	0.935106	FALSE
k__Bacteria|p__Firmicutes|c__CFGB1765|o__OFGB1765|f__FGB1765|g__GGB4552|s__GGB4552_SGB6276	0.0836653	0.106061	0	0	0.0591127	0.0800732	0.557068	0.935106	FALSE
k__Bacteria|p__Firmicutes|c__CFGB1765|o__OFGB1765|f__FGB1765|g__GGB4559|s__GGB4559_SGB6293	0.0318725	0.0454545	0	0	0.00768805	0.0192429	0.59065	0.935106	FALSE
k__Bacteria|p__Firmicutes|c__CFGB1765|o__OFGB1765|f__FGB1765|g__GGB4562|s__GGB4562_SGB6297	0.00796813	0.0151515	0	0	0.000198406	1.81818e-05	0.601678	0.935106	FALSE
k__Bacteria|p__Firmicutes|c__CFGB1765|o__OFGB1765|f__FGB1765|g__GGB4567|s__GGB4567_SGB6308	0.0438247	0.0606061	0	0	0.0193702	0.0246841	0.578289	0.935106	FALSE
k__Bacteria|p__Firmicutes|c__CFGB1765|o__OFGB1765|f__FGB1765|g__GGB4596|s__GGB4596_SGB6358	0.0557769	0.030303	0	0	0.00982641	0.0382856	0.434337	0.935106	FALSE
k__Bacteria|p__Firmicutes|c__CFGB1765|o__OFGB1765|f__FGB1765|g__GGB4599|s__GGB4599_SGB6362	0.0557769	0.030303	0	0	0.0554548	0.0247871	0.406802	0.935106	FALSE
k__Bacteria|p__Firmicutes|c__CFGB1765|o__OFGB1765|f__FGB1765|g__GGB4604|s__GGB4604_SGB6369	0.00796813	0.0151515	0	0	0.00060996	0.0059453	0.589205	0.935106	FALSE
k__Bacteria|p__Firmicutes|c__CFGB1765|o__OFGB1765|f__FGB1765|g__GGB4604|s__GGB4604_SGB6371	0.00796813	0.0151515	0	0	7.01195e-06	0.000120606	0.589205	0.935106	FALSE
k__Bacteria|p__Firmicutes|c__CFGB1765|o__OFGB1765|f__FGB1765|g__GGB4605|s__GGB4605_SGB6376	0.063745	0.0909091	0	0	0.00905629	0.0212798	0.443868	0.935106	FALSE
k__Bacteria|p__Firmicutes|c__CFGB1780|o__OFGB1780|f__FGB1780|g__GGB4723|s__GGB4723_SGB6540	0.0278884	0.0151515	0	0	0.00792538	0.0018447	0.554104	0.935106	FALSE
k__Bacteria|p__Firmicutes|c__CFGB2840|o__OFGB2840|f__FGB2840|g__GGB9091|s__GGB9091_SGB14020	0.0438247	0.030303	0	0	0.00345637	0.00012197	0.593541	0.935106	FALSE
k__Bacteria|p__Firmicutes|c__CFGB2845|o__OFGB2845|f__FGB2845|g__GGB9116|s__GGB9116_SGB14049	0.0278884	0.0454545	0	0	0.000184781	0.000477879	0.450158	0.935106	FALSE
k__Bacteria|p__Firmicutes|c__CFGB2846|o__OFGB2846|f__FGB2846|g__GGB9117|s__GGB9117_SGB14050	0.0318725	0.0151515	0	0	0.00204888	0.000602121	0.472344	0.935106	FALSE
k__Bacteria|p__Firmicutes|c__CFGB2880|o__OFGB2880|f__FGB2880|g__GGB9184|s__GGB9184_SGB14123	0.00796813	0.0151515	0	0	0.00184566	0.00615152	0.595426	0.935106	FALSE
k__Bacteria|p__Firmicutes|c__CFGB2890|o__OFGB2890|f__FGB2890|g__GGB9198|s__GGB9198_SGB14137	0.0318725	0.0151515	0	0	0.00931618	0.000812727	0.472344	0.935106	FALSE
k__Bacteria|p__Firmicutes|c__CFGB2890|o__OFGB2890|f__FGB2890|g__GGB9199|s__GGB9199_SGB14138	0.0438247	0.0606061	0	0	0.000901275	0.00197394	0.545102	0.935106	FALSE
k__Bacteria|p__Firmicutes|c__CFGB2915|o__OFGB2915|f__FGB2915|g__GGB36267|s__GGB36267_SGB14177	0.0677291	0.0909091	0	0	0.00397793	0.00325288	0.526995	0.935106	FALSE
k__Bacteria|p__Firmicutes|c__CFGB2917|o__OFGB2917|f__FGB2917|g__GGB9238|s__GGB9238_SGB14180	0.0517928	0.030303	0	0	0.00068745	0.000708182	0.481697	0.935106	FALSE
k__Bacteria|p__Firmicutes|c__CFGB2954|o__OFGB2954|f__FGB2954|g__GGB9297|s__GGB9297_SGB14255	0.0278884	0.0151515	0	0	0.000556534	0.000200909	0.557831	0.935106	FALSE
k__Bacteria|p__Firmicutes|c__CFGB2982|o__OFGB2982|f__FGB2982|g__GGB9342|s__GGB9342_SGB14306	0.167331	0.136364	0	0	0.20041	0.0481014	0.563213	0.935106	FALSE
k__Bacteria|p__Firmicutes|c__CFGB2997|o__OFGB2997|f__FGB2997|g__GGB9444|s__GGB9444_SGB14834	0.0478088	0.030303	0	0	0.00159355	0.000739545	0.545742	0.935106	FALSE
k__Bacteria|p__Firmicutes|c__CFGB2997|o__OFGB2997|f__FGB2997|g__GGB9445|s__GGB9445_SGB14835	0.00796813	0.0151515	0	0	6.32271e-05	0.000509848	0.589205	0.935106	FALSE
k__Bacteria|p__Firmicutes|c__CFGB3009|o__OFGB3009|f__FGB3009|g__GGB9474|s__GGB9474_SGB14868	0.00796813	0.0151515	0	0	0.000352709	4.10606e-05	0.601678	0.935106	FALSE
k__Bacteria|p__Firmicutes|c__CFGB3012|o__OFGB3012|f__FGB3012|g__GGB9480|s__GGB9480_SGB14874	0.155378	0.181818	0	0	0.0469785	0.135276	0.503549	0.935106	FALSE
k__Bacteria|p__Firmicutes|c__CFGB3023|o__OFGB3023|f__FGB3023|g__GGB9501|s__GGB9501_SGB14898	0.258964	0.287879	0	0	0.01564	0.032987	0.465464	0.935106	FALSE
k__Bacteria|p__Firmicutes|c__CFGB3038|o__OFGB3038|f__FGB3038|g__GGB9528|s__GGB9528_SGB14928	0.00796813	0.0151515	0	0	0.0117611	0.00010803	0.595426	0.935106	FALSE
k__Bacteria|p__Firmicutes|c__CFGB3038|o__OFGB3038|f__FGB3038|g__GGB9537|s__GGB9537_SGB14940	0.0478088	0.030303	0	0	0.00287741	0.00106955	0.53174	0.935106	FALSE
k__Bacteria|p__Firmicutes|c__CFGB3048|o__OFGB3048|f__FGB3048|g__GGB9559|s__GGB9559_SGB14969	0.151394	0.121212	0	0	0.0104892	0.00304288	0.439855	0.935106	FALSE
k__Bacteria|p__Firmicutes|c__CFGB3054|o__OFGB3054|f__FGB3054|g__GGB33512|s__GGB33512_SGB15201	0.123506	0.151515	0	0	0.00692562	0.0344477	0.47578	0.935106	FALSE
k__Bacteria|p__Firmicutes|c__CFGB3054|o__OFGB3054|f__FGB3054|g__GGB9694|s__GGB9694_SGB15204	0.0398406	0.0606061	0	0	0.00621753	0.0021247	0.467162	0.935106	FALSE
k__Bacteria|p__Firmicutes|c__CFGB3054|o__OFGB3054|f__FGB3054|g__GGB9695|s__GGB9695_SGB15210	0.0318725	0.0454545	0	0	0.000438805	0.00331879	0.577572	0.935106	FALSE
k__Bacteria|p__Firmicutes|c__CFGB3054|o__OFGB3054|f__FGB3054|g__GGB9695|s__GGB9695_SGB15211	0.0318725	0.0454545	0	0	0.000541673	0.000921061	0.587368	0.935106	FALSE
k__Bacteria|p__Firmicutes|c__CFGB3057|o__OFGB3057|f__FGB3057|g__GGB9719|s__GGB9719_SGB15272	0.36255	0.333333	0	0	0.0296833	0.0329539	0.532154	0.935106	FALSE
k__Bacteria|p__Firmicutes|c__CFGB3057|o__OFGB3057|f__FGB3057|g__GGB9719|s__GGB9719_SGB15273	0.0677291	0.0909091	0	0	0.00194339	0.00227788	0.494645	0.935106	FALSE
k__Bacteria|p__Firmicutes|c__CFGB3069|o__OFGB3069|f__FGB3069|g__GGB9767|s__GGB9767_SGB15384	0.00796813	0.0151515	0	0	0.00049012	0.000254091	0.595426	0.935106	FALSE
k__Bacteria|p__Firmicutes|c__CFGB3069|o__OFGB3069|f__FGB3069|g__GGB9770|s__GGB9770_SGB15390	0.151394	0.121212	0	0	0.0126913	0.00307758	0.453096	0.935106	FALSE
k__Bacteria|p__Firmicutes|c__CFGB3072|o__OFGB3072|f__FGB3072|g__GGB45491|s__GGB45491_SGB63163	0.0557769	0.0757576	0	0	0.00065506	0.00106515	0.547403	0.935106	FALSE
k__Bacteria|p__Firmicutes|c__CFGB3072|o__OFGB3072|f__FGB3072|g__GGB9782|s__GGB9782_SGB15403	0.0916335	0.0606061	0	0	0.00520765	0.00660621	0.445918	0.935106	FALSE
k__Bacteria|p__Firmicutes|c__CFGB3072|o__OFGB3072|f__FGB3072|g__GGB9784|s__GGB9784_SGB15407	0.0199203	0.030303	0	0	0.000236016	0.000257879	0.603894	0.935106	FALSE
k__Bacteria|p__Firmicutes|c__CFGB3072|o__OFGB3072|f__FGB3072|g__GGB9788|s__GGB9788_SGB15411	0.0318725	0.0151515	0	0	0.000224622	1.24242e-05	0.456333	0.935106	FALSE
k__Bacteria|p__Firmicutes|c__CFGB3172|o__OFGB3172|f__FGB3172|g__GGB10692|s__GGB10692_SGB17347	0.0278884	0.0151515	0	0	0.000398406	5.15152e-06	0.546688	0.935106	FALSE
k__Bacteria|p__Firmicutes|c__CFGB40183|o__OFGB40183|f__FGB40183|g__GGB42389|s__GGB42389_SGB59559	0.0677291	0.0909091	0	0	0.000668088	0.000714242	0.492527	0.935106	FALSE
k__Bacteria|p__Firmicutes|c__CFGB45503|o__OFGB45503|f__FGB45503|g__GGB9790|s__GGB9790_SGB15413	0.0398406	0.0606061	0	0	0.00142227	0.00185333	0.469763	0.935106	FALSE
k__Bacteria|p__Firmicutes|c__CFGB45555|o__OFGB45555|f__FGB45555|g__GGB9697|s__GGB9697_SGB15213	0.0278884	0.0151515	0	0	0.00428805	0.000323939	0.554104	0.935106	FALSE
k__Bacteria|p__Firmicutes|c__CFGB45555|o__OFGB45555|f__FGB45555|g__GGB9701|s__GGB9701_SGB15218	0.0278884	0.0454545	0	0	0.00448167	0.00202015	0.489972	0.935106	FALSE
k__Bacteria|p__Firmicutes|c__CFGB4559|o__OFGB4559|f__FGB4559|g__GGB2983|s__GGB2983_SGB3965	0.0956175	0.121212	0	0	0.00252458	0.00512273	0.469559	0.935106	FALSE
k__Bacteria|p__Firmicutes|c__CFGB45628|o__OFGB45628|f__FGB45628|g__GGB58233|s__GGB58233_SGB79883	0.262948	0.287879	0	0	0.00148721	0.001575	0.532476	0.935106	FALSE
k__Bacteria|p__Firmicutes|c__CFGB79211|o__OFGB79211|f__FGB79211|g__GGB9267|s__GGB9267_SGB14218	0.0159363	0.030303	0	0	0.00166546	0.00306742	0.452464	0.935106	FALSE
k__Bacteria|p__Firmicutes|c__CFGB79291|o__OFGB79291|f__FGB79291|g__GGB9522|s__GGB9522_SGB98319	0.0159363	0.030303	0	0	0.000115697	0.000105455	0.464089	0.935106	FALSE
k__Bacteria|p__Firmicutes|c__CFGB79294|o__OFGB79294|f__FGB79294|g__GGB87445|s__GGB87445_SGB15180	0.0438247	0.030303	0	0	0.00412426	0.00024	0.599635	0.935106	FALSE
k__Bacteria|p__Firmicutes|c__CFGB79326|o__OFGB79326|f__FGB79326|g__GGB43675|s__GGB43675_SGB61016	0.0318725	0.0151515	0	0	0.00111243	0.00526788	0.482098	0.935106	FALSE
k__Bacteria|p__Firmicutes|c__CFGB9120|o__OFGB9120|f__FGB9120|g__GGB4642|s__GGB4642_SGB6421	0.00796813	0.0151515	0	0	0.000547012	1.48485e-05	0.601678	0.935106	FALSE
k__Bacteria|p__Firmicutes|c__CFGB9977|o__OFGB9977|f__FGB9977|g__GGB9606|s__GGB9606_SGB15038	0.00796813	0.0151515	0	0	0.00105976	0.000731515	0.595426	0.935106	FALSE
k__Bacteria|p__Firmicutes|c__CFGB9989|o__OFGB9989|f__FGB9989|g__GGB9712|s__GGB9712_SGB15244	0.103586	0.0757576	0	0	0.0187966	0.00700455	0.491338	0.935106	FALSE
k__Bacteria|p__Firmicutes|c__Clostridia|o__Eubacteriales|f__Bianqueaceae|g__Bianquea|s__Bianquea_renquensis	0.063745	0.0909091	0	0	0.0014308	0.000347576	0.496484	0.935106	FALSE
k__Bacteria|p__Firmicutes|c__Clostridia|o__Eubacteriales|f__Christensenellaceae|g__Christensenellaceae_unclassified|s__Christensenellaceae_bacterium	0.00796813	0.0151515	0	0	2.35458e-05	7.84848e-05	0.595426	0.935106	FALSE
k__Bacteria|p__Firmicutes|c__Clostridia|o__Eubacteriales|f__Christensenellaceae|g__Christensenella|s__Christensenella_hongkongensis	0.143426	0.106061	0	0	0.00123661	0.000590606	0.449842	0.935106	FALSE
k__Bacteria|p__Firmicutes|c__Clostridia|o__Eubacteriales|f__Christensenellaceae|g__Christensenella|s__Christensenella_minuta	0.0796813	0.106061	0	0	0.000599283	0.00311606	0.46189	0.935106	FALSE
k__Bacteria|p__Firmicutes|c__Clostridia|o__Eubacteriales|f__Christensenellaceae|g__Christensenella|s__Christensenella_sp_Marseille_P3954	0.00796813	0.0151515	0	0	4.17131e-05	0.000132424	0.595426	0.935106	FALSE
k__Bacteria|p__Firmicutes|c__Clostridia|o__Eubacteriales|f__Christensenellaceae|g__Christensenella|s__Christensenella_timonensis	0.00796813	0.0151515	0	0	9.60159e-06	6.87879e-05	0.589205	0.935106	FALSE
k__Bacteria|p__Firmicutes|c__Clostridia|o__Eubacteriales|f__Clostridiaceae|g__Butyricicoccus|s__Butyricicoccus_SGB14985	0.0996016	0.0757576	0	0	0.00938219	0.00398939	0.504635	0.935106	FALSE
k__Bacteria|p__Firmicutes|c__Clostridia|o__Eubacteriales|f__Clostridiaceae|g__Butyricicoccus|s__Butyricicoccus_SGB14990	0.0318725	0.0454545	0	0	0.00617394	0.0138088	0.59065	0.935106	FALSE
k__Bacteria|p__Firmicutes|c__Clostridia|o__Eubacteriales|f__Clostridiaceae|g__Clostridiaceae_unclassified|s__Clostridiaceae_bacterium_AF18_31LB	0.561753	0.545455	0.02482	0.05111	0.0888131	0.119039	0.501724	0.935106	FALSE
k__Bacteria|p__Firmicutes|c__Clostridia|o__Eubacteriales|f__Clostridiaceae|g__Clostridium|s__Clostridium_SGB4909	0.0478088	0.030303	0	0	0.00735578	0.000775758	0.537319	0.935106	FALSE
k__Bacteria|p__Firmicutes|c__Clostridia|o__Eubacteriales|f__Clostridiaceae|g__Clostridium|s__Clostridium_SGB6179	0.115538	0.151515	0	0	0.00883199	0.0712798	0.462916	0.935106	FALSE
k__Bacteria|p__Firmicutes|c__Clostridia|o__Eubacteriales|f__Clostridiaceae|g__Clostridium|s__Clostridium_sp_AF32_12BH	0.175299	0.19697	0	0	0.00625729	0.00805667	0.58849	0.935106	FALSE
k__Bacteria|p__Firmicutes|c__Clostridia|o__Eubacteriales|f__Clostridiaceae|g__Clostridium|s__Clostridium_sp_AM29_11AC	0.227092	0.272727	0	0	0.0431414	0.0210429	0.552818	0.935106	FALSE
k__Bacteria|p__Firmicutes|c__Clostridia|o__Eubacteriales|f__Clostridiaceae|g__Clostridium|s__Clostridium_sp_AT4	0.390438	0.454545	0	0	0.270439	0.22126	0.517692	0.935106	FALSE
k__Bacteria|p__Firmicutes|c__Clostridia|o__Eubacteriales|f__Clostridiaceae|g__Clostridium|s__Clostridium_sp_C5_48	0.0677291	0.0909091	0	0	0.010649	0.0959803	0.435237	0.935106	FALSE
k__Bacteria|p__Firmicutes|c__Clostridia|o__Eubacteriales|f__Clostridiaceae|g__Clostridium|s__Clostridium_sp_D5	0.0278884	0.0151515	0	0	0.000796016	0.000743333	0.565321	0.935106	FALSE
k__Bacteria|p__Firmicutes|c__Clostridia|o__Eubacteriales|f__Clostridiaceae|g__Clostridium|s__Clostridium_sp_MCC353	0.00796813	0.0151515	0	0	4.30279e-06	6.66667e-06	0.595426	0.935106	FALSE
k__Bacteria|p__Firmicutes|c__Clostridia|o__Eubacteriales|f__Clostridiaceae|g__Clostridium|s__Clostridium_sp_NSJ_42	0.0318725	0.0151515	0	0	0.00115008	8.98485e-05	0.462701	0.935106	FALSE
k__Bacteria|p__Firmicutes|c__Clostridia|o__Eubacteriales|f__Clostridiaceae|g__GGB3480|s__GGB3480_SGB4648	0.0159363	0.030303	0	0	0.00112817	0.00101455	0.460196	0.935106	FALSE
k__Bacteria|p__Firmicutes|c__Clostridia|o__Eubacteriales|f__Clostridiaceae|g__GGB3532|s__GGB3532_SGB4720	0.0278884	0.0454545	0	0	0.00123725	0.00616197	0.450158	0.935106	FALSE
k__Bacteria|p__Firmicutes|c__Clostridia|o__Eubacteriales|f__Clostridiaceae|g__GGB3548|s__GGB3548_SGB4744	0.0557769	0.030303	0	0	0.00881785	0.00296682	0.402317	0.935106	FALSE
k__Bacteria|p__Firmicutes|c__Clostridia|o__Eubacteriales|f__Eubacteriaceae|g__Anaerofustis|s__Anaerofustis_stercorihominis	0.115538	0.0909091	0	0	0.000735857	0.000414848	0.561128	0.935106	FALSE
k__Bacteria|p__Firmicutes|c__Clostridia|o__Eubacteriales|f__Eubacteriaceae|g__Eubacteriaceae_unclassified|s__Eubacteriaceae_bacterium_Marseille_Q4139	0.119522	0.151515	0	0	0.014571	0.0268912	0.490581	0.935106	FALSE
k__Bacteria|p__Firmicutes|c__Clostridia|o__Eubacteriales|f__Eubacteriaceae|g__Eubacterium|s__Eubacterium_callanderi	0.0438247	0.0606061	0	0	0.000712908	0.00206333	0.569904	0.935106	FALSE
k__Bacteria|p__Firmicutes|c__Clostridia|o__Eubacteriales|f__Eubacteriaceae|g__Eubacterium|s__Eubacterium_sp_c_25	0.183267	0.227273	0	0	0.0106953	0.0129505	0.409457	0.935106	FALSE
k__Bacteria|p__Firmicutes|c__Clostridia|o__Eubacteriales|f__Eubacteriaceae|g__Gallibacter|s__Gallibacter_intestinalis	0.00796813	0.0151515	0	0	0.000643586	5.80303e-05	0.601678	0.935106	FALSE
k__Bacteria|p__Firmicutes|c__Clostridia|o__Eubacteriales|f__Eubacteriaceae|g__Intestinibacillus|s__Intestinibacillus_sp_Marseille_P6563	0.14741	0.181818	0	0	0.000890837	0.00235894	0.500202	0.935106	FALSE
k__Bacteria|p__Firmicutes|c__Clostridia|o__Eubacteriales|f__Eubacteriales_Family_XIII_Incertae_Sedis|g__Emergencia|s__Emergencia_timonensis	0.0677291	0.0909091	0	0	0.000663705	0.00325303	0.486202	0.935106	FALSE
k__Bacteria|p__Firmicutes|c__Clostridia|o__Eubacteriales|f__Eubacteriales_Family_XIII_Incertae_Sedis|g__Eubacteriales_Family_XIII_Incertae_Sedis_unclassified|s__Eubacterium_nodatum	0.00796813	0.0151515	0	0	3.07968e-05	8.21212e-05	0.595426	0.935106	FALSE
k__Bacteria|p__Firmicutes|c__Clostridia|o__Eubacteriales|f__Eubacteriales_Family_XIII_Incertae_Sedis|g__Eubacteriales_Family_XIII_Incertae_Sedis_unclassified|s__Eubacterium_saphenum	0.00796813	0.0151515	0	0	0.000151753	1.54545e-05	0.595426	0.935106	FALSE
k__Bacteria|p__Firmicutes|c__Clostridia|o__Eubacteriales|f__Eubacteriales_Family_XIII_Incertae_Sedis|g__Eubacteriales_Family_XIII_Incertae_Sedis_unclassified|s__Eubacterium_sulci	0.306773	0.348485	0	0	0.0048196	0.0103656	0.515028	0.935106	FALSE
k__Bacteria|p__Firmicutes|c__Clostridia|o__Eubacteriales|f__Eubacteriales_unclassified|g__Eubacteriales_unclassified|s__Clostridiales_bacterium	0.7251	0.833333	0.04146	0.066015	0.197287	0.171401	0.432383	0.935106	FALSE
k__Bacteria|p__Firmicutes|c__Clostridia|o__Eubacteriales|f__Eubacteriales_unclassified|g__Eubacteriales_unclassified|s__Eubacteriales_unclassified_SGB15150	0.0756972	0.0454545	0	0	0.00874865	0.00162364	0.402243	0.935106	FALSE
k__Bacteria|p__Firmicutes|c__Clostridia|o__Eubacteriales|f__Eubacteriales_unclassified|g__GGB48168|s__GGB48168_SGB66171	0.0199203	0.030303	0	0	0.00216187	0.00283909	0.599765	0.935106	FALSE
k__Bacteria|p__Firmicutes|c__Clostridia|o__Eubacteriales|f__Eubacteriales_unclassified|g__GGB9759|s__GGB9759_SGB15372	0.00796813	0.0151515	0	0	0.000701713	0.00026	0.595426	0.935106	FALSE
k__Bacteria|p__Firmicutes|c__Clostridia|o__Eubacteriales|f__Eubacteriales_unclassified|g__Gemmiger|s__Gemmiger_sp_An87	0.0996016	0.0757576	0	0	0.00411625	0.254684	0.557224	0.935106	FALSE
k__Bacteria|p__Firmicutes|c__Clostridia|o__Eubacteriales|f__Lachnospiraceae|g__Anaerotignum|s__Anaerotignum_lactatifermentans	0.211155	0.242424	0	0	0.0589468	0.0474735	0.557594	0.935106	FALSE
k__Bacteria|p__Firmicutes|c__Clostridia|o__Eubacteriales|f__Lachnospiraceae|g__Blautia|s__Blautia_hansenii	0.143426	0.19697	0	0	0.075475	0.0315797	0.403764	0.935106	FALSE
k__Bacteria|p__Firmicutes|c__Clostridia|o__Eubacteriales|f__Lachnospiraceae|g__Blautia|s__Blautia_schinkii	0.0159363	0.030303	0	0	0.000218446	0.0022647	0.437224	0.935106	FALSE
k__Bacteria|p__Firmicutes|c__Clostridia|o__Eubacteriales|f__Lachnospiraceae|g__Blautia|s__Blautia_wexlerae	0.932271	0.909091	0.40267	0.38224	0.928107	0.728127	0.592031	0.935106	FALSE
k__Bacteria|p__Firmicutes|c__Clostridia|o__Eubacteriales|f__Lachnospiraceae|g__Coprococcus|s__Coprococcus_catus	0.482072	0.5	0	0.0024	0.0636918	0.0914233	0.409471	0.935106	FALSE
k__Bacteria|p__Firmicutes|c__Clostridia|o__Eubacteriales|f__Lachnospiraceae|g__Diplocloster|s__Diplocloster_modestus	0.119522	0.151515	0	0	0.00178072	0.00109394	0.50051	0.935106	FALSE
k__Bacteria|p__Firmicutes|c__Clostridia|o__Eubacteriales|f__Lachnospiraceae|g__Dorea|s__Dorea_formicigenerans	0.645418	0.666667	0.05889	0.07568	0.161846	0.185776	0.531586	0.935106	FALSE
k__Bacteria|p__Firmicutes|c__Clostridia|o__Eubacteriales|f__Lachnospiraceae|g__Dorea|s__Dorea_longicatena	0.653386	0.606061	0.13683	0.081595	0.395887	0.321024	0.438548	0.935106	FALSE
k__Bacteria|p__Firmicutes|c__Clostridia|o__Eubacteriales|f__Lachnospiraceae|g__Dorea|s__Dorea_sp_AF36_15AT	0.47012	0.424242	0	0	0.0284353	0.0288168	0.546329	0.935106	FALSE
k__Bacteria|p__Firmicutes|c__Clostridia|o__Eubacteriales|f__Lachnospiraceae|g__Enterocloster|s__Enterocloster_aldenensis	0.561753	0.621212	0.00271	0.006955	0.0299117	0.0378286	0.413027	0.935106	FALSE
k__Bacteria|p__Firmicutes|c__Clostridia|o__Eubacteriales|f__Lachnospiraceae|g__Enterocloster|s__Enterocloster_bolteae	0.812749	0.833333	0.04367	0.05954	0.265333	0.358947	0.53579	0.935106	FALSE
k__Bacteria|p__Firmicutes|c__Clostridia|o__Eubacteriales|f__Lachnospiraceae|g__Enterocloster|s__Enterocloster_citroniae	0.589641	0.651515	0.00391	0.005035	0.0163998	0.0206956	0.486366	0.935106	FALSE
k__Bacteria|p__Firmicutes|c__Clostridia|o__Eubacteriales|f__Lachnospiraceae|g__Faecalicatena|s__Faecalicatena_fissicatena	0.250996	0.227273	0	0	0.051497	0.0240148	0.52875	0.935106	FALSE
k__Bacteria|p__Firmicutes|c__Clostridia|o__Eubacteriales|f__Lachnospiraceae|g__Faecalicatena|s__Faecalicatena_orotica	0.0278884	0.0151515	0	0	6.79283e-05	2.37879e-05	0.56157	0.935106	FALSE
k__Bacteria|p__Firmicutes|c__Clostridia|o__Eubacteriales|f__Lachnospiraceae|g__Faecalimonas|s__Faecalimonas_umbilicata	0.227092	0.181818	0	0	0.205087	0.222081	0.436123	0.935106	FALSE
k__Bacteria|p__Firmicutes|c__Clostridia|o__Eubacteriales|f__Lachnospiraceae|g__Fusicatenibacter|s__Fusicatenibacter_sp_CLA_AA_H277	0.410359	0.333333	0	0	0.0147121	0.0167291	0.414329	0.935106	FALSE
k__Bacteria|p__Firmicutes|c__Clostridia|o__Eubacteriales|f__Lachnospiraceae|g__GGB3385|s__GGB3385_SGB4471	0.0278884	0.0151515	0	0	0.000185578	5.43939e-05	0.557831	0.935106	FALSE
k__Bacteria|p__Firmicutes|c__Clostridia|o__Eubacteriales|f__Lachnospiraceae|g__GGB3433|s__GGB3433_SGB4573	0.059761	0.0909091	0	0	0.0132612	0.0128609	0.407702	0.935106	FALSE
k__Bacteria|p__Firmicutes|c__Clostridia|o__Eubacteriales|f__Lachnospiraceae|g__GGB3433|s__GGB3433_SGB4574	0.0677291	0.0454545	0	0	0.0052504	0.0017353	0.511049	0.935106	FALSE
k__Bacteria|p__Firmicutes|c__Clostridia|o__Eubacteriales|f__Lachnospiraceae|g__GGB3441|s__GGB3441_SGB4591	0.00796813	0.0151515	0	0	2.05976e-05	0.00102288	0.589205	0.935106	FALSE
k__Bacteria|p__Firmicutes|c__Clostridia|o__Eubacteriales|f__Lachnospiraceae|g__GGB3602|s__GGB3602_SGB66069	0.00796813	0.0151515	0	0	0.000177769	1.33333e-05	0.601678	0.935106	FALSE
k__Bacteria|p__Firmicutes|c__Clostridia|o__Eubacteriales|f__Lachnospiraceae|g__GGB3606|s__GGB3606_SGB4870	0.0318725	0.0151515	0	0	0.00795618	0.000441667	0.472344	0.935106	FALSE
k__Bacteria|p__Firmicutes|c__Clostridia|o__Eubacteriales|f__Lachnospiraceae|g__GGB3609|s__GGB3609_SGB4877	0.0278884	0.0454545	0	0	0.00359072	0.00755227	0.46525	0.935106	FALSE
k__Bacteria|p__Firmicutes|c__Clostridia|o__Eubacteriales|f__Lachnospiraceae|g__GGB3637|s__GGB3637_SGB4930	0.00796813	0.0151515	0	0	0.00110458	0.000697121	0.595426	0.935106	FALSE
k__Bacteria|p__Firmicutes|c__Clostridia|o__Eubacteriales|f__Lachnospiraceae|g__GGB3678|s__GGB3678_SGB4991	0.0278884	0.0454545	0	0	0.00356761	0.00824212	0.459179	0.935106	FALSE
k__Bacteria|p__Firmicutes|c__Clostridia|o__Eubacteriales|f__Lachnospiraceae|g__GGB3740|s__GGB3740_SGB5076	0.12749	0.0909091	0	0	0.172426	0.186755	0.474191	0.935106	FALSE
k__Bacteria|p__Firmicutes|c__Clostridia|o__Eubacteriales|f__Lachnospiraceae|g__GGB3887|s__GGB3887_SGB5270	0.0159363	0.030303	0	0	6.4741e-05	0.000169394	0.448626	0.935106	FALSE
k__Bacteria|p__Firmicutes|c__Clostridia|o__Eubacteriales|f__Lachnospiraceae|g__Jutongia|s__Jutongia_huaianensis	0.0159363	0.030303	0	0	0.00635135	0.00380288	0.456321	0.935106	FALSE
k__Bacteria|p__Firmicutes|c__Clostridia|o__Eubacteriales|f__Lachnospiraceae|g__Lachnoclostridium|s__Lachnoclostridium_pacaense	0.0478088	0.030303	0	0	0.000724343	0.000125606	0.528962	0.935106	FALSE
k__Bacteria|p__Firmicutes|c__Clostridia|o__Eubacteriales|f__Lachnospiraceae|g__Lachnoclostridium|s__Lachnoclostridium_phocaeense	0.0557769	0.0757576	0	0	0.00269331	0.00185045	0.562155	0.935106	FALSE
k__Bacteria|p__Firmicutes|c__Clostridia|o__Eubacteriales|f__Lachnospiraceae|g__Lachnoclostridium|s__Lachnoclostridium_sp_An118	0.0717131	0.0454545	0	0	0.00181773	0.000575152	0.441193	0.935106	FALSE
k__Bacteria|p__Firmicutes|c__Clostridia|o__Eubacteriales|f__Lachnospiraceae|g__Lachnoclostridium|s__Lachnoclostridium_sp_An131	0.10757	0.0757576	0	0	0.000914303	0.00337636	0.497487	0.935106	FALSE
k__Bacteria|p__Firmicutes|c__Clostridia|o__Eubacteriales|f__Lachnospiraceae|g__Lachnospiraceae_unclassified|s__Lachnospiraceae_bacterium_CLA_AA_H244	0.533865	0.590909	0.00461	0.01114	0.15147	0.109075	0.554282	0.935106	FALSE
k__Bacteria|p__Firmicutes|c__Clostridia|o__Eubacteriales|f__Lachnospiraceae|g__Lachnospira|s__Lachnospira_pectinoschiza	0.681275	0.69697	0.36978	0.2786	1.76598	1.05259	0.59092	0.935106	FALSE
k__Bacteria|p__Firmicutes|c__Clostridia|o__Eubacteriales|f__Lachnospiraceae|g__Lacrimispora|s__Lacrimispora_sp_210928_DFI_3_58	0.00796813	0.0151515	0	0	0.000594064	8.33333e-05	0.595426	0.935106	FALSE
k__Bacteria|p__Firmicutes|c__Clostridia|o__Eubacteriales|f__Lachnospiraceae|g__Mediterraneibacter|s__Mediterraneibacter_faecis	0.414343	0.424242	0	0	0.37291	0.495165	0.477272	0.935106	FALSE
k__Bacteria|p__Firmicutes|c__Clostridia|o__Eubacteriales|f__Lachnospiraceae|g__Sellimonas|s__Sellimonas_intestinalis	0.36255	0.424242	0	0	0.0492755	0.0563752	0.476214	0.935106	FALSE
k__Bacteria|p__Firmicutes|c__Clostridia|o__Eubacteriales|f__Lachnospiraceae|g__Simiaoa|s__Simiaoa_sunii	0.557769	0.606061	0.00787	0.02807	0.556405	0.666318	0.540833	0.935106	FALSE
k__Bacteria|p__Firmicutes|c__Clostridia|o__Eubacteriales|f__Oscillospiraceae|g__Anaerofilum|s__Anaerofilum_hominis	0.0278884	0.0151515	0	0	2.17928e-05	6.36364e-06	0.565321	0.935106	FALSE
k__Bacteria|p__Firmicutes|c__Clostridia|o__Eubacteriales|f__Oscillospiraceae|g__Bittarella|s__Bittarella_massiliensis	0.25498	0.19697	0	0	0.00146538	0.00202045	0.43636	0.935106	FALSE
k__Bacteria|p__Firmicutes|c__Clostridia|o__Eubacteriales|f__Oscillospiraceae|g__Congzhengia|s__Congzhengia_minquanensis	0.0318725	0.0151515	0	0	0.00363972	0.000362424	0.469118	0.935106	FALSE
k__Bacteria|p__Firmicutes|c__Clostridia|o__Eubacteriales|f__Oscillospiraceae|g__Faecalibacterium|s__Faecalibacterium_SGB15346	0.545817	0.5	0.05045	0.007215	0.417444	0.40258	0.480525	0.935106	FALSE
k__Bacteria|p__Firmicutes|c__Clostridia|o__Eubacteriales|f__Oscillospiraceae|g__Faecalibacterium|s__Faecalibacterium_sp_HTFF	0.0677291	0.0909091	0	0	0.0112318	0.00958591	0.562654	0.935106	FALSE
k__Bacteria|p__Firmicutes|c__Clostridia|o__Eubacteriales|f__Oscillospiraceae|g__Fournierella|s__Fournierella_massiliensis	0.199203	0.227273	0	0	0.018999	0.030967	0.58242	0.935106	FALSE
k__Bacteria|p__Firmicutes|c__Clostridia|o__Eubacteriales|f__Oscillospiraceae|g__Fumia|s__Fumia_xinanensis	0.0318725	0.0151515	0	0	0.000398367	0.000112576	0.465903	0.935106	FALSE
k__Bacteria|p__Firmicutes|c__Clostridia|o__Eubacteriales|f__Oscillospiraceae|g__GGB13493|s__GGB13493_SGB15238	0.063745	0.0454545	0	0	0.0333318	0.00654682	0.574593	0.935106	FALSE
k__Bacteria|p__Firmicutes|c__Clostridia|o__Eubacteriales|f__Oscillospiraceae|g__GGB3345|s__GGB3345_SGB4425	0.163347	0.136364	0	0	0.0844811	0.0630544	0.562393	0.935106	FALSE
k__Bacteria|p__Firmicutes|c__Clostridia|o__Eubacteriales|f__Oscillospiraceae|g__GGB34228|s__GGB34228_SGB53814	0.00796813	0.0151515	0	0	0.000155139	0.000159545	0.595426	0.935106	FALSE
k__Bacteria|p__Firmicutes|c__Clostridia|o__Eubacteriales|f__Oscillospiraceae|g__GGB34228|s__GGB34228_SGB72916	0.0517928	0.030303	0	0	0.00145821	0.000566364	0.46399	0.935106	FALSE
k__Bacteria|p__Firmicutes|c__Clostridia|o__Eubacteriales|f__Oscillospiraceae|g__GGB45540|s__GGB45540_SGB63220	0.063745	0.0909091	0	0	0.000659482	0.00103152	0.431731	0.935106	FALSE
k__Bacteria|p__Firmicutes|c__Clostridia|o__Eubacteriales|f__Oscillospiraceae|g__GGB9453|s__GGB9453_SGB14845	0.247012	0.287879	0	0	0.0547918	0.08447	0.499379	0.935106	FALSE
k__Bacteria|p__Firmicutes|c__Clostridia|o__Eubacteriales|f__Oscillospiraceae|g__GGB9593|s__GGB9593_SGB15015	0.063745	0.0454545	0	0	0.00598996	0.000768182	0.557216	0.935106	FALSE
k__Bacteria|p__Firmicutes|c__Clostridia|o__Eubacteriales|f__Oscillospiraceae|g__GGB9595|s__GGB9595_SGB15019	0.0318725	0.0454545	0	0	0.00294721	0.00436318	0.59724	0.935106	FALSE
k__Bacteria|p__Firmicutes|c__Clostridia|o__Eubacteriales|f__Oscillospiraceae|g__GGB9602|s__GGB9602_SGB15031	0.167331	0.136364	0	0	0.0782735	0.100944	0.590602	0.935106	FALSE
k__Bacteria|p__Firmicutes|c__Clostridia|o__Eubacteriales|f__Oscillospiraceae|g__GGB9611|s__GGB9611_SGB15045	0.0796813	0.106061	0	0	0.00215526	0.00112242	0.549462	0.935106	FALSE
k__Bacteria|p__Firmicutes|c__Clostridia|o__Eubacteriales|f__Oscillospiraceae|g__GGB9618|s__GGB9618_SGB15065	0.0398406	0.0606061	0	0	0.00146004	0.00360106	0.451725	0.935106	FALSE
k__Bacteria|p__Firmicutes|c__Clostridia|o__Eubacteriales|f__Oscillospiraceae|g__GGB9628|s__GGB9628_SGB15082	0.00796813	0.0151515	0	0	0.00302235	0.00791273	0.595426	0.935106	FALSE
k__Bacteria|p__Firmicutes|c__Clostridia|o__Eubacteriales|f__Oscillospiraceae|g__GGB9640|s__GGB9640_SGB15115	0.0398406	0.0606061	0	0	0.00240625	0.00161	0.493529	0.935106	FALSE
k__Bacteria|p__Firmicutes|c__Clostridia|o__Eubacteriales|f__Oscillospiraceae|g__GGB9710|s__GGB9710_SGB15239	0.00796813	0.0151515	0	0	0.00241251	0.00955439	0.589205	0.935106	FALSE
k__Bacteria|p__Firmicutes|c__Clostridia|o__Eubacteriales|f__Oscillospiraceae|g__GGB9715|s__GGB9715_SGB15260	0.175299	0.19697	0	0	0.0544121	0.117586	0.556287	0.935106	FALSE
k__Bacteria|p__Firmicutes|c__Clostridia|o__Eubacteriales|f__Oscillospiraceae|g__GGB9715|s__GGB9715_SGB15265	0.247012	0.30303	0	0	0.0998395	0.0966929	0.427743	0.935106	FALSE
k__Bacteria|p__Firmicutes|c__Clostridia|o__Eubacteriales|f__Oscillospiraceae|g__GGB9730|s__GGB9730_SGB15290	0.0278884	0.0151515	0	0	0.000724622	0.00159667	0.572859	0.935106	FALSE
k__Bacteria|p__Firmicutes|c__Clostridia|o__Eubacteriales|f__Oscillospiraceae|g__GGB9734|s__GGB9734_SGB15304	0.00796813	0.0151515	0	0	0.00445522	0.000363788	0.601678	0.935106	FALSE
k__Bacteria|p__Firmicutes|c__Clostridia|o__Eubacteriales|f__Oscillospiraceae|g__GGB9743|s__GGB9743_SGB15349	0.0278884	0.0454545	0	0	0.00156482	0.00173061	0.477523	0.935106	FALSE
k__Bacteria|p__Firmicutes|c__Clostridia|o__Eubacteriales|f__Oscillospiraceae|g__Ligaoa|s__Ligaoa_zhengdingensis	0.0318725	0.0151515	0	0	0.000133586	4.39394e-06	0.456333	0.935106	FALSE
k__Bacteria|p__Firmicutes|c__Clostridia|o__Eubacteriales|f__Oscillospiraceae|g__Neglectibacter|s__Neglectibacter_timonensis	0.0557769	0.0757576	0	0	0.00166546	0.00914061	0.4676	0.935106	FALSE
k__Bacteria|p__Firmicutes|c__Clostridia|o__Eubacteriales|f__Oscillospiraceae|g__Oscillibacter|s__Oscillibacter_sp_PC13	0.063745	0.0454545	0	0	0.000133147	7.51515e-05	0.569602	0.935106	FALSE
k__Bacteria|p__Firmicutes|c__Clostridia|o__Eubacteriales|f__Oscillospiraceae|g__Oscillibacter|s__Oscillibacter_valericigenes	0.752988	0.772727	0.06531	0.04205	0.160635	0.15838	0.530105	0.935106	FALSE
k__Bacteria|p__Firmicutes|c__Clostridia|o__Eubacteriales|f__Oscillospiraceae|g__Oscillospiraceae_unclassified|s__Oscillospiraceae_unclassified_SGB15256	0.0159363	0.030303	0	0	0.00260833	0.00689955	0.444807	0.935106	FALSE
k__Bacteria|p__Firmicutes|c__Clostridia|o__Eubacteriales|f__Oscillospiraceae|g__Pseudoflavonifractor|s__Pseudoflavonifractor_sp_AF19_9AC	0.0756972	0.106061	0	0	0.00216454	0.00183682	0.438045	0.935106	FALSE
k__Bacteria|p__Firmicutes|c__Clostridia|o__Eubacteriales|f__Oscillospiraceae|g__Qingrenia|s__Qingrenia_yutianensis	0.00796813	0.0151515	0	0	0.000199163	0.000437879	0.595426	0.935106	FALSE
k__Bacteria|p__Firmicutes|c__Clostridia|o__Eubacteriales|f__Oscillospiraceae|g__Ruminococcus|s__Ruminococcus_SGB4421	0.191235	0.151515	0	0	0.0873643	0.0878305	0.506874	0.935106	FALSE
k__Bacteria|p__Firmicutes|c__Clostridia|o__Eubacteriales|f__Oscillospiraceae|g__Ruminococcus|s__Ruminococcus_bromii	0.545817	0.5	0.04672	0.001475	0.774038	0.612396	0.428737	0.935106	FALSE
k__Bacteria|p__Firmicutes|c__Clostridia|o__Eubacteriales|f__Oscillospiraceae|g__Ruminococcus|s__Ruminococcus_callidus	0.131474	0.166667	0	0	0.0352693	0.0486941	0.419504	0.935106	FALSE
k__Bacteria|p__Firmicutes|c__Clostridia|o__Eubacteriales|f__Oscillospiraceae|g__Vescimonas|s__Vescimonas_fastidiosa	0.0557769	0.030303	0	0	0.01258	0.00242333	0.406802	0.935106	FALSE
k__Bacteria|p__Firmicutes|c__Clostridia|o__Eubacteriales|f__Peptostreptococcaceae|g__Peptostreptococcus|s__Peptostreptococcus_stomatis	0.0717131	0.0454545	0	0	0.00215502	0.00118924	0.437051	0.935106	FALSE
k__Bacteria|p__Firmicutes|c__Erysipelotrichia|o__Erysipelotrichales|f__Erysipelotrichaceae|g__Erysipelatoclostridium|s__Clostridium_innocuum	0.410359	0.378788	0	0	0.0169567	0.0175933	0.507293	0.935106	FALSE
k__Bacteria|p__Firmicutes|c__Erysipelotrichia|o__Erysipelotrichales|f__Erysipelotrichaceae|g__Erysipelatoclostridium|s__Clostridium_saccharogumia	0.0159363	0.030303	0	0	0.000975139	0.00179621	0.448626	0.935106	FALSE
k__Bacteria|p__Firmicutes|c__Erysipelotrichia|o__Erysipelotrichales|f__Erysipelotrichaceae|g__Erysipelatoclostridium|s__Clostridium_spiroforme	0.250996	0.19697	0	0	0.0110772	0.0145191	0.404546	0.935106	FALSE
k__Bacteria|p__Firmicutes|c__Firmicutes_unclassified|o__Firmicutes_unclassified|f__Firmicutes_unclassified|g__GGB3680|s__GGB3680_SGB4994	0.00796813	0.0151515	0	0	0.0125081	4.09091e-05	0.601678	0.935106	FALSE
k__Bacteria|p__Firmicutes|c__Firmicutes_unclassified|o__Firmicutes_unclassified|f__Firmicutes_unclassified|g__Negativibacillus|s__Negativibacillus_massiliensis	0.398406	0.333333	0	0	0.0983661	0.181881	0.591449	0.935106	FALSE
k__Bacteria|p__Firmicutes|c__Negativicutes|o__Acidaminococcales|f__Acidaminococcaceae|g__Acidaminococcus|s__Acidaminococcus_intestini	0.207171	0.166667	0	0	0.263251	0.241989	0.438107	0.935106	FALSE
k__Bacteria|p__Firmicutes|c__Negativicutes|o__Acidaminococcales|f__Acidaminococcaceae|g__Acidaminococcus|s__Acidaminococcus_timonensis	0.00796813	0.0151515	0	0	3.70518e-06	0.00926591	0.589205	0.935106	FALSE
k__Bacteria|p__Firmicutes|c__Negativicutes|o__Selenomonadales|f__Selenomonadaceae|g__Megamonas|s__Megamonas_funiformis	0.219124	0.181818	0	0	1.36598	1.14556	0.529318	0.935106	FALSE
k__Bacteria|p__Firmicutes|c__Negativicutes|o__Veillonellales|f__Veillonellaceae|g__GGB4272|s__GGB4272_SGB5822	0.00796813	0.0151515	0	0	0.0120731	0.0224209	0.595426	0.935106	FALSE
k__Bacteria|p__Firmicutes|c__Negativicutes|o__Veillonellales|f__Veillonellaceae|g__Megasphaera|s__Megasphaera_elsdenii	0.0836653	0.0606061	0	0	0.0949712	0.0194136	0.47642	0.935106	FALSE
k__Bacteria|p__Firmicutes|c__Negativicutes|o__Veillonellales|f__Veillonellaceae|g__Megasphaera|s__Megasphaera_massiliensis	0.0278884	0.0454545	0	0	0.0300148	0.04025	0.462209	0.935106	FALSE
k__Bacteria|p__Firmicutes|c__Negativicutes|o__Veillonellales|f__Veillonellaceae|g__Megasphaera|s__Megasphaera_stantonii	0.00796813	0.0151515	0	0	0.000746255	0.00178197	0.595426	0.935106	FALSE
k__Bacteria|p__Firmicutes|c__Negativicutes|o__Veillonellales|f__Veillonellaceae|g__Veillonellaceae_unclassified|s__Veillonellaceae_bacterium	0.0278884	0.0151515	0	0	0.00105645	0.000181061	0.557831	0.935106	FALSE
k__Bacteria|p__Firmicutes|c__Tissierellia|o__Tissierellales|f__Peptoniphilaceae|g__Anaerococcus|s__Anaerococcus_obesiensis	0.00796813	0.0151515	0	0	0.000517251	1.81818e-06	0.601678	0.935106	FALSE
k__Bacteria|p__Fusobacteria|c__Fusobacteriia|o__Fusobacteriales|f__Fusobacteriaceae|g__Fusobacterium|s__Fusobacterium_nucleatum	0.063745	0.0909091	0	0	0.00255869	0.00202939	0.441831	0.935106	FALSE
k__Bacteria|p__Fusobacteria|c__Fusobacteriia|o__Fusobacteriales|f__Fusobacteriaceae|g__Fusobacterium|s__Fusobacterium_varium	0.0278884	0.0151515	0	0	0.00696187	0.000190152	0.55039	0.935106	FALSE
k__Bacteria|p__Fusobacteria|c__Fusobacteriia|o__Fusobacteriales|f__Fusobacteriaceae|g__GGB4386|s__GGB4386_SGB6036	0.00796813	0.0151515	0	0	0.011318	0.0028653	0.595426	0.935106	FALSE
k__Bacteria|p__Fusobacteria|c__Fusobacteriia|o__Fusobacteriales|f__Leptotrichiaceae|g__Leptotrichia|s__Leptotrichia_sp_oral_taxon_221	0.0159363	0.030303	0	0	0.000139402	0.000252576	0.444807	0.935106	FALSE
k__Bacteria|p__Fusobacteria|c__Fusobacteriia|o__Fusobacteriales|f__Leptotrichiaceae|g__Leptotrichia|s__Leptotrichia_wadei	0.00796813	0.0151515	0	0	0.00016761	9.57576e-05	0.595426	0.935106	FALSE
k__Bacteria|p__Lentisphaerae|c__CFGB10083|o__OFGB10083|f__FGB10083|g__GGB10693|s__GGB10693_SGB17348	0.00796813	0.0151515	0	0	0.00912697	0.000271818	0.601678	0.935106	FALSE
k__Bacteria|p__Lentisphaerae|c__Lentisphaeria|o__Victivallales|f__Victivallaceae|g__Victivallis|s__Victivallis_sp_Marseille_Q1083	0.00796813	0.0151515	0	0	0.000782112	1.72727e-05	0.601678	0.935106	FALSE
k__Bacteria|p__Proteobacteria|c__Betaproteobacteria|o__Burkholderiales|f__Oxalobacteraceae|g__GGB6649|s__GGB6649_SGB9391	0.0517928	0.0757576	0	0	0.000885538	0.00181909	0.437111	0.935106	FALSE
k__Bacteria|p__Proteobacteria|c__Betaproteobacteria|o__Burkholderiales|f__Sutterellaceae|g__Dakarella|s__Dakarella_massiliensis	0.00796813	0.0151515	0	0	0.00723363	0.000125	0.601678	0.935106	FALSE
k__Bacteria|p__Proteobacteria|c__Betaproteobacteria|o__Burkholderiales|f__Sutterellaceae|g__Parasutterella|s__Parasutterella_excrementihominis	0.358566	0.333333	0	0	0.13096	0.111005	0.555662	0.935106	FALSE
k__Bacteria|p__Proteobacteria|c__Deltaproteobacteria|o__Desulfovibrionales|f__Desulfovibrionaceae|g__Bilophila|s__Bilophila_wadsworthia	0.681275	0.727273	0.0673	0.07355	0.136306	0.134046	0.526399	0.935106	FALSE
k__Bacteria|p__Proteobacteria|c__Deltaproteobacteria|o__Desulfovibrionales|f__Desulfovibrionaceae|g__GGB9817|s__GGB9817_SGB58382	0.00796813	0.0151515	0	0	0.000534422	0.000424545	0.595426	0.935106	FALSE
k__Bacteria|p__Proteobacteria|c__Deltaproteobacteria|o__Desulfovibrionales|f__Desulfovibrionaceae|g__Mailhella|s__Mailhella_massiliensis	0.00796813	0.0151515	0	0	0.000347092	1.36364e-05	0.601678	0.935106	FALSE
k__Bacteria|p__Proteobacteria|c__Epsilonproteobacteria|o__Campylobacterales|f__Helicobacteraceae|g__Helicobacter|s__Helicobacter_cinaedi	0.00796813	0.0151515	0	0	0.00227267	0.0245933	0.589205	0.935106	FALSE
k__Bacteria|p__Proteobacteria|c__Gammaproteobacteria|o__Aeromonadales|f__Succinivibrionaceae|g__GGB2732|s__GGB2732_SGB58358	0.00796813	0.0151515	0	0	0.00223534	0.000203939	0.601678	0.935106	FALSE
k__Bacteria|p__Proteobacteria|c__Gammaproteobacteria|o__Aeromonadales|f__Succinivibrionaceae|g__Succinatimonas|s__Succinatimonas_hippei	0.0278884	0.0454545	0	0	0.00162203	0.0117311	0.456161	0.935106	FALSE
k__Bacteria|p__Proteobacteria|c__Gammaproteobacteria|o__Enterobacterales|f__Enterobacteriaceae|g__Citrobacter|s__Citrobacter_freundii	0.0398406	0.0606061	0	0	0.00168542	0.00140136	0.472372	0.935106	FALSE
k__Bacteria|p__Proteobacteria|c__Gammaproteobacteria|o__Enterobacterales|f__Enterobacteriaceae|g__Enterobacter|s__Enterobacter_asburiae	0.0517928	0.0757576	0	0	0.0298784	0.210562	0.426092	0.935106	FALSE
k__Bacteria|p__Proteobacteria|c__Gammaproteobacteria|o__Enterobacterales|f__Enterobacteriaceae|g__Enterobacter|s__Enterobacter_roggenkampii	0.0438247	0.0606061	0	0	0.00150873	0.291077	0.550567	0.935106	FALSE
k__Bacteria|p__Proteobacteria|c__Gammaproteobacteria|o__Enterobacterales|f__Enterobacteriaceae|g__Escherichia|s__Escherichia_coli	0.577689	0.560606	0.00351	0.005835	0.696789	1.06928	0.587241	0.935106	FALSE
k__Bacteria|p__Proteobacteria|c__Gammaproteobacteria|o__Enterobacterales|f__Enterobacteriaceae|g__Klebsiella|s__Klebsiella_grimontii	0.0159363	0.030303	0	0	0.000572629	0.108689	0.444807	0.935106	FALSE
k__Bacteria|p__Proteobacteria|c__Gammaproteobacteria|o__Enterobacterales|f__Enterobacteriaceae|g__Klebsiella|s__Klebsiella_quasipneumoniae	0.0478088	0.030303	0	0	0.0542844	0.0196208	0.568518	0.935106	FALSE
k__Bacteria|p__Proteobacteria|c__Gammaproteobacteria|o__Pasteurellales|f__Pasteurellaceae|g__Aggregatibacter|s__Aggregatibacter_sp_2125159857	0.0159363	0.030303	0	0	0.000694422	2.34848e-05	0.464089	0.935106	FALSE
k__Bacteria|p__Proteobacteria|c__Gammaproteobacteria|o__Pasteurellales|f__Pasteurellaceae|g__Haemophilus|s__Haemophilus_haemolyticus	0.0398406	0.0606061	0	0	0.000563426	0.000470455	0.472372	0.935106	FALSE
k__Bacteria|p__Tenericutes|c__CFGB1787|o__OFGB1787|f__FGB1787|g__GGB4745|s__GGB4745_SGB6570	0.0478088	0.030303	0	0	0.0128722	0.0240915	0.565646	0.935106	FALSE
k__Bacteria|p__Verrucomicrobia|c__Verrucomicrobiae|o__Verrucomicrobiales|f__Akkermansiaceae|g__Akkermansia|s__Akkermansia_muciniphila	0.334661	0.378788	0	0	0.304135	0.296404	0.538743	0.935106	FALSE
k__Bacteria|p__Firmicutes|c__Clostridia|o__Clostridia_unclassified|f__Clostridia_unclassified|g__Clostridia_unclassified|s__Clostridia_bacterium_UC5_1_1E11	0.195219	0.227273	0	0	0.0169498	0.0127652	0.606182	0.937308	FALSE
k__Bacteria|p__Firmicutes|c__Clostridia|o__Eubacteriales|f__Lachnospiraceae|g__Brotolimicola|s__Brotolimicola_acetigignens	0.756972	0.727273	0.1096	0.102205	0.583188	0.585742	0.607694	0.938474	FALSE
k__Archaea|p__Euryarchaeota|c__Methanobacteria|o__Methanobacteriales|f__Methanobacteriaceae|g__Methanosphaera|s__Methanosphaera_stadtmanae	0.0199203	0.030303	0	0	0.000220159	0.00517197	0.61219	0.939373	FALSE
k__Bacteria|p__Firmicutes|c__Bacilli|o__Lactobacillales|f__Enterococcaceae|g__Enterococcus|s__Enterococcus_gallinarum	0.0199203	0.030303	0	0	0.000905857	0.00101212	0.61219	0.939373	FALSE
k__Bacteria|p__Firmicutes|c__CFGB1776|o__OFGB1776|f__FGB1776|g__GGB4682|s__GGB4682_SGB6472	0.0199203	0.030303	0	0	0.00422681	0.00769394	0.61219	0.939373	FALSE
k__Bacteria|p__Firmicutes|c__Clostridia|o__Eubacteriales|f__Oscillospiraceae|g__GGB79118|s__GGB79118_SGB105839	0.0199203	0.030303	0	0	0.000186813	0.00075197	0.61219	0.939373	FALSE
k__Bacteria|p__Proteobacteria|c__Gammaproteobacteria|o__Enterobacterales|f__Enterobacteriaceae|g__Klebsiella|s__Klebsiella_variicola	0.123506	0.151515	0	0	0.2119	0.113057	0.612833	0.939373	FALSE
k__Bacteria|p__Proteobacteria|c__Gammaproteobacteria|o__Pasteurellales|f__Pasteurellaceae|g__Haemophilus|s__Haemophilus_parainfluenzae	0.50996	0.484848	0.00182	0	0.114952	0.0642753	0.609174	0.939373	FALSE
k__Bacteria|p__Firmicutes|c__CFGB1765|o__OFGB1765|f__FGB1765|g__GGB4566|s__GGB4566_SGB6305	0.12749	0.106061	0	0	0.0301896	0.0170171	0.61711	0.942426	FALSE
k__Bacteria|p__Firmicutes|c__CFGB3070|o__OFGB3070|f__FGB3070|g__GGB9774|s__GGB9774_SGB15394	0.0199203	0.030303	0	0	0.00176171	0.00193364	0.616356	0.942426	FALSE
k__Bacteria|p__Firmicutes|c__Clostridia|o__Eubacteriales|f__Oscillospiraceae|g__GGB9715|s__GGB9715_SGB15266	0.0199203	0.030303	0	0	0.005409	0.00240576	0.616356	0.942426	FALSE
k__Bacteria|p__Firmicutes|c__Clostridia|o__Eubacteriales|f__Christensenellaceae|g__GGB9186|s__GGB9186_SGB14125	0.207171	0.181818	0	0	0.00722841	0.004605	0.618265	0.943025	FALSE
k__Bacteria|p__Firmicutes|c__Bacilli|o__Lactobacillales|f__Streptococcaceae|g__Streptococcus|s__Streptococcus_oralis	0.366534	0.318182	0	0	0.0226349	0.012288	0.619219	0.943318	FALSE
k__Bacteria|p__Firmicutes|c__Clostridia|o__Eubacteriales|f__Oscillospiraceae|g__GGB9469|s__GGB9469_SGB14862	0.0717131	0.0909091	0	0	0.00899976	0.00115348	0.620432	0.944003	FALSE
k__Bacteria|p__Bacteroidota|c__Bacteroidia|o__Bacteroidales|f__Rikenellaceae|g__Alistipes|s__Alistipes_onderdonkii	0.589641	0.606061	0.03607	0.02441	0.515027	0.292749	0.622509	0.945999	FALSE
k__Bacteria|p__Firmicutes|c__Clostridia|o__Eubacteriales|f__Lachnospiraceae|g__GGB55957|s__GGB55957_SGB77276	0.151394	0.181818	0	0	0.00320697	0.00223303	0.624921	0.9485	FALSE
k__Bacteria|p__Firmicutes|c__Clostridia|o__Eubacteriales|f__Lachnospiraceae|g__GGB3740|s__GGB3740_SGB5077	0.247012	0.227273	0	0	0.28194	0.433903	0.627344	0.948685	FALSE
k__Bacteria|p__Firmicutes|c__Clostridia|o__Eubacteriales|f__Oscillospiraceae|g__GGB38987|s__GGB38987_SGB63305	0.0318725	0.0454545	0	0	0.000288247	8.69697e-05	0.627299	0.948685	FALSE
k__Bacteria|p__Firmicutes|c__Erysipelotrichia|o__Erysipelotrichales|f__Erysipelotrichaceae|g__Faecalibacillus|s__Faecalibacillus_intestinalis	0.374502	0.363636	0	0	0.0819633	0.0675118	0.626787	0.948685	FALSE
k__Bacteria|p__Bacteroidota|c__CFGB544|o__OFGB544|f__FGB544|g__GGB1123|s__GGB1123_SGB1437	0.0438247	0.030303	0	0	0.0438035	0.0475158	0.630517	0.951158	FALSE
k__Bacteria|p__Firmicutes|c__Clostridia|o__Eubacteriales|f__Clostridiaceae|g__GGB9574|s__GGB9574_SGB14987	0.0438247	0.030303	0	0	0.00199279	0.00121152	0.630517	0.951158	FALSE
k__Bacteria|p__Firmicutes|c__Bacilli|o__Lactobacillales|f__Carnobacteriaceae|g__Granulicatella|s__Granulicatella_SGB8255	0.47012	0.439394	0	0	0.0116973	0.0125895	0.632958	0.952388	FALSE
k__Bacteria|p__Firmicutes|c__CFGB1011|o__OFGB1011|f__FGB1011|g__GGB2652|s__GGB2652_SGB3573	0.0199203	0.030303	0	0	0.000956972	0.000254091	0.633145	0.952388	FALSE
k__Bacteria|p__Firmicutes|c__Clostridia|o__Eubacteriales|f__Oscillospiraceae|g__Lawsonibacter|s__Lawsonibacter_faecis	0.0438247	0.030303	0	0	0.000533227	0.000567576	0.633642	0.952388	FALSE
k__Bacteria|p__Bacteroidota|c__Bacteroidia|o__Bacteroidales|f__Prevotellaceae|g__Segatella|s__Segatella_sinensis	0.111554	0.0909091	0	0	1.38744	0.883876	0.63587	0.953797	FALSE
k__Bacteria|p__Firmicutes|c__Clostridia|o__Eubacteriales|f__Bianqueaceae|g__Bianquea|s__Bianquea_SGB71281	0.059761	0.0757576	0	0	0.000330837	0.00152803	0.637664	0.953797	FALSE
k__Bacteria|p__Firmicutes|c__Clostridia|o__Eubacteriales|f__Lachnospiraceae|g__Lachnospiraceae_unclassified|s__Lachnospiraceae_bacterium	0.454183	0.5	0	8.5e-05	0.0108171	0.00999894	0.637639	0.953797	FALSE
k__Bacteria|p__Firmicutes|c__Clostridia|o__Eubacteriales|f__Oscillospiraceae|g__Anaeromassilibacillus|s__Anaeromassilibacillus_senegalensis	0.258964	0.287879	0	0	0.00985765	0.00741803	0.63669	0.953797	FALSE
k__Bacteria|p__Firmicutes|c__CFGB3047|o__OFGB3047|f__FGB3047|g__GGB52130|s__GGB52130_SGB14966	0.338645	0.363636	0	0	0.00657665	0.00749515	0.639349	0.954011	FALSE
k__Bacteria|p__Firmicutes|c__Clostridia|o__Eubacteriales|f__Clostridiaceae|g__Clostridium|s__Clostridium_sp_AF20_17LB	0.266932	0.242424	0	0	0.055343	0.0579595	0.638729	0.954011	FALSE
k__Bacteria|p__Bacteroidota|c__Bacteroidia|o__Bacteroidales|f__Barnesiellaceae|g__Coprobacter|s__Coprobacter_secundus	0.219124	0.242424	0	0	0.0291438	0.0203398	0.642466	0.954057	FALSE
k__Bacteria|p__Firmicutes|c__Bacilli|o__Lactobacillales|f__Lactobacillaceae|g__Fructilactobacillus|s__Fructilactobacillus_sanfranciscensis	0.0478088	0.0606061	0	0	0.000549841	0.00109424	0.640154	0.954057	FALSE
k__Bacteria|p__Firmicutes|c__Clostridia|o__Eubacteriales|f__Clostridiaceae|g__Clostridiaceae_unclassified|s__Clostridiaceae_bacterium_Marseille_Q4145	0.219124	0.181818	0	0	0.0125702	0.0147595	0.641047	0.954057	FALSE
k__Bacteria|p__Firmicutes|c__Clostridia|o__Eubacteriales|f__Lachnospiraceae|g__Lachnotalea|s__Lachnotalea_sp_AF33_28	0.203187	0.181818	0	0	0.00149167	0.000973636	0.642227	0.954057	FALSE
k__Bacteria|p__Firmicutes|c__Clostridia|o__Eubacteriales|f__Lachnospiraceae|g__Lachnoclostridium|s__Clostridium_scindens	0.266932	0.30303	0	0	0.02073	0.0177736	0.645666	0.956514	FALSE
k__Bacteria|p__Firmicutes|c__Clostridia|o__Eubacteriales|f__Peptostreptococcaceae|g__Romboutsia|s__Romboutsia_timonensis	0.378486	0.393939	0	0	0.0252512	0.0411908	0.645315	0.956514	FALSE
k__Bacteria|p__Actinobacteria|c__Actinomycetia|o__Corynebacteriales|f__Corynebacteriaceae|g__Corynebacterium|s__Corynebacterium_argentoratense	0.0239044	0.0151515	0	0	0.000623227	0.00133591	0.678107	0.970061	FALSE
k__Bacteria|p__Actinobacteria|c__Coriobacteriia|o__Coriobacteriales|f__Atopobiaceae|g__Olsenella|s__Olsenella_timonensis	0.0478088	0.0606061	0	0	0.000895817	0.00118197	0.665977	0.970061	FALSE
k__Bacteria|p__Actinobacteria|c__Coriobacteriia|o__Coriobacteriales|f__Coriobacteriaceae|g__Enorma|s__Enorma_massiliensis	0.0239044	0.0151515	0	0	0.000756494	0.00280106	0.682453	0.970061	FALSE
k__Bacteria|p__Actinobacteria|c__Coriobacteriia|o__Coriobacteriales|f__Coriobacteriaceae|g__GGB51960|s__GGB51960_SGB72480	0.0239044	0.0151515	0	0	8.47809e-05	2.18182e-05	0.665135	0.970061	FALSE
k__Bacteria|p__Actinobacteria|c__Coriobacteriia|o__Coriobacteriales|f__Coriobacteriaceae|g__GGB9380|s__GGB9380_SGB14375	0.0239044	0.0151515	0	0	0.000645777	0.00017197	0.673772	0.970061	FALSE
k__Bacteria|p__Firmicutes|c__Bacilli|o__Lactobacillales|f__Lactobacillaceae|g__Lactobacillus|s__Lactobacillus_delbrueckii	0.0239044	0.0151515	0	0	0.00213809	0.00607894	0.678107	0.970061	FALSE
k__Bacteria|p__Firmicutes|c__CFGB1227|o__OFGB1227|f__FGB1227|g__GGB3002|s__GGB3002_SGB3993	0.0876494	0.106061	0	0	0.00311952	0.00956727	0.657309	0.970061	FALSE
k__Bacteria|p__Firmicutes|c__CFGB1260|o__OFGB1260|f__FGB1260|g__GGB3057|s__GGB3057_SGB4059	0.0239044	0.0151515	0	0	0.000734542	0.000116212	0.660832	0.970061	FALSE
k__Bacteria|p__Firmicutes|c__CFGB1354|o__OFGB1354|f__FGB1354|g__GGB3304|s__GGB3304_SGB4367	0.167331	0.181818	0	0	0.142024	0.187351	0.680816	0.970061	FALSE
k__Bacteria|p__Firmicutes|c__CFGB2834|o__OFGB2834|f__FGB2834|g__GGB9064|s__GGB9064_SGB13983	0.059761	0.0454545	0	0	0.00398092	0.00284121	0.663825	0.970061	FALSE
k__Bacteria|p__Firmicutes|c__CFGB2897|o__OFGB2897|f__FGB2897|g__GGB9209|s__GGB9209_SGB14148	0.0239044	0.0151515	0	0	0.000592709	5.22727e-05	0.660832	0.970061	FALSE
k__Bacteria|p__Firmicutes|c__CFGB3072|o__OFGB3072|f__FGB3072|g__GGB9781|s__GGB9781_SGB66170	0.0796813	0.0909091	0	0	0.000735498	0.00286197	0.678935	0.970061	FALSE
k__Bacteria|p__Firmicutes|c__CFGB3625|o__OFGB3625|f__FGB3625|g__GGB3616|s__GGB3616_SGB4888	0.0239044	0.0151515	0	0	0.000203028	0.000242424	0.673772	0.970061	FALSE
k__Bacteria|p__Firmicutes|c__CFGB73062|o__OFGB73062|f__FGB73062|g__GGB9059|s__GGB9059_SGB13976	0.0239044	0.0151515	0	0	0.0318323	0.00679591	0.660832	0.970061	FALSE
k__Bacteria|p__Firmicutes|c__CFGB75721|o__OFGB75721|f__FGB75721|g__GGB9524|s__GGB9524_SGB14924	0.0876494	0.106061	0	0	0.00495048	0.00612227	0.66168	0.970061	FALSE
k__Bacteria|p__Firmicutes|c__CFGB77202|o__OFGB77202|f__FGB77202|g__GGB34900|s__GGB34900_SGB14891	0.0916335	0.106061	0	0	0.000711952	0.00142076	0.667593	0.970061	FALSE
k__Bacteria|p__Firmicutes|c__CFGB9272|o__OFGB9272|f__FGB9272|g__GGB9296|s__GGB9296_SGB14253	0.059761	0.0757576	0	0	0.00311235	0.00186621	0.666053	0.970061	FALSE
k__Bacteria|p__Firmicutes|c__Clostridia|o__Eubacteriales|f__Christensenellaceae|g__Luoshenia|s__Luoshenia_tenuis	0.10757	0.0909091	0	0	0.000470876	0.000229545	0.676554	0.970061	FALSE
k__Bacteria|p__Firmicutes|c__Clostridia|o__Eubacteriales|f__Clostridiaceae|g__GGB9575|s__GGB9575_SGB14988	0.0239044	0.0151515	0	0	0.00383661	1.22727e-05	0.656541	0.970061	FALSE
k__Bacteria|p__Firmicutes|c__Clostridia|o__Eubacteriales|f__Clostridiaceae|g__Hungatella|s__Hungatella_hathewayi	0.482072	0.454545	0	0	0.0601691	0.0206755	0.674516	0.970061	FALSE
k__Bacteria|p__Firmicutes|c__Clostridia|o__Eubacteriales|f__Eubacteriaceae|g__Eubacterium|s__Eubacterium_ramulus	0.525896	0.515152	0.00775	0.007795	0.125109	0.075697	0.683042	0.970061	FALSE
k__Bacteria|p__Firmicutes|c__Clostridia|o__Eubacteriales|f__Eubacteriales_unclassified|g__Eubacteriales_unclassified|s__Clostridiales_bacterium_CHKCI006	0.0239044	0.0151515	0	0	0.000159084	5.45455e-06	0.660832	0.970061	FALSE
k__Bacteria|p__Firmicutes|c__Clostridia|o__Eubacteriales|f__Eubacteriales_unclassified|g__Intestinimonas|s__Intestinimonas_butyriciproducens	0.378486	0.439394	0	0	0.0358879	0.0165936	0.67809	0.970061	FALSE
k__Bacteria|p__Firmicutes|c__Clostridia|o__Eubacteriales|f__Lachnospiraceae|g__Blautia|s__Blautia_sp_An249	0.0239044	0.0151515	0	0	3.66534e-05	0.000195152	0.682453	0.970061	FALSE
k__Bacteria|p__Firmicutes|c__Clostridia|o__Eubacteriales|f__Lachnospiraceae|g__Enterocloster|s__Enterocloster_hominis	0.314741	0.30303	0	0	0.102816	0.0487665	0.669247	0.970061	FALSE
k__Bacteria|p__Firmicutes|c__Clostridia|o__Eubacteriales|f__Oscillospiraceae|g__Acetivibrio|s__Acetivibrio_sp_MSJd_27	0.0239044	0.0151515	0	0	0.000163506	9.01515e-05	0.673772	0.970061	FALSE
k__Bacteria|p__Firmicutes|c__Clostridia|o__Eubacteriales|f__Oscillospiraceae|g__Dysosmobacter|s__Dysosmobacter_welbionis	0.888446	0.878788	0.13665	0.116595	0.252195	0.233316	0.665215	0.970061	FALSE
k__Bacteria|p__Firmicutes|c__Clostridia|o__Eubacteriales|f__Oscillospiraceae|g__Faecalibacterium|s__Faecalibacterium_sp_CLA_AA_H233	0.0756972	0.0909091	0	0	0.058328	0.0206492	0.680528	0.970061	FALSE
k__Bacteria|p__Firmicutes|c__Clostridia|o__Eubacteriales|f__Oscillospiraceae|g__GGB9453|s__GGB9453_SGB14844	0.211155	0.227273	0	0	0.0106624	0.0240391	0.674137	0.970061	FALSE
k__Bacteria|p__Firmicutes|c__Clostridia|o__Eubacteriales|f__Oscillospiraceae|g__GGB9621|s__GGB9621_SGB15073	0.179283	0.151515	0	0	0.0143259	0.022518	0.668026	0.970061	FALSE
k__Bacteria|p__Firmicutes|c__Clostridia|o__Eubacteriales|f__Oscillospiraceae|g__Oscillibacter|s__Oscillibacter_sp_MSJ_31	0.203187	0.181818	0	0	0.0576057	0.0383702	0.670399	0.970061	FALSE
k__Bacteria|p__Firmicutes|c__Clostridia|o__Eubacteriales|f__Oscillospiraceae|g__Ruminococcus|s__Ruminococcus_gauvreauii	0.0239044	0.0151515	0	0	8.25896e-05	2.42424e-05	0.669448	0.970061	FALSE
k__Bacteria|p__Firmicutes|c__Clostridia|o__Eubacteriales|f__Peptostreptococcaceae|g__Peptostreptococcus|s__Peptostreptococcus_SGB749	0.10757	0.121212	0	0	0.00291163	0.00472227	0.680376	0.970061	FALSE
k__Bacteria|p__Firmicutes|c__Erysipelotrichia|o__Erysipelotrichales|f__Turicibacteraceae|g__Turicibacter|s__Turicibacter_sanguinis	0.143426	0.121212	0	0	0.0205097	0.0159055	0.672221	0.970061	FALSE
k__Bacteria|p__Proteobacteria|c__Deltaproteobacteria|o__Desulfovibrionales|f__Desulfovibrionaceae|g__GGB9818|s__GGB9818_SGB15459	0.159363	0.136364	0	0	0.007209	0.0159192	0.664105	0.970061	FALSE
k__Bacteria|p__Proteobacteria|c__Gammaproteobacteria|o__Pseudomonadales|f__Pseudomonadaceae|g__Pseudomonas|s__Pseudomonas_aeruginosa	0.0239044	0.0151515	0	0	0.000630478	1.51515e-05	0.660832	0.970061	FALSE
k__Bacteria|p__Bacteroidota|c__Bacteroidia|o__Bacteroidales|f__Prevotellaceae|g__Prevotella|s__Prevotella_stercorea	0.151394	0.166667	0	0	1.3265	1.74578	0.685138	0.971513	FALSE
k__Bacteria|p__Firmicutes|c__Clostridia|o__Eubacteriales|f__Eubacteriales_unclassified|g__GGB9563|s__GGB9563_SGB14975	0.155378	0.136364	0	0	0.00635502	0.00537136	0.688777	0.971513	FALSE
k__Bacteria|p__Firmicutes|c__Clostridia|o__Eubacteriales|f__Lachnospiraceae|g__Anaerobutyricum|s__Anaerobutyricum_soehngenii	0.629482	0.606061	0.01615	0.015655	0.139433	0.101707	0.686215	0.971513	FALSE
k__Bacteria|p__Firmicutes|c__Clostridia|o__Eubacteriales|f__Oscillospiraceae|g__Neobittarella|s__Neobittarella_massiliensis	0.139442	0.121212	0	0	0.000713865	0.000422273	0.686803	0.971513	FALSE
k__Bacteria|p__Firmicutes|c__Clostridia|o__Eubacteriales|f__Oscillospiraceae|g__Oscillospiraceae_unclassified|s__Clostridium_methylpentosum	0.059761	0.0454545	0	0	0.000112829	0.000149545	0.688589	0.971513	FALSE
k__Bacteria|p__Proteobacteria|c__Betaproteobacteria|o__Burkholderiales|f__Sutterellaceae|g__Parasutterella|s__Parasutterella_secunda	0.0796813	0.0909091	0	0	0.0512273	0.112158	0.688251	0.971513	FALSE
k__Bacteria|p__Firmicutes|c__Erysipelotrichia|o__Erysipelotrichales|f__Turicibacteraceae|g__Turicibacter|s__Turicibacter_bilis	0.199203	0.227273	0	0	0.0316642	0.0126106	0.690668	0.973071	FALSE
k__Bacteria|p__Firmicutes|c__Clostridia|o__Eubacteriales|f__Oscillospiraceae|g__GGB9715|s__GGB9715_SGB15267	0.0916335	0.106061	0	0	0.0195585	0.0343733	0.691543	0.973195	FALSE
k__Bacteria|p__Firmicutes|c__Clostridia|o__Eubacteriales|f__Eubacteriales_unclassified|g__Gemmiger|s__Gemmiger_SGB72777	0.0358566	0.0454545	0	0	0.00430044	0.0813285	0.692953	0.973277	FALSE
k__Bacteria|p__Firmicutes|c__Clostridia|o__Eubacteriales|f__Lachnospiraceae|g__GGB51441|s__GGB51441_SGB71759	0.179283	0.151515	0	0	0.00315753	0.00300864	0.693175	0.973277	FALSE
k__Bacteria|p__Actinobacteria|c__Actinomycetia|o__Actinomycetales|f__Actinomycetaceae|g__Schaalia|s__Schaalia_cardiffensis	0.0119522	0.0151515	0	0	9.29084e-05	0.000293636	0.83002	0.974571	FALSE
k__Bacteria|p__Actinobacteria|c__Actinomycetia|o__Actinomycetales|f__Actinomycetaceae|g__Schaalia|s__Schaalia_odontolytica	0.187251	0.19697	0	0	0.0074651	0.00452439	0.848515	0.974571	FALSE
k__Bacteria|p__Actinobacteria|c__Actinomycetia|o__Bifidobacteriales|f__Bifidobacteriaceae|g__Bifidobacterium|s__Bifidobacterium_animalis	0.115538	0.106061	0	0	0.0220626	0.00603561	0.793594	0.974571	FALSE
k__Bacteria|p__Actinobacteria|c__Actinomycetia|o__Micrococcales|f__Micrococcaceae|g__Rothia|s__Rothia_mucilaginosa	0.350598	0.393939	0	0	0.0168657	0.0166802	0.721906	0.974571	FALSE
k__Bacteria|p__Actinobacteria|c__CFGB77988|o__OFGB77988|f__FGB77988|g__GGB9364|s__GGB9364_SGB14339	0.0199203	0.0151515	0	0	0.00267271	2e-05	0.790734	0.974571	FALSE
k__Bacteria|p__Actinobacteria|c__Coriobacteriia|o__Coriobacteriales|f__Atopobiaceae|g__Atopobium|s__Atopobium_sp_oral_taxon_416	0.0119522	0.0151515	0	0	3.60956e-05	3.59091e-05	0.836111	0.974571	FALSE
k__Bacteria|p__Actinobacteria|c__Coriobacteriia|o__Coriobacteriales|f__Coriobacteriaceae|g__GGB9380|s__GGB9380_SGB72486	0.0119522	0.0151515	0	0	2.4502e-05	2.59091e-05	0.842213	0.974571	FALSE
k__Bacteria|p__Actinobacteria|c__Coriobacteriia|o__Coriobacteriales|f__Coriobacteriaceae|g__Senegalimassilia|s__Senegalimassilia_faecalis	0.0358566	0.0454545	0	0	0.00272394	0.00342061	0.720094	0.974571	FALSE
k__Bacteria|p__Actinobacteria|c__Coriobacteriia|o__Eggerthellales|f__Eggerthellaceae|g__Ellagibacter|s__Ellagibacter_isourolithinifaciens	0.155378	0.166667	0	0	0.00558171	0.00735561	0.796312	0.974571	FALSE
k__Bacteria|p__Actinobacteria|c__Coriobacteriia|o__Eggerthellales|f__Eggerthellaceae|g__GGB45432|s__GGB45432_SGB63101	0.0717131	0.0606061	0	0	0.000865777	0.00062197	0.746132	0.974571	FALSE
k__Bacteria|p__Actinobacteria|c__Coriobacteriia|o__Eggerthellales|f__Eggerthellaceae|g__GGB9365|s__GGB9365_SGB14342	0.0916335	0.106061	0	0	0.00529052	0.00248227	0.749355	0.974571	FALSE
k__Bacteria|p__Actinobacteria|c__Coriobacteriia|o__Eggerthellales|f__Eggerthellaceae|g__Gordonibacter|s__Gordonibacter_urolithinfaciens	0.0836653	0.0909091	0	0	0.00106622	0.0021403	0.765913	0.974571	FALSE
k__Bacteria|p__Bacillota|c__Clostridia|o__Eubacteriales|f__Eubacteriales_incertae_sedis|g__Candidatus_Cibionibacter|s__Candidatus_Cibionibacter_quicibialis	0.557769	0.545455	0.04202	0.00732	0.361208	0.310487	0.728666	0.974571	FALSE
k__Bacteria|p__Bacillota|c__Clostridia|o__Eubacteriales|f__Oscillospiraceae|g__Lawsonibacter|s__Lawsonibacter_asaccharolyticus	0.796813	0.848485	0.0713	0.059275	0.141792	0.130858	0.767139	0.974571	FALSE
k__Bacteria|p__Bacteroidota|c__Bacteroidia|o__Bacteroidales|f__Bacteroidaceae|g__Bacteroides|s__Bacteroides_eggerthii	0.215139	0.227273	0	0	0.381188	0.768341	0.77136	0.974571	FALSE
k__Bacteria|p__Bacteroidota|c__Bacteroidia|o__Bacteroidales|f__Bacteroidaceae|g__Bacteroides|s__Bacteroides_fragilis	0.466135	0.469697	0	0	0.977965	0.805045	0.793829	0.974571	FALSE
k__Bacteria|p__Bacteroidota|c__Bacteroidia|o__Bacteroidales|f__Bacteroidaceae|g__Bacteroides|s__Bacteroides_intestinalis	0.195219	0.19697	0	0	0.0538324	0.0609921	0.791143	0.974571	FALSE
k__Bacteria|p__Bacteroidota|c__Bacteroidia|o__Bacteroidales|f__Bacteroidaceae|g__Bacteroides|s__Bacteroides_propionicigenes	0.0119522	0.0151515	0	0	0.0308937	0.00311045	0.848324	0.974571	FALSE
k__Bacteria|p__Bacteroidota|c__Bacteroidia|o__Bacteroidales|f__Bacteroidaceae|g__Bacteroides|s__Bacteroides_uniformis	0.908367	0.954545	2.35197	2.41587	3.5608	4.02794	0.7581	0.974571	FALSE
k__Bacteria|p__Bacteroidota|c__Bacteroidia|o__Bacteroidales|f__Bacteroidaceae|g__Bacteroides|s__Bacteroides_xylanisolvens	0.693227	0.69697	0.074	0.07561	0.54596	0.365687	0.828451	0.974571	FALSE
k__Bacteria|p__Bacteroidota|c__Bacteroidia|o__Bacteroidales|f__Bacteroidaceae|g__Phocaeicola|s__Phocaeicola_coprocola	0.227092	0.242424	0	0	1.47169	1.54046	0.816336	0.974571	FALSE
k__Bacteria|p__Bacteroidota|c__Bacteroidia|o__Bacteroidales|f__Bacteroidaceae|g__Phocaeicola|s__Phocaeicola_dorei	0.693227	0.712121	0.30496	0.481455	2.89353	2.61145	0.746716	0.974571	FALSE
k__Bacteria|p__Bacteroidota|c__Bacteroidia|o__Bacteroidales|f__Bacteroidaceae|g__Phocaeicola|s__Phocaeicola_massiliensis	0.298805	0.272727	0	0	1.00104	1.07027	0.739127	0.974571	FALSE
k__Bacteria|p__Bacteroidota|c__Bacteroidia|o__Bacteroidales|f__Prevotellaceae|g__GGB1243|s__GGB1243_SGB1663	0.0358566	0.030303	0	0	0.0441397	0.00458924	0.80266	0.974571	FALSE
k__Bacteria|p__Bacteroidota|c__Bacteroidia|o__Bacteroidales|f__Prevotellaceae|g__Hallella|s__Hallella_faecis	0.0398406	0.030303	0	0	0.190492	0.286933	0.744137	0.974571	FALSE
k__Bacteria|p__Bacteroidota|c__Bacteroidia|o__Bacteroidales|f__Prevotellaceae|g__Marseilla|s__Marseilla_massiliensis	0.0119522	0.0151515	0	0	0.139865	0.0115265	0.848324	0.974571	FALSE
k__Bacteria|p__Bacteroidota|c__Bacteroidia|o__Bacteroidales|f__Prevotellaceae|g__Paraprevotella|s__Paraprevotella_xylaniphila	0.0796813	0.0909091	0	0	0.0588976	0.0307759	0.832947	0.974571	FALSE
k__Bacteria|p__Bacteroidota|c__Bacteroidia|o__Bacteroidales|f__Prevotellaceae|g__Prevotella|s__Prevotella_SGB1675	0.0199203	0.0151515	0	0	0.067206	0.0088097	0.8105	0.974571	FALSE
k__Bacteria|p__Bacteroidota|c__Bacteroidia|o__Bacteroidales|f__Prevotellaceae|g__Prevotella|s__Prevotella_buccalis	0.0119522	0.0151515	0	0	0.000397131	0.000111667	0.836111	0.974571	FALSE
k__Bacteria|p__Bacteroidota|c__Bacteroidia|o__Bacteroidales|f__Prevotellaceae|g__Prevotella|s__Prevotella_disiens	0.0119522	0.0151515	0	0	0.000228088	0.000123485	0.848324	0.974571	FALSE
k__Bacteria|p__Bacteroidota|c__Bacteroidia|o__Bacteroidales|f__Prevotellaceae|g__Prevotella|s__Prevotella_sp_Marseille_P4119	0.0199203	0.0151515	0	0	0.147374	0.01566	0.795664	0.974571	FALSE
k__Bacteria|p__Bacteroidota|c__Bacteroidia|o__Bacteroidales|f__Prevotellaceae|g__Segatella|s__Segatella_copri	0.258964	0.272727	0	0	5.19246	5.90916	0.748121	0.974571	FALSE
k__Bacteria|p__Bacteroidota|c__Bacteroidia|o__Bacteroidales|f__Rikenellaceae|g__Alistipes|s__Alistipes_finegoldii	0.426295	0.393939	0	0	0.108779	0.126297	0.751093	0.974571	FALSE
k__Bacteria|p__Bacteroidota|c__Bacteroidia|o__Bacteroidales|f__Rikenellaceae|g__Alistipes|s__Alistipes_provencensis	0.0199203	0.0151515	0	0	0.00368896	0.000386364	0.8105	0.974571	FALSE
k__Bacteria|p__Bacteroidota|c__Bacteroidia|o__Bacteroidales|f__Rikenellaceae|g__Gallalistipes|s__Gallalistipes_aquisgranensis	0.0119522	0.0151515	0	0	0.00992112	0.000737424	0.836111	0.974571	FALSE
k__Bacteria|p__Bacteroidota|c__Bacteroidia|o__Bacteroidales|f__Rikenellaceae|g__Rikenella|s__Rikenella_microfusus	0.0119522	0.0151515	0	0	0.0166292	0.0363994	0.836111	0.974571	FALSE
k__Bacteria|p__Bacteroidota|c__CFGB11479|o__OFGB11479|f__FGB11479|g__GGB1629|s__GGB1629_SGB2237	0.0239044	0.030303	0	0	0.00413586	0.00540682	0.766314	0.974571	FALSE
k__Bacteria|p__Bacteroidota|c__CFGB658|o__OFGB658|f__FGB658|g__GGB1627|s__GGB1627_SGB2227	0.0358566	0.0454545	0	0	0.0932094	0.0253927	0.744137	0.974571	FALSE
k__Bacteria|p__Candidatus_Melainabacteria|c__CFGB2107|o__OFGB2107|f__FGB2107|g__GGB6002|s__GGB6002_SGB8625	0.0119522	0.0151515	0	0	0.0215883	0.00334667	0.848324	0.974571	FALSE
k__Bacteria|p__Candidatus_Saccharibacteria|c__Candidatus_Nanosyncoccalia|o__Candidatus_Nanogingivales|f__Candidatus_Nanogingivalaceae|g__GGB12785|s__GGB12785_SGB19825	0.0119522	0.0151515	0	0	3.74104e-05	5.65152e-05	0.836111	0.974571	FALSE
k__Bacteria|p__Candidatus_Saccharibacteria|c__Candidatus_Saccharimonadia|o__Candidatus_Nanosynbacterales|f__Candidatus_Nanosynbacteraceae|g__Candidatus_Nanosynbacter|s__Candidatus_Nanosynbacter_sp_HMT_352	0.0358566	0.0454545	0	0	0.000445697	0.000952576	0.726937	0.974571	FALSE
k__Bacteria|p__Firmicutes|c__Bacilli|o__Bacillales|f__Bacillaceae|g__Bacillus|s__Bacillus_subtilis	0.0916335	0.106061	0	0	0.000903147	0.000720455	0.740359	0.974571	FALSE
k__Bacteria|p__Firmicutes|c__Bacilli|o__Lactobacillales|f__Aerococcaceae|g__Abiotrophia|s__Abiotrophia_sp_HMSC24B09	0.0119522	0.0151515	0	0	0.000161992	2.78788e-05	0.848324	0.974571	FALSE
k__Bacteria|p__Firmicutes|c__Bacilli|o__Lactobacillales|f__Carnobacteriaceae|g__Granulicatella|s__Granulicatella_adiacens	0.115538	0.106061	0	0	0.0014596	0.000502576	0.789372	0.974571	FALSE
k__Bacteria|p__Firmicutes|c__Bacilli|o__Lactobacillales|f__Lactobacillaceae|g__Lacticaseibacillus|s__Lacticaseibacillus_rhamnosus	0.0119522	0.0151515	0	0	9.42231e-05	3.30303e-05	0.848324	0.974571	FALSE
k__Bacteria|p__Firmicutes|c__Bacilli|o__Lactobacillales|f__Lactobacillaceae|g__Limosilactobacillus|s__Limosilactobacillus_oris	0.0119522	0.0151515	0	0	0.000303825	0.000149545	0.848324	0.974571	FALSE
k__Bacteria|p__Firmicutes|c__Bacilli|o__Lactobacillales|f__Streptococcaceae|g__Streptococcus|s__Streptococcus_gordonii	0.330677	0.333333	0	0	0.0163129	0.0117129	0.836464	0.974571	FALSE
k__Bacteria|p__Firmicutes|c__Bacilli|o__Lactobacillales|f__Streptococcaceae|g__Streptococcus|s__Streptococcus_infantis	0.119522	0.106061	0	0	0.00196633	0.000615303	0.724916	0.974571	FALSE
k__Bacteria|p__Firmicutes|c__Bacilli|o__Lactobacillales|f__Streptococcaceae|g__Streptococcus|s__Streptococcus_lutetiensis	0.0557769	0.0454545	0	0	0.0486056	0.0154724	0.727886	0.974571	FALSE
k__Bacteria|p__Firmicutes|c__Bacilli|o__Lactobacillales|f__Streptococcaceae|g__Streptococcus|s__Streptococcus_pneumoniae	0.0199203	0.0151515	0	0	0.000115896	3.0303e-05	0.800601	0.974571	FALSE
k__Bacteria|p__Firmicutes|c__CFGB10021|o__OFGB10021|f__FGB10021|g__GGB9258|s__GGB9258_SGB14205	0.0119522	0.0151515	0	0	0.00133614	3.33333e-05	0.848324	0.974571	FALSE
k__Bacteria|p__Firmicutes|c__CFGB10318|o__OFGB10318|f__FGB10318|g__GGB4664|s__GGB4664_SGB6452	0.0119522	0.0151515	0	0	0.00202351	0.00149667	0.842213	0.974571	FALSE
k__Bacteria|p__Firmicutes|c__CFGB1227|o__OFGB1227|f__FGB1227|g__GGB3005|s__GGB3005_SGB3996	0.2749	0.242424	0	0	0.0135399	0.025535	0.823098	0.974571	FALSE
k__Bacteria|p__Firmicutes|c__CFGB1260|o__OFGB1260|f__FGB1260|g__GGB3057|s__GGB3057_SGB71294	0.0677291	0.0757576	0	0	0.00449665	0.00723742	0.766973	0.974571	FALSE
k__Bacteria|p__Firmicutes|c__CFGB1311|o__OFGB1311|f__FGB1311|g__GGB3142|s__GGB3142_SGB4155	0.0199203	0.0151515	0	0	0.00146944	0.000771818	0.800601	0.974571	FALSE
k__Bacteria|p__Firmicutes|c__CFGB1359|o__OFGB1359|f__FGB1359|g__GGB3321|s__GGB3321_SGB4394	0.111554	0.121212	0	0	0.0131788	0.0209014	0.762086	0.974571	FALSE
k__Bacteria|p__Firmicutes|c__CFGB1374|o__OFGB1374|f__FGB1374|g__GGB3352|s__GGB3352_SGB62935	0.0199203	0.0151515	0	0	0.000495299	2.10606e-05	0.790734	0.974571	FALSE
k__Bacteria|p__Firmicutes|c__CFGB1380|o__OFGB1380|f__FGB1380|g__GGB3363|s__GGB3363_SGB4448	0.119522	0.106061	0	0	0.0467155	0.0313612	0.78039	0.974571	FALSE
k__Bacteria|p__Firmicutes|c__CFGB1425|o__OFGB1425|f__FGB1425|g__GGB3491|s__GGB3491_SGB4665	0.0398406	0.0454545	0	0	0.00220649	0.00224167	0.833005	0.974571	FALSE
k__Bacteria|p__Firmicutes|c__CFGB1538|o__OFGB1538|f__FGB1538|g__GGB3892|s__GGB3892_SGB5290	0.0398406	0.0454545	0	0	0.000640159	0.000737121	0.815907	0.974571	FALSE
k__Bacteria|p__Firmicutes|c__CFGB1765|o__OFGB1765|f__FGB1765|g__GGB4571|s__GGB4571_SGB6321	0.0119522	0.0151515	0	0	0.00895032	0.000817424	0.848324	0.974571	FALSE
k__Bacteria|p__Firmicutes|c__CFGB1765|o__OFGB1765|f__FGB1765|g__GGB4603|s__GGB4603_SGB6367	0.0199203	0.0151515	0	0	0.00625303	0.00037197	0.790734	0.974571	FALSE
k__Bacteria|p__Firmicutes|c__CFGB2834|o__OFGB2834|f__FGB2834|g__GGB33516|s__GGB33516_SGB54324	0.0119522	0.0151515	0	0	8.1992e-05	9.36364e-05	0.836111	0.974571	FALSE
k__Bacteria|p__Firmicutes|c__CFGB2834|o__OFGB2834|f__FGB2834|g__GGB9062|s__GGB9062_SGB13981	0.10757	0.0909091	0	0	0.00316036	0.00348	0.712306	0.974571	FALSE
k__Bacteria|p__Firmicutes|c__CFGB2890|o__OFGB2890|f__FGB2890|g__GGB9200|s__GGB9200_SGB14139	0.0358566	0.0454545	0	0	0.00333131	0.002435	0.713274	0.974571	FALSE
k__Bacteria|p__Firmicutes|c__CFGB2906|o__OFGB2906|f__FGB2906|g__GGB9225|s__GGB9225_SGB14166	0.0119522	0.0151515	0	0	0.00149299	2.81818e-05	0.848324	0.974571	FALSE
k__Bacteria|p__Firmicutes|c__CFGB2918|o__OFGB2918|f__FGB2918|g__GGB9240|s__GGB9240_SGB14182	0.063745	0.0757576	0	0	0.00250004	0.00128727	0.721029	0.974571	FALSE
k__Bacteria|p__Firmicutes|c__CFGB2930|o__OFGB2930|f__FGB2930|g__GGB9253|s__GGB9253_SGB14198	0.0239044	0.030303	0	0	0.00135227	0.00131561	0.77481	0.974571	FALSE
k__Bacteria|p__Firmicutes|c__CFGB2983|o__OFGB2983|f__FGB2983|g__GGB9343|s__GGB9343_SGB14307	0.0677291	0.0606061	0	0	0.0131008	0.0440859	0.845944	0.974571	FALSE
k__Bacteria|p__Firmicutes|c__CFGB2999|o__OFGB2999|f__FGB2999|g__GGB9450|s__GGB9450_SGB14840	0.0119522	0.0151515	0	0	0.00210203	0.00206076	0.836111	0.974571	FALSE
k__Bacteria|p__Firmicutes|c__CFGB3004|o__OFGB3004|f__FGB3004|g__GGB58158|s__GGB58158_SGB79798	0.215139	0.227273	0	0	0.0016192	0.003125	0.77376	0.974571	FALSE
k__Bacteria|p__Firmicutes|c__CFGB3009|o__OFGB3009|f__FGB3009|g__GGB31234|s__GGB31234_SGB14869	0.0358566	0.030303	0	0	6.77689e-05	1.72727e-05	0.817419	0.974571	FALSE
k__Bacteria|p__Firmicutes|c__CFGB3038|o__OFGB3038|f__FGB3038|g__GGB33586|s__GGB33586_SGB53517	0.258964	0.257576	0	0	0.00727299	0.00696106	0.770938	0.974571	FALSE
k__Bacteria|p__Firmicutes|c__CFGB3043|o__OFGB3043|f__FGB3043|g__GGB9551|s__GGB9551_SGB14958	0.0517928	0.0606061	0	0	0.00173131	0.00279727	0.746839	0.974571	FALSE
k__Bacteria|p__Firmicutes|c__CFGB3054|o__OFGB3054|f__FGB3054|g__GGB9690|s__GGB9690_SGB15196	0.0239044	0.030303	0	0	0.00171797	0.00256742	0.770559	0.974571	FALSE
k__Bacteria|p__Firmicutes|c__CFGB3054|o__OFGB3054|f__FGB3054|g__GGB9695|s__GGB9695_SGB15209	0.0119522	0.0151515	0	0	1.98008e-05	0.000147727	0.83002	0.974571	FALSE
k__Bacteria|p__Firmicutes|c__CFGB3057|o__OFGB3057|f__FGB3057|g__GGB9719|s__GGB9719_SGB53514	0.0199203	0.0151515	0	0	8.14741e-05	0.000968636	0.815461	0.974571	FALSE
k__Bacteria|p__Firmicutes|c__CFGB3070|o__OFGB3070|f__FGB3070|g__GGB9775|s__GGB9775_SGB15395	0.179283	0.166667	0	0	0.0118631	0.0234895	0.837196	0.974571	FALSE
k__Bacteria|p__Firmicutes|c__CFGB3071|o__OFGB3071|f__FGB3071|g__GGB9780|s__GGB9780_SGB15400	0.0119522	0.0151515	0	0	0.00338701	0.000271364	0.848324	0.974571	FALSE
k__Bacteria|p__Firmicutes|c__CFGB45628|o__OFGB45628|f__FGB45628|g__GGB45613|s__GGB45613_SGB63326	0.231076	0.242424	0	0	0.00115797	0.00251091	0.75233	0.974571	FALSE
k__Bacteria|p__Firmicutes|c__CFGB52309|o__OFGB52309|f__FGB52309|g__GGB53380|s__GGB53380_SGB74412	0.0119522	0.0151515	0	0	2.34263e-05	1.51515e-06	0.848324	0.974571	FALSE
k__Bacteria|p__Firmicutes|c__CFGB74971|o__OFGB74971|f__FGB74971|g__GGB9333|s__GGB9333_SGB14296	0.0239044	0.030303	0	0	0.00621705	0.0115883	0.766314	0.974571	FALSE
k__Bacteria|p__Firmicutes|c__CFGB77241|o__OFGB77241|f__FGB77241|g__GGB45497|s__GGB45497_SGB63169	0.0239044	0.030303	0	0	0.00129131	0.00190924	0.762077	0.974571	FALSE
k__Bacteria|p__Firmicutes|c__CFGB82363|o__OFGB82363|f__FGB82363|g__GGB9545|s__GGB9545_SGB14952	0.0398406	0.030303	0	0	0.000577052	0.000122879	0.720094	0.974571	FALSE
k__Bacteria|p__Firmicutes|c__CFGB9491|o__OFGB9491|f__FGB9491|g__GGB9491|s__GGB9491_SGB14888	0.270916	0.272727	0	0	0.00377223	0.00457773	0.732237	0.974571	FALSE
k__Bacteria|p__Firmicutes|c__CFGB9512|o__OFGB9512|f__FGB9512|g__GGB74700|s__GGB74700_SGB54319	0.0199203	0.0151515	0	0	0.000461713	0.0100535	0.815461	0.974571	FALSE
k__Bacteria|p__Firmicutes|c__CFGB9512|o__OFGB9512|f__FGB9512|g__GGB9108|s__GGB9108_SGB14041	0.0119522	0.0151515	0	0	0.00182908	0.000736364	0.836111	0.974571	FALSE
k__Bacteria|p__Firmicutes|c__CFGB9583|o__OFGB9583|f__FGB9583|g__GGB3490|s__GGB3490_SGB4664	0.0916335	0.106061	0	0	0.0274837	0.0135147	0.778822	0.974571	FALSE
k__Bacteria|p__Firmicutes|c__Clostridia|o__Candidatus_Borkfalkiales|f__Candidatus_Borkfalkiaceae|g__GGB74708|s__GGB74708_SGB54312	0.0119522	0.0151515	0	0	0.00106793	0.000458788	0.842213	0.974571	FALSE
k__Bacteria|p__Firmicutes|c__Clostridia|o__Clostridia_unclassified|f__Clostridia_unclassified|g__Clostridia_unclassified|s__Clostridia_bacterium_UC5_1_1D1	0.589641	0.590909	0.00173	0.001995	0.00864127	0.010817	0.847434	0.974571	FALSE
k__Bacteria|p__Firmicutes|c__Clostridia|o__Eubacteriales|f__Clostridiaceae|g__Butyricicoccus|s__Butyricicoccus_intestinisimiae	0.059761	0.0454545	0	0	0.0122218	0.00963773	0.699705	0.974571	FALSE
k__Bacteria|p__Firmicutes|c__Clostridia|o__Eubacteriales|f__Clostridiaceae|g__Clostridiaceae_unclassified|s__Clostridiaceae_bacterium_Marseille_Q3526	0.139442	0.121212	0	0	0.0569886	0.0550764	0.769607	0.974571	FALSE
k__Bacteria|p__Firmicutes|c__Clostridia|o__Eubacteriales|f__Clostridiaceae|g__Clostridiaceae_unclassified|s__Clostridiaceae_unclassified_SGB15090	0.0517928	0.0606061	0	0	0.0175309	0.0249406	0.770377	0.974571	FALSE
k__Bacteria|p__Firmicutes|c__Clostridia|o__Eubacteriales|f__Clostridiaceae|g__Clostridiaceae_unclassified|s__Clostridiaceae_unclassified_SGB4771	0.123506	0.106061	0	0	0.00537163	0.00833758	0.712969	0.974571	FALSE
k__Bacteria|p__Firmicutes|c__Clostridia|o__Eubacteriales|f__Clostridiaceae|g__Clostridium|s__Clostridium_SGB47280	0.0517928	0.0606061	0	0	0.0187116	0.000287727	0.827095	0.974571	FALSE
k__Bacteria|p__Firmicutes|c__Clostridia|o__Eubacteriales|f__Clostridiaceae|g__Clostridium|s__Clostridium_SGB4751	0.282869	0.287879	0	0	0.0345114	0.0657518	0.842837	0.974571	FALSE
k__Bacteria|p__Firmicutes|c__Clostridia|o__Eubacteriales|f__Clostridiaceae|g__Clostridium|s__Clostridium_SGB6177	0.0557769	0.0454545	0	0	0.0217463	0.00154394	0.730791	0.974571	FALSE
k__Bacteria|p__Firmicutes|c__Clostridia|o__Eubacteriales|f__Clostridiaceae|g__Clostridium|s__Clostridium_fessum	0.633466	0.651515	0.23786	0.32987	0.452258	0.414414	0.843673	0.974571	FALSE
k__Bacteria|p__Firmicutes|c__Clostridia|o__Eubacteriales|f__Clostridiaceae|g__Clostridium|s__Clostridium_neonatale	0.0398406	0.030303	0	0	0.0096841	0.00757652	0.733801	0.974571	FALSE
k__Bacteria|p__Firmicutes|c__Clostridia|o__Eubacteriales|f__Clostridiaceae|g__Clostridium|s__Clostridium_paraputrificum	0.103586	0.0909091	0	0	0.00888287	0.00267455	0.758488	0.974571	FALSE
k__Bacteria|p__Firmicutes|c__Clostridia|o__Eubacteriales|f__Clostridiaceae|g__Clostridium|s__Clostridium_sp_1001270J_160509_D11	0.151394	0.136364	0	0	0.0183534	0.0156385	0.732483	0.974571	FALSE
k__Bacteria|p__Firmicutes|c__Clostridia|o__Eubacteriales|f__Clostridiaceae|g__Clostridium|s__Clostridium_sp_AM22_11AC	0.525896	0.515152	0.04881	0.00998	0.624335	0.602761	0.746229	0.974571	FALSE
k__Bacteria|p__Firmicutes|c__Clostridia|o__Eubacteriales|f__Clostridiaceae|g__GGB27106|s__GGB27106_SGB6188	0.0398406	0.030303	0	0	0.00419984	0.000240606	0.709873	0.974571	FALSE
k__Bacteria|p__Firmicutes|c__Clostridia|o__Eubacteriales|f__Clostridiaceae|g__GGB3486|s__GGB3486_SGB4658	0.0239044	0.030303	0	0	0.00407072	0.00332788	0.77481	0.974571	FALSE
k__Bacteria|p__Firmicutes|c__Clostridia|o__Eubacteriales|f__Clostridiaceae|g__Massilioclostridium|s__Massilioclostridium_coli	0.414343	0.363636	0	0	0.0044841	0.00405167	0.695772	0.974571	FALSE
k__Bacteria|p__Firmicutes|c__Clostridia|o__Eubacteriales|f__Eubacteriaceae|g__Eubacterium|s__Eubacterium_hominis	0.155378	0.166667	0	0	0.00641892	0.00814227	0.767087	0.974571	FALSE
k__Bacteria|p__Firmicutes|c__Clostridia|o__Eubacteriales|f__Eubacteriaceae|g__Eubacterium|s__Eubacterium_limosum	0.0239044	0.030303	0	0	0.000254382	0.000714697	0.753624	0.974571	FALSE
k__Bacteria|p__Firmicutes|c__Clostridia|o__Eubacteriales|f__Eubacteriaceae|g__GGB3277|s__GGB3277_SGB4327	0.12749	0.106061	0	0	0.114247	0.150652	0.721011	0.974571	FALSE
k__Bacteria|p__Firmicutes|c__Clostridia|o__Eubacteriales|f__Eubacteriaceae|g__GGB3278|s__GGB3278_SGB4328	0.0517928	0.0454545	0	0	0.0544995	0.0258047	0.819049	0.974571	FALSE
k__Bacteria|p__Firmicutes|c__Clostridia|o__Eubacteriales|f__Eubacteriaceae|g__GGB35068|s__GGB35068_SGB47850	0.103586	0.121212	0	0	0.00261801	0.000816667	0.762597	0.974571	FALSE
k__Bacteria|p__Firmicutes|c__Clostridia|o__Eubacteriales|f__Eubacteriales_Family_XIII_Incertae_Sedis|g__Anaerovorax|s__Anaerovorax_odorimutans	0.0119522	0.0151515	0	0	9.59761e-05	0.000556515	0.83002	0.974571	FALSE
k__Bacteria|p__Firmicutes|c__Clostridia|o__Eubacteriales|f__Eubacteriales_Family_XIII_Incertae_Sedis|g__Baileyella|s__Baileyella_intestinalis	0.0119522	0.0151515	0	0	0.000335498	3.07576e-05	0.848324	0.974571	FALSE
k__Bacteria|p__Firmicutes|c__Clostridia|o__Eubacteriales|f__Eubacteriales_Family_XIII_Incertae_Sedis|g__Eubacteriales_Family_XIII_Incertae_Sedis_unclassified|s__Eubacterium_brachy	0.0836653	0.0909091	0	0	0.00127598	0.00105591	0.826038	0.974571	FALSE
k__Bacteria|p__Firmicutes|c__Clostridia|o__Eubacteriales|f__Eubacteriales_Family_XIII_Incertae_Sedis|g__Lentihominibacter|s__Lentihominibacter_SGB71368	0.0717131	0.0606061	0	0	0.000837729	0.00241667	0.787984	0.974571	FALSE
k__Bacteria|p__Firmicutes|c__Clostridia|o__Eubacteriales|f__Eubacteriales_unclassified|g__GGB9760|s__GGB9760_SGB15373	0.195219	0.227273	0	0	0.0104156	0.00465788	0.792022	0.974571	FALSE
k__Bacteria|p__Firmicutes|c__Clostridia|o__Eubacteriales|f__Eubacteriales_unclassified|g__Intestinimonas|s__Intestinimonas_SGB15130	0.0119522	0.0151515	0	0	0.000686653	1.36364e-05	0.842213	0.974571	FALSE
k__Bacteria|p__Firmicutes|c__Clostridia|o__Eubacteriales|f__Eubacteriales_unclassified|g__Intestinimonas|s__Intestinimonas_massiliensis	0.183267	0.166667	0	0	0.0117567	0.00323273	0.718336	0.974571	FALSE
k__Bacteria|p__Firmicutes|c__Clostridia|o__Eubacteriales|f__Eubacteriales_unclassified|g__Intestinimonas|s__Intestinimonas_timonensis	0.0398406	0.030303	0	0	0.00375155	0.000510455	0.703087	0.974571	FALSE
k__Bacteria|p__Firmicutes|c__Clostridia|o__Eubacteriales|f__Lachnospiraceae|g__Anaerobutyricum|s__Anaerobutyricum_hallii	0.446215	0.424242	0	0	0.086865	0.0966106	0.820666	0.974571	FALSE
k__Bacteria|p__Firmicutes|c__Clostridia|o__Eubacteriales|f__Lachnospiraceae|g__Blautia|s__Blautia_glucerasea	0.446215	0.484848	0	0	0.0204404	0.0207927	0.739023	0.974571	FALSE
k__Bacteria|p__Firmicutes|c__Clostridia|o__Eubacteriales|f__Lachnospiraceae|g__Blautia|s__Blautia_hydrogenotrophica	0.131474	0.121212	0	0	0.00422124	0.00307394	0.832922	0.974571	FALSE
k__Bacteria|p__Firmicutes|c__Clostridia|o__Eubacteriales|f__Lachnospiraceae|g__Coprococcus|s__Coprococcus_comes	0.446215	0.469697	0	0	0.150759	0.16728	0.783901	0.974571	FALSE
k__Bacteria|p__Firmicutes|c__Clostridia|o__Eubacteriales|f__Lachnospiraceae|g__Dorea|s__Dorea_phocaeensis	0.0199203	0.0151515	0	0	0.00201916	0.000552879	0.800601	0.974571	FALSE
k__Bacteria|p__Firmicutes|c__Clostridia|o__Eubacteriales|f__Lachnospiraceae|g__Frisingicoccus|s__Frisingicoccus_caecimuris	0.0358566	0.0454545	0	0	0.00250048	0.00175576	0.720094	0.974571	FALSE
k__Bacteria|p__Firmicutes|c__Clostridia|o__Eubacteriales|f__Lachnospiraceae|g__GGB3537|s__GGB3537_SGB4727	0.219124	0.242424	0	0	0.0129542	0.0292498	0.73996	0.974571	FALSE
k__Bacteria|p__Firmicutes|c__Clostridia|o__Eubacteriales|f__Lachnospiraceae|g__GGB3588|s__GGB3588_SGB4808	0.0239044	0.030303	0	0	0.000210359	0.000243485	0.779068	0.974571	FALSE
k__Bacteria|p__Firmicutes|c__Clostridia|o__Eubacteriales|f__Lachnospiraceae|g__GGB3600|s__GGB3600_SGB4860	0.0398406	0.030303	0	0	0.0129365	0.0377776	0.744137	0.974571	FALSE
k__Bacteria|p__Firmicutes|c__Clostridia|o__Eubacteriales|f__Lachnospiraceae|g__GGB3619|s__GGB3619_SGB4894	0.103586	0.0909091	0	0	0.0133456	0.0125561	0.796108	0.974571	FALSE
k__Bacteria|p__Firmicutes|c__Clostridia|o__Eubacteriales|f__Lachnospiraceae|g__GGB3627|s__GGB3627_SGB4906	0.0398406	0.0454545	0	0	0.00240124	0.00278879	0.826156	0.974571	FALSE
k__Bacteria|p__Firmicutes|c__Clostridia|o__Eubacteriales|f__Lachnospiraceae|g__Jingyaoa|s__Jingyaoa_shaoxingensis	0.0239044	0.030303	0	0	0.000420239	0.000256515	0.770559	0.974571	FALSE
k__Bacteria|p__Firmicutes|c__Clostridia|o__Eubacteriales|f__Lachnospiraceae|g__Lachnoclostridium|s__Clostridium_hylemonae	0.0358566	0.0454545	0	0	0.000468725	9.28788e-05	0.751054	0.974571	FALSE
k__Bacteria|p__Firmicutes|c__Clostridia|o__Eubacteriales|f__Lachnospiraceae|g__Lachnospiraceae_unclassified|s__Lachnospiraceae_bacterium_AM48_27BH	0.298805	0.318182	0	0	0.0446611	0.0349209	0.805728	0.974571	FALSE
k__Bacteria|p__Firmicutes|c__Clostridia|o__Eubacteriales|f__Lachnospiraceae|g__Lachnospiraceae_unclassified|s__Lachnospiraceae_bacterium_OF09_6	0.0398406	0.0454545	0	0	0.000568606	0.00424167	0.812498	0.974571	FALSE
k__Bacteria|p__Firmicutes|c__Clostridia|o__Eubacteriales|f__Lachnospiraceae|g__Lachnospiraceae_unclassified|s__Lachnospiraceae_bacterium_OM04_12BH	0.163347	0.181818	0	0	0.010855	0.0121424	0.822681	0.974571	FALSE
k__Bacteria|p__Firmicutes|c__Clostridia|o__Eubacteriales|f__Lachnospiraceae|g__Mediterraneibacter|s__Mediterraneibacter_glycyrrhizinilyticus	0.374502	0.363636	0	0	0.0287349	0.0359461	0.817692	0.974571	FALSE
k__Bacteria|p__Firmicutes|c__Clostridia|o__Eubacteriales|f__Lachnospiraceae|g__Mediterraneibacter|s__Ruminococcus_torques	0.737052	0.742424	0.08206	0.119925	0.346671	0.268855	0.783391	0.974571	FALSE
k__Bacteria|p__Firmicutes|c__Clostridia|o__Eubacteriales|f__Lachnospiraceae|g__Murimonas|s__Murimonas_intestini	0.0119522	0.0151515	0	0	9.39044e-05	0.000355	0.83002	0.974571	FALSE
k__Bacteria|p__Firmicutes|c__Clostridia|o__Eubacteriales|f__Lachnospiraceae|g__Roseburia|s__Roseburia_faecis	0.573705	0.575758	0.01947	0.038905	0.683391	0.603589	0.782748	0.974571	FALSE
k__Bacteria|p__Firmicutes|c__Clostridia|o__Eubacteriales|f__Lachnospiraceae|g__Roseburia|s__Roseburia_inulinivorans	0.760956	0.69697	0.2331	0.34339	0.966181	0.868498	0.770763	0.974571	FALSE
k__Bacteria|p__Firmicutes|c__Clostridia|o__Eubacteriales|f__Lachnospiraceae|g__Roseburia|s__Roseburia_sp_AF02_12	0.2749	0.257576	0	0	0.110476	0.0900089	0.793945	0.974571	FALSE
k__Bacteria|p__Firmicutes|c__Clostridia|o__Eubacteriales|f__Lachnospiraceae|g__Roseburia|s__Roseburia_sp_AM59_24XD	0.0876494	0.0757576	0	0	0.0414392	0.0384345	0.757598	0.974571	FALSE
k__Bacteria|p__Firmicutes|c__Clostridia|o__Eubacteriales|f__Lachnospiraceae|g__Tyzzerella|s__Tyzzerella_SGB4587	0.0756972	0.0606061	0	0	0.00901685	0.00548576	0.698302	0.974571	FALSE
k__Bacteria|p__Firmicutes|c__Clostridia|o__Eubacteriales|f__Oscillospiraceae|g__Agathobaculum|s__Agathobaculum_butyriciproducens	0.840637	0.848485	0.1726	0.21669	0.278921	0.252235	0.76404	0.974571	FALSE
k__Bacteria|p__Firmicutes|c__Clostridia|o__Eubacteriales|f__Oscillospiraceae|g__Anaerotruncus|s__Anaerotruncus_massiliensis	0.0717131	0.0606061	0	0	0.00157199	0.000768485	0.73578	0.974571	FALSE
k__Bacteria|p__Firmicutes|c__Clostridia|o__Eubacteriales|f__Oscillospiraceae|g__Anaerotruncus|s__Anaerotruncus_rubiinfantis	0.203187	0.181818	0	0	0.00119004	0.00186652	0.797441	0.974571	FALSE
k__Bacteria|p__Firmicutes|c__Clostridia|o__Eubacteriales|f__Oscillospiraceae|g__Dysosmobacter|s__Dysosmobacter_SGB15077	0.0239044	0.030303	0	0	0.00287191	0.000122576	0.787604	0.974571	FALSE
k__Bacteria|p__Firmicutes|c__Clostridia|o__Eubacteriales|f__Oscillospiraceae|g__Dysosmobacter|s__Dysosmobacter_sp_Marseille_Q4140	0.0358566	0.030303	0	0	0.00128307	0.000341212	0.821119	0.974571	FALSE
k__Bacteria|p__Firmicutes|c__Clostridia|o__Eubacteriales|f__Oscillospiraceae|g__Flavonifractor|s__Flavonifractor_SGB15137	0.0119522	0.0151515	0	0	0.000570876	0.00262833	0.83002	0.974571	FALSE
k__Bacteria|p__Firmicutes|c__Clostridia|o__Eubacteriales|f__Oscillospiraceae|g__Flavonifractor|s__Flavonifractor_sp_An10	0.0517928	0.0606061	0	0	0.00358606	0.0122226	0.74099	0.974571	FALSE
k__Bacteria|p__Firmicutes|c__Clostridia|o__Eubacteriales|f__Oscillospiraceae|g__GGB3152|s__GGB3152_SGB4165	0.0199203	0.0151515	0	0	0.000994542	0.00019697	0.790734	0.974571	FALSE
k__Bacteria|p__Firmicutes|c__Clostridia|o__Eubacteriales|f__Oscillospiraceae|g__GGB3167|s__GGB3167_SGB4181	0.0756972	0.0909091	0	0	0.0574878	0.0176335	0.7382	0.974571	FALSE
k__Bacteria|p__Firmicutes|c__Clostridia|o__Eubacteriales|f__Oscillospiraceae|g__GGB3220|s__GGB3220_SGB4252	0.0119522	0.0151515	0	0	0.00972454	0.0150876	0.836111	0.974571	FALSE
k__Bacteria|p__Firmicutes|c__Clostridia|o__Eubacteriales|f__Oscillospiraceae|g__GGB32451|s__GGB32451_SGB47419	0.0239044	0.030303	0	0	0.00172781	0.00534409	0.762077	0.974571	FALSE
k__Bacteria|p__Firmicutes|c__Clostridia|o__Eubacteriales|f__Oscillospiraceae|g__GGB33469|s__GGB33469_SGB15236	0.0876494	0.0757576	0	0	0.00979283	0.00235152	0.710647	0.974571	FALSE
k__Bacteria|p__Firmicutes|c__Clostridia|o__Eubacteriales|f__Oscillospiraceae|g__GGB33469|s__GGB33469_SGB15237	0.0119522	0.0151515	0	0	0.000798048	4.87879e-05	0.848324	0.974571	FALSE
k__Bacteria|p__Firmicutes|c__Clostridia|o__Eubacteriales|f__Oscillospiraceae|g__GGB36331|s__GGB36331_SGB15121	0.318725	0.30303	0	0	0.0208872	0.0165465	0.759039	0.974571	FALSE
k__Bacteria|p__Firmicutes|c__Clostridia|o__Eubacteriales|f__Oscillospiraceae|g__GGB9603|s__GGB9603_SGB15035	0.0119522	0.0151515	0	0	0.000659124	0.000183636	0.842213	0.974571	FALSE
k__Bacteria|p__Firmicutes|c__Clostridia|o__Eubacteriales|f__Oscillospiraceae|g__GGB9616|s__GGB9616_SGB15052	0.163347	0.151515	0	0	0.00900669	0.00815848	0.788852	0.974571	FALSE
k__Bacteria|p__Firmicutes|c__Clostridia|o__Eubacteriales|f__Oscillospiraceae|g__GGB9621|s__GGB9621_SGB15072	0.0199203	0.0151515	0	0	0.00080502	0.00128076	0.8105	0.974571	FALSE
k__Bacteria|p__Firmicutes|c__Clostridia|o__Eubacteriales|f__Oscillospiraceae|g__GGB9623|s__GGB9623_SGB15075	0.0239044	0.030303	0	0	0.00256223	0.00360848	0.770559	0.974571	FALSE
k__Bacteria|p__Firmicutes|c__Clostridia|o__Eubacteriales|f__Oscillospiraceae|g__GGB9634|s__GGB9634_SGB15093	0.103586	0.0909091	0	0	0.0385923	0.023473	0.771705	0.974571	FALSE
k__Bacteria|p__Firmicutes|c__Clostridia|o__Eubacteriales|f__Oscillospiraceae|g__GGB9646|s__GGB9646_SGB15123	0.179283	0.166667	0	0	0.00674486	0.0025503	0.725742	0.974571	FALSE
k__Bacteria|p__Firmicutes|c__Clostridia|o__Eubacteriales|f__Oscillospiraceae|g__GGB9667|s__GGB9667_SGB15164	0.374502	0.409091	0	0	0.0450875	0.0466076	0.745408	0.974571	FALSE
k__Bacteria|p__Firmicutes|c__Clostridia|o__Eubacteriales|f__Oscillospiraceae|g__GGB9699|s__GGB9699_SGB15216	0.505976	0.484848	0.00086	0	0.114348	0.0922935	0.814517	0.974571	FALSE
k__Bacteria|p__Firmicutes|c__Clostridia|o__Eubacteriales|f__Oscillospiraceae|g__GGB9730|s__GGB9730_SGB15291	0.398406	0.378788	0	0	0.0926037	0.118725	0.825279	0.974571	FALSE
k__Bacteria|p__Firmicutes|c__Clostridia|o__Eubacteriales|f__Oscillospiraceae|g__Hydrogenoanaerobacterium|s__Hydrogenoanaerobacterium_saccharovorans	0.669323	0.742424	0.04564	0.034615	0.0581767	0.0492926	0.745679	0.974571	FALSE
k__Bacteria|p__Firmicutes|c__Clostridia|o__Eubacteriales|f__Oscillospiraceae|g__Oscillospiraceae_unclassified|s__Oscillospiraceae_unclassified_SGB15252	0.0557769	0.0454545	0	0	0.00809972	0.000785152	0.699053	0.974571	FALSE
k__Bacteria|p__Firmicutes|c__Clostridia|o__Eubacteriales|f__Oscillospiraceae|g__Phocea|s__Phocea_massiliensis	0.446215	0.469697	0	0	0.011754	0.00986758	0.706422	0.974571	FALSE
k__Bacteria|p__Firmicutes|c__Clostridia|o__Eubacteriales|f__Oscillospiraceae|g__Pseudoflavonifractor|s__Pseudoflavonifractor_capillosus	0.2749	0.257576	0	0	0.0155858	0.034722	0.838851	0.974571	FALSE
k__Bacteria|p__Firmicutes|c__Clostridia|o__Eubacteriales|f__Oscillospiraceae|g__Ruthenibacterium|s__Ruthenibacterium_lactatiformans	0.828685	0.818182	0.03269	0.018255	0.098759	0.0921574	0.773719	0.974571	FALSE
k__Bacteria|p__Firmicutes|c__Clostridia|o__Eubacteriales|f__Oscillospiraceae|g__Vescimonas|s__Vescimonas_SGB15087	0.0517928	0.0454545	0	0	0.0219447	0.000400303	0.779102	0.974571	FALSE
k__Bacteria|p__Firmicutes|c__Erysipelotrichia|o__Erysipelotrichales|f__Coprobacillaceae|g__Coprobacillus|s__Coprobacillus_sp_AF33_1AC	0.0119522	0.0151515	0	0	0.000819044	7.10606e-05	0.848324	0.974571	FALSE
k__Bacteria|p__Firmicutes|c__Erysipelotrichia|o__Erysipelotrichales|f__Erysipelotrichaceae|g__Dielma|s__Dielma_fastidiosa	0.0796813	0.0909091	0	0	0.00112876	0.00150682	0.7439	0.974571	FALSE
k__Bacteria|p__Firmicutes|c__Erysipelotrichia|o__Erysipelotrichales|f__Erysipelotrichaceae|g__Erysipelatoclostridium|s__Erysipelatoclostridium_ramosum	0.609562	0.575758	0.0106	0.004975	0.166175	0.418089	0.742781	0.974571	FALSE
k__Bacteria|p__Firmicutes|c__Erysipelotrichia|o__Erysipelotrichales|f__Erysipelotrichaceae|g__Erysipelotrichaceae_unclassified|s__Erysipelotrichaceae_bacterium_7770_A6	0.0239044	0.030303	0	0	0.00235243	0.00429803	0.770559	0.974571	FALSE
k__Bacteria|p__Firmicutes|c__Erysipelotrichia|o__Erysipelotrichales|f__Erysipelotrichaceae|g__Faecalicoccus|s__Faecalicoccus_pleomorphus	0.0677291	0.0757576	0	0	0.00430809	0.0115023	0.806496	0.974571	FALSE
k__Bacteria|p__Firmicutes|c__Erysipelotrichia|o__Erysipelotrichales|f__Erysipelotrichaceae|g__Holdemania|s__Holdemania_massiliensis	0.167331	0.181818	0	0	0.00704685	0.00703197	0.809696	0.974571	FALSE
k__Bacteria|p__Firmicutes|c__Erysipelotrichia|o__Erysipelotrichales|f__Erysipelotrichaceae|g__Solobacterium|s__Solobacterium_SGB6833	0.0398406	0.030303	0	0	0.000273227	0.000851212	0.75452	0.974571	FALSE
k__Bacteria|p__Firmicutes|c__Negativicutes|o__Acidaminococcales|f__Acidaminococcaceae|g__Acidaminococcus|s__Acidaminococcus_SGB42794	0.0119522	0.0151515	0	0	0.000372151	0.000367727	0.842213	0.974571	FALSE
k__Bacteria|p__Firmicutes|c__Negativicutes|o__Acidaminococcales|f__Acidaminococcaceae|g__Phascolarctobacterium|s__Phascolarctobacterium_sp_ET69	0.0836653	0.0909091	0	0	0.0773293	0.13156	0.789816	0.974571	FALSE
k__Bacteria|p__Firmicutes|c__Negativicutes|o__Selenomonadales|f__Selenomonadaceae|g__Mitsuokella|s__Mitsuokella_multacida	0.0836653	0.0909091	0	0	0.0537958	0.367523	0.794621	0.974571	FALSE
k__Bacteria|p__Firmicutes|c__Negativicutes|o__Veillonellales|f__Veillonellaceae|g__Dialister|s__Dialister_invisus	0.227092	0.242424	0	0	0.387523	0.525688	0.772155	0.974571	FALSE
k__Bacteria|p__Firmicutes|c__Tissierellia|o__Tissierellales|f__Peptoniphilaceae|g__Parvimonas|s__Parvimonas_micra	0.119522	0.106061	0	0	0.00387825	0.00321682	0.759696	0.974571	FALSE
k__Bacteria|p__Lentisphaerae|c__Lentisphaeria|o__Victivallales|f__Victivallaceae|g__Victivallis|s__Victivallis_vadensis	0.0358566	0.030303	0	0	0.00376725	0.00125803	0.824823	0.974571	FALSE
k__Bacteria|p__Proteobacteria|c__Betaproteobacteria|o__Burkholderiales|f__Oxalobacteraceae|g__Oxalobacter|s__Oxalobacter_formigenes	0.0517928	0.0454545	0	0	0.00264319	0.000375303	0.785212	0.974571	FALSE
k__Bacteria|p__Proteobacteria|c__Betaproteobacteria|o__Burkholderiales|f__Sutterellaceae|g__Mesosutterella|s__Mesosutterella_multiformis	0.0876494	0.0757576	0	0	0.0290493	0.0201552	0.783821	0.974571	FALSE
k__Bacteria|p__Proteobacteria|c__Betaproteobacteria|o__Burkholderiales|f__Sutterellaceae|g__Turicimonas|s__Turicimonas_muris	0.0199203	0.0151515	0	0	0.00136542	3.24242e-05	0.800601	0.974571	FALSE
k__Bacteria|p__Proteobacteria|c__CFGB2404|o__OFGB2404|f__FGB2404|g__GGB6612|s__GGB6612_SGB9346	0.0756972	0.0909091	0	0	0.227736	0.136373	0.721209	0.974571	FALSE
k__Bacteria|p__Proteobacteria|c__Epsilonproteobacteria|o__Campylobacterales|f__Campylobacteraceae|g__Campylobacter|s__Campylobacter_showae	0.0119522	0.0151515	0	0	7.75697e-05	0.000155303	0.836111	0.974571	FALSE
k__Bacteria|p__Proteobacteria|c__Gammaproteobacteria|o__Enterobacterales|f__Enterobacteriaceae|g__Citrobacter|s__Citrobacter_braakii	0.0398406	0.0454545	0	0	0.00380546	0.0275348	0.815907	0.974571	FALSE
k__Bacteria|p__Proteobacteria|c__Gammaproteobacteria|o__Enterobacterales|f__Enterobacteriaceae|g__Citrobacter|s__Citrobacter_portucalensis	0.0517928	0.0606061	0	0	0.0019488	0.016	0.729338	0.974571	FALSE
k__Bacteria|p__Proteobacteria|c__Gammaproteobacteria|o__Enterobacterales|f__Enterobacteriaceae|g__Leclercia|s__Leclercia_adecarboxylata	0.0119522	0.0151515	0	0	0.000130319	0.0348397	0.83002	0.974571	FALSE
k__Bacteria|p__Proteobacteria|c__Gammaproteobacteria|o__Enterobacterales|f__Yersiniaceae|g__Serratia|s__Serratia_marcescens	0.0119522	0.0151515	0	0	0.000281952	9.98485e-05	0.848324	0.974571	FALSE
k__Bacteria|p__Synergistetes|c__Synergistia|o__Synergistales|f__Synergistaceae|g__Cloacibacillus|s__Cloacibacillus_evryensis	0.063745	0.0757576	0	0	0.00305048	0.000910303	0.727591	0.974571	FALSE
k__Bacteria|p__Synergistetes|c__Synergistia|o__Synergistales|f__Synergistaceae|g__Pyramidobacter|s__Pyramidobacter_piscolens	0.0517928	0.0606061	0	0	0.00222347	0.00581212	0.770377	0.974571	FALSE
k__Bacteria|p__Verrucomicrobia|c__CFGB2164|o__OFGB2164|f__FGB2164|g__GGB6132|s__GGB6132_SGB8779	0.0119522	0.0151515	0	0	0.0010994	0.0046247	0.83002	0.974571	FALSE
k__Bacteria|p__Bacteroidota|c__Bacteroidia|o__Bacteroidales|f__Prevotellaceae|g__Segatella|s__Segatella_brasiliensis	0.0398406	0.0454545	0	0	0.201938	0.0784162	0.850183	0.975104	FALSE
k__Bacteria|p__Bacteroidota|c__CFGB4405|o__OFGB4405|f__FGB4405|g__GGB1266|s__GGB1266_SGB1699	0.0398406	0.0454545	0	0	0.111556	0.0908603	0.853627	0.975104	FALSE
k__Bacteria|p__Firmicutes|c__CFGB3054|o__OFGB3054|f__FGB3054|g__GGB9691|s__GGB9691_SGB15198	0.0358566	0.030303	0	0	0.00340255	0.0236814	0.850857	0.975104	FALSE
k__Bacteria|p__Firmicutes|c__Clostridia|o__Eubacteriales|f__Clostridiaceae|g__Clostridium|s__Clostridium_SGB4750	0.693227	0.651515	0.07028	0.07474	0.255343	0.239607	0.851589	0.975104	FALSE
k__Bacteria|p__Firmicutes|c__Clostridia|o__Eubacteriales|f__Clostridiaceae|g__Clostridium|s__Clostridium_sp_AF27_2AA	0.191235	0.181818	0	0	0.0304502	0.0292279	0.853708	0.975104	FALSE
k__Bacteria|p__Firmicutes|c__Clostridia|o__Eubacteriales|f__Oscillospiraceae|g__GGB9237|s__GGB9237_SGB14179	0.111554	0.121212	0	0	0.00294853	0.002205	0.852207	0.975104	FALSE
k__Bacteria|p__Bacteroidota|c__Bacteroidia|o__Bacteroidales|f__Prevotellaceae|g__Prevotella|s__Prevotella_pectinovora	0.0996016	0.106061	0	0	0.378043	0.318871	0.854543	0.975156	FALSE
k__Bacteria|p__Firmicutes|c__CFGB11739|o__OFGB11739|f__FGB11739|g__GGB34231|s__GGB34231_SGB47113	0.0358566	0.030303	0	0	0.000510438	0.00276636	0.858327	0.97767	FALSE
k__Bacteria|p__Firmicutes|c__Clostridia|o__Eubacteriales|f__Lachnospiraceae|g__Roseburia|s__Roseburia_intestinalis	0.513944	0.530303	0.00268	0.005275	0.496032	0.63368	0.858232	0.97767	FALSE
k__Bacteria|p__Firmicutes|c__CFGB3072|o__OFGB3072|f__FGB3072|g__GGB9787|s__GGB9787_SGB15410	0.0398406	0.0454545	0	0	0.00069498	0.000185152	0.860524	0.979271	FALSE
k__Bacteria|p__Firmicutes|c__Clostridia|o__Eubacteriales|f__Lachnospiraceae|g__Wujia|s__Wujia_chipingensis	0.231076	0.227273	0	0	0.369042	0.329444	0.863522	0.98178	FALSE
k__Bacteria|p__Firmicutes|c__Clostridia|o__Eubacteriales|f__Oscillospiraceae|g__GGB9724|s__GGB9724_SGB15278	0.119522	0.121212	0	0	0.00415988	0.0105638	0.865097	0.982668	FALSE
k__Bacteria|p__Actinobacteria|c__Coriobacteriia|o__Coriobacteriales|f__Coriobacteriaceae|g__Collinsella|s__Collinsella_intestinalis	0.0517928	0.0454545	0	0	0.0127239	0.0210173	0.868857	0.983744	FALSE
k__Bacteria|p__Firmicutes|c__Clostridia|o__Eubacteriales|f__Clostridiaceae|g__Clostridium|s__Clostridium_sp_Marseille_P3244	0.191235	0.19697	0	0	0.000901434	0.0014053	0.869313	0.983744	FALSE
k__Bacteria|p__Firmicutes|c__Clostridia|o__Eubacteriales|f__Clostridiaceae|g__GGB9580|s__GGB9580_SGB14996	0.0398406	0.0454545	0	0	0.00365139	0.00168712	0.867431	0.983744	FALSE
k__Bacteria|p__Firmicutes|c__Clostridia|o__Eubacteriales|f__Eubacteriales_unclassified|g__Colidextribacter|s__Colidextribacter_sp_210702_DFI_3_9	0.23506	0.212121	0	0	0.00934542	0.013418	0.869156	0.983744	FALSE
k__Bacteria|p__Firmicutes|c__Clostridia|o__Eubacteriales|f__Lachnospiraceae|g__Roseburia|s__Roseburia_hominis	0.645418	0.651515	0.02539	0.0283	0.170562	0.115415	0.870021	0.983744	FALSE
k__Bacteria|p__Actinobacteria|c__Coriobacteriia|o__Coriobacteriales|f__Atopobiaceae|g__Paratractidigestivibacter|s__Paratractidigestivibacter_faecalis	0.111554	0.106061	0	0	0.01071	0.00546561	0.872175	0.985159	FALSE
k__Bacteria|p__Firmicutes|c__CFGB3038|o__OFGB3038|f__FGB3038|g__GGB9531|s__GGB9531_SGB14932	0.167331	0.181818	0	0	0.00633139	0.00339879	0.873661	0.985159	FALSE
k__Bacteria|p__Firmicutes|c__Clostridia|o__Eubacteriales|f__Lachnospiraceae|g__Blautia|s__Blautia_stercoris	0.278884	0.287879	0	0	0.0601819	0.0867777	0.87364	0.985159	FALSE
k__Bacteria|p__Firmicutes|c__Clostridia|o__Eubacteriales|f__Oscillospiraceae|g__GGB9707|s__GGB9707_SGB15229	0.159363	0.166667	0	0	0.0215545	0.0176538	0.876249	0.987176	FALSE
k__Bacteria|p__Firmicutes|c__CFGB2875|o__OFGB2875|f__FGB2875|g__GGB9176|s__GGB9176_SGB14114	0.0557769	0.0606061	0	0	0.0150253	0.0144183	0.878867	0.989225	FALSE
k__Bacteria|p__Firmicutes|c__Bacilli|o__Lactobacillales|f__Streptococcaceae|g__Streptococcus|s__Streptococcus_anginosus	0.195219	0.181818	0	0	0.01291	0.00670227	0.88055	0.990219	FALSE
k__Bacteria|p__Firmicutes|c__Erysipelotrichia|o__Erysipelotrichales|f__Erysipelotrichaceae|g__Amedibacterium|s__Amedibacterium_intestinale	0.0717131	0.0757576	0	0	0.00905801	0.014238	0.882609	0.991633	FALSE
k__Bacteria|p__Actinobacteria|c__Actinomycetia|o__Actinomycetales|f__Actinomycetaceae|g__Actinomyces|s__Actinomyces_sp_ph3	0.171315	0.166667	0	0	0.00160705	0.0044753	0.981614	0.992303	FALSE
k__Bacteria|p__Actinobacteria|c__Actinomycetia|o__Bifidobacteriales|f__Bifidobacteriaceae|g__Bifidobacterium|s__Bifidobacterium_breve	0.119522	0.121212	0	0	0.232023	0.00596667	0.962657	0.992303	FALSE
k__Bacteria|p__Actinobacteria|c__Coriobacteriia|o__Coriobacteriales|f__Atopobiaceae|g__Lancefieldella|s__Lancefieldella_rimae	0.0438247	0.0454545	0	0	0.000699641	0.00056197	0.978015	0.992303	FALSE
k__Bacteria|p__Actinobacteria|c__Coriobacteriia|o__Coriobacteriales|f__Atopobiaceae|g__Thermophilibacter|s__Thermophilibacter_provencensis	0.0159363	0.0151515	0	0	0.0011512	0.00248515	0.972106	0.992303	FALSE
k__Bacteria|p__Actinobacteria|c__Coriobacteriia|o__Eggerthellales|f__Eggerthellaceae|g__Adlercreutzia|s__Adlercreutzia_equolifaciens	0.426295	0.409091	0	0	0.0301678	0.0286092	0.951121	0.992303	FALSE
k__Bacteria|p__Actinobacteria|c__Coriobacteriia|o__Eggerthellales|f__Eggerthellaceae|g__GGB9365|s__GGB9365_SGB14341	0.12749	0.121212	0	0	0.0112406	0.0154315	0.975998	0.992303	FALSE
k__Bacteria|p__Bacteria_unclassified|c__Bacteria_unclassified|o__Bacteria_unclassified|f__Bacteria_unclassified|g__GGB79097|s__GGB79097_SGB105802	0.0159363	0.0151515	0	0	0.000628167	0.00281152	0.977683	0.992303	FALSE
k__Bacteria|p__Bacteroidota|c__Bacteroidia|o__Bacteroidales|f__Bacteroidaceae|g__Bacteroides|s__Bacteroides_thetaiotaomicron	0.856574	0.863636	0.31313	0.44029	0.966215	0.956983	0.886424	0.992303	FALSE
k__Bacteria|p__Bacteroidota|c__Bacteroidia|o__Bacteroidales|f__Bacteroidaceae|g__Phocaeicola|s__Phocaeicola_coprophilus	0.063745	0.0606061	0	0	0.252615	0.095013	0.901662	0.992303	FALSE
k__Bacteria|p__Bacteroidota|c__Bacteroidia|o__Bacteroidales|f__Barnesiellaceae|g__Coprobacter|s__Coprobacter_fastidiosus	0.290837	0.287879	0	0	0.0843891	0.0673121	0.958701	0.992303	FALSE
k__Bacteria|p__Bacteroidota|c__Bacteroidia|o__Bacteroidales|f__Muribaculaceae|g__GGB13009|s__GGB13009_SGB40236	0.0159363	0.0151515	0	0	0.00488175	0.00238197	0.960956	0.992303	FALSE
k__Bacteria|p__Bacteroidota|c__Bacteroidia|o__Bacteroidales|f__Prevotellaceae|g__Segatella|s__Segatella_sanihominis	0.0278884	0.030303	0	0	0.120739	0.415786	0.906044	0.992303	FALSE
k__Bacteria|p__Bacteroidota|c__Bacteroidia|o__Bacteroidales|f__Rikenellaceae|g__Alistipes|s__Alistipes_senegalensis	0.191235	0.19697	0	0	0.0148065	0.00963455	0.954515	0.992303	FALSE
k__Bacteria|p__Bacteroidota|c__CFGB529|o__OFGB529|f__FGB529|g__GGB1093|s__GGB1093_SGB1404	0.0318725	0.030303	0	0	0.014078	0.00128333	0.922569	0.992303	FALSE
k__Bacteria|p__Bacteroidota|c__CFGB629|o__OFGB629|f__FGB629|g__GGB1495|s__GGB1495_SGB2071	0.139442	0.151515	0	0	0.192491	0.0957321	0.941514	0.992303	FALSE
k__Bacteria|p__Bacteroidota|c__CFGB668|o__OFGB668|f__FGB668|g__GGB1663|s__GGB1663_SGB2279	0.0278884	0.030303	0	0	0.00540841	0.00523	0.918525	0.992303	FALSE
k__Bacteria|p__Bacteroidota|c__CFGB72486|o__OFGB72486|f__FGB72486|g__GGB1633|s__GGB1633_SGB2241	0.0159363	0.0151515	0	0	0.00383398	0.000594242	0.960956	0.992303	FALSE
k__Bacteria|p__Candidatus_Saccharibacteria|c__Candidatus_Saccharibacteria_unclassified|o__Candidatus_Saccharibacteria_unclassified|f__Candidatus_Saccharibacteria_unclassified|g__Candidatus_Saccharibacteria_unclassified|s__TM7_phylum_sp_oral_taxon_348	0.0478088	0.0454545	0	0	0.000337649	0.000159848	0.931346	0.992303	FALSE
k__Bacteria|p__Firmicutes|c__Bacilli|o__Bacillales|f__Bacillales_unclassified|g__Gemella|s__Gemella_morbillorum	0.0717131	0.0757576	0	0	0.000886574	0.000360909	0.925135	0.992303	FALSE
k__Bacteria|p__Firmicutes|c__Bacilli|o__Lactobacillales|f__Enterococcaceae|g__Enterococcus|s__Enterococcus_faecium	0.0717131	0.0757576	0	0	0.0394694	0.0206724	0.895868	0.992303	FALSE
k__Bacteria|p__Firmicutes|c__Bacilli|o__Lactobacillales|f__Lactobacillaceae|g__Lactobacillus|s__Lactobacillus_crispatus	0.0318725	0.030303	0	0	0.00585259	0.00010303	0.926529	0.992303	FALSE
k__Bacteria|p__Firmicutes|c__Bacilli|o__Lactobacillales|f__Lactobacillaceae|g__Lactobacillus|s__Lactobacillus_gasseri	0.063745	0.0606061	0	0	0.00242586	0.00254879	0.910175	0.992303	FALSE
k__Bacteria|p__Firmicutes|c__Bacilli|o__Lactobacillales|f__Lactobacillaceae|g__Limosilactobacillus|s__Limosilactobacillus_fermentum	0.0717131	0.0757576	0	0	0.0256221	0.002	0.962526	0.992303	FALSE
k__Bacteria|p__Firmicutes|c__Bacilli|o__Lactobacillales|f__Lactobacillaceae|g__Limosilactobacillus|s__Limosilactobacillus_mucosae	0.0318725	0.030303	0	0	0.00169494	0.00284152	0.954289	0.992303	FALSE
k__Bacteria|p__Firmicutes|c__Bacilli|o__Lactobacillales|f__Streptococcaceae|g__Streptococcus|s__Streptococcus_cristatus	0.115538	0.121212	0	0	0.00125279	0.000616212	0.919147	0.992303	FALSE
k__Bacteria|p__Firmicutes|c__Bacilli|o__Lactobacillales|f__Streptococcaceae|g__Streptococcus|s__Streptococcus_rubneri	0.167331	0.166667	0	0	0.0129593	0.00701803	0.890103	0.992303	FALSE
k__Bacteria|p__Firmicutes|c__Bacilli|o__Lactobacillales|f__Streptococcaceae|g__Streptococcus|s__Streptococcus_salivarius	0.884462	0.878788	0.05356	0.060605	0.608878	0.604606	0.926588	0.992303	FALSE
k__Bacteria|p__Firmicutes|c__Bacilli|o__Lactobacillales|f__Streptococcaceae|g__Streptococcus|s__Streptococcus_vestibularis	0.191235	0.19697	0	0	0.0289157	0.00389045	0.977248	0.992303	FALSE
k__Bacteria|p__Firmicutes|c__CFGB1211|o__OFGB1211|f__FGB1211|g__GGB2970|s__GGB2970_SGB3952	0.143426	0.151515	0	0	0.00458649	0.00272455	0.981325	0.992303	FALSE
k__Bacteria|p__Firmicutes|c__CFGB1227|o__OFGB1227|f__FGB1227|g__GGB3000|s__GGB3000_SGB3991	0.0916335	0.0909091	0	0	0.00447454	0.00196879	0.974721	0.992303	FALSE
k__Bacteria|p__Firmicutes|c__CFGB1260|o__OFGB1260|f__FGB1260|g__GGB29535|s__GGB29535_SGB36365	0.0159363	0.0151515	0	0	0.000158207	0.000336212	0.977683	0.992303	FALSE
k__Bacteria|p__Firmicutes|c__CFGB1260|o__OFGB1260|f__FGB1260|g__GGB29535|s__GGB29535_SGB42321	0.0159363	0.0151515	0	0	0.000181036	0.000252424	0.972106	0.992303	FALSE
k__Bacteria|p__Firmicutes|c__CFGB1325|o__OFGB1325|f__FGB1325|g__GGB3175|s__GGB3175_SGB4191	0.0438247	0.0454545	0	0	0.0495796	0.0211189	0.974633	0.992303	FALSE
k__Bacteria|p__Firmicutes|c__CFGB1765|o__OFGB1765|f__FGB1765|g__GGB4558|s__GGB4558_SGB6289	0.0159363	0.0151515	0	0	0.00509853	0.00310591	0.955384	0.992303	FALSE
k__Bacteria|p__Firmicutes|c__CFGB1765|o__OFGB1765|f__FGB1765|g__GGB4584|s__GGB4584_SGB6338	0.0159363	0.0151515	0	0	0.00433339	0.003255	0.966531	0.992303	FALSE
k__Bacteria|p__Firmicutes|c__CFGB1765|o__OFGB1765|f__FGB1765|g__GGB4585|s__GGB4585_SGB6340	0.0557769	0.0606061	0	0	0.0413194	0.0201512	0.920565	0.992303	FALSE
k__Bacteria|p__Firmicutes|c__CFGB1776|o__OFGB1776|f__FGB1776|g__GGB4683|s__GGB4683_SGB6473	0.103586	0.106061	0	0	0.0296512	0.0393758	0.913831	0.992303	FALSE
k__Bacteria|p__Firmicutes|c__CFGB1776|o__OFGB1776|f__FGB1776|g__GGB4684|s__GGB4684_SGB6478	0.0756972	0.0757576	0	0	0.0276187	0.0140305	0.977686	0.992303	FALSE
k__Bacteria|p__Firmicutes|c__CFGB24517|o__OFGB24517|f__FGB24517|g__GGB45620|s__GGB45620_SGB63333	0.0278884	0.030303	0	0	0.000218367	0.000557879	0.910202	0.992303	FALSE
k__Bacteria|p__Firmicutes|c__CFGB2834|o__OFGB2834|f__FGB2834|g__GGB9063|s__GGB9063_SGB13982	0.0717131	0.0757576	0	0	0.00379263	0.00152818	0.941145	0.992303	FALSE
k__Bacteria|p__Firmicutes|c__CFGB2881|o__OFGB2881|f__FGB2881|g__GGB9185|s__GGB9185_SGB14124	0.0159363	0.0151515	0	0	0.000650398	0.000901515	0.977683	0.992303	FALSE
k__Bacteria|p__Firmicutes|c__CFGB2898|o__OFGB2898|f__FGB2898|g__GGB9210|s__GGB9210_SGB14149	0.0717131	0.0757576	0	0	0.00626892	0.00531803	0.911817	0.992303	FALSE
k__Bacteria|p__Firmicutes|c__CFGB2937|o__OFGB2937|f__FGB2937|g__GGB9270|s__GGB9270_SGB14221	0.0159363	0.0151515	0	0	0.00222267	0.00233576	0.966531	0.992303	FALSE
k__Bacteria|p__Firmicutes|c__CFGB2949|o__OFGB2949|f__FGB2949|g__GGB9290|s__GGB9290_SGB14247	0.0159363	0.0151515	0	0	0.000168167	0.000400909	0.977683	0.992303	FALSE
k__Bacteria|p__Firmicutes|c__CFGB2985|o__OFGB2985|f__FGB2985|g__GGB9348|s__GGB9348_SGB14315	0.0278884	0.030303	0	0	0.00144008	0.00122424	0.918525	0.992303	FALSE
k__Bacteria|p__Firmicutes|c__CFGB2985|o__OFGB2985|f__FGB2985|g__GGB9350|s__GGB9350_SGB14317	0.0159363	0.0151515	0	0	0.00324789	0.0399068	0.977683	0.992303	FALSE
k__Bacteria|p__Firmicutes|c__CFGB30287|o__OFGB30287|f__FGB30287|g__GGB42378|s__GGB42378_SGB59548	0.0478088	0.0454545	0	0	0.000682151	0.00081697	0.964006	0.992303	FALSE
k__Bacteria|p__Firmicutes|c__CFGB3038|o__OFGB3038|f__FGB3038|g__GGB9532|s__GGB9532_SGB14933	0.0318725	0.030303	0	0	0.000928645	0.000115606	0.93049	0.992303	FALSE
k__Bacteria|p__Firmicutes|c__CFGB3048|o__OFGB3048|f__FGB3048|g__GGB9561|s__GGB9561_SGB14972	0.159363	0.166667	0	0	0.00694865	0.00477061	0.952962	0.992303	FALSE
k__Bacteria|p__Firmicutes|c__CFGB3054|o__OFGB3054|f__FGB3054|g__GGB35551|s__GGB35551_SGB53794	0.0278884	0.030303	0	0	0.000774303	0.000809091	0.918525	0.992303	FALSE
k__Bacteria|p__Firmicutes|c__CFGB3054|o__OFGB3054|f__FGB3054|g__GGB9582|s__GGB9582_SGB15001	0.0159363	0.0151515	0	0	0.000215936	3.56061e-05	0.960956	0.992303	FALSE
k__Bacteria|p__Firmicutes|c__CFGB3069|o__OFGB3069|f__FGB3069|g__GGB9767|s__GGB9767_SGB15385	0.0478088	0.0454545	0	0	0.00138422	0.000719848	0.928085	0.992303	FALSE
k__Bacteria|p__Firmicutes|c__CFGB3072|o__OFGB3072|f__FGB3072|g__GGB45495|s__GGB45495_SGB63167	0.0478088	0.0454545	0	0	0.000719442	0.00112364	0.954199	0.992303	FALSE
k__Bacteria|p__Firmicutes|c__CFGB38642|o__OFGB38642|f__FGB38642|g__GGB9758|s__GGB9758_SGB15368	0.187251	0.181818	0	0	0.13264	0.131647	0.931791	0.992303	FALSE
k__Bacteria|p__Firmicutes|c__CFGB4605|o__OFGB4605|f__FGB4605|g__GGB13404|s__GGB13404_SGB14252	0.111554	0.121212	0	0	0.00342598	0.00206727	0.929049	0.992303	FALSE
k__Bacteria|p__Firmicutes|c__CFGB58251|o__OFGB58251|f__FGB58251|g__GGB9762|s__GGB9762_SGB15377	0.0159363	0.0151515	0	0	0.00135048	0.00152818	0.972106	0.992303	FALSE
k__Bacteria|p__Firmicutes|c__CFGB77243|o__OFGB77243|f__FGB77243|g__GGB3123|s__GGB3123_SGB4135	0.0318725	0.030303	0	0	0.00132478	0.000424091	0.95826	0.992303	FALSE
k__Bacteria|p__Firmicutes|c__CFGB78183|o__OFGB78183|f__FGB78183|g__GGB9109|s__GGB9109_SGB14042	0.0318725	0.030303	0	0	0.00146932	0.00281197	0.954289	0.992303	FALSE
k__Bacteria|p__Firmicutes|c__Clostridia|o__Eubacteriales|f__Clostridiaceae|g__Clostridiaceae_unclassified|s__Clostridiaceae_bacterium_Marseille_Q4143	0.346614	0.348485	0	0	0.0330028	0.0353098	0.949707	0.992303	FALSE
k__Bacteria|p__Firmicutes|c__Clostridia|o__Eubacteriales|f__Clostridiaceae|g__Clostridium|s__Clostridium_sp_AF36_4	0.183267	0.181818	0	0	0.046123	0.0280788	0.901128	0.992303	FALSE
k__Bacteria|p__Firmicutes|c__Clostridia|o__Eubacteriales|f__Clostridiaceae|g__Clostridium|s__Clostridium_sp_AM49_4BH	0.159363	0.166667	0	0	0.0370312	0.050662	0.945447	0.992303	FALSE
k__Bacteria|p__Firmicutes|c__Clostridia|o__Eubacteriales|f__Clostridiaceae|g__Clostridium|s__Clostridium_tertium	0.0159363	0.0151515	0	0	0.000680279	5.90909e-05	0.960956	0.992303	FALSE
k__Bacteria|p__Firmicutes|c__Clostridia|o__Eubacteriales|f__Clostridiaceae|g__GGB3550|s__GGB3550_SGB4747	0.063745	0.0606061	0	0	0.00364649	0.0290694	0.967147	0.992303	FALSE
k__Bacteria|p__Firmicutes|c__Clostridia|o__Eubacteriales|f__Clostridiaceae|g__GGB42639|s__GGB42639_SGB59836	0.0278884	0.030303	0	0	0.000436414	6.9697e-05	0.922689	0.992303	FALSE
k__Bacteria|p__Firmicutes|c__Clostridia|o__Eubacteriales|f__Eubacteriaceae|g__Eubacterium|s__Eubacterium_sp_AF34_35BH	0.123506	0.121212	0	0	0.0157469	0.0155476	0.95254	0.992303	FALSE
k__Bacteria|p__Firmicutes|c__Clostridia|o__Eubacteriales|f__Eubacteriales_Family_XIII_Incertae_Sedis|g__GGB2977|s__GGB2977_SGB3959	0.0159363	0.0151515	0	0	0.000125817	0.000466212	0.977683	0.992303	FALSE
k__Bacteria|p__Firmicutes|c__Clostridia|o__Eubacteriales|f__Eubacteriales_Family_XIII_Incertae_Sedis|g__GGB2987|s__GGB2987_SGB3969	0.135458	0.136364	0	0	0.00161522	0.00158939	0.973702	0.992303	FALSE
k__Bacteria|p__Firmicutes|c__Clostridia|o__Eubacteriales|f__Eubacteriales_Family_XIII_Incertae_Sedis|g__Zhenpiania|s__Zhenpiania_hominis	0.227092	0.227273	0	0	0.00227458	0.00379364	0.958987	0.992303	FALSE
k__Bacteria|p__Firmicutes|c__Clostridia|o__Eubacteriales|f__Eubacteriales_unclassified|g__Eubacteriales_unclassified|s__Eubacteriales_bacterium	0.131474	0.136364	0	0	0.00828139	0.00322955	0.982628	0.992303	FALSE
k__Bacteria|p__Firmicutes|c__Clostridia|o__Eubacteriales|f__Eubacteriales_unclassified|g__GGB48169|s__GGB48169_SGB66172	0.0159363	0.0151515	0	0	0.000636653	0.000481515	0.972106	0.992303	FALSE
k__Bacteria|p__Firmicutes|c__Clostridia|o__Eubacteriales|f__Eubacteriales_unclassified|g__Gemmiger|s__Gemmiger_sp_An194	0.0159363	0.0151515	0	0	0.00815649	0.000794091	0.972106	0.992303	FALSE
k__Bacteria|p__Firmicutes|c__Clostridia|o__Eubacteriales|f__Lachnospiraceae|g__Anaerostipes|s__Anaerostipes_caccae	0.215139	0.212121	0	0	0.0179153	0.0103267	0.907112	0.992303	FALSE
k__Bacteria|p__Firmicutes|c__Clostridia|o__Eubacteriales|f__Lachnospiraceae|g__Anaerotignum|s__Anaerotignum_faecicola	0.673307	0.666667	0.04464	0.03013	0.184656	0.214163	0.982223	0.992303	FALSE
k__Bacteria|p__Firmicutes|c__Clostridia|o__Eubacteriales|f__Lachnospiraceae|g__Blautia|s__Blautia_faecicola	0.111554	0.106061	0	0	0.0121924	0.0376332	0.960176	0.992303	FALSE
k__Bacteria|p__Firmicutes|c__Clostridia|o__Eubacteriales|f__Lachnospiraceae|g__Blautia|s__Blautia_luti	0.111554	0.106061	0	0	0.010081	0.00585409	0.894071	0.992303	FALSE
k__Bacteria|p__Firmicutes|c__Clostridia|o__Eubacteriales|f__Lachnospiraceae|g__Coprococcus|s__Coprococcus_eutactus	0.175299	0.181818	0	0	0.216263	0.308122	0.905115	0.992303	FALSE
k__Bacteria|p__Firmicutes|c__Clostridia|o__Eubacteriales|f__Lachnospiraceae|g__Cuneatibacter|s__Cuneatibacter_sp_NSJ_177	0.159363	0.151515	0	0	0.00075243	0.000958788	0.957311	0.992303	FALSE
k__Bacteria|p__Firmicutes|c__Clostridia|o__Eubacteriales|f__Lachnospiraceae|g__Eisenbergiella|s__Eisenbergiella_massiliensis	0.14741	0.136364	0	0	0.00760004	0.00879121	0.893178	0.992303	FALSE
k__Bacteria|p__Firmicutes|c__Clostridia|o__Eubacteriales|f__Lachnospiraceae|g__Enterocloster|s__Enterocloster_clostridioformis	0.346614	0.333333	0	0	0.0905351	0.0399244	0.950274	0.992303	FALSE
k__Bacteria|p__Firmicutes|c__Clostridia|o__Eubacteriales|f__Lachnospiraceae|g__Faecalicatena|s__Faecalicatena_contorta	0.195219	0.212121	0	0	0.00149614	0.000887424	0.906035	0.992303	FALSE
k__Bacteria|p__Firmicutes|c__Clostridia|o__Eubacteriales|f__Lachnospiraceae|g__GGB3444|s__GGB3444_SGB4594	0.115538	0.121212	0	0	0.00110689	0.000378333	0.934201	0.992303	FALSE
k__Bacteria|p__Firmicutes|c__Clostridia|o__Eubacteriales|f__Lachnospiraceae|g__GGB3626|s__GGB3626_SGB4905	0.111554	0.106061	0	0	0.00313705	0.00415152	0.962386	0.992303	FALSE
k__Bacteria|p__Firmicutes|c__Clostridia|o__Eubacteriales|f__Lachnospiraceae|g__GGB3677|s__GGB3677_SGB4990	0.0278884	0.030303	0	0	0.000619323	0.000262273	0.918525	0.992303	FALSE
k__Bacteria|p__Firmicutes|c__Clostridia|o__Eubacteriales|f__Lachnospiraceae|g__Lachnoclostridium|s__Clostridium_symbiosum	0.458167	0.469697	0	0	0.0591349	0.0692182	0.961324	0.992303	FALSE
k__Bacteria|p__Firmicutes|c__Clostridia|o__Eubacteriales|f__Lachnospiraceae|g__Lachnoclostridium|s__Lachnoclostridium_edouardi	0.258964	0.257576	0	0	0.00994135	0.0105802	0.885419	0.992303	FALSE
k__Bacteria|p__Firmicutes|c__Clostridia|o__Eubacteriales|f__Lachnospiraceae|g__Lachnospiraceae_unclassified|s__Lachnospiraceae_bacterium_CLA_AA_H215	0.131474	0.121212	0	0	0.00186458	0.00409212	0.980382	0.992303	FALSE
k__Bacteria|p__Firmicutes|c__Clostridia|o__Eubacteriales|f__Lachnospiraceae|g__Mediterraneibacter|s__Mediterraneibacter_butyricigenes	0.414343	0.409091	0	0	0.00681665	0.00525424	0.967656	0.992303	FALSE
k__Bacteria|p__Firmicutes|c__Clostridia|o__Eubacteriales|f__Lachnospiraceae|g__Mediterraneibacter|s__Ruminococcus_gnavus	0.85259	0.848485	0.13652	0.091235	1.22447	1.3185	0.908531	0.992303	FALSE
k__Bacteria|p__Firmicutes|c__Clostridia|o__Eubacteriales|f__Lachnospiraceae|g__Roseburia|s__Roseburia_lenta	0.25498	0.242424	0	0	0.0969386	0.101703	0.951889	0.992303	FALSE
k__Bacteria|p__Firmicutes|c__Clostridia|o__Eubacteriales|f__Lachnospiraceae|g__Roseburia|s__Roseburia_sp_BX1005	0.0318725	0.030303	0	0	0.00221044	0.00112561	0.954289	0.992303	FALSE
k__Bacteria|p__Firmicutes|c__Clostridia|o__Eubacteriales|f__Lachnospiraceae|g__Wansuia|s__Wansuia_hejianensis	0.358566	0.363636	0	0	0.00314685	0.00766015	0.921595	0.992303	FALSE
k__Bacteria|p__Firmicutes|c__Clostridia|o__Eubacteriales|f__Oscillospiraceae|g__Angelakisella|s__Angelakisella_massiliensis	0.10757	0.106061	0	0	0.000978845	0.00159182	0.951826	0.992303	FALSE
k__Bacteria|p__Firmicutes|c__Clostridia|o__Eubacteriales|f__Oscillospiraceae|g__Drancourtella|s__Drancourtella_massiliensis	0.0438247	0.0454545	0	0	0.00424096	0.00554545	0.971253	0.992303	FALSE
k__Bacteria|p__Firmicutes|c__Clostridia|o__Eubacteriales|f__Oscillospiraceae|g__Flavonifractor|s__Flavonifractor_sp_An100	0.0717131	0.0757576	0	0	0.000453745	0.000753636	0.890561	0.992303	FALSE
k__Bacteria|p__Firmicutes|c__Clostridia|o__Eubacteriales|f__Oscillospiraceae|g__GGB32900|s__GGB32900_SGB53446	0.0318725	0.030303	0	0	0.000891394	0.000204242	0.93049	0.992303	FALSE
k__Bacteria|p__Firmicutes|c__Clostridia|o__Eubacteriales|f__Oscillospiraceae|g__GGB9597|s__GGB9597_SGB15022	0.0318725	0.030303	0	0	0.00669598	0.00309561	0.94635	0.992303	FALSE
k__Bacteria|p__Firmicutes|c__Clostridia|o__Eubacteriales|f__Oscillospiraceae|g__GGB9608|s__GGB9608_SGB15042	0.0278884	0.030303	0	0	0.000949203	0.000235	0.931025	0.992303	FALSE
k__Bacteria|p__Firmicutes|c__Clostridia|o__Eubacteriales|f__Oscillospiraceae|g__GGB9614|s__GGB9614_SGB15049	0.446215	0.454545	0	0	0.0389114	0.0385217	0.908433	0.992303	FALSE
k__Bacteria|p__Firmicutes|c__Clostridia|o__Eubacteriales|f__Oscillospiraceae|g__GGB9619|s__GGB9619_SGB15066	0.167331	0.166667	0	0	0.0102057	0.012803	0.916771	0.992303	FALSE
k__Bacteria|p__Firmicutes|c__Clostridia|o__Eubacteriales|f__Oscillospiraceae|g__GGB9635|s__GGB9635_SGB15106	0.103586	0.106061	0	0	0.105836	0.0853236	0.96366	0.992303	FALSE
k__Bacteria|p__Firmicutes|c__Clostridia|o__Eubacteriales|f__Oscillospiraceae|g__Lawsonibacter|s__Lawsonibacter_SGB15145	0.227092	0.212121	0	0	0.0192356	0.0209106	0.982677	0.992303	FALSE
k__Bacteria|p__Firmicutes|c__Clostridia|o__Eubacteriales|f__Oscillospiraceae|g__Oscillibacter|s__Oscillibacter_sp_ER4	0.390438	0.378788	0	0	0.324927	0.354544	0.927404	0.992303	FALSE
k__Bacteria|p__Firmicutes|c__Clostridia|o__Eubacteriales|f__Oscillospiraceae|g__Oscillospiraceae_unclassified|s__Eubacterium_siraeum	0.227092	0.227273	0	0	0.380968	0.208813	0.933606	0.992303	FALSE
k__Bacteria|p__Firmicutes|c__Clostridia|o__Eubacteriales|f__Oscillospiraceae|g__Oscillospiraceae_unclassified|s__Oscillospiraceae_bacterium_Marseille_Q3528	0.290837	0.30303	0	0	0.00562394	0.00495394	0.930481	0.992303	FALSE
k__Bacteria|p__Firmicutes|c__Clostridia|o__Eubacteriales|f__Oscillospiraceae|g__Pseudoflavonifractor|s__Pseudoflavonifractor_sp_MSJ_37	0.0159363	0.0151515	0	0	0.000226335	5.51515e-05	0.972106	0.992303	FALSE
k__Bacteria|p__Firmicutes|c__Clostridia|o__Eubacteriales|f__Oscillospiraceae|g__Pseudoruminococcus|s__Pseudoruminococcus_massiliensis	0.059761	0.0606061	0	0	0.0395183	0.0474255	0.942969	0.992303	FALSE
k__Bacteria|p__Firmicutes|c__Clostridia|o__Eubacteriales|f__Oscillospiraceae|g__Youxingia|s__Youxingia_wuxianensis	0.163347	0.166667	0	0	0.000904223	0.00199167	0.91426	0.992303	FALSE
k__Bacteria|p__Firmicutes|c__Clostridia|o__Eubacteriales|f__Peptostreptococcaceae|g__Terrisporobacter|s__Terrisporobacter_mayombei	0.0278884	0.030303	0	0	0.00454183	0.000694242	0.922689	0.992303	FALSE
k__Bacteria|p__Firmicutes|c__Erysipelotrichia|o__Erysipelotrichales|f__Erysipelotrichaceae|g__Longibaculum|s__Longibaculum_muris	0.0159363	0.0151515	0	0	0.00123514	0.00144576	0.972106	0.992303	FALSE
k__Bacteria|p__Firmicutes|c__Erysipelotrichia|o__Erysipelotrichales|f__Erysipelotrichaceae|g__Solobacterium|s__Solobacterium_SGB6834	0.0438247	0.0454545	0	0	0.000804821	0.00180197	0.93074	0.992303	FALSE
k__Bacteria|p__Firmicutes|c__Erysipelotrichia|o__Erysipelotrichales|f__Erysipelotrichaceae|g__Solobacterium|s__Solobacterium_moorei	0.0278884	0.030303	0	0	0.000218725	0.00151242	0.893587	0.992303	FALSE
k__Bacteria|p__Firmicutes|c__Firmicutes_unclassified|o__Firmicutes_unclassified|f__Firmicutes_unclassified|g__Firmicutes_unclassified|s__Firmicutes_bacterium	0.0159363	0.0151515	0	0	0.00107187	0.000114091	0.960956	0.992303	FALSE
k__Bacteria|p__Firmicutes|c__Firmicutes_unclassified|o__Firmicutes_unclassified|f__Firmicutes_unclassified|g__GGB52002|s__GGB52002_SGB72669	0.0318725	0.030303	0	0	0.00215629	0.00112076	0.942383	0.992303	FALSE
k__Bacteria|p__Firmicutes|c__Negativicutes|o__Acidaminococcales|f__Acidaminococcaceae|g__Acidaminococcus|s__Acidaminococcus_fermentans	0.059761	0.0606061	0	0	0.0305916	0.00943091	0.980975	0.992303	FALSE
k__Bacteria|p__Firmicutes|c__Negativicutes|o__Selenomonadales|f__Selenomonadaceae|g__Anaerovibrio|s__Anaerovibrio_lipolyticus	0.0159363	0.0151515	0	0	0.0136866	0.00268667	0.960956	0.992303	FALSE
k__Bacteria|p__Firmicutes|c__Negativicutes|o__Selenomonadales|f__Selenomonadaceae|g__Mitsuokella|s__Mitsuokella_jalaludinii	0.0478088	0.0454545	0	0	0.0525418	0.0861477	0.957467	0.992303	FALSE
k__Bacteria|p__Firmicutes|c__Negativicutes|o__Veillonellales|f__Veillonellaceae|g__Megasphaera|s__Megasphaera_sp_DJF_B143	0.0318725	0.030303	0	0	0.0290792	6.92424e-05	0.918612	0.992303	FALSE
k__Bacteria|p__Lentisphaerae|c__CFGB2378|o__OFGB2378|f__FGB2378|g__GGB6522|s__GGB6522_SGB9214	0.0159363	0.0151515	0	0	0.00123773	1.27273e-05	0.955384	0.992303	FALSE
k__Bacteria|p__Proteobacteria|c__Betaproteobacteria|o__Burkholderiales|f__Sutterellaceae|g__GGB36599|s__GGB36599_SGB9269	0.0159363	0.0151515	0	0	0.00734076	0.000662424	0.955384	0.992303	FALSE
k__Bacteria|p__Proteobacteria|c__CFGB2403|o__OFGB2403|f__FGB2403|g__GGB6601|s__GGB6601_SGB9333	0.0159363	0.0151515	0	0	0.038535	0.00375652	0.960956	0.992303	FALSE
k__Bacteria|p__Proteobacteria|c__Gammaproteobacteria|o__Enterobacterales|f__Enterobacteriaceae|g__Citrobacter|s__Citrobacter_koseri	0.0318725	0.030303	0	0	0.0273394	0.0866462	0.962232	0.992303	FALSE
k__Bacteria|p__Proteobacteria|c__Gammaproteobacteria|o__Enterobacterales|f__Enterobacteriaceae|g__Enterobacter|s__Enterobacter_mori	0.0278884	0.030303	0	0	0.00129721	0.000206818	0.914362	0.992303	FALSE
k__Bacteria|p__Proteobacteria|c__Gammaproteobacteria|o__Enterobacterales|f__Enterobacteriaceae|g__Escherichia|s__Escherichia_marmotae	0.0278884	0.030303	0	0	0.0374543	1.80303e-05	0.935196	0.992303	FALSE
k__Bacteria|p__Proteobacteria|c__Gammaproteobacteria|o__Enterobacterales|f__Enterobacteriaceae|g__Klebsiella|s__Klebsiella_michiganensis	0.0278884	0.030303	0	0	0.00271801	0.000139091	0.935196	0.992303	FALSE
k__Bacteria|p__Bacteroidota|c__Bacteroidia|o__Bacteroidales|f__Barnesiellaceae|g__Barnesiella|s__Barnesiella_intestinihominis	0.47012	0.469697	0	0	0.340057	0.315325	0.988253	0.993077	FALSE
k__Bacteria|p__Firmicutes|c__Bacilli|o__Lactobacillales|f__Streptococcaceae|g__Streptococcus|s__Streptococcus_mutans	0.139442	0.136364	0	0	0.0194451	0.00880545	0.986978	0.993077	FALSE
k__Bacteria|p__Firmicutes|c__CFGB79291|o__OFGB79291|f__FGB79291|g__GGB9522|s__GGB9522_SGB14921	0.119522	0.121212	0	0	0.00245649	0.00315364	0.98826	0.993077	FALSE
k__Bacteria|p__Firmicutes|c__Clostridia|o__Eubacteriales|f__Lachnospiraceae|g__Blautia|s__Blautia_obeum	0.760956	0.772727	0.07056	0.067285	0.244578	0.226811	0.986666	0.993077	FALSE
k__Bacteria|p__Firmicutes|c__Clostridia|o__Eubacteriales|f__Lachnospiraceae|g__Zhenhengia|s__Zhenhengia_yiwuensis	0.0438247	0.0454545	0	0	0.0539929	0.00593667	0.988161	0.993077	FALSE
k__Bacteria|p__Proteobacteria|c__Deltaproteobacteria|o__Desulfovibrionales|f__Desulfovibrionaceae|g__Desulfovibrio|s__Desulfovibrio_desulfuricans	0.059761	0.0606061	0	0	0.00353797	0.00240439	0.986828	0.993077	FALSE
k__Bacteria|p__Firmicutes|c__CFGB14936|o__OFGB14936|f__FGB14936|g__GGB3256|s__GGB3256_SGB4303	0.183267	0.181818	0	0	0.119928	0.124447	0.990177	0.994025	FALSE
k__Bacteria|p__Firmicutes|c__Erysipelotrichia|o__Erysipelotrichales|f__Erysipelotrichaceae|g__Faecalibacillus|s__Faecalibacillus_faecis	0.0756972	0.0757576	0	0	0.0242965	0.024155	0.990811	0.994025	FALSE
k__Bacteria|p__Actinobacteria|c__Coriobacteriia|o__Eggerthellales|f__Eggerthellaceae|g__Gordonibacter|s__Gordonibacter_pamelaeae	0.131474	0.136364	0	0	0.00153992	0.00125197	0.995912	0.997194	FALSE
k__Bacteria|p__Firmicutes|c__Bacilli|o__Lactobacillales|f__Streptococcaceae|g__Streptococcus|s__Streptococcus_sanguinis	0.207171	0.212121	0	0	0.00251211	0.00215182	0.995758	0.997194	FALSE
k__Bacteria|p__Firmicutes|c__Clostridia|o__Eubacteriales|f__Lachnospiraceae|g__Mediterraneibacter|s__Mediterraneibacter_sp_NSJ_151	0.0916335	0.0909091	0	0	0.00500207	0.0039853	0.996388	0.997194	FALSE
k__Bacteria|p__Firmicutes|c__Clostridia|o__Eubacteriales|f__Eubacteriales_unclassified|g__Eubacteriales_unclassified|s__Eubacteriales_unclassified_SGB15148	0.0438247	0.0454545	0	0	0.010202	0.000344697	0.998309	0.998309	FALSE
