# Supplementary material for: Clinical strains isolated from early-stage colorectal cancer patients promote tumorigenesis
Source: PeerJ. 2026 Jul 14;14:e21488. doi: 10.7717/peerj.21488 (PMC13378470; doi:10.7717/peerj.21488)
Supplement: Supplemental Information 17 [file peerj-14-21488-s017.xlsx]

## Sheet: Sheet1
genome	Completeness	Contamination	GC	Genome size	Coding density
Lp_C	100	0	0.484884	1576736	0.881343
Lp_T	100	0	0.456866	1543805	0.897348
So_C	100	0.473934	0.65612	2326396	0.88479
So_T	100	0.473934	0.648613	2455816	0.882525
Sm_C	100	0	0.371193	2005605	0.907197
Sm_T	100	0	0.371668	2615268	0.897032
