# Supplementary material for: Clinical strains isolated from early-stage colorectal cancer patients promote tumorigenesis
Source: PeerJ. 2026 Jul 14;14:e21488. doi: 10.7717/peerj.21488 (PMC13378470; doi:10.7717/peerj.21488)
Supplement: Supplemental Information 18 [file peerj-14-21488-s018.fasta]

>sequence1
ttggacacgtatggatgcatcaattgattcagacgcagtagctctgtggcaagacgcaat
tgacctcttggttgaagagaatcagccagaggcttttatcgctatgttgagaacctgcac
tccaattaaagttgaagataatgctctgtgtgctgagacaccaatgcgcttggcatataa
ccgtatccttaagaatctaccgattgttgagagatgcctttcggcagcagcctttgaaga
cattattttgagccttactcttacaaagtcttctactcctgttaccactacttccacaat
gactcctcaagagttcaatgcatggaagcaaaaaactgctcctatacgagcagttgttcc
agagcagattcaagattttgaatcccaggaacaaagtcttgaagaattaaaacaacagac
cttaaagcgccgtaagagtaatcctctttatgaggagacatctttcaattcaaacctcac
gtttgatcgctttgttgttggtgacgagaatgagcttgcccatcagcatgcattaaatgt
tgcaaacgacgcaaaaggtaaagcaaacccgctgtttatttacggtgcaagtggtcttgg
aaaaactcaccttttacgcgcggttcaaaactacatcaattctgaagatatcgaacgcgt
ttgtgtttacaaagatgcagatgcctttgttgatgactacgtaaatgcagttcgtaaaaa
cgcgtcaggaaacgcggcaacagagcttagtaataactaccaaaacattgatgttcttat
catcgatgatgtccaaaaacttgctggtaaagcaggtactattaacttcttcttcaatat
ttttaactctcttattgatagaggtaagcagattattcttgccgcagatagaacacctgc
tcagcttggtatgggatctgacggctttgatgatcgtattacttctcgtatgagtggtgg
catcgttattggtattgagtctccaagctacgagatgaaacttaatcttattcatgtctt
ctgcgaccgagcatttaaagaaagaaattcttctctttctgcagatgatttgccagaaga
catccgtcgctacatggctgacaaggctggtcaaagtattagaacgcttgagggcttctg
taatcgctgtgtaactggtcagattaaagcaaaagaatctggcacaaatattaaacagga
agaaattaataggattgcggacacgctctggcgtcgcgtttcaaagaccgtaaatatcga
gaaggtccaagaagttgtagaaaatatctatggcattagtcatcgagatattgttggcaa
caagagaaataaagagattgcagaacctcgtcacgttgcaatttatcttgctcacgacct
ttgccaatacacactggtaaatattggtaagcattttggtggaagaaaacacgcaactat
tttgcacagcattgaggtaatagaggagagaatcaaagaagacaaaagtttctatgatca
aatttctcaactcaagaagactatccttgaacaaagttagtgtttaaaacctgttagtaa
ggtgttaattgatgaagagaagtaatggtttgttgttgagagtttaagagggggagtttt
actttgtttatgaatgtcaaaaataagcaaacaaatctgacctctagaaacatatttcta
cctctagaaatgtaaagctttcttcttttcaacatagcttattattactacgatattttt
attcttatctaagaaataatagaaagggtcgtcatgaaatttaccgtaagtcaatccgct
ctccagacggcacttgatattgtttctaaaggcattggttctaatacaacacttcctatt
ctctctggcatttaccttaaagcattcaatggcatgcttgagctacaatccagcgactta
actatttctattaagcatcaaattgcagcaaacgtagaagaagaaggagaaacagttgtt
tctggaaaggttatccagaacattgttaaaaatcttcctgacgctgcaattacttttgaa
ggtggagagcgtacgctttctgtaacatgccagcgttcttcttttagacttaatactctt
tctgctcacgactgggctcaattcccagagtttgatcttgagaaaacttgtgagctccca
agccagcttctatcaactatggttgataaggtgtatcgcgtaacttctaaggaagcttct
cgtcctattcttcagggaatttctcttactgttgaggacaacactattcgtcttgttgct
actgactcattccgtcttgccgtttgtgattccaacacagatactccagcaggtgagtct
tttactgcaattatctctggtgaagtgttccatgacgttctttccatgcgtagcatgact
gagaaggttttgattggtactacggacaatcaggtagtcttccagtttggaaacactact
cacatctctcgtaagattgaaggtcatttccctgactataagcagctacttcctacgtct
tgcaccgcgtcagttgatatcaacgttgaagatttctctgcagccctgaagcgcgtctct
gttatcgcactagcaaatccttcagttcgttttgatgttgatgctgatggtaaagaagtt
aagctctctgcatcctcaccagatcagggtgagtcttccgagcatattgaagctcagatt
gagggagattctctttcaattgctttaaattatcactatgtctttgattgtgtaaatgct
gctccttctaaggatcttctgcgccttgagcttcaaggtccttctcagccagctattttc
aaatcaaacggcaaggttaactacttgtatcttctgatgcctgttcgcctctaatttgat
aggggttgtgtgggacttaaagttgaacatgtttcgctgtataactttcgttgcttttct
tcgaaagagatagatttatctgcacaaactactatttttgtaggaaagaacgctgcaggt
aagacaaatactgttgaagcactacaactccttactgctggatattcatttagaaaaccc
acaccttcacaactccttcttacaggtacttctgaggcaaagatagagatttctcttaca
ggagatggaagaaagctagaaaatacctgcaccattacagaacgccgccgtcaattttta
aagaatggcaaaaaatgtcaggctgcagatatttctggaacattgatgtcggtacttttt
aatcccgatgacctttcaatgattaaaggtggcgcatcgtatcgccgagaagaatttgat
gactttggccgccaggcaaataaaagctatttcaaggtcttctcggcatataccaagaca
gttgagcaaagaaacaagctgcttaaatctgattggccagatgaaaacttgcttgatgct
tgggatctttcacttgcaagaggaggggcaacgcttcttcatgcacgaattcatttgttt
gatcgcctggcaaagaagacatgtgagatctaccaggaactctctggtggagaacatcta
gaaatgaactatatttcttcaattggagaggtatctcttgaagcttctagagaagaaatt
actgatcaattcttgaaggctttaagcgaagctcgcacggatgacattcgtcgtcagcaa
agtacaaaaggacctcatcgagacgacgttgagtttttaattgagggcaaagatgctaga
aattttggttctcaaggccaaattagaactgtcgttttagcacttaagatggcagaagtt
ctcctttcagaagaaatacttggcgagaaacccttgctgcttttagatgatgttatgagt
gagcttgatgaagaccgcagaaaagccatcatggaatttgcattccatgacattcaaacg
gtaattaccacgacaaaccttgggtatttctctgaagaggttttagaaaaagcgcagata
gttaggtttagcgatgaataatcaacaagaaacacctgcgcgcggtggcaatgaaaatgc
aaaagatttaatgagttctctgcttggaaccttcaaagattctaagagcatgtcaaaaaa
tcgtcgtgcctatcttgcgtgggttgaagcaaatggtgaaagagagacagaacacacaac
cggcgtatttgttagagaagttgctggtagagagtaccctgtacttactgtctatgtaga
taatcgtatgtgtatgattgattttcttgcgcagagagaaatttatagagccaggctctc
agagcaaggcctggagttctcagaccttgaatttaagctggacaaatacaatagacatgc
tggcaaaaaagacgactcatcagaaaagcaagcacagggccaaaaagaagagaaaaaaaa
tcttccagaactcacaccagaagagaaattacaaatttctgagttagtttctggactttc
tgagccacttaagtcaacggcttataaagcgattgaagcaagttttagacaaaaaaagag
tctttagtctaatctgtcactaatctgtccttaaatctctttacagagcctctcagatac
caaatattactgtttaaacaatgaaatttctctgtgccgagttgattttggcgatttcat
agtaaaatacctatatcattccgctcacaattgaagagaggacttacgtggcaaaagaaa
ataagtatgacggtacagagattaagattcttgaaggccttgaggctgttcgtaagcgtc
caggtatgtatattggtacaacttcagcttctggtctgcatcaccttgtttgggagattg
tagataactcagtcgatgaggcaatggctggttattgctccaaaattaaggtaaccgttc
atccagataactctatttctgttgaagataatggtcgtggtattcctgtagaccttcatc
ctcagaaaaagattccaactcttgaggttgttcttactatccttcacgcaggtggtaagt
ttgataacaatgcttataaagtctccggtggtcttcacggcgttggcgtttctgttgtaa
acgctctttcaaagaaactcgttgcgcaggttaagcgtgatggcaaaatctacgagatgg
tctttgagcgcggtaaaaccgttcagaagatgaaggaaattggtacttcaaaatctaacg
gtactaccattactttctggccagacgacataatctttgagaccactacgtataactttg
acacacttcgtgaccgtctccaggaaaccgcattccttaacaagaaccttaaaattactc
ttgttgatgagcgtgagcttactcctcgtcaggttgatttccaatatgctggcggcatca
tcgattttgttaagtaccttaatgacgagaaaaccgttttaccaggactttctcgcccta
tctatattgaaggtaagtcagaccctgacgctccaatgtctcagatgggtgaggtagagg
ttgctattcagtggaatactgacttcagtgacagaacactttcttttgcaaacgacattt
tcactgaggaaggcggaatgcacctcgagggcttccgtactgctcttactaaagtagtaa
atgattacggcaccaggcagggaattcttaaagagaaagaccctaagcttgagggcggcg
atattcgtgagggtttaactgctgttatttcagttaagctgccagatcctcagtttgaag
gacaaacaaaggcaaagcttggtagttcttacatgaggactctcaccaacaagattgtta
ctcagggtctctcagagtacctggaagagcatccaaatcaggcaaaagagattctcaaga
aagcatctcaggctgcaaaaggccgtcttgctgctcgtaaagctcgtgaagcaacacgcc
gtaagggacttcttgagtcagctgctcttcctggaaagcttgcagactgctccgttcgcg
atgcagagatgactgagctcttcatcgtcgagggtgactccgcaggtggttctgcaaaga
tggcgcgtgaccgttctatccaggcagttcttccacttcgcggaaagattttgaacgttg
agcgcgtacaggctcaccgcgcactttcttctgacaccattacttcgctgattaccgcta
ttggtactggtgttggagatgaatttaatattgagaaggctcgttatcacaagattgtca
tcatgaccgatgctgatgttgatggctctcacattagaattcttctgcttaccttcttct
atcgttacatgaagccaatgattgacgcaggttatatctacgttgctcagcctcctctgt
atcagattaagccaaagggtaaaaagaacggtaaatacatctataccgatgaagaacttg
ctcttgaaacaaagaagtttgaggacaacactaagttcactattcagcgttataagggtc
ttggtgagatggacccagagcagctttgggcaaccactatggagccaaagaaccgcattc
ttcttaaggtaaccatcgatgatgctcttgcagctgatcgcgcggtctctgaccttatgg
gcaaccaggttgagaagcgtaaagacttcatccaaacacatgcaaaagacgtccgcttcc
tggacatttaatggtttctcgctaaatcattagacagaaaatgaaagggtaacttgtggc
agacgataaaaatatgaatgatgatctttttggggcagacgaggatcaagaccttgatgc
acaaaacgatatggatgaagaatacgaagatgacgaggtggaagaagactctgacgagtt
tgacccagagactggggaaaatctcataacgggagaaacttcacacattatctctgatga
ggctggtactcgtcttgacctctcagacattcacggtggcacacttaagccaaccgattt
gtcctcagagatgaagacttccttccttgagtattccatgtccgttattgttgctcgtgc
acttccagatgttcgagacggccttaagcctgttcatcgccgtattttgtacgcaatgag
tgaggctggcattacgccaaaccgtccacataagaagtccgcatgggcagtcggtgaagt
catgggtaagtaccacccacacggtgactccgctatttatgactccatggtccgtatgtc
tcaggatttctcgatgagacttcctctgattgatggtcacggaaactttggttctatcga
tggcgatccaccagcagcaatgcgttataccgaggcacgtcttactagaagtgctatgga
gatgctggcagagcttaacaagaacaccgttgatcttcagtcaaactatgatgagtcgct
gacagagcctgcagttcttcctgctcgtttcccaaatcttttggttaacggttcttcagg
tattgcagttggtatggccaccaacattcctcctcacaaccttggtgaggttactaacgc
tgtctgcatgatgattgagaaccctgacgttaccactgaggagctcatgaccgttctacc
tggtcctgatttcccaacaggcggcatcatcatgggtactcagggtatcaaggatgccta
cgagactggccgtggttctattacggtccgcgcaaaagtccacgttgagcaggtcaagag
cggtcgccagcgccttgttgttaccgagattccttaccaggttaacaagggtcttctcca
ggagaagattgctcaggcagtcaacgagaagaaaatcgaaggcatctctgacatgcgtga
cgagtccaatcgtaagggcatgcgcattgttttggacctcaagcgtgatgctgttccaca
ggttgttctgaataacctgtacaagaagactcagcttcagtccaactttggcatcattga
cctggccttggttgacggtgttcctcgtaccctttctcttcgcgagattcttcgtcacta
cattgatcaccagattgatgttgtacgccgtcgtactgagtttgacctggacaaggcaca
gaagcgtgtccacattttggaaggccttctgaccgcagttgataacatcgacgagatcgt
ccatatcatccgcagctcgcaagatgataccgaggcaaagaagcgcatgaacgagcgctt
tggcctggatgagattcagggcgaagcaatccttcagatgcgtctgcgtcgccttaccgg
cctggcacgtcaagatcttgttgatgagatttcccaactcaggcttgatattgcctacta
cgaggatcttctcgcccacgaggaaaagatcctggcagttattgctgatgagctccgtga
gatttccaaccgctacgccgataagcgccgcacgcaaatctctgaccaggacattcaaaa
cctggacgtcgaggaccttatcgctgaagaggatatggttgttaccgttactcacgcagg
ttacgtaaagcgcgttcctgttgagatttatcgctctcagaagcgcggcggcaagggtgt
tcagggcgtctctctcaaagagaatgactttgttgagaacctctttgttgcttctactca
tgattacgtgctgttctttaccaactttggtaaggtgtaccgcctcaaggtccacgagct
tccggttggtaacagaactactaagggtagcgccatcatcaatgtcatcgagacacttgc
agagggtgagaagatcaaggcagttattactactcgcgacttcccagaagacaactacct
gatgtttgctaccaagcaaggtatggtcaagaagactgcaatgtctgagtacgaccgtac
ccgtaaggacggcctcattgcaatcaaccttaaggatggcgacgagcttgttaacgtccg
tcgtgtccacccaggtgacaaggttgttctgtgctcctccgacggcaaggcaatcctgtt
tgacgaggcagaggcaagaagcatgggccgcggtacctcgggcgttcgtggtatcacgct
caagggcgatgcgactatgcttggcatggaaattaccaacggcaacggtgaccttttcgt
tattaccgagaagggctacggaaagcgtacggcaatttctgagtatccagttcacaagcg
tggtggccagggtgtctttaccatcacaatgacggagaagaagggtaacctggttgcctg
ccgcgttgttggtcctcagcacgagattatgattatgtccgaggagggcgtcgtaatccg
cgtcaaggctggcgacatctccaagcttggccgctctactcagggtgtcaaggttatgaa
cctctctggtactgacgttgtttctgcagttgcccgtatggttgccaacaaaaagaaggc
tcctaagcacgcagagaaccaaggtatgcttgatctgatggcagcaggtgctcgcgatgc
tgatgagacagagtctgttgacctcggagatgaagaggaagtactggacgattcactgct
ggatgatgacgaataagcatttcagctatacgtaatttgaagagctcaggaggtaattct
cctgagctcttttcgtttaccgagaaaaacaacacgctaacggtaatgttttttatataa
aagatacgtcaattgtttaaaagtaaaccatagagcaggacttacgagaaatcctcagga
gagacatcctcaataaactggtggaactcctcaagctcttgggcctgaacgtccttctcg
acatcagtaaaatctggagcagcagcaatttctagaacgctctcgtcagcaaagatggga
gcgtttgttcttactgccagcgcaattgcgtctgatggacgagcatccacgtaaatatgt
tctccctctttagagataagctcaatttgcgagaagaacgtggtgccatggacacctaca
atgcgcacgcttttaatgtctgcgtccagagaatcaagaacggagcgaagaaggtcatgc
gtaagcggtctctgggtagactcttggtctataccaaggctgatagcagaggcttcaatg
ttgccaatcttaataggtaggctgagcgtggagaccccgcgtggatcatgaagacgcagg
acaataacggaagagattggtcctcctccgacaacaaccgtttgtatgtccatacgtttt
agtgacacaaaaactccaaaaagcacgccatttatcaatctttgggcagatagtctacga
ctctctgtcctcacttcatacccaatttcaagaaactttaaaacaaaacaaaaaaagtgt
tgacctacgagaagtatggaggtattatttttccctgcgttgggcctgtagctcagttgg
tcagagcgtccggctgataaccgggaggtcacaagttcaaaccttgtcaggcccaccact
ttatgtgacaatagtcaccccaacgttagccgagtcgccgttggggtgattattaaaacc
ttctgggcccaaccagaagtcagtacggggaattagctcagctgggagagcgcgggcttt
gcaagcctgaggtcaggggttcgatccccctattctccaccaaatgttcaaggccaggga
ttatgtccctggccttttttgcttagatatgcaaaaacataccgatagccgccaatatca
gccacttatcgaatagttgaaatattttcgaaaagtttgagtacgatttacacaggagta
tgttcttttcattggagctgtgggtgaccacaaggagagaaaagagttcttatgtcaaat
cttacgcgtcgtaacttttttggagtcagtgcagttgtagcaggcctgggtatcactgcc
tgcaaaaagtccgattctgatgctggcgagaaaaaagaatctgacaccaactctacagac
gcggttggagcaccagaagagctggtaaaggcagcaaaagaagaaggtaagctgattgtt
tacggctcttgtgaggaagagtatctaaacgcagtttgcgctaatttcaagagtctgtat
ggcattgatgttcaggcacagcgtctttcaaccggagaagttgctgcaaagattgaggaa
gagaacggtcatccatcagcagatgtatggtttggcggaacaaccgatccttacaatgtc
tcctcctcaaagggtcttcttgagcagtacgagccaaagaatgcatcacaccttatttcc
gataagttcaagagtacaaataaggactggtacggaatttataagggcatcttgggcatt
ctgtacgataaagaagagcttgagcgccttaagcttgatgttcctcaggactacaaggat
cttatcgatcctaaatataagggtcttatttggtcttctaactacaataccgccggtact
gcaaagctaatcatcaataccgttattcagaagtatggtcacgatcagggtattcagtat
cttgttgaccttgataagaatattgctcagtacaccaagagcggctctggtccttctaag
gctatcggaacaggcgagtgcaccatcggaattggtatgctccatgacggtatttatcag
attgttgaccaagagcatgagaatgttggtcttcagattccaagctctggtgcatcatat
gaggttggtgcaaccgcaatcttcaagggcgctgcacatccaaacgccgctaagctctgg
attgagtatgcactttcaccagcatgcgttgaccttgctcagaagaatggctcttatcag
ttcctggtaattgacaacgcaaagcagcctgaaattgctactgagtacggccttgatcca
aacaatgtcatggactacaacttcgaggatgctaagaagcataccgagcagtatgtcaag
gacgttatggaagctcttggtggcggagacagccgcttcaagacggagtaaaaccaacgc
gagtaagcaaacaatgctgttgctcaagatctgagtggcagattatactgggtaggcaga
tctctgcctacccagttccacatagagctttgcgtataggtttagtgtttcagagttagg
accagcatggcaaaatcccagagcgctcaacttgagcgaaaaaagctccttggcgatcca
attttgataacgaccattgtcgttcttatcgccttcttaaccctttttattttgtatcca
cttgccattcttatggttgactctgtagtctccgataatgggatttcgtttgatgtattt
acgcgcatcttagctatgccttcgtttgatcgcgcaattaccaacaccctcagagttggt
tttgcggtaggcattttatcagcgcttattggccttctttttgcgtatgttgaagtgtac
gtaaagcttcgtacaaaatttatgacaggccttttccgcgtggtttccatgcttcctgtt
gtttctccaccatttgttctctcgctttccatgattatgatgtttggcaagaaaggcctg
attactcgcggtcttttgggaatttttgacaacaacatctatggcttctggggcattttt
attgtccagactatgtcgttcttccctgtgtgctacatgatgcttaagggcctgcttaaa
aacattgatccatcccttgaagaggcagcacgtgacatgggtgcaagccgctggaaagta
tttaccagcgttacacttcctcttattttgcctggtttaggcaacgcttttctcgtctca
tttattgagtcaattgcagactttgctaacccaatgattattggtggctcctacgatacc
ttagcaacaactatctacctgcagattacaggtgcgtacgacaagcaaggcgcagctgct
atggctgttgttcttctttccattacgctgcttatgtttgttgttcagaagtttgtgttg
gaagcaaagagcacatctacactttcgggcaaagcaactcgagctaggatgcttattaca
gacaattctgttcgcatcccacttaccattctttgcgcactagtcgcactctttgttatt
ggcatgtacctctgcgttccttatggttcgtttgttcgttcctggggctctaactacgaa
ttaacaacaaagtggtttgaacaggtatttaccaagtaccacggtctgcaggcgtttagc
gactcgtttatgctctcgctcattgcggcaccaattaccgctttgctttcgatgatcatt
tcttatctggtagtaaagcgccgcttccgtggtcgtggttttatcgaggctgtatccatg
cttgccatggcagttcctggtacggttttgggcgttggttatattcgcggtttctcaagt
ggtgttatgcacacaggatttttgcagggcctgtatggcacgggacttatcctgattatt
gtctttgtcgtgcgttcgcttcctacaggaacacgttcgggcatttcggcgcttcgacag
attgataaatcaattgaagagtccgcatacgacatgggagccgacagctttacggtgttt
atgaccgttacgttgccgctgattaaagattcgttcttgtctggcttggtaacggcgttt
gttcgttccattaccgcaatttctgcagttatcctcttggttacgccagagttcctgctt
attaccgttcagattaacgagtttgcaggtaagggttcatatggtatggcctgcgccttt
gcaacaattctgattgttattacctatggctcggtattgcttatgaattgggccatcaaa
cactttggcaccagccgagcactcaaggaggagtaacacatggctacagagaaaaaaggc
gttcgccttgagcacatttccaaaatttatcaggatcagaagactggaaaagacttctac
gcagttcaagacgctaacatcactattgctcctggcgagtttgtaacgctgcttggccct
tctggctgcggaaagaccactattctgcgcatgattgctggttttgagagccctgatgag
ggaaagattttccttggcgatgagcagattgatgagcttactccaaacaagcgcgatacc
gctatggtgttccagagctatgcattgcttcctcactacaacatctttgacaatgttgcg
tatggccttaagctgcgcaaaatggacaaggcagtaattcgcgagaaggtccttcatatc
cttgatcttgttggacttgagggcatggaagagcgcatgaccaaccagctttctggtggt
cagcagcagcgtgttgctttggcacgcgctctggttattgagccaagcgtactcctcttt
gacgaacctctttcaaaccttgatgcaaagctccgcgttgacatgcgtaacgagattcgc
cgtattcagcaggaggctggtattaccgccatctacgtcacacatgaccagtcagaggca
atggcgctttcagacaacatcatcattatgaaaaagggtgttgtggaccaggttggcgat
cctcagacggtttactaccacccagcagacgagtttgttgcagactttattggtgagtca
aacttcctgcatgcaaccattgcagacaagcttgattctgagactgcactttgccgcttt
gagggccatgagtttgaggtcagcggatgttctcacctggataagggtaaggaatgctgc
atcgttcttcgtccagagtctgcgcgccttgctgacgagggaacacttgcctgtgaggta
gttctttctcgattcatgggccactaccagaactaccacgttatggtaggagacactctc
atcaagattacggacttcaatcctcgtacccacaagatttataacgttggtgaccacgcc
tttgttgacttcaccagagatgaggtccacgttctgtaagcgctttggttaaagcagtaa
catatggcgagaagatccgttggtcttctcgccatttttttgttagatggttgatttgag
ccaatttagtttgcaggtgagcagcttgtgatcgggctcaagcgagggatccttgattct
tttaaggagcatcttgcaagcggcgtagccctcttcatagacaggctcgacaatggttga
gatgcttttaacgggcaggtcagtccaatcggtgttattgaatcccaacagcccaacttg
ctttggaattactgtctcgtaggattgcaaggcattatagacacttttaagagcccattg
atttggcacaaataccagtgttttctttgacggaagaatgtgattattgagccattgcgt
gatttcagggatagagagcgtattttgctctatggtgagacgctcatgaggtttatttaa
ggcctctaaggcatcagtgaagccagattctcgttcaattctggtacgaccttttggctc
tccaccaatgattaaaaagttttcgtatccgcgttcaacacaatgcgtcgctgctgaata
aacgccgtcgtagaggttactttttatccaggaagtattaagggcaagaaggtcgcagtc
aaaatagacaaccggttttccgactttagcaattcgtctctctatcgctctgaactgatt
ggtgggctggataagcatgccatctgctccaattgaaagcattttctcaacccagtcagc
ttcaagcgtggggtcaaaacgagaattgcaaataatcgtttgatagccagcttctagagc
agcatcttcaataccgttagtcatttgagctgcccaggcattagtgttgtctaggatgag
tacagcaataattccagagctcttcttaaccattgcttgagcttgggcgcttggaatata
tcccgtattttcgattgcttttttgatacgttgcttagttgcttcggacatcttttcaaa
gtgtccattaaggtaatttgaaacggtagcaatagaaacatttgctaattttgcaaggtc
aatgatagtggtcttagacattggcactcatttcaccgaaatctttacaatgtacttgca
aaataccaacgttagtgagtgtgctggattctacgttggttaaacgtttaacaaaattca
tcataacacaaggtagattagacgtttaccgaaatcctcttttaaaaaagattgaaacaa
tgcaaagtatgagttggaaacgtacgtcgtcaaaagacgtgctcgtgcgccccgcttagg
ggctcacaacttactttgcgagaggacataaccatgaacgtcgttgctgtatgcgcttgc
acggttggaattgctcacacctggatggcaaaagaggccattgagaaagaatgtgagcgt
cgcggctatgaatttaaggtagaggctcagggtggttacggtattgagaacgagcttgag
caggacgaaattgatgctgcagacgttgttcttctcgccattgcaattggcatcgaaggc
gacgagcgttttgacgagaagcgcgatgaaggtcgcgttcttacgttggatccatcgctt
gccattgcggatccagcaaaggttattgatcaggtagttgcgctggctgagtagcaagcg
cgtaagtgataacgcaaggaagaagagaggagaaacccatggcagaggaaaagagtccct
cagttttgggcaaggtcggaaaagaccttctaaaggcgtttaacactggtgtttcgtact
ttattcctattgtcgtagttggtggagtcttcttggctttctcgctagctacaggaactg
caggaaaagacggtattgaagtcaccaatcctttgatgcagagccttaaccttattggta
tggccggcatcaagatgatgattcctgtccttgctgcttacattgcctattctttgggcg
gaaagcctgctctggcacctggctttgtccttggttacctggcaagcaatcctgttcctg
taggcgaggttcaggtttctactggtttcttgggcgcaatggtccttggcgttgctgctg
gctaccttgtccagtggatgaagagctggaaggttaataacaccattcgtaccatcatgc
caattctgatcatcccaagcttgtcttcgctggctcttggcatgctttacatctatgttt
tggcggctccacttggcgccttcatggactggctgacaaacctgctttcaagccttcagg
gcggctccgcagttgtacttggcattgtaattggccttatgaccgcatttgatatgggtg
gcccagttaacaagactgcttctaccttcaccatggctcttatgaccgcaggtgtctatg
gtcctaacggcgcattccgtgttgcagttgctattcctccactggtctgcggtgttgcat
ctcttattgctcgcagcaagtttgacgacactgataggcagatgggtatctccgcagtct
ttatgggactcatcggcattaccgagggcgcaattccatttgctgttaaggatcttgcac
ataccctgcctgcaatcatgattggttctgcagttggtgctggccttgctgcttggcatg
gtattgagtgctttgttcctcacggtggcatgattgttgctgcagctacaaacaacattg
ccctctacacccttgatatggcaattggtgttgcagtaggtgttgcaattcttgttctta
ccaagccaaagcttgaggacaataagtaagacacggcgagaaacgcatgtaccttttggt
cttagaccataaaaattgaagttaaaaggagaggggcgtagggattcaacccccacgccc
ttcttattaccaagaaacactcttgggaaggggtaattatggaaaagctaccaatcaaaa
aagctgttgaagggttgcttaagcttcaggacacaggaaagtccgcaacgcttttgggaa
ttggaccaatgtcgcccaacctgttgcaggcagcttttgaacttggtagagactgcgatt
ttcctctgatgtttattgcatcgcgaaaccaggtagatcttgatgagcttggtggaggat
acgtaaattcttgggatcagaagcgtttctcggaagatattgctgaagcagctcagaagg
ttggttttgacggcctgtattatctctgtcgtgaccatggtggtccttggcagcgcgacg
aggagcgcaacgctcaccttccagaagatgaggctatggagcttgccaagaagtcttatc
ttgcggacatgcttaacggttttgacctgctgatgattgacccaactaaggatccttttg
agattggcaaggttattccgcttgatgtggttcttcgccgtacggttgctttgattgagt
ggtgcgagaaggaacgtgtttctcgcggtcttcctgagattggctatgaggttggtaccg
aggaaacaaatggtggcttgacctctaccgacaagtatcacaccttcattgagcagctta
agagcgagttgactgctaagggtctgcctatgccaacctttattgttggacagacgggaa
cgcttacacgtcttactgagcaggttggtcactacgattttgaggctgccattagccttg
ctgagatggccaagagctacggtgttggtcttaaggagcacaacgcagactaccttgatg
acgtgacgctgcttgagcatactcctgcaaatgtaaccgcttcaaacgtagctccacagt
atggaacagaggagactcgcgcgtatctgaagctttgcgatgtagaggatcttctggtta
aagaaggtctcctgaaggcagacgaggtctctggcttgagaaacaccctgttggtcaagg
caattgagactgagcgttggcgcaagtggatggtgggtgaccaggtcaatctgactgttg
agcagattctggctgatcataagctgtcactggatattcttgatatctctggccattatg
cgttcaatgatgacgaggttaaggctgcaactgagcacctctacaagaaccttgctcagt
tcaatattgatggtcagcgctttgttgtcgatcacatcaagcgtccacttcgtcagtatg
ttgagtgctacagacttgagggagttaccacgcgcatccgtgaggcgctggcagagtaag
tacacgtgcttttggcgtgacgtttcaccgttgcaacttacttgctgtcagattttggac
agataactgacaaacctaagaggtcgaaggctttttgctttcgacctcttttcttgtgcg
atgtatcatagagaacaatagttataaaaacgatgctaaggagcggcatggctgaaaacg
acgagcgcaaagatggagtttctccccagcttgatatgctctcaactgagctgcttgggg
atgcgtttgacctgcttgcagatggccaatcactcaacgttttgcttgtggttgaagatg
cgtcaggcaccgttgcaagttatgagttctctgacgacggtccagaagagctgcttgagg
gtgctcataagcgcgtgcttgacctggtcaaacagaagggtgataaagaagcgggacttg
aagagcctgtccgctatgcgcttgtatatgagggagccatccagctgctcaaagagggcg
gttacgaagatgccgtgcttcttgagtttggcgagaagggctataagagtttctcggcat
attctttagttcacggaaaaggccaaggcgaccagtttgtgtggtctgatccagcgccag
caggagagcttgagccacttctgtaatgaaaaagctgcgttcattgaaatttctgggcac
tctaggcacgtaattgcactaaagttctaaagctgataaaaattggacctgaattattca
agtctaagcacataccttcgagagatagagacttatgcgtcaagacaacatcagaaatat
tgctatcatcgcccacgttgaccacggtaaaaccaccatggttgaccagatgctcaaggc
aaccgatgcattccgcgagaaccagcaggttcaagaaagaattttggactccaatgatca
ggagcgtgagcgcggaattaccattctggcaaagaacatctctattgagtataagggcgt
caagattaacgtcattgacacccctggccacgctgactttggtggcgaggtagaacgcgt
tcttaagatggccgacggcgcacttcttctggtcgatgcagctgagggccctatgccaca
gactcgctttgttctgcgccacgctatcgacgcaggtctttctatcatgatggttgtcaa
caagattgaccgtgacggcgctcgtccagaggctgttgtcaacgattctcttgatttgat
gatggaccttggcgcaactgatgagcagcttgagttcaccatggagcacgtcatctttgc
ttctggcgttaatggttacgctcgccttgatccaaatgatgacaatgacaacatgttccc
tcttctcgatatgattatcgatggacttccagctccagatgttgatatcgatggtcctct
tgccatgcaatgcgttaccatcgaccactccgattacctgggccgcattggcattggccg
cgtatattccggaaccgttcatactggcgacaagattcttgttgttaaaaacgatggctc
ccgtgctatgagccaggtcaagcagttgttcacctttgactacctgggtcgtaaggagtg
cgatgaggttgacgcaggtgatattgcggcaatcgttggtgttgataaaactgatattgg
cgatgtttacaccgatccagagaaccctgttgagctggatccaatcgagattgacccacc
aactctttccattatttttgagccttctacctcgccacttgttggccgagagggagacat
tgttggcggccgtcagctcaaagagcgcctgatgacagagcgcgagaataacgttactat
gcgcattgaggagcttcctgataagaccggtattgaggtttctggccgtggtattctgca
cctctccgttcttatggagagcatgcgtcgtgagggctttgaattccaggttggtcgtcc
tcgtgttctgttcaagaaagacgcccagggacacacgcttgagcctattgagcaggctgt
tgttgagtgcaatccagagtatgccggcaaggttattgaggtctttggtaacgttggtgg
caccatgtctatcatggacaccggcgagactcagacgcaccttgagttcaagattccaac
ccgcggcatcatgggcctcaagacgcgcgtcatgaacgttacccacggtgacgctgtctt
ctaccacactttccttgagtacggtccttttgcaggtgatattggtagccgccagaacgg
tgccatgatttccatgtccactgagaaggctgttgcgtatgcacttggtacgctccagga
gcgcggccagctctttgtttcgccaggtgttgagtgctacgaaggcatgctggttggtga
gcgttcaaggccaggcgacatggttgttaacattgcgcgcaccaagtctttgggcaacca
gaggtcttcaactgcagacatttcagttcagttgactcctccacgcctgtttacgctgga
agaggctctggagtacatcatggacgatgagctggttgagatcacaccactcaacatccg
tatgcgtaagcgtattctttccgagaccgagcgccgtaagtgggcagttcgtaacggcat
ggtcaagaagtaacagcgtcgtttatagacactcaatctggcgagaaaaacttgcagtcg
caagggtttctcgccagatttgttttaggtgagttttaaataaagtgcaggtaaatgtcg
tgtaagagcgacgcaagaccggccaagtcgccaaaaccgcccgaaaccgccccaaaccgt
tcaaagaccgtccgattgcggcggtttatctactttgacggagtgttctgctcaggctgc
ttgccaggcttttgtgttttgtgacgcagcttgttgacgctgcgcatgacatgcggcgta
aggtcaacatctgcaggtgaaagcacgttgtatttgagcgaccagcgcctgagcccaacg
gtaaccacaacacagataacggctgcccaaattttagtgacgcccgcataagaaacaagc
acccagtaggaggtagcgccagcaactgcgcaaaacgcatagagattactccgctggaaa
atacgagggatgtcgccaagaaatacgtcgcgaagcatgccgccaccaacgcctgtaata
cttcccatcagaataaccgagaaggggagcaggtgatataccagggctttatcggtacca
acaacggcaaagaggccaacagagataatgtcggtccactcaagcatgcgcggaaaccta
ccaagcggctcggggaacataaacagcaaaacggcggtaaaaacggctgcaggaatggcg
tatggcgagttaagcatgtaaacgccgccttcttgcatcatgacgtccctgataagtccg
ccacccaagccgcctaaaagacccaggcccacaaaacccacaaggtccaagtgacgatcc
cttgcaaccaaaattcccgagattgcaccaataattactgttagaaggtccagccaatag
gggatgcccacagaaattgcatctgtgccatatggcgagaaaaacggtggcatccatacc
tcctactggtgtttttgtttttattagtatgacaatactacacaagtattaaaaatacac
agaacttctcgccctatattggtaagaaatccgctatactgtcccgtgcggttttatatg
gagagttgtccgagtggccgaaggagcacgattggaaatcgtgtaggcgtctaaagcgtc
tccagggttcaaatccctgactctccgccagaattttcacggcgcctacgggcgccgttt
cacccttcggaggggtggcagagtggttgaatgcggcggtctcgaaaaccgtttacccct
tctaggggtacgagggttcgaatccctcctcctccgccatttaacattttcatttgatta
attgttaccaataaagatatatttatttttcgattttatatagaatgtttaggctttgta
attcgatgtcatcttttttgacacgaggggagagttaaatggctgtttcagcagatgagt
tgaatggctacaggcgcgatcgctactttgcacgctcctgggcacttctgactctggaaa
agggttggtggaagcctgtccttattatggctctgtttggtcttattccagttgtcggaa
ttcttgcacttgttggctatgcacttgagactgcacgcgtaaccgcatggggcatcaatg
ctggtccaaagcagaaagaccttaagtttggtacctatattgttaccggcttcaaggcag
ttgttattgcacttgcctttggtctggcatacagcattgcaacgggaattctttctttca
ttccagttatcaatctgattcttatcccagtctttattgttgcagcatttgtttatccac
tgtgcatcaatgttattcaggttcgcgcatcagtttatggtcgcatctctgcaggttttg
cttttaagaacatctttgagatgatcaagcatgacatgggcggtctgttccgtatctttg
gtatgggcattgtgcttggcattgctacctcacttattatgggcatcatcggcggtagcg
ctgcaattagcatgattgttaacattggcactcaggctttaaccattgcaagaactcaga
acgttaccgaccagagccaggtgggtcttatcatgcttgccctgcttgcacgtggcgtca
ttcagatgggaccaattttcctgattattggctatattggtaacgttgttggtcttatcg
ttatgcttcttatgcagaacgcaatcgctctttggatgcgtcagttcaatgttcctgcat
ggggacagagcaacgatccactgccaccattcattaacgatcctcgtgatggcgcagctg
ctacgtatgcagctccagcaccagttgctcctactgcaccagcagcaaccgctgcccctg
cagcagcgcctgttgctgttcctgttgcagcaccagtagcaaccccagctccagcagctc
ctgcagcgcctgctgccccagttgctgctccagctccagttgcatctgcagcgcctgttg
ctgctccagctgagcctattgcgactccagtagcacctgctgcaccagtggctcctgctg
ctccagcagcaccagcagcacctgctgcgccagtggctcctgtcgctccagctgcacctg
ctgcaccagtggctcctgctgctccagcagcacctgttgcacctgcggcaccagtcgcac
ctgttgctccagcagcacctgtggctccagaggttcctgtcgctcccgcagctccagagc
ctgcacctgcttcgactgttgttgttgagccaattatcccaacaactccagaggctcctg
aggcaccagctgctccagcagacgcaccaactcagaatcctgagggacctgcagctcagt
aaagtagagcacctataaaagagacggccatcatgcagattgtgtgatggtcgtttttct
ttttcaatcccatgtttttaaaattgtgcgagtgaccatgccttggaaagatccgcgtca
gatagttgcaagactagaggcaaattactgacaaattgccaatttaagctttatatgtgg
actgcatgtgagaaagtttgtgggtcagtttcgtatttgagcatttatgtggtatgatgc
ttggtcgaactttcctgcttcgggtgcaccttcacttcccgaagccattagcccagagga
ggtgacaatatgaaggcctatgaactgctgttttttgttgacccagcttccaccgaggaa
gtccgcgctggtgtaatgaagcgtattgacgttgctatcaccactgacggcggagtagtc
gacagcgtcgaggattggggtaagcgtaagcttgcttttgagatcgacgatcttaccgag
ggtgactataccctcatcaatttccatgcagatccaacgcagattgcagagcttgatcga
gtcctgcgaatcaatgatgctgttaagcgtcacatgatcgtgcgtcgagtcgataaggac
taagtccttgtaatggaaaagtggaattattccacgatgagaggtagtgagatttatgag
tattaacagggttaacatttcgggcaacctgacccgtgacccggagcttcgctccacagc
aggcggtacccagattctatccttcggcgttgcggttaacgatcgtcgcaggaaccagca
gaccggtgagtgggaagatgttcccaatttcgttgactgcgtagtatttggacagcgtgc
tgaagcactttcccgcttcctctccaagggttcgaaggttgctattgaaggcaaacttcg
tttcagctcctgggagacgaaggaaggacagcgtcgcagcaagcttgaagttgttgttga
tgaggtcgagttcctttctaggaatcagcagggtggagcccctatgtcacagggtgcacc
atcttatgcaactccaactccacaggcacccgctcccgttccggctccgccagacgagga
gttctacgatgctgatattccgttttaaacgtcagacagcaacacagacgttactgtcat
ctgaaaggtaaaagacatggctcagcagaaacaagatttccagcgccagccgcgtcgcaa
gtattgccagttctgcaaggaggagactgagttcatcgattacaaagatactcagcttct
tcgtaagtacatgaccgaccgtggcaagattaagcctcgtcgcgtcactggcacctgcac
gcagcaccagcacgacattgcacttgctatcaagcgcgcacgcgagatggcacttctgcc
ctacactgtccctgtggtttccagccgcggtggccgtagtcgcggataacctatctgttc
ttcaggtagagttggttagcaatggatagaccggattcaaatattcctcaggcacctgaa
gggtattctcgcccagagagtagcccacagaattttgctggtccaagcaaccaaaacgga
ggcaagccgcgtccgtttgaagctccaacctacaagcaaggctttgttctttgcgttgtt
ggcggagtaattaccggactcctttcttttattggagcagctttggttgcgtatggcatg
gtaattgctgtctattgcaaaaaagggcacggatggtttggtcctgctattacttcagta
cttgttacgggtgtagcagcttatttgctctcgggaccaacggaggcggctacttcagtt
accgcttgtgcacttgctcttggagttggctacgcttttgcaacagagaaactcaccgtt
ggtgttggatctcttcttgtaggagcaacggctttggcacttctgggatacgacgcgttc
tttgccgcaatggcaggaacaactcttcccgagcttgctcagaacgtatttaatcaatac
gcctcgcaggtctcaggtgcttctccagagatccaagaaggtctttcaacagcaaaggca
ctctttatgctcttttggccaaccagctataccggcatggcgcttttatattttgtaatt
gcgcgttttggagctcgaacagtgtataaagcactgacaagagacccacagaaattacca
cagttccaactgatggacgttccattttggatgtgtgttcttaccgtggccaacttgttt
gtatatgcactctcaagcaccattttgcctgcacaagacatacttcagcttattacgttg
aatgtgtttatggctcttagggttgtgtttgctcttcagggccttgcggtgctcacatgg
tttgtgcgcgagaagcacttctcgccagcactttctctgtcactgtttgtattggcaggc
atgttagaagttcagttaggcgttatggctctcgtaggacttattgacgcctgggcaaac
ttccgaaagcttaatcgcttaggaagccaggattcagagtccacgataaacaacaactag
tcgataccatcgactcatcaaaggagtttcccatgaaagttattctcttgggcgagcttc
gcggtaagggcggcgaaggcgacatcgtagaggtcgcacagggttatgcggagaacttcc
tgttccccaacaagattgcccagcctgctacaccgggtaacatcaagcagcttgaggagc
gtcgtcacaatatcgctaagcgcgaagagcagcgtattgctgacgcaaatgctaccaagg
cagctcttgatggcaagctcgtaactgttgacgctcgcattggcgaggagggccagctct
ttggctccgtcaccaccgctcagattgctgacgcaatcgaggcacagctcaacgtcaccg
ttgatcgtaagcgcattgcccgtagcgctgctatcaagaccgctggtcgccacaatgtca
ccattgagctttaccgtgacatcaccgctaccgtcgttgttcttgttggcgaggacgatg
ctgctcctgcagaggaggagaccgaggaggtcgccgctgaggcaaccgtcgaggttgagg
ttgagtccgcagagtagttttatgcatgcataaaacactgttctcctgcattttttggtg
gtttatacaatttctgcagttttctacagatttgtaagcttttataaaaagcaagaccat
cttaaaagaatggaatgtttgttcgaaccacccctttgtgaaacataacaaaggggtggt
ctttttatgtgtagatagaacggtatattttcttatactctacctgcggttattcaaaat
gttatgtaaaacatattcacttaacctgcggaattgtaatttgatttgtataactgcaga
taagcaattgtgtagaaaataccacgtgtcgaaaaaagtctagaaaatgttgaaaacgtt
gaaaactcaaggaaatcccgctcagggtatgcgagttttggaaaatcgtgttgaagactt
aacttttcgaattttgcaagccaaaatgactctttatttttttgaaaagtacactactat
tcagattcattcccaaaaaatatgattggaaaagacgatggcacaagactcgtttgagat
gaatcctacgcaattgacggccctagagaacgcctctatgccacaagattctgatgccga
gttttccattctttctgcaatgattctttcggaagaaatcagaggagagtgcctcattag
gctttcttccgaggatttctatattccatccaatcaaattatttttgaggcaattaagtc
gctgtttgacaataacaagccagtagacgtcatttcgcttgcagatcaccttaagagtaa
cggcaagtttgagcgcgctggaggagctgtccgtttagcagagcttggaaacaacccact
tgctatggttggttgggaaaaccacgctgttatgctgcaccgtgatactacgctcagaaa
gatgattagtgcttctgcaaagatttctgcgcttgcctacaatgcgccagaagatacaaa
agaagtagttgaccaggcagaaaagctcatttttgatgtaaccaacagagatgttcagca
gtctgagcagggcattgaagacattatgactgatctctttgaagagcttcagcaaaatgc
tggcaaagatgcttcagagctgggtgtccaaaccggatttgcaaccctagataacctctt
ccaaggtcttcgtcctggtcagatggttgttatcggcgctcgtcctggtgttggtaagac
ttcttttgctctcagcatggcttataacgctgcggtttccggtgcaactgttgcgctctt
ctcgcttgagatgagtaagattgagattgcgcagagactgttggcctctgagtcaaaggt
tgatttgcagaccatccgttcttccaacatcagaaatgagcagtggcccacccttctgga
ggcagcagagcgcatttctcgccttaaaatcatcgttgacgatactccgggcacaacagt
cacagaaatccgcgcaaaagcccgcagaatgcttaataaagctgagaaaggcgtcattat
catcgactaccttcagctgctgtctcctccagccgagaagggccgtgcagacagtcgtgc
aactgaggtttctgagatgtctcgtggcattaagattatggcaaaagacctcaaggcgcc
tgttattgcactttctcagctcaatcgtacgcttgagaacagaaacggcaagcgtccaca
gctttctgacctgcgtgagtccggcgcaatcgagcaggatgcagatattgttttgctgct
tgaccgctcactgagtgatgaagaagccgcacgcgatgaccgtcctgataaagacgttac
caacatcattgttgcaaagaaccgtgcaggtgctctgagggatgttcctgttatgtttat
gccaacatccaccaagtttgttgagatctaccagggaaataattactcagaaagtgaagc
cgcacagtacgctgcgatggcaaaccccgcgcattaatcgtttcttatgtgtgacaaaac
ctctgcgcttctgtgcttttgcgagcggtattagatatacttatgaagcaacccctaaag
aggttgcaaccgtcatgtaatggtcgtgtttgtagatagctgcgataggggagaacttat
gccagcttccgtacttgttggtgctcagtggggagacgagggtaagggtaaagttaccga
cctcatttccggagattttgacgttgtttgccgttacgcaggtggtgcaaatgcaggcca
cacggtaattgctggagacacaaagcttgcacttcaccaggttccatctggcgttatgta
cgagaacacctatccagttattggcaatggctgcattgttgacccagaggttcttctcgg
cgagattgacatgctggagagcaagggtatttcctgcgacctgcttaagatttccggcaa
cgctcacattgttatgccttatcacaaagatcttgatggcgtgcacgagaaaaagctggg
taagaaccttattggtaccaccaagcgcggtgtcggtccaacatatatggacaagatgaa
tcgcactggcctgcgtattcaggacatgcttgacgagaagatcttccgcaagaagcttga
agctgcacttgagtacaccaatccaatcttgagccttgtgtatggccttccaacctatac
cgttgaccaaatttgcgagacctatctgccttatgcagatcgcattcgtccttacattgt
tgagtcttctctcttcctcaacgaagagcttgaggctggtaagaacattctcttcgaggg
tgctcaggcaaccatgcttgatattgaccacggcacctatccatttgttacctcttctag
ctgcactgctggtggcgcagtaactggttctggcgttggtccaaccaacattgaccgcgt
cctgggcattgcaaaggcatacctcacacgcgttggctctggtccattcccaacagagct
ctttgacgagacgggcgatcttctcggcgaagttggccatgagtatggtgtaactactgg
ccgtaaacgtcgctgcggctggtacgacgcagtagttgttaactacgcggctcgtatcaa
tggcctcactgacctggcaattaccaagcttgacgttcttggctgcctggatgagattaa
ggtatgcgttgcttatgagtgcgacggcaagatttacaagaccgtcccagagcaccagag
cgtcttctatcacgcaaagcctgtgtacgagactcttcctggttggaagtgcgacatctc
taacgttcgtaacttctaccagctgcctcgtgaggctaaggactacattgacttcctgga
gcaacttgctggtgtacgcgtttctatcatcaccgttggtccagatcgcgagcagacaat
cgaccgctactggaggtaacccgtggcgtcttcggactgctcaacttttgcaatagtttg
cgataacccctgtgggcttgaagcttcccagcttgaagccctgggggtttctgtaatacc
tggagctctgagttcagatgctgatcaggtgggcgagttttaccgaggcattattgagtc
aggagctcaaaagatcctctcgctccatgtgtattcagaattttctgactcgcttcttac
ggcaaaaaaggcttgtcagaacaatcctgatatttcaagctcaatttgcctggtagatag
cggaaatatgcccactgctatgggaatcatgcttgagcgcttaagtgtggcaagaaagtc
tggagcttcatttgaagctgcttgcgcgtatgcacaagagcttgctgaggtagttgccac
aatgtacattgcaatgaacaaggttgtccttcataaaagcaaggacaaacgccccaggct
ttcgttgcgacttcgacttgagcgtttgcataggcgcatctcaaacgatatgtatttgta
tcgtttggttggcggaaaatgtacagaggtggctcgctcatcagattttaccgatctagc
agcaagaatttctcgccttatgagcgcttgttttgtaaagcgcggcgagctcaagtatgt
agtgatttcaagtggcgagaaacgcatagaaaagcatctcaaaaagccgcttaaaaccaa
cgaatatgatgcagaatgtattgcagaaagacttgcttcccctgagtttaaaaaacatct
tggagaaggcgctgttggcgttgcttgtatcccaaaggcgttgtatcagaaggctggagt
acttatgaatgacaccgttgatattttgttgcttggcgcaggtggtcgcgagcatgcgct
cctgacaaagctgcaggaatcgcctcacgcaggaaaaatttacgttgctccaggtaatgg
cggcatggccacccaggcagagattgctcctattgatcaaaataaccctgacgaggttgt
tgcttttgccaaggaaaaaggcattaacctggtagttattggccccgaggctcctcttgt
tgtaggcgttgcagacgcgattcgccaggctggtattgcatgctttggccctaaccagaa
tgcagcgcagatggaaggctcaaaggcgtttgccaagggcgttatggagcgagcaaacgt
tccaactgctgcatggaagtctttcacagaccaggcgtcttgcgaggcgtatgttcgcca
catcggtgctcctgtagttgttaaggcagacggtcttgctgcaggtaagggtgttattgt
tgcaactgagcttgagcaggccctcgaaggtgttcgcgaatgtttctccggtcactttgg
cgatgcaggagcaaccgttgttgtcgaggagttccttgaggggccagagtgttccttgct
tgcgctaactgacggaacgtacgttgttccgctggcaacagcccaggatcacaagcgcgc
ttacgacgacgataagggacctaacactggtggaatgggcgtctattctcctgttccttt
tgtgaccaatgaagagctttcccagatgattgccattgagcagcgcgttgttgaccagct
caaaaaagagggtatcaactattctggctgcctttatggtggatttatgctgaccaaaga
tggtcctaaggttcttgaatttaacgctcgctttggcgatccagaaactcaggttgtgct
gcctcgcctccagggcgatttggtttcaattttgatggcttgcgacaacggtaccctccg
tcatcagcaggtttcctggtccgatacagttgctgtttctgttgttctggcaagcgccgg
atatcctggttcttacgagaagggcaaggagattatcggtattgaggctgctcagcagct
tgagggcgtttctgtttatcacgccggaactgctcagaccgaggacggaaagattgtcac
agcaggcggccgcgtgctcaacgtcactgcgcttgcaccaacctttgaggaagctcgcgc
tcgtgcatatgaggcctgcgaccttattaactttgaaggcaagcagctcaggcacgatat
tggacttaaggctcttcaaggtcgtccagaaaaatagttaggttagcgcttatggcaaat
caaaatgacgagaaaaccaacgtacaggatggtgcttggaccagcaatcaaggcaactct
cagtttagtgatgtgtttgatgatatgcagtctgctgagccagagattcttgatgctgac
atgcaggtaactccagaggtgtttgattctgctcgcaatgatttgcactcggcagttgat
tcgcttacctacgacggtgagcgtgttgctgtgggcgatgctgcctaccatcattctggg
gagccacaaaagcgcagttttgttgcaggtacagaggatgcgcgtgatgcctctctagaa
gagaagccactctctgaagataccgtttgggttggtcgcatttttgacgtgaatcgtctg
cgcgtttctcttcctgacggtcgtactgctcttcgtgatgttgtgcgtcatcccggtgct
gtggctattgttgctttgactgatgagggtagaatttgtctggttcgtcagtaccgaact
gcgcttggtcgcgtaacagttgagctgcctgcaggaaagcttgatccaggcgaggatcct
cttgattgtgctcaccgtgagttgctggaagagactggaatgaaggcgggaaagatggct
tttctcaccactaccgccacttccgatggatttactgacgagcttattcacctttacatg
gcaactgagctgacctttgaggggtcagatccagatgccgacgaattcattaacgttgat
cttgttccactatctgagctggtagatgctgttctcgatggcaaaatcgaggatgcaaag
accatcattggagctcttatctgcgattcaatttcacatcgattgcctatggagtaatta
cgcatgcttgaccgttcttctcgccctgtacctggtaacaacgcccctggcaaacatcga
aaatcgctgtttgccagttttctttcttattacgctccgcaaaagcatctgtttattctg
gacactatctgcgccatcattttggcttgcatcgagctggcattccctcaaattctgcga
tcgctcacaaagggactgtttacgcagggtaaagacgtcattcttggcagcctggtattt
attgccgtcggccttgtcgtgatgtattttgtccactttctgtgccgctactttgttatt
agctggggacacatcatgggtgcgcgcatggaaagcaagatgcgagaagacctgtttgat
gcatacgagcgcatgagtttctcgtattatgatcgccacaagacgggtgacctgatgagt
cgcctggtatctgacttgttcgacatttctgagacggcgcatcatggtcctgagtacctg
attattggcttgcttgagattgccggctcttttgtcatcctggcttttattaatgtgcct
cttacgctggtgcttgctggaattgctgctgcgttagtggtgttcaatttctttgccaac
atgcacatgcgcggtatttttaaagagaaccgcatgcgtatttctgacgtaaatacccag
ctagaagactcgctttctggcattcgcgtggttaagggttttgcggcagaagatcacgag
cgcaagaaatttagggcaagcaactccgcatacttagactccaaagccaacatgtaccac
gcaatgggcaggtatcaggctgctatttctggcatgatgggcgttttgaacactgtcgtg
ttggttttgggtggttggatgattgctcagggtcagatgcaagccattgacctggctacg
tatgcgctctacatctcgctgttcaccacgccaatcatgaacattttgaactttactgag
acgttccagaagggtcttgcgggctttaagcgtttctcggaaattcttgaggctcagcca
gatattcaagatgcgcctgatgctcacgatattcagattactgctggcgatatcatctac
caggacgttcatttttcttacaacgatgccgaagacgttatcaacggcttgaatcttcat
attgagagcggaaaaaccgttgcgttggttgggccttcaggtggaggtaagtccactacc
tgcgctttattgccacgattctatgatgtgacaagtggcagcatcactattgacgggcag
gatattcgttccgttacacagcacagtttgcgctcggcaattggtatggtccagcaggac
gtgtatctctttgacggcacagttgcggagaacattgcatacggctgtcctgaagcttct
gaagaagacattgcgctggcagcaaagcgtgcaaacatcgccgagttcattgaatcgctg
ccagatgggtatgacacgcaggtaggacagcgcggaaccagactttctggtggacagaag
cagcgcatttctattgcgcgcgtgttcctcaagaaccctccactgctcatcttagacgag
gcaacttctgctctggataacgagtccgagcgcgcggtccaggagtccctttccgagctg
gcaaagaataggaccacgctggtcatcgctcatcgactttcgactattatgggcgctgat
gagattattaccatcaaccacggtcgtgcagttgagcgcggaacccacgatgagttgcta
gaaaagggcggaatctacgctcattactatcaaatgcagtttggtggtgcgccaaacctc
gcaaggcggtaaaatagagcattaagtgctttgcgaactgcggctagcgacagcaatcgt
tcttctcgcgatgcgcttaaccgcaggtttgcggtttgcaatttgcggctgtaacttgcg
gtttgcaacttgcggcctgtaaaccgacgggtggaactaaagatcaaaagtcaacgcatt
gcacactttaaagtgtgtttatgcaggttgaatgagagagctacatggctaaagatgatg
cagaacgttcacgctttgcgcgccgacagaagggtgcgctcgatgctgacgcagctgaag
aattgtttaccaaggtagacgagacgggtcatcctaacgaggaacgcgcagctctagagc
gtgctcgcaggcagggtggagctgtggcagtggacgttgatccactttcgggatctgacc
cttcgggctcaaatatcgagaaggtcattacaaagacggcagtcttatttgttttggttt
tcttggtaatcgttgttctgatgcaggtttcttgtggtgttattcgtcgagctaacacag
caaatttaactgaatcagttacggtgcgatctgttgcatctgcattgcgcggcggtgttg
agtggggtaatggatttacgcagttccccgaggatttctcggttcaggaggctgacgaga
acactggtcgcgttgaggtaacagttaccgatacgacctcaaaagacgtgcttgaatgct
atgcgggatccagtgtccaggctcaggcatttgctattaacgcgctgctcaacccacgaa
tcaataccgttgtctatcacgtcagtgttcacagaaatgaccaaggtgagcttcagaaat
ctcaactcttcggattccttaaacctggcggagatgcaacacctatctttacttttacgt
tctcaaagacacagtcttctgatggagtaaatatcaccatggtcattactggtgcaaacg
atactattcagaaagagctacgagaccagattgcaacatcatttacgccagttcgtgtgc
ttggcggtattgttggtggagattcttcaacaaagaagaacaccacaactagcaccacgg
gtacaaccactggcacaggtacaagcgacagttcttcaagtactaagtagcctacgtacc
tgcaagcagcaaagcaaaagagcaaaagagccgctgaagtcagcggctcttttgcttgtg
ctgctgaaagtgacttatcgggaggttggcacgactcaaaaggtggcgcgtcgaatgatt
tgcacgttaatttgactgaaagtcatagggttggcgtttttaagacgattgtagccccaa
aaaggtaaaaaagccgtttagttggaggttttaatctttatgcatgacaattttgagcga
ttttgatttagcaatgtgtcgcttgattaacgccaactgggcttttagtaatatcaaata
tgtaatcaatttcttcgatttccaactaaacggattttttacctttttcgccttattttg
aagctcaatttttgtttgataaaaaatgtaacgaataaaggactaggaaaatgcattttc
atgcataacgacgattgattgcgtaaaaataggcgcccactctacgcgagtgagcaccta
cgacaaaaaaagaacacttctctgcggcgcaaaagcctgtgcgagtagtttgcttttgta
aaagcgtcttactcctgcagaagctgggcaattaggccaagctttgtctcaaacgaaacg
ccacgaagctcaaagtttggctgctcgcgagtgatttccatggactcgcagacaaactca
ccagcgaactcaaccgcgtcagcgatttcctgaccacacataactgcagctaaaagcgca
gaagcaaacagatcgccggtgccgtgcagcatgtaggggagaagctcggagacaatctcg
ccacgctcggactcggtagcaacaaagttgcgaatgagaccgtcgccacgaacgatgccc
ttaagaacgacgcactttgcacccattgtaagcagcgcatcaagtagctcatctacctgc
tcatctgttaaatcctggccagcataaggaataccagtcagaatcgaagcctcagtaaga
tttggagtcaaaatatctgcgccatttaccagggacttcattgcatcacaaagctcttgt
gtataggttggatacatcttgccgccatcgcccataactgggtcaacaacgcggagtgcc
tttggatgctcctggtacaagcgctgaatgcttgcaacctgctctgctgcgccaaggaag
ccagaataaatggcgtccaggtcaatgccttcttcctgccatgcatcaagatagtcctcg
agcatgttggtggtgtcgtgcatgtagaacgtagggaacttggtgtgtgccgagaaaagc
gacgtaggtactgggcaaacgtcacatcccgctgcagaaagcaccggaatagctacgccc
agcgagcattttccgtatccgcagaggtcatgcactgcggcgatgcgagggatgtacgag
ccttctcgctggtacagaacagagttggtttcattcattacagtttcctttcacgtggac
tgatggaccaacgttctagaaaatcatactctatactgtgagatggatatttgacgtatc
cgcctattttatgagacgtaacaaaggagcagagatggcagatcagcctgttgtcggcat
tatcatgggatcaaagagcgaccttgcaactatggagggatgcaccgctgaacttgagcg
cttgggcgttccatatgagctggtcatcgcatccgcacaccgcactccagacaaggttca
ccagtgggccgagaccgctgctgaccgtggcctcaaggtaatcatcgcagctgcaggaaa
ggctgctcacctgggcggagttgttgccgcattcaccccactgcctgtcgttggcgttcc
aatgaagacctccgacctcggcggcatggactccctgctctccatggttcagatgccatc
cggcgtgcctgtcgcctgcgttgccatcaacggcgctaaaaacgcagctatctacgttac
tcagattcttggcgcatctcttccagagtatcgcgagaagatcgtccagctcaaagctga
gatggctgacgcataagctgatcaacagcccgcaaataggacttcactagcacccgcgct
tgcacacatgaacccacacacaagacccgcgctttagaaaacctaaggcgcgggttttac
atactgcaaaatgtgattatgcgatgacttcataagatgcacagagatttttgtttcgtg
catagctaaacttttaaggggtatcacaagagtatgacaaaggtatgacaaacgagtacc
ttcagaagggaagtgcatggaatcaaaaaacggcaagcattttgcttcattcgccgctgc
tgatcagccggctggaaatactcacacctcaaaaacctccgtcgggatggcttctatgaa
aagctccgcatcttcaaaaaaagatgacaacaagaaaacctctcctaaaaaatctagcga
gaaacccgctaagaagaagggttttgcctacatcctttccacaatcttgctggtagttgg
cattggactcttggttgttgctggcgttatgtttggcaagacgcagcttgagtatcacga
gcaagatgtcatcaacgaagaacttgcaacatacgcaacagtttccgagaaaaaagatga
agctccagttattgattgggctggtcttcaggcagtaaataaccaggtagtcggctggat
ccagattccagatacgcaggtcaactaccctgtttatcaaaccacagacaacgaccacta
cctgcacacaaacgcaaagggcgagtggtcaatcggcggtcagattttcatggactacca
gaacaatccaaatggcctcactgaccagcagaccattctctatggtcaccatatgagaaa
cggctcaatgttccagtacattggagcaatgaatgaccaggccacctttgataaggttga
gactatctggtatgtcacacctactcagacatatgagcttgagcctgtgtttacctatca
cactgacgaggatgacgaggaagtcaggcagtttaacttcgagtctgtcgatgcgttcag
gtcttacctaaaagataggctttctagggcagtaagttctcgttccgatgcagcagatgt
tatttctcgtgccgatcatgttcttacactctttacctgcaattacaccgaccagtacgg
caggaccatgctcatttgcgtcccaaagactgaggctcagccaaaggctcagtagctggt
acatgggcggcaggggctctagcatggttaagctggaactcaaaaaaggccggcagaaac
tttggcaagagtggctcgttaagctctacaaaatgctactttcttaaaaaattgttacac
gctccgaacatatttgttcggagcgctttttcttgcaaatttccaggtacactgtatgta
ctgttgccaaacgtgagagacgtttgatcaagggtgactcaagccgaggagcccggaggg
gatccaatggaacttcacgaggaatgtggcgtctttggagtatgggcgcctgaccgtgac
gttgctcgactcacttattttgcgctgcacgcgctgcagcaccgcgggcaagattccgca
ggtatagccgtcggtgacggccagaccgtgcttatcagaaaagacacgggcctcgtaact
gaagtttttaacaacgacgatctcaacgcaatgccaggtaaagtggctatcggccactgc
cgctacggtactgcgggcgccaagggctgggagtcggcccagccacacatgtcgtccatc
gacgagaccctcattgctctggcgcacaacggcaccctcgttaactttgactccttgcga
gaagaactgtcttctcgccagatttcctttagatcgcacacggattccgaggtagcagcc
cagctcatcggctacttcacgcgtcgtacacaccgtctgcgtaccggtattgctgcaacc
atgaacctcattgagggcggctacgccatggtgctcatccgcgagaatgccctctatgcg
tttagggatcctaacggtattcgtccgctggtactcggccatattggcgaggaaggcgag
aataactgggcggttgcatccgagacgtgcgcgctggatattgtgggcgccacgtatgtg
cgtgaagttgctcctggcgagattatccgtatctcagacaacggcctgtcttctgagatg
ggacttgctcctcgtcagcaggcagattgcatttttgaacaggtgtatttctcgcgccct
gactctattatcagcggccgctcggtatattccgtccgtcaccagatgggccgtcagctg
gcaaaagagacgccagcagacgttgacctggtaattggcgtgcctgattctggtgttcct
gcagctgagggctttgcgcaagagttggacgtgccatttggcaccggcctcatcaagaat
cgctacgttgcaagaacgtttattcagcctacacagcagcttcgtgagctgggcgttcgt
ctgaagctcaacgcactttctgacgttgtcgcagataaacgcattgtgatggtggacgat
tctgttgttcgcggcaccacttcaaagcagatcgttcagctgctcagagacgcgggagct
acagaagtgcacgtcagaagtgcttctcctaaggtagcgtggccctgcttctacggcatt
gataccgctgaccagcaccagctcgttgcagcaaaaatgagtactgaagaaatttgcgag
tatatcggcgcggattctttgggtttcttgagcctcgagggcctgcttgcttgcgtgcca
tcaagaggttattgcgagtcttgttttagcgggaagtatcccgtggaaattcccgaggac
ttccaccagaggtttttgccagagaacaagcctgataacttgcatctgtcttatgcacta
aagtttgaccaggtagaacagcagttaattgacgagggtcttatgccctcagagcagtaa
ggggagaaacaatgaccacttccgctgatccagccaagcagattacctacgccgacgcag
gcgttgacgttgatgagggcgctcgcgctgtcgacgccatcaaagctgctgttgctacaa
ctactcgtcccgaggtcatcggcggcctgggcggctttggctcctgcttctcggctgcgg
ctctgaaggacatggaggagcccgtactggtcagcggcaccgacggcgttggcaccaagc
ttgccatcgcgcagctgctcaaccgccacaacacagtgggtgaggacctggttgcaatgt
gcgttgatgacattgtccctatgggcgctgagcctctgttcttcttggattacgtagctg
tgggcaaactaaaggccgaggctgttgccgaggttgtcggcggtatcgcagagggttgcc
gcaagagtggctgtgcgctggttggcggcgagatggccgagcatccaggcgttatgaacc
ctgatgactacgatctggctggctttgttgtaggcgttgtggacaagccaaagatcttag
gtcccgagaaggtcagtgagggtgatatcattctgggacttccttcctctggcattcact
ccaacggatattcgctggttcgcaaggttgccattgagggcaagacggtcgaggagctca
accagcctctggaggagcttgacggcgagtctcttgcagacgccgttttgcgtccaacca
ctatttatgcaggtggattgcttgctgctcttcgtgcaggcgcacctatcaaggctatgg
cacacatcaccggtggtggcatcaccgagaaccttaatcgtgcgcttccatctcaccttg
atgcagaggttgatcgtggtggagaggctggtcctgcatggtctatcccacctgttattt
cttacgtttctaacgccgcaaacctgtctcttgatgagcagtatcgcaccttcaacatgg
gtgttggcatggctctgattgtggacatggatgatgttgacgacgtagcagaggccctct
ctgaacagggctttgagccatttgttatgggtcagattatcccaggcaccggaaaggtgg
tctacaacgatgccaattaagcttggcgttcttctttctggttcgggcaccaaccttcag
gctattatcgatgccatccaggctggtacgttggatgcaactattgaactggttgtttct
tctcgccctagtgcatacggtttaaaaagagcagaggcagccggcctgcaaacgctgacg
ctctcaaaagagacgtacgaggacccgtttgttgcggacatggtgattgctaccgagctc
aagcgctataacgttgattacgttgttatggctggttacatgcgtaaagttggcgttcct
attctgaacaccttccctaatcgcgtgctcaacctgcacccggcactgttgccaagcttc
cgcggagcgcacgccattcaggatgcgtatgagtacggagtcaaggtgacgggcgttacc
gttcatctggcaaacgctgattacgaccgcggccctattattgcccagcgacctgttgtg
gttgaggagggctggactgttgaccagcttgaagaggcaattcaccaggtagagcatcag
ctgtatcctgaggtattacagctctttgcacaggataaggtccacgttgagggccaaaag
gttcgcatagaggtaggcaagtaaatggcgagaagtacccagatcaagctgagcgatgta
gcaacatcgcgtgtcaataacctgaactttatgaggtttattgctgcgctgatggttatt
gtttctcactgctatgtgatagttttagggggaaacgcaagcagcattcttgcgaaattt
acagaagatagactgagctctggcggtgtttccgttggcgtcttcttcttgtttggtggg
tttttgattgctcgtagttgcgagcattatcctgaaccaagaaagttcttctcggcacgc
gctttaagactttttcctgagcttttatttgttgtgttattaaccgtgctcataatcggc
cctttggtcacctctttttcacttccagagtactttacaagcccagagacttataagtat
tttctcaacggtattcttattatggattacaaattacctggagtttttacgaacaatcca
tttagtggcgtggttaatggatctctgtggacgcttcctgttgagtttgtctgctatatc
ctgtgttttatcagctacaaacttaccaagtttgataaaaagaagtttttgctgctctcg
ctacctgtttttgtgttggcggcagtgtattacgtgaagttttctccacttcagctgagt
gctgtgcgcgcggtacttctgtttttcctgggggttttgatctgggtacttagagaccgt
attactatctcacctgttttaggccttgcgtcgattgttctgtggtttgttatggtcttt
agtggcatcgacaatctggcaatgctgacagtttttcctattgcttgcttctgccttgcg
tatggaatgggtaaccactttagtaagtttggcaccaaatttgagctgtcctatggtatt
tacctttgggcttttccaattcagcaagcgttggcacagtatttcccagcatggcatcct
tatgtaaatgcactggttgcagctttactggctacctgcggtgcatttgttaatcacttt
gtaattactgctccgcttggaagatacctcaaagggcgtcgtcagaaggctcatgaagaa
cggaagtcttccgaagagcagaataatgccgccaagaataaggaacttcctaaaggcgag
aagcccattaagcagtaatggaacggctgcgtttctattttgctgcaagtaaaagcgcaa
atattgtttgcgtataaacaaatgaggaagcaagccaaataagcggaacaaccaagtctc
taatggtaataaaacgatctgatttagagtgttttgctattcgcgtaaagattgtgcacg
caacagcaatagcaataattccaactatataaggaacaagaaattgctgtttaactatag
ttttagtggtaagaagcattatgtctacaaagaagaccatagctataaaaaggtaataaa
gtgcgagcactccaccgcggaagaggtcaaaatttgtgcgcttaaagattttgctcaagc
tttgctttgcaagaaggacatatgccgctatgagatacaggacggccagaggaatataga
caactttaaagaaacctataagtgccacatgaaccgtccctatcgttgagtcttagtaag
tttatggacctggctggctgccagattatagtagcgcagttagcgcagtaacaagtccaa
agaggatgccaggggcgttagcaatcataatgggaacatcgcgttctttcttgaaagcac
cgtaaacaaaccaaacagtgcagttgatcatggcaactagtggttggatgaagctacctt
tattaccagcaagattattagtaatctgtgggatataagaaacatacatcatgactgaga
gaatgctgccaaattgacctagcttgttgaagaaattctcgtcaaaagaaagtgcgtgct
tttttgtcatgtaaagtaacctccaatgtctaacaaacagattgctgatacttacccaag
tactaaacaagatattcgtcagttcgttgcagaataacttgcatcaatccattgacacag
ctcatcaaagtcaacagagccatctaaaagcgcagaaatccaatgctctttattcatgtg
atatgcaggcagataaccctcctggtgcagaagcatttctagaagaaatggatcatctat
ttttacattaataagatcaaagcggccgggttcttttaatcctagcttttgaccgggcac
atcggcaacaagtgcaaaccacttgttattgtgagggtgccgtaaaaccgcataggttgg
agctgtcgagaagggatagtcggggtttataccgtactgatttgcaacgtattcaaacag
ttcttctcgcataatctggccttcctagtccatatcttattatgatcgacagcttctcta
tggagaagttgaaattgtcattatctccagcgtacgcgccttaaacagctatactaaagg
tgtctgtgtatgtaataaaaagtccaagtgaagggcgtcatatgagtcgtgtttctcgta
gagaagatgagttctatagcatgttctctgagttttctgcactgattgtttctacagcaa
aactgtttgtctcttacatggagtcattcccaagttcagaagattatgaagttcagatta
agaactatgagacactctgcgatgaccaggtaggaaagattatttctacccttaacacgt
cgtttattacgccatttgatcgcgaggacatttcacgtcttgccctgcttatggacgaga
ttgcagacggcattgagagcgtttctgctcatctcagcatgtatgacatcaaagagatgc
gtccagaggctgttcaggtagctcatctcatcctgtttgcttcagaggagctgcagaagg
cttttgatcgtctccctgattatcacaaggatgactcggtcattcgtcacacacgctctg
caaatgaatacgaggatcagggcgatgttgtgtatcgtaacgctctgagctctatcttta
gaaacgtcgatgatccaattgaggttcttaagtggaagagccttctggatagacttgagt
caacccttgacgcttgcaagcatgttgcaaacgctgttcagaatgtcattgtgaaaaatg
gctagcatcttgcttattgcggtacttgtttccgctctgatatttgagttcatcaacggt
ttccacgacaccgcaaacgctattgctaccacggtgtataccaaggctttgcctctacgc
acagcaattatcatgtcggctatcatgaactttatcggcgcgcttatgagcgagaaggtc
gctatgaccatcgcgtctggtctggttgatattcagctccagctctacgttatttttgct
gcattgatgggcgctatcatttgggacctctttacctggtggttctcaattccaagttcg
tcttcgcatgcgcttatcggtagccttattggtgcaaccatcgtttttaccggcagcaca
ggtcacattctttgggcgggtgtcctagagaaagttgttattcctctgtttacctcgcca
cttattggtatggccctgggctactttattatgaagctggtatttgagatctttgctgat
tggccacctaaaaaggcaaacggtctcttccaccgccttcaggtgctctcagctgcgttt
atggcatacagtcacggcaataatgacgctcagaagaccatgggaatcatcacgttggcc
ctggttaccgccggtcttcacgacccttctaacggcattcctctgtgggtcaaacttctc
tgcgcaaccaccatggcactgggcacctccattggcggcggccgcattatgcgtaccgtt
ggcgatggcgttaccaagctcacaccagttattggctttgtcgccgaaactagttctacc
gttgcaattgagatcatgactgcacttggagcaccagtttccactacgcaggtcatcacc
acatccatcatgggcgcaggatctgctcgtcgtcgcagctctgtacgctggggcgttgcg
cgcaagattattgccgcctggtttgtgacgctgcccgctactatggcactcggtggactt
attgccttcctgaccagctttgttctggcataacctatgctcaacgttgtactggtagag
cccgagattcctgcaaatacgggaaacattggccgcacctgcgtagtgagcggaactcac
ttgcacttggtgggcccgttgggcttctcgcttgatgacaaaagcctcaaacgagcaggt
atggcctactggcaaagccttaacgtttctgtctacgataactgggatcaatttctggag
aagaacggtctagcccaagcatctggcgcacctgctggggacgctgcacacgacgctgtc
tccacggtcgacggcacctccgcaaccagtagatccccgctacattttctgactaagaaa
gctaaaaagacctatacgcaggcaacgtattgcgatggggattaccttatctttggtaag
gaaagcctgggattatccgaggagcttctggcacagcatgctgacgagtgcgagagaatc
ccaatgctgcaagattctgccagcctggtcaatcgcgaggactggagccaaaagcacgat
gcgcttgatggcgatgaccagtatgctcacccagcgcttttgcagcaggatatctgcgga
aactttatcgatcctaacgagttctcggtcagtgcgctaaacgtttcaaatgctgccgcc
attgtgctgtatgaggcgctgcgacagattggctttccgggaatggatgtctaagaatta
gtttgttgagtttgtttatgatgtagaacgaaaaaagtgtcaagaatggctacagaggtg
agatgcgtgttaattaaaatccgacaacaccattaggtgctgtcggatttctaaattaaa
cttgctgcttaatcactataaagcggtgaggaatgttaatccgcccaaaattacaccagc
agtatttgggataataagaatccagtcctttttgggctctttagtccaaccatagatgac
ccaaatgagacaagaaactgctgcaaatagcggctgaaaaggttgagcctttacgccctg
tagatttgcaataatttgtggaatataagcgataaaaacaaatactccgataaaagctcc
gatagagcctacaaatagattgatttgtttctttgacataaaacacctcctccttcgtta
ttttaattataaggatgaggtaacgagaaaatcaaactacctgtgaaatcggaatttaat
actgttgctttagttgtgaagattggtttacagatttatggctaaagtaatgagcctcat
taggcttttctgattgtagagttgtgcccgcctgtagctacttcaagaatacgcaaacaa
aaacccgagtgcgaggcacccgggttttacttgcgttaatgctgtcttttacttctagtt
acgcttcctacgacgcaaaacaagagaggttcccaaggaagccacagaggttagggctgt
gctaacaagaattacgcttgaagcatcgccagtctcgggcagagcgctcttgcgctttgt
tggagtctgaggtgctacaggcgcttcagggttctttgtgtagtagaacgtgtactcaag
ctggtcagcagaaacatatccggtgctgtcaccctgaagtgtgtaaccgtcaatctcacg
agcagaaacattctgcaggttgagcgtctggctgccaataatatcgtcggaatggatttg
ctcaccggtctgtgcatcaacgtaatggacggtatagctgtagcgagcttccttgctata
cgtaaaggtcaagacgttattctcggcattttcatcaagaaccatagagcgagaagaaac
gtctacataggcgtagtctccgcgatcagctgcgtcgagtgcccacttgctgacgaggga
gccgattggagcagtctcggttgtggttgcaagaatctgaccatcgtctgtctggtgaat
gaccgtgtaggagacggaggagtcgttcttcttccagagcgcgtggaaggtaatgtcacc
tgtaactgctgcggagaagctatatacagaggggtttccgttggtatagagaatccaacc
agcaaaggtgtagccctctcgtacgggattagctggctttgtagctgcatctccataggt
gagctcctgcgagttgactggtgaaccaccctcagagtcaaaggtaacggttgcggtcag
aggcgcccacttggcatacagcaccgtattagttgcgggcatagtggtgtcggtaacagg
agtgcccacggtctccgagttgtcgtaccagcccttgaaaacataaccagggcgtggaga
agttaaagaggcgccaggaacatcggtgctggcattaaaaggctctccaaagagatgaga
gtgagtagcaacagttgtaccagagcttacgtaagaaacggtataggtattgcgcttaaa
gcggtgctcaatcaagttggaattgtaatcagtgatgaggtagtcgtagttgtatggctg
ccagctggtccaaccaagggcgtcgtaattggttccatcaaaatgaccaacgctcatgcg
gtagccgtcatacgagaagccaggatgtatgctctcgctctcaagatagccgtcgccatt
gttttttgcaatttctgtaatcatgccaggtcgtgaaagcgtgtgatccccacccatatc
gtaggtaccatcaaggttttgatagtagtagaagcgataacgtgggccaagagcagtgga
attggtatagcgaccataaatttcaagcacattatctgcagtaattttggattctggatc
ggttgtttttgcttggtaggtggttgcagtgccgccaacacctggaattatgccgaacca
atagtaggttccagaagggtcatcggcgcgcattgcagcaagcatgtcatcgctgtactt
attgccggtattggggttaatggcgtaaggattaaacgaatcaccgtaacgaagcgtaag
cgttgccagaatggagccatttctctttggacgcacgttaacggtgatagttgcaaggtt
gtagtaaacgttaatagtggtggagccatctgctgcaataggagttggattgctctcgtg
gctgtatgtttcaaagcggaaaacgcctgtatttggctggacgggagcagttgcagtcat
tgttccaacagttccggaagctgcggtggttgtgacgtagttgtagttagaagggttgtt
tggatcctgaataaaataggcgtagtgatacgttgctgttgctggagtccaaagcgcctt
tgcagtaacaggctcttgaggcatggcagtaggcaaagaatctgcaataccatcgtcatt
aaggtcccaaccagcaaaggtataaccagttcgtgttggattagggatggcaggaacagc
atctcccggatttccaattacgggagacagctcactgccggaagttgagaaataaattgc
gctgcgaggattgcggtcatagtaaatgtacttaacagccttgccatctgcggtaacctt
gagcgaaaggtctgtagttgtgcgtacaaaacctggataggtgacatctgaagcagtaac
aatcgaatcgggcacaccgtaattttcttcggaggacgcctcaacataattgccggtagt
catctccttcatgcgcttaacggtgtaggtaacataaccaggcatgtaatagacagtctg
cttgatgtagtgatctgagccagaagcaacgccagtaacagttgcttgagcaggatcttc
caggtcatagccggtgattgttggagctgtaacagaccaagattctccctcatttacaac
ttgcttagaaggagcgtgaatctcttcgtcgtttaatacgttaacgtacgagacaacaac
ggagtatttacctgcgtcttcaatagattcagcaattgcagatgcaggtaggctgctcaa
aacaagagcaagagcaaataagatgctcaaaactttcttagcgcgcattatttctcctca
agcagcaataagataggtaaatcataataaatggcgagaaggatttgctgttcaagctgc
aaattgaccgtatatacacaatccacttctccttaaggtgcaggagaagtggacgagaag
gtcaaactttctgtgaaattcagcgtagtatgaaatttataaatctgaacctgcgggctc
agcgggtttctcggtagatttctttacaaagagcttgccggatttcttgagctgataggc
aagaatcatgatggttaccagcataacaagcgtgcaaacgatggaaccttctgcgccaaa
gctaccgccggtaagccaatccgggccactgccaggagcaaactgcagcaaagaactgcc
tgtagtgctaccgcttaccagaacgccaaagatattgccttgggcaaagttccaggctcc
gtgaatgccagcggctccccagagattgtcagttttgatgatatagaacgtctctaagat
gccaaaaagaatgaggtcaatcagggactgcatggtaaagccgctgttaaacatatggag
aagaccaaacaggctgctcgaaaccacgattgcaataattttgttggacttctctgccat
gacaggaagaagccagcccctagtaataagttcttctgttccgccttgaatcatccaaaa
cggaatagtgagaagaacaaagccgaatgcataaggcgtaaaagtactgccaactaattg
ataagattcggtcaaaatgagaatcagcatcacaacagagaagagaagaattcctagagc
aaagcctttgaacagctctttcttccagttgtctttgtaaaatcctagggtaacaatcgg
acgtttttcaaagagttttacccacaggaaaaagagacctgcaataaagacaaaggaaag
aagcgttaccagaagatagtagtctccaaaaatctctctcagattgagggaatcggaaag
gcgatctggaagatctgggtgcgccatgtagtaaggggcaataataagtgctgctgagat
ggtcattacaatagcgccaataatttgcccaacgaccaacaagaaaacggctaaaaaggg
actaagccaagccggagttagtctctttgcctgcttgacgtcggaaaacatgcgattttc
ttgcataaagactcctagtaaacgtgctcaaagcgcgtcatgttgatgacaaaaatttag
cgacggtgcaggcaaacagcgtccacctgcgattagttctctttatactctaagagaaaa
tcgcaacaatcgccaccgtggcctatggtttttgtacgaccccagatgagttgaggatgc
agattaccgtatcctgcatcgtcactatcacagtatgcagcggttatttcggggcagcca
tattttttggttatctcataataagggcagctcacaatgttaaggcgcgcttcgttaccg
tgactttctggatattcaaaggtaaatccagcacttgatgtgcagcttttctcgatacct
gatttaaagaggcgaggaaacttgcgtgcaagaccaaacgttttgatggcccattggaag
agtggtactcgtttggcagcaaatcgctggaaatattcgcgaatataccagacggcctct
tcttgtgggatgccctctgcgcgtagagcttcatagactgcaataccagggtaaatgcgc
ttgtaagagtgagcgcggagctctttggaatcggatgcattttctgtacagagcgcctcg
aatcgcgtttgagctgcctgtgcaatctgatctgcttttgctttgccgaggtcttcagag
actatcgcgcacgtttctttgatgagctgctgaactttcatacgagcctcactagtcgta
aaaatgccctgatgaaaagccaagtagaacatactaacaattgtacgcttaagtttttat
gaactaactgcaattactttcttgcatccacagctaaccagtatgtccattacctgcgtg
gacgaagcaatccagtaggggattaaactaaacagattttctcgccatgtgaagttgaaa
atatatctgtttttgattgacaacgtataccatttgtatcaaaatcgccttaaaaaggag
ctgatactatggcaacaagtcctactcaaattcgcatcgatagtaatgttaaaacagaag
caaatgaactgtttaagaagctcggcatcgatatgtcaagtgccgtaaacatcttcttac
gccagtgcgttttgcacggtggccttccttttaaagtggaaatcccaaagtttaatgctg
aaacactggctgctatggaagaagcacgcgatatcatgtcaggtaaaattcaagcaacat
cctacaacaccacagatgagctgtttaaagatatgtagcaatcatgtctagaaggtcttt
tgtgtactcttcggggtaattgatggaatactcgccatgatataagtctttctttatttc
gagaacgctaccaggcagtatcttatgtaattgctctgccgaacagatcatctttttctg
ttctttttctccgacaagtatatggatgttggcgtggacatcttgaaggttgggttttat
ctcataggatgtatttgcttccaagaatgcaatcatgttctcttttgagatttgcgacgt
gtcccgataatagtcttcaaataaatctttacgaatatgaagatagtcaaattgcatttg
agcaaagcacttctttttcactaagccataacttagagaaaacattggtttaatcaaggc
atttgtcagcttggacggaatgacagatgcactttcaatgacggcgttttggcaaattga
gtttcgttgcgtcagcatttctactaaaatctgtgcgccaagggacaggcctccaataag
gagaactgagcctccaaattctttatcgataaaagaaatgagccgacttgcgtttttctc
gatacttataaaatcactgtcactacctgcgtgtccgtcaaggattggcagcacaacgtg
atattgatctttcagcagttcagcctcggctttataattccaccaagacaaaccgccgcc
gtgaagcagcatgattacgtcgttattttgtgttccaaattctattgctttcatggctgc
tcaattcaatttgtgcctttctttttccactataaatttaaactttcaatatccattttt
ctcccagcaagataatgctcatagacatgttctgctggcaagaatctgactttgatatct
tgaagtccaagagaagacaacatctccattgatacctccccacgcgcttctacttctttg
ttctctgttggcataaggaaacagttctccactgacgtgaaaccgtaatcctctataaat
ttcttataggccaactggtataaatactgcttagttatggattcgattcccggttgtcct
ttaggcgcaatgcctggctcaagctttgcattatagtattttgcatcgaatattataaac
tggttacctctgatagtaatcaaatccggaattagagtgtctttagctttctctcctgta
atcgtccataatggtttctcaattaagtctctcaacttttgatttttgtcatatcctggt
ttcagtctttcgaaaagtggaatcgaaccgagatttgtatcaagttggttatccatgata
tccgcacaaatgccctcccacacaagattgaaactattcgtcccgaaaagtgacagacaa
tccaagtcattaaggcttccacgttgagctatatatgcatatactgttttcaacacgagt
tgttttcttgtattaaactgagtgtttagttccttttcgatacgataaaggatatactca
tcttctccaaaatcatctagagtctcatctgtcaaatcgacgggagtaatttcaaagaga
tcaagtagctccgcagttttcagctcttgtgaagccttagtaaggatacactcatgcaat
ctcttgaaataatcgagatcatcggttattcgctttttcgtttggagattcgtatagaaa
ggcctattgtttgaaacgagtgtaaatgtctcattgatggttttatcccacagtatctca
ccggatccgttgctttcaatggtatcctctgtgttactgtaaaccccgttctcgtagaaa
tctgaaagcaagaaaagtaagacagcaagcaaattaaatgtactgctttcgctactgtca
ttgaacatacgaactatctgttcttttgtattgtatttttctaaaacctttattacttgt
cttagttcatcctttggggcttcagtattaagcaaatatttgggatagcatttcaacaca
cgccccgcaacaactatgaccccaacaaatgtaaacacatagagatatacatcttctcct
acttcaacgtccgcaacttcgatatcttcgtcaagaaggtccgacatatctctctgtaca
cctgatgctttaacagcctttagaacaccaaactcttttagttttcttatacgcttaacc
gtttcctcttctgaacactccaaaatctcacaaagatccttttgcgtataccttttctgc
tctcttacgaatttagagatcataagctaagacctccttattcttcatatttgggcatac
cattttcatcaagctcgatgttatctgtctcaagatctcgtggcttaacctggttttgaa
ttaccgagttaaagatgccaataccttgctcatcaaatcccttacagatctcagagtatc
ttgttttatctcctttacatccttcaaacagtttatttcttttctgttttgcagcatcat
caaaaagatacataagaaccttatgtttaaaaacatcacagaacctcttgccatctattt
catcaccattgtctgggacgacaatatttcttgaaatgaaatatggtccaagttgcttgt
cctcatttattttctccgaagcaagataatcattaattgcttttctaagagaattccatt
ctatgaactgtttttttatagaacctacttcaacagattttccttgaatatctttatcgt
tgtcatttatgccaagataagtgaaatcccatcttcttttgaatgccgtatccatcggga
acacaccctggtcagcactattcatagttgcccagatgaacatattgtccggaatacgaa
tcttggcgtaattctccggggcaccaccaagttcctttgcaagatatgccttaatatcct
cagatgcctgaattgggtattcgctcacatttcctttcctatcaaggagctggaatatgt
caccaaaaactgctgcgacatttgcacgattaatttcttcaataatgaggagatatggct
ttgtcaagtcttctctgctgttttttagtgcatcaacatatacgcgcatgaaaggacctg
gaacataagcgtaagtaattgtatctttgccttcactatcgatacttggaatcggcttat
atgtacctacaaaatttgcatacgagtagtcgggatggaatgtaacacgctcgtaatcag
tctcgttatttgaaccgagaagttcctttctctctttattaattgtgaagctttttccag
ttccgggagcaccgaaaacgattctatttcgagcaaatttggattgatatccagtgctaa
atcttatagatgaaatttcgatttcagtctctgcatcgtcctgatctttaatgtatatac
cgtttaataaatcagcaatagctgctctataatcattcattgtccaaacggacatagcag
tcatcaaagagtgatgaagtgaatcagaaacctctgacctttgtatattcttttttagcc
aaacaaccttacgtgaattcttataatctgagctctgatcttctccgattgcgtcatcgt
aataataatcagattcaatctttccaatgtggaatacatttccatcagcgaatacaacgt
agtccccgatttgcatatcattaacaaatcgccaaacttgacctacattttgtctttggg
ctcttgattttgctttaggccattctttagcaaaaatatccaccagttcttctttagttg
aaatagaagataaatctccaagagcagaccaacctatgcaaatatggggattttcttctg
ataaagccgtattcttttctttaatgtgaataccaaataagttatgattcaaaacatcac
ttgagatgttcccatcttcttcgttatccttttcaagttctaaattaagctccagtttta
aattaatatgtttcttatctgtgtccttctcaaagacaatgttcgtaagttttggaatag
caattctacgaaatgtctttttaaagatttcttcatcagctctaatataatacctatttg
tatcagtaaacttaataaggtggatcgtaaatttatcttcgtccaaagattcaataagag
aataattttcatcccatgatgtcaaagacgcatctttatagttattgaacttctggtaga
tatactcaatttttacctggtttaagtaaacaagaaggttgtcctttgaaaacgaataag
tatatccttcatcaaatccaaaaaatgagtcaagctcgtctgaatttgacatctgaccta
cccacagttttgcctcacccgagcctctatctccagcgagtttcatattagaagccacaa
agcttgatggcaatgcctttacaattttgcgctctatcatcgttagtcttccttcaaatc
caccgtgtctaaaatctgtgtcattattgcaattaatacatttactactatggaattacc
cgcttgttggtacatagatgtatcagacacgacaatcttaaaatcatcacagaaccccat
tagtcttaaacattcccttggggttaattttctcaaacgaccttgtgtagtaacataatt
gtcaacacccgccctgtgcatcttatgcattgttgtcaacaatggtctcgctatatcaag
atcaatttctggtttgctatagaaattttttgttcctgtcgaaagtacatatttttttac
tttctctgacaggaagtatttttccaagtccggaatattgtgtgctgttgcatcatcttc
agactgaaacacgaagtcgccatgccaattaaattgctgatttttcttttgacacaattg
aacatcgccatcaatttgagtaaatttctttgttaaatttttctccattgtgacaaattc
aacgccctttttaggtaaaaagtatcctccaggagcattgtcaacaagaaaatctttcat
tactttttcaagcggtataggtaatgggaattcaaacggttttgataaactcagatcccg
cctaaagccaaccacaaataatctttctctattctgtggaattccataatcttttgcatt
caatactgcccaagaaaaatcataaccaagctcattgaatacttgttgcattttcttcca
ggttcgaccgctatcatgtgttgtaactgcacggacattttcatatataaagactttcgg
ttgtatttcgtcaattagccttgcatattcataaaatagcgtgccacgggtatcatcaag
acctctctgtttaccaacgaatgagaaactctggcaagggctaccacctacgaataagtc
tacattccctttatattgtctcccgtcaagaaacgccacattccaatgaaaatcgttttc
attgacactgtagttagccatgtatgattgcttgactttatttctcttttcctggccagc
atagagtgaatctacatatttctttcgagccacccagtcttctcccaaagattcaagttt
tttttgtactgcaatataatttatcttctcatggagttggctaactcgttgtgaaaggtc
ttgaacctttcttacaattttctttccgctgcatgactctgaataatcatatagacattt
aagattcgtagaaataggtttccagtttatctcatcagaactcttaaaatctattgcctt
tccaagagaatccaatgggttgtcttttttgaaatcgttaactacctctaaaataatttg
catatttctgaagagttgctgctcagtcgagccactcattaattcatctttgaattggtt
atattctttgagtctcgctttttttacatttttacaagcggttatatcgttaagaatatc
aatcaaaccatccggcattgattcttgttttctaattacggaaacaatggaggtatattc
tgaaatagcctcttcgagcattccaatcaattgtgttttgtataaattctgtacactatc
attctcatgaatagaatcaactttgttttcaagctcagaaagttcctcctgtatatcatc
aagattcattccaacttctttagttaaaatctcaatatcgccgttatcgcaagcaaaaat
tattttgtgctctaactgcattctatctaatgcgtgttctattgcgccaataccgctgaa
cacggttgcaagtctaatcaagccactatcctccataataattaatctattatttcttct
ctaatatcaaaatcgatattgttcttcttacaatacttatctattaacttcattgttttt
agatttggcttcgctttactcgtttcccatcgattaattgtggcataagaaacaccgatt
tctctagcaaagtcttcttgtgttagcagagccatccgccttatcttttttatatctttc
ggaaaactcatatctgaaactctttcaatcatatctctgacttttatatatcaaaaatat
atcatttcactatattttttcctacattttaatgacagtataaaaagtttataaatgaca
gcatttctatcttctcaacgacctaaaatgcacacaaacaacaattctgttgctttaatg
gtgaaatcagcaggtctgttgttacagagtaaaaagttgtatgtatatcttagttttcat
agggactaaaaagaggttttagaggtaagtcaaatattaacttgtcgcttctaagcctcc
tgaccttaagcccttttagctactttacttatccactcttgacatcaaacagacgcactc
aacgtgcttggtgtgaggaaacatgtcaacaggtgtcacgcgctcgatggcaaatccgct
gtcgagaagaaccttgaggtccctagcttgcgtcacaacgttgcagctcacgtacacgat
tttcttctgggctagctgggcagttgccttgaggaaggtgggcgttgaacccgcgcgagg
cgggtcaagaataataacgtcaaagttctgaccgtcttttgccagagcttgcatgtagcg
agtggcatcgtcgcagataaattcggcttcaagtttgttgtttcgagcgtttctgcgagc
catttgaatgttgttttcaacctggtcaacgccagtgagtaagaggttgatgtcttgagt
ctcggcggcgtgtgccaagcaaagtccaatggttcccgtgccgcagtaggcgtcaagaac
tcgcaggttgctggccggtgcggaagtggctgcctgagtggaagcgtcggtctgcgtagc
tctggcctgcgcggtgccgacttgcgtagtgctggtctgttcggagccagcaagcgcgcc
gtcgatggccagctggtagagcacctcagtttgctgagggttggtctggtagaaactggt
tgggccaatctcaaatgtgcagcccaaaagcttgtcactcatagacgttgagccccaaag
cagacgggtttctcgccctaagattgcgttggtgcgcttctgattgacgttcaagaagat
gctggtcagctcggggtgcgccttgcgaagcgcagcaataaattcctgctcatgaggcag
gtgctggccgttgaccaccagtaccagcatgacgtcgttggtggcatatccgcagcgaac
cacgccatggcgaagtgctcctttgccgcgatcctcctggtaggcgtggatgttgaactg
gccagcaagataggccacgtcgttgaggatagtacgagctcgaccgtcttctaccaggca
ctccttcgaagcaataatcttgtgcgttccgcttgcgtaaaaaccggagcgaaccgtgcg
gcccttacccggcgcaaacggcgtcgctgccttatgacgatacgctagaggctcgtccat
tccacggatgggctcgatagttacgttattgatgcttgccagcggggcgagaagttcttc
tacctgcgcctgcttacgcttaagttggataggataggggaccgaaagccattcacagcc
tccgcagctacgcgcaatagagcatgttggtgtcttgtatcccatagttcctctccaaat
cttggattactactataccgtttacaggttttaatggcacgttgagtggattgttgtatc
taatctgtttcgtctttctgtatcgttacccgtttatgcaaaaaaccgctaggctatcag
gcacagtaattttggacgagataaaggggtggattatggctctcattagcaagattggca
tcattggtgctaatcacgtcggcgctcacgttgcaaatgccctgctttaccagggacttg
ttaccgagctctttattagtgatacaaacgaagtcctgtgcaaagctcaggtaaacgacc
tgttggacgcaatgccattttatccacaccctgctcgcgtctatgagcttgatgaccgtt
atgaggagcttgctggctgcgatattattgttaatgctgctggccatattgaggctgcag
caggtagtcgtgatggtgagctcttcgtcaccactgacgaggccaagaagttcgctaagc
gcattgcagacgcaggcttcgatggcgtttgggtcaacatcgcaaacccatgcgacgttg
ttaccaccgagcttcagtatctgaccggcgccgatccaaataaggttatcggctccggta
ccacgctcgactccgcccgactccgccatgcgctttccggcgctaccggctatccagcat
cttgcatcaacgcttggatgctcggcgagcacggcaacggcatgtttgcttgctggtcac
acgtttccattggctgcctcaccctcgacgaagttgcaactcagacgggcaagacctttg
acctcccagagcttgagcaggctggtcgcatgggcggttacgtcacttacagcggcaagc
agtgcaccgagtactccattgcaaacggagctgttgaggtcatcaaggctattgtccacg
acaccaagttgatcacgccagtatccacgctgctcactgacgtgtatggcgtttccggtt
tctactcttcacttcctgcagttattggcgccaatggtgtcgagaaggtctttgtgcccg
agctctccgactccgagattgaggcatggcgcaagtcctgcgagcacgtcaagggcaaca
tcgagcagctcgattggcttgaggtagacgctcgtatcgactagcgtgacgcgaggctgc
gggctgcatcgcgctgcgggctctgcgacggacgcgaggctgcgggctgcgaccaagcca
gtgcgaacaggtaatattgcacaccgaataccgaacacaccttgggggcttctcccgagg
tgtgtttttgtgcgttcaagctgcctctctccattttttgatcggctctgattgcgagcc
tgaaaagctcatcatgtctgagtaaaacagctcagacatggcgagcaaaaccggcaaata
gctcagacttggtgcacttttccggcaaatcgttcagacatggcgagaaaatcaggctcc
ataagagtgctcatgaaactaacctcggattcaaaagtcacgtcacgaaaggtccgcctg
aaaagtgcaaagaatctgtgttttggatacagattctttgcagaaatcaggcaaatccac
agattctttggtgttatcaggcaaaagttacagaatctttgcagaagtcaggcgcgcttg
atgtaagccttgcgattcagctgcaattctcgaagagaagaacttctcgccttgcgcatc
acacgcggtcaagcgcacggtcaggcgcgcgctcgagcgtgcgaccagacatgctcctga
acgcgcaacacatgcaacaaaaccaccgcctcacctgcaatttttaaacaacatttaaat
aaaaatttctattgacttgtaatcaatgtgatatcacaatgatgccaacagaaagctcat
tgtcacaaaggagatcttatgagcaccgagaaaatcattaagtccaagagtggttggctg
ttcctgctgattaccattgctctttttgcagttgcagccctgtttttggctaattttgta
ctcagcgctatcgctgcagacagaaatcctcgtctggatccatcgttcccaagcatcatt
ggtgcactggtattcttctttgcaggaatgtttgtttcaagtggcctgttcagccttcag
cctggtcaagcaaaggtttgcgttctgtttggtaagtatattggcaccgttaaggacgag
ggtcttcgttgggcaaatccttactatgccaagactctttctacaaacgtgggcgatctt
tcttctctcgctgcaggcgttactcccagtgtaagcgtacatacctccatcatttccacc
cgtgcccgcacgctgaacggcgatgtcctcaaggtcaacgaccgcatgggtaacccaatc
gagatcgccgaggttgttgtttggcgcgtgagcgataccgcaaaggccctctttgacgtc
gacgactacgacagctacgttgctatgcaggcagagaccgcgcttaggcacgtcgcgagc
atctacagctacgaccacatggaggatgagtccgagtccaacactgcaattaccctgcgc
tccaacatcgaggaagtctccgaggcgcttcagtccgagctgagccgcaacctttccgtc
gctggtatcaccgttgacgacgctcgcctcacgcacctgtcctacgctcctgagatcgcg
caggcaatgctccgccgccagcaggctgaggcaatcatcgctgcacgtaaaaagatcgtc
gagggcgccgtttccatggttgacatggccctcactcagctttccgagaatggcgttgtt
gagttcgacgaggaccgcaaggccgtcatggcttccaaccttatggttgttctctgcggc
gagtccgaggctcagcctgtgcttaacaccggttccttgcagcagtaaagcatggcgaga
aacccatggcacctcgcaaacaatatccacttcgtgtagctccagaagtctgggaggcgg
ttgaacgctgggcgcaagatgacatgcgttcaactaacgctcaggtagaatggattttgc
gcgatgctctgagaagggcaaagcgctctccaaaagttcaagacactcgtgtgaacaaga
tagataaattggaagaaggaaactaacatggccgacaacaccccacagccacctgttcct
aacgctcccgtacctcctgccgcacccgcagctcctgctgctcctgcggctcccgtgcca
gcacctgccgcacccgtcgggtcagccgcgcctgcagcttctcctgcaccggccccagca
gtaccagctccagctccagcggctcctggcgaggttgttcccgtgttgagcgtccagcac
ttcaccaagaagtatggctccaaggtagctgtttctgacctttcgctcgacgttatgcct
ggcgacatctacggttttatcggccacaacggcgcaggtaagaccacgcttatcaagtcc
atcgttggtgctcagccatttgagggtggcgtcatttttgtggactccaagaacgtgctg
gttgaccctgttggctcaaagcaggtcatcgcttacgtcccagataacccagacatttac
gagttcatgagcggcattaagtacctcaattacgtcagtgacatctttggtgttcctgcg
gagaaccgcgtcgagcgcattactacgttggccaaccgcctgggcatcaccgattccctg
gcaaacgctattggcagctactctcacggtatgaagcagaagctggttctgatttctgct
ctgctccacgagccaaagctcatcattttggatgagccatttgttggcctggacccagca
gcaagcttcgagttgaagaagatgttgcacgagcttgccgaccgcggatctgccgtgttc
ttctcgtcacatgttcttgaggttgtcgagaaactctgcaataaaattgcaattattcgt
cagggcaagcttcttgctgcaggtaaaacggacgagattcgaggcaatgcttctcttgag
gaagtcttccttggtcttgaagccggcgcgcctggcgtttcttctgagattgcacaggat
atggccactacaaaggacggtgccgctgttcagtcagtcattcctggcacacctgtagcc
gctgcacctgcagcaccagccgcgcccgaagcacccgctgcacctgcagcaccagccgca
cccgcggcaccagcagctccaactgtacccggcgcaccagttcctccaggcgctccagtt
cctccctccttccctaaggagaactagtcatggcaaacaacgttccacaggctcctcagc
gccccgatgtgcctgagcagaacctgcaactatcaggagatgtctttattccagctcaag
taagtgctggtcaagttcctgttctcgatcgctctgagctcaaactgccttccaatctca
aagtgttttggatgctgcttaaggttcagatcaccatgatttggactacgcaggttatag
gtgctcgaaagaattttgagaaaaaggttggcgcaaacgctctgcctattgtcggtggta
tttttgtagttgttggcacgctcttcatgatggtttacatttacggcattgcgacaactc
tagccattgctggcttcacaaggctgcttcctctggcaggaattcttgttggcactctac
ctggtattattttgacgtttgtaaaggccaatggcgtgctttttgcgtacaaggattacg
actttatcatgtcgcttccaatcaaaaagagcaccattatttattctcgcgtagcagctc
tgtatgctgcagagggtatctggtctattgtcattatgctgccagtctttttggcttact
tcacctttgaggctgttacacttccacgcttgattggtgccttgttcgcgcttcttcttg
ggcctaaccttgcggtttctgctgcaattctcttggcttttgtggttgctgcccttgctg
caaagctgcacttcaagtcactcggcgtggttatcggcggagcgttcggtcttctattta
tggtcgcttatctgttctttatctttacggtatctttcaatgcagacaagtttgccccag
gtgtggtgggtaatttccgcgacaccgtctttagcgttgcaagttcagttggcgtagttt
atcttccatcgctgtggattgcggatttctttaactccggctcccttatcagtttcttac
tgtttgtcctggtttctgttggtgctcctgcggcaattgtggcaatcatttctcgcttca
acgaccgcattaatgcgctggtaagcgaggataaggtacagaagaagttcaccaccaaac
agatttccaccaagtccgcgacgccttttgttgctctaatcagaaaagagattcagacca
tcacaggttacccagcagtctttataaacatgctctttggctgcttgctgatggttattc
tcgcctttatttctctgttctttagcacgtcgtctatcgtggcctactttgttcctgcgt
ccgaggtcccgcgctatctccctttggcaagaaccatctttggcatggtaaccacctggt
ttggcacctcgatgttctgcgctgccaactccgctgctatttcgtactcgctggaaggcc
gctcaaactggctgatggcaactatgcccgtttcttcaaagcagatttttggcgcaaaga
ttgccgtgaacatgctttacgtgctcatctttagtgttgtgactcagattttcttcctga
ttcctggtcacatcacccttgaaacggcgctgagaaacgtcattctgccgctctgcattg
tgttcctggggtctaacgttggcctggccattgatattcgccgaccaaactttgactgga
cttctgttatcgatatcaccaagagaagcctttcggtcaccgtatcctctcttgtgggca
cgctgggctctatgtttgttatcggcggaacgttcatgatgatgattgctccggttatcg
actcatttagctcgtcaacgggcgtggttaacgagacgctgccaaacattatctttgtca
cgctgtcgctggtgaacgcaattgttggctatctgatctttaacaacaccgttcaccgag
gagttagaatctaactattgtgatgcacgcgggtggcgttctgcaatttcacgccaccta
cctgcggtaacagttcaaattcttctgccgagaagaaactttgagacacccaccgtatgt
cgtttatcgaatggggggtgtctctttttacgctttgcggtacggtagggtggctagagg
ttttcttgttcggtaagtagcaggaagggccgaagcatatcgcgctagactcgggcgcgt
actatcggctgaccttctcggctgcttgccgcagtcagaggaggcatcatggccgaaaaa
aatgtttctaaggtaaagaatgtggtcctggtgggccaaggtggcgtgggcaaaaccatg
cttgccgaggcaatgctgcatctgacgggtgcaaccactcgtttaggcggccacgcaggc
acaaagcccacgcttgattacgattcacaagagtcagagcgcggattctcaatctctact
actatcgcaccaattacctgggaaaatacacgcattaacgtgcttgatgcgccgtgctat
cctgactttgtaggtgacgcctattcggcaatgagcgctgtcgagactgcgctgtttgtt
gttgatgcagctagtggacctggcactataaccaccaggctttggtttgccgctgaggac
ctgtctctctgccgtgcgttgtttatcaaccgcctggaccgccctgatgcagactatgag
actgcgatggctatgctccaggatcgttttggctcctcgcttggtgcagtgactattcca
atgggttccggcgaggcattctccggcatcattgacgttgtccatcagaaggctcgtaag
ctggtagatggaaagcctgaggtcaccgatattcctgctgagttccaggcagaggcagaa
gctgcccgcgccgctctgaccgagctggttgttgaggccgacgatgagctgatgatgcgc
taccttgagggcggagagattacgcaggaagagcttgagggtctgctgggcaaagctctt
atggagcgcatttttgttcctgttttctcgggctcttgcgtccgcgaagagggcgtcatc
tccctgcttgacgccgttgacggctggttcccaactatgtctgactttggccgcattccg
ctggtcaacggcgagcagcttgatatttcacctgatgacgagcgccctgttgcgtttgcc
ttcaagtcgctgcaggatccacagaacggcaagcttacctttgtgaaggtgcttgcaggt
actgtttctgcaggttctgagcttatcaacgctcgcacacgcaagcccgagcgcctttct
cacctgtatcgtatgtgcggtaaagaaacggctgatgtgagcaccgccgcagccggcgat
atcgtagtagttccaaagctcgaggccatgacgggcgacacgctttccgttaccggtaag
gttgaggctgccgcattcaggttccccaactccctgtaccgcacggctattgagcctgat
gagcgcggtaccgagggcaagctcttcgcgttcctggagaaggccgccgacgctgatcca
acccttaaggttgagcgtgacgaggacaccggccagaccattgtttctgcaatcggcgag
gcacaagtagccgttcttctcgagcgtcttgagcagcgagccggcgtttccgcacataaa
gttgcgcttcgcatcccatatcgcgagacgatccgtcgagttgcaagcgctcagggtagg
cacaaaaagcagactggcggctctggccagtacggcgactgctggctgcgcatcgagcca
aacccagatgcaggctacgagtttgtggacgaaatcgtaggcggccacattccacgcggc
ttcatccctgccattgataagggtgtccaggagaccatgcgtgaaggcgttttggctgga
tatcctatgattgacattaaagttgcggtttacgagggctcttaccacccagtcgactcc
aacgagatggcattcaaaaccgctgcccgcattggtttccagaaggctgttgaccaggca
gaacctgttctcttggagccaatggcccacctggagattaccgttccagacagctacgca
ggttccgtcatgggcgacgtttctgcttcccgcggtcgcgttgagggaatgtcttccggc
actggtgtttccgctggtgaaactaccattaaggcaacgattccatacgctgaggttacc
gattacgctacaaggctgaggtccctctcgcgcggaacgggcgaatataccgttgagctg
gcgggatacgagcaggtcccgcacgacatccaggctcgtcttgctgccgagtacgccgag
cgtcgcgccgccggagagcgttaaaccgcaggtagacgtactctgcgagtacggcaggcg
ccgcgaacgcgaaaccacaggtagatgaagcgtttcaagtacgaaccctcgcatctttca
ggtgcgagggctcttttacgctggtgcaatgcgtctagcgttggttttttaggttttgcg
cacaaatagtgatgctttttgtttcttactgaagaatcgtctagctcttaaacaagataa
ctgggcattaatcggatagctagaccgcattctacctgatatgcatttctatgcataaac
tttatctaatatgctgaaaaatgaatagcaagatataaaagattaaactataggttaatt
ccgcacctaaggaacacacctatgtcggatattctgctcaattacgggcatattgcacat
ctaatgacgatattctgcacatttcaggcgttttaagcgtcatgtatacgtctttttgac
agattatccgacataggtgtgttcagccatcttcaaccatcgtcaaccatcatcaaaaca
gtgcaagcagctaatgatgttgcccgtacggtatggttgatcgtgggcggaagcttctag
aacttacttactcatgtggcttattttcttgcctgtcggtattgcgtggcggcgatctgg
gtacgtatttcagacaaacagcgttgagatggcgatgttattcgtgacagtagtttaaat
tcaagaaaggccgcacatgtacctagagaatatcaatggaccagaagacgtaaagaagct
gaatgcggaggctcgtgcagtacttgcgcaggagattcgcgacaacttgctggtcatgga
gtcaaatcatggcggccactttggtccaaactttggcatcgtcgaagcaactatcgcgct
ccataccgtgttcaattcgcccgttgaccatatcgtttacgatgtctcgcaccagacgta
tccccacaagatgctcaccggccgcaagcaggcatacatggatcccgcgctttacgactc
ggtgtctccttacaccgatcccgccgagaccccgcatgacctcttcaaaatcggccacac
ttccacgtccatcagtctggcgcttggcctggcaaaggctcgcgacatcatggacggcaa
ggagaacatcatcgcagttatcggcgacggatccatgtccggcggcgaggctcttgaggg
tttgaacgttgctggtgagctgaacagcaactttatcattgtcttcaacgacaaccagat
gtccatcgccgagaaccacggcggcatgtacgaccagttcgctgagctgcgccgcaccaa
cggagctgccgagaataacctcttcaaatcgatgggcctggactacctgtatgtcaatga
cggcaacgacatcgaggctcttatcgccgcatttgagcaggtaaaagactcaactcatcc
agtcgtggtccacatcaatacgctcaaaggcaagggctacgctcccgcggaggcaaacaa
ggagaagtggcactggcacatgccgtttgacatccagactggtcagagccctgcatccgg
ttcttccgagtcgtatgccagcattttcgcagaatatgccctcaagcgcgcaaagactga
cccaaagttcttggtgcttatgtcggctgttccgggcctgcttggccttacgcaggaacg
tcgagaagagctgggaaagcactaccttgacgtgggcattgctgaagaaactgcagttgc
aatggcttccggcgcggctcatgcgggcgcacacgtgatttggggctcaagtgcaacctt
cattcagcgcacctacgaccagctaactcaggacctggcactcaaccagaaccctgcggt
tatcgtgggttccggctccattaggggcttgatggctgccactcaccagggcctcagcag
catttccatgatcgcaaacattcctaacatggtgtatctcgcgccgtccaacgccgagga
gtatatcgccatgctcgactgggcgcttgaccaggacaaacaccccgtctacatcgcaat
tccttccggtcctgtgatccatgccgagggctccgtccgcacaaacttcgacgccctcaa
cacttacgaggtcacgcgcgagggctccaaggtggccgttcttgctctgggcgatttcta
cgaccttggcgagaaaaccgttgaggccctcagctccaccttgggaattgaagccacgct
ggtcaagccatactttgcctcgggcgttgaccagaatctgctcgacaacctggtaaaaga
ccacggcgtcatcgtgaccattgaggacggcatcatcgagggcagctggggacaaaatat
agctagctacctgggaacttcttccgcacgcgtgctgaactacggcgtcaagaaggcttt
ctacgatcgcgtcaacatcgcggaccttatgcgagaaagtcatttggatcccgagctgat
tgctgcggacatcaagcaggtgctgggcctgtaggcgtgtcggcgctgctgcctcggtgc
aagcctcatctgtgctgtgtaccgttgcagcattgtccgcacttcttgacatcacatcaa
aactgcaacaaaaaagaggggccgcatctgcggtccctcttctgtttcaagtaaatgtgc
cgttgcagcgccgttgcgacctgccgtcaggcgcgtcggtgtgcgtcgcgcgacgttcag
ctaaaaccttaagccttaagagcgcggcccatagcgtcagcctgaacgatagctgcatag
agctcgtcaggagtgacgtcgccagcaaggttgtggatggtctcgccaggaacgcaagca
gcctcagcgatcttcttgatctgctcgtcagtggtgatgccaacctcctcgagggtagtt
ggaagaccaacctcaaggcagaagtcctggacctcgtcgaactcctcctgaggaacgccc
tcaagaacaagctggaccagggtaccaaaagcaacgcagttaccgtgaggtgcgctgtgg
ccaccaagggaggtgaggccgttgtagaaggagtgagctgctgcgcagttaacattgtca
gcgccgacgccactcatgtagacggttgcctcgcagatagcctcaagagctggggttaca
acgttgttctcgcaagccttaattgcctgtgcaccgtaatcgcgaagggtgaggtagcac
tccttagcaattgccataccaacgcgggtaatgccggttccctcaagggaaggagactcg
gtgcggatggatgcgcggccctcaaagtaggtgcccagtgcgtcgcccatgcctgccacc
aggaaggaaacaggtgcgtttgcgatgatctgggtgtcgaccataactgcatctgggttc
tgtgggtagaagaggtacttgtcaaaggaaccgtcatcgttgtaaataacggagaggccg
gtgcatggagcgtcggtagctgcaacggtaggaagaataacgatgcgcttaccagcgtaa
tatgcggttgcctttgcggtgtcaacagcgctgccgccgccgatagcgacgactacgtcg
atgttgtcctcctcgacgatagccttcatgcggttaatctcgccgttggaagagatgcca
ccgaagacctcgtagcgacggtaatagtcgcccttgccctcgaagctctgctcgatcatg
tcgtgggttgctttgtagccgctgttagagcaaacaaacaggaagcgctttcccatgtag
cccatctctttttcaaactcgagacaagcatttttgccctgaacatacttcagtggctca
cgcattgcgcgtagcattttcataggttcccctctccggatacgttttagacctatgtaa
tttatggtaacactgtcaaaagaacataacagcaaggaaaatatttagattcggacaaag
tgaaaatctagattccagcacggaaagaatttagattcggacaacttctgtaaagtttac
gtgaacatacattcactagccggcaaatgatatccttgtagtgtcaaattttcgcactgt
ggtctttggaggacacatgcttagttctgtcgaaatcaaacccgatgtctactttgtagg
cgccctggattggaacgctcgcgagttccacggctacaccactgagcagggcatcaccta
caatgcataccttatcctggacgagaaggtcacgctcattgacaccgtcaagcgtccatt
ctccgaggagctggtcgagcgcatcaagagcatcatcgatccagcaaagattgacgttct
gatctgcaaccacattgagatggaccactccggcagcgttcctcgcattctggagcttgc
gccaaacgccgaggtctacgcaagcgcacctcagggcgtcaaggagcttaaggctttcta
tggcgagaatatcaacgtcaacggcgtaaagacgggcgatacactcaacattggtaagcg
caccctgacctttgtgcagaccccaatggtccactggccagacaacatggtcacgtattc
cgagtacgacaagatcctcttctccaacgacgcgtttggtcagcactacgcttcaagtac
ccgctttgaggacgagtccgactactgcgaggttatgaagcaggctcgcaagtactatgc
aaacatcgttctcccttacggtcgtcaggctgactctgctgttaccgcagttaagggcat
tggtctggagaacatcgatattatcgccccagctcatggcgttgcatggcgttcccacat
tgccgacatcatctccaagtacgaggagtggactaccggcaagcttgaggagaaagccct
ggttgtgtacgactccatgtggggctcaaccgacaagatggctcacgctctcctggacgg
ttttctggctgaaggcattcctgcccagctcatcgacctcaaagagactcacatctccaa
tgtcatgtatcacttcttggattccaagtatgtctgcgttggttcgcctacgctgaactc
taagttcctgcctaccgtttcttcgttcctgacttatatgagcggtctttctccaaagaa
tgaccaccgtattggctttgcgtttggttcttacggttgggctccacttggaccaaagat
ggttcaggccgagcttgaggcagcagagttcaccatgccactgcctgttcatgctatcgg
ttggcttccttccgacgaggacctggatgccgttcgtgcgcaggttaaggacctggtcga
ggctggcaagcagctttaatctagcggtatattgagcaagacccccacattcacgctgaa
tgtgggggtcttttgctgtagagggggagttaagcgggtaagaatgatgcaaacaacccc
agagtgaccccggagtgacaccgaaatgaccccgaagtggtaaaaaatccgtttagttgg
agaatacaggtttctgcatatagcgtttgcccaaataaaagtttttaaggcggtaaaaaa
tcgtcttagttggagataaattggctaattttaagttttcatttccaactaaacgggttt
tttaccttttttggcacataattttaggcgtgaaagttacgtattcatggcaatgaatta
atcgagcaagttattcaaaattctgcatcaaatattgagaactgcttgttagtcagaatt
aacgcagaaaaatataaaagcatgacattaaaatggcgggaaaaccgcagaaaagtgatt
cgcatcgcgggaaaagcgtgctgatcgtatagttgacgtcatcacgccgccgcttccgac
accgtcagcctcccagcgtttcatggcgagactgtgtcaaattcctgcagactacaaggt
agagcgcgttagagtacaatagactacacaaaaagtaacttcgaagaggtaggtgcccat
acactcgatggacattgcgttaagtattggaataactctgctgcttaccctggtaaacgg
ctttttttctgcggccgagatggccattgttagctctcgccgcgcggcacttgaggcgga
cgtggacgagggcgatccaagagccttggctgtcattgacattgccactgatcgcggata
tttcctcgcaacaatccaggtcgcaattaccctggtaggttttgcgtcctcggcatttgc
tgcaacaagtctttccgagccattcggcgcttgtctggtcagtatcggagtccacgctga
cctggcgcttcctttagctgtcgtggctattacgctgattgtttcattcttttccgtggt
catcggcgagctggttccaaagagcattggcctagcaaactccgaggcagtggccaaagc
agttgtcggccccatgacggcattcatgcagattgtgcgtccgctcgtgttcattacgtc
tgcctcggcagatgcggttaccacgcttatgggcattgacactaccaacgaccgtcaaga
ggtcaccgaggaagagctccgctacattgtcaaggattccgaggacctctctgaagaaga
aaaatccatgatccacgaggtcatcgagatgggcgacaccgttgtccgcgaggtaatggt
cccgcgcgttgacatgaccgccatggaggacactgcaactatcgccgaggtcttgcgcgt
catgcgccagacgggcttctcgcgcatccctatctaccacgagaatatcgaccgcatcgt
gggcatcgctcacatcaaagatttgctggagccagcgcttgaccagcacgatagtgacga
gaagatcgcgcgcttcgtgcgttctgctgactacgtacccgataccaaagacatcattcc
actgctcactgagatgcggacaagccgagatcagatggtcatcgttgttgacgagtacgg
cggaactgcgggtgtcattaccgttgaggacatcgtcgaagagattgtcggcgagattga
ggatgagtttgatccggacaacaagtacctgacgcagctctctgatagagagtggctggt
agatggtcgtttctcgcttaatgatgcagctgaacttggatggccggtcggggaatccga
ggagtacgagactatcgcgggctttgtgctggatttggcaaatcatctgcctcgtccagg
tgaggtttttgagaaggatggctacgtgtttcgcgtgcagtcgatgcgtcgtcgcagact
gtctttgttgcgtgtaattgccccagaaccacaggtagacggtgaatctgagccagctgg
cgaaaactctgacatatcagaaaatgaataactaaaagaatgattacaatagagtgagcc
aatagaaagaggttgaaatggcgcagttgatttctatcaaaaaagttgtggtaggaccca
aaaacttgaccgctaccgttgagttttcggctaaagcgccacgtctgacctcagaaaacg
ctgaggcaactgagcgcgtgcttgagcttttgccaggtctttccgagcacctgtgcttgg
gtgacgccgacgctcgctttggccttgttgccaacgacaccgaggttgcgcacctgctcg
agcacgtaaccgtggagcttctggccctgaccaaccttgcaggagatatgtcgtccggca
agacttccctggtggattcccgtcgcggcctctacgagattatcctcgcatgcccagacg
acgtgctggttgcagcctctctttccagtgccgtatggctccttaactgggcatatggca
accaggaggacgccgatccagacatcaatgcaatcgtctctggcctcgttgcgctcatcc
agagccttgacggcgagaagaccgatgaactcgcagactctgcggaacctgaggcggacg
ctgcaccccaggcagagagcgtagatgcagaggattacgctgccgacaactcctccgagg
acgtcgctgacgccgcagccgctgatgcagttgaggctgaggttgcagacgctgaggaga
acaacgccgaggtcgcaggcattgacgcagccgacgaggacgccgtcgcgcccgctgccg
tcgcgcccgctgtcgtcgccgagcccgctaccgacgccgagcctatcgccgacgagcttg
ccgaggcacccgccgacgagctcgccgaggcaacagctgtcgaggacgccactgacgact
ctgaggtcaccgacgtcccagatgactggaacatgattaacgttcctcgttcaaagcccg
ttcgataaacgcccttattgcggtatgattacgtacagcgttttgctgtttaacaggagg
tacttatgagcaagaagtctgctggtttctttctaggcgctatttttggtgctgctgctg
gcgctgtagctggtcttttcctggctccacgttccggcgaggagactcgcgctttggctg
cagatgctgtcaatgatgcatgggattccgcacttgattcttacgagcgcacatcaaagg
ttgtaagcactaagattgacgaggtcaagcctactgttgacgcaaagaccgatgagctcc
gcgcaaaggttgaccttgctcgcgagcgcatggatcagctccgtgagtcactttctgacg
ctgtgacctctgcttctaacactgtcgcagatgctgctgatgttgttgcagattcctttg
ttgttccagagccaactgccacaaccgctgaggctcaggctgttcgcatcgagaacgttg
agtcccacgagcaggagaacgctggcgagggctaccaggaggcataagcctcacttacaa
gcaatgtgacgggacgccttatgacgtcccgttttttatagagaggtttcacgtgaaaac
aaccgagcttctaggcgcaaaggtccttctccccaaaaagcctgctacaaagggcaagca
tgcgggagaagagcggttttccaagttaggaaaaattcacaacgtggtttttgccccctt
caaacagggtgagtcttcacaggtagtgggtgtgatggttcagaagcccgacattgctgg
catgattaagcaggatgacgcgtttgtcacgctggagtctctggagaccattgagcaggg
actttgcgtaaaggatcccgagaataacgtcgataaagcagcaatcaagcgcttgaactt
ggactttgatacctgtatcttgtggcacggtatggaggctcgcactaagagcgggaaaag
cctgggctacgtgagcggcgcagagtttgatcaggtcactggtgtggtctcggcatttct
tgtgggtgacggcgctggttcagaggcgctggtgggttcctttgccatcaagccagagtg
gctgctgggctactccaacggcgccatggtcctctcagacgaggcggcagatgcccagct
caccggcggtcttgcggcaaaggcgggcgagggttatgccgcggcagccgctaaagcttc
cgaggccacggctaaggctggcaaagctgttgcggaagctaccgagaaaggcgcgtttgc
cctgggtaagacgttggccaaggcaaagcgtgctatcgaagatgctaccgagcctgacgc
agaagacgattccgagcgaccagcgccggttgctgcagaggatgttcgcctcgagaagcc
atctgtggaggagcaagccgcggctgacaaaaccgctgcagaaaaggctgcttcggacaa
agccgctgctagtaagcctaccgctaagcccgcgagcaaatcatcttcgcaggccaccgc
taacaaggcagctaagggttttggtatgcagcttggccgcatgggcaagatgttctctga
cttcaaggacgagtttgacaaggcaagcaagtaataaacagcagttaaacgcataaaaat
aaagggcgagaagattggtcttctcgccctatttttgtgttgcagttgcgtgacgtttgc
tacaagcccatggcctgcagaatgaacatcacaatggtcaggatgatgacggtgacgatg
gtaaaccaggttagagcgttccagatgcggccgttggcgtacttgcccatgatgtgtttg
tcggccgcgatgataaccataaagacaagcagaatcggcagcagaataccattgatgacc
tgggcagccatcatgatgccaaagaggctcatgcccggaatcagaacaaccagcgcagaa
atgaccaggacggttgtaataatgccgtggtagacaggggcctcctgccagctacggtcg
gctccgcgctcccaaccaaatgcctcacagatagcgcttgcggtaatgcctggtagaacg
catgctgcaaggaaggacgcgccaaccatgcccagtgcaaagagggtactagcgtactga
ccagcaagtggttcaagtgcgcgagcagcgtcggcagcagagtcaacagagattccgcga
gggaagaggactgcaccggtggtcagcataatgaaccaggtgatgacctcggccaggatt
gctccggcaacattgtctgcacgctgtgcgggaatatcgctggtatcaaggtttttctcg
acaacatttgatgcaactaagaagatcatatacggactgatggtagtaccaatatttgca
accaacagagaaatgtatgacggttcagcggaaggctgcggaatgatggtgacgcgcaga
gcctcgccccagtctggttgagcaagcacgccagccaccacgtatgtgacaaaaatgcag
ctaattgccagtagaatcttctcgatgcggcggtacgatccgccaacggttaagagccac
accatcagtgcgctgataggcaccgagacgtacgttgggatgccaaagagctccatactg
gacgcaatacctgcgaattcggagaaggtaacagcaatattggagagcagcagtgcgccc
attgccagtgtggaaaggcgaataccaaagcgctcgcgcaccagcgatgcaataccttta
ccggtaacacagcccattcgagctgcggtttcttgaacaacaatcagcaggaagcacatg
agtggtacggtccacagctgcgagtagccaaacgtagcgcccgcgctggagtaggttgca
atgccaccggcgtcgttaccagcaaatgcggcgagaagaccgggacccattgccatcaag
atgtacttgatgctgtttttgttgaccggagccttctctttagatgcgtgtttgccctgc
tcgacggcgccctggccagccgcgtcctgcattgcaaccgcgtcttttacctgtgcattc
tcttgcgccatttacatcacgctcacaagcgagagagcgtaagagaggacgaagaatgtc
accaccgaaaggctcatggaaatcagggtaagcgtgagacctgaagtttcctggtttttc
tcctcacgatggcgaagtacggccaagaaaattggggttagcaggaaggaaataagcgta
gagccagctgctgcaccaaagatctggataatggtctggtcaaagagcgcggcgtagaat
acgcctgcatttggatcgtaggggtggaacagagcctctaacagggcatgggctgcggca
ccaaggatgcaaatgagtccgctgaccagaagacccagtagaagcgagcggaaggcaaag
cctaagatagaaggagatttctcgctgccaggatcgtctgtgaggaagaagtttgtcacg
tagttgacggtattctcgctcaagttcagtgagattggcatagtaatagtgcaaagagct
gcgaaaatacccatagttggattagatgttgcggctgttcctacaaaggcagcaatcaca
acggaagcaacccagaacaaaagccagaggttgcggtggaggaaccaaataatgttgcgt
ccacggtcaccagaatcggaatcgctcctaccgccaccaacaatctgcaggtcctcagcg
tgctcctcttcaagaacgtcaagggcgtcgtcgacggtaacaatacccagcaggcggttg
tcatcagaaacaacaggcatagccagcaggttgtattttgcaatgtttcgagcaacatcc
tcctggtcgtcctctggtgaggcggtgaccaggttcttattagcaatctcctccagacga
gtttctggctcggagacaatcaggcggttcagcgtaacggttccggacaggcggccatcc
tcgtcagtaaggtagagatagcggacggtctcaaagtcttcgtccagattacgcaggcga
tcaaaggcgtacgcaacggtctgatcctcaggaacagaaagcgcttcggacgtcataata
cggccagcggtgtactcgcgatatcccagcagctgcctaattgcgcgctgctccttaacg
cccatcaagcgcaggagtttctcggcacggtcatagctcagctcggagacaagctcggcc
gcgtcgtctgggtccatctcggacaggatgcgagatgcttctttttcgttcaggccaccg
atgagctcaactgccatggcgtcgtcgttgaactctgccattgcgccggcgcgctgttcg
tcatcaagctgggcaaatacctgactacgcaggcgagagtccaggcgttcgatgatgtca
gcaacatcagcagggtgcagctcgtccagcgttttgtgggaaacggagagcttgacgttg
gagaggtcgcgctcaaccaggtccatgtaactccacgcaatgatgcgctcttgcatgggg
tggcccatagcgcgcgcaatgcgggtgaccaggtgctctagatggggagaaaggctgcgc
agcagaccacgtgcgccaacctctgcgcccagaaggcgaagctgcgttgagctggtatcg
gaaagcttgaggtcgtttacgcggacaacacgaatgccgcgcgtatcaacaatctgcttg
tttagaatatctcgggccagaaggacttcgttaggctgcaggtacgagaaacgaatctca
gttgaaggtaccttgagcctgatgacgtcctcgtcgtaggtatcaacatacttgcgccaa
gaaatcatcattggcgtgcggccagggcccataaaagcaagggaagtgatgcgaggaaaa
acttctccggtagcaattccaaggtcagagacagaacctatcttctcgccttctgaatct
agaaccggattacccattaactgggaaagataaatcatgtgtgctccttacatgcgtccg
aagactaaagcgtggctttggcgagaaactccgcgtaattgccacggggactgcattgcg
atttcaccccttacggtgcaaatcggcacaccgcaagaggtcagcgactgtgaggtcgag
gtttcatgctgacctttctcttcatccaatagaacgtgaattgtgcttgcgaggacaatt
cacagatgtaactattttaacgattttcctgcaaggctgtaaagactcttcacataatct
agctgctcggatttggttgtagccggcgtacgagaagtacgcgaacaacggtcaaacggc
gtacgagcagcgcacggccagttcaatctgcaaggcaacgctgcacacaaaaaacccggt
acctgcgggaatgcagataccgggttgtactggtacaaagtgtaaacgaaacagctctta
gaactgtacgtttggagcctgacgagcggactcgtcggtaacctggaagcttgtacgtgg
ggaacgtccaccagcaagaaggttgtttgggaaaacagcgatgatgttgttgtagttcat
gacaacatcgttgtagctcaagcgagcgtagctgaggcggttctcggtgtcagtaagctc
tgcctggagctccaggaagttctggttagccttgagctctgggtagttctcaacaacagc
aaacaggttggtcagagcattggaaagagtgccggaagcctgcatcttctcttcaggagt
gcgtgcatttgcgactgcagcgcgagcagaagtaactgcctcaaaagtcttagactcgtg
agttgcgtaacccttaacggtgttgaccaggttagggatcagatcgttacgacgctgaag
ctgcgtatcgatagctgcccaagcgttgtcgcacctgttgcttgcgcgaatgatgttgtt
gtgaatgctaatggcccagaaaaccagaaggacaataactacaactgcggcaataatcat
gctaaatcctttcaatcactgacaatcctgtgtcagccatccatttggacaggttaatta
tacccaaaagtaaaaatctaaggcgtttttaattaaagcttttaacttgctaacgagtct
tttggtaaatggaatgctcgtccacacactgacgagaagaacgttgagctagaaataacg
tggaatggaatggaagttctgaaggtaaaacgttaagttgaggtccgccaaaaaatggcg
gagagggagggattcgaaccctcggaacggggacaccgctcaacggttttcaagaccgcc
gcattcaaccactctgccacctctccaaagcggtaatatcctaccgcataattcagtttt
ttgcgagtaggggatttagcaagttaggttttgcttcataattgagagtagacaaataag
cgtcagagtcatgaaagatttacgtcagaatcacgacagataagcgtcaggttcgtgacg
gattcgcgtcagaactgcgtaagaatcacgacagcaactagacaagagaggagcagccat
gagtaacgaagcgcaagagcctttgaccccacaggctgctcttgatcagaagtacatgaa
acttgctcttgaacaggcagaacttgcagcacagataggagaagtacctatcggcgcagt
tgtagtgtgcgatggagaggttattgccgttgcacataatcgtcgtgagattgacaacaa
tccctctgcgcacgctgagtttctcgccatgcaagaggcttcaaaaaagcttggccgctg
gaggctttcgggctgcacggtgtacgtgacgctggaaccttgcttgatgtgcgcagggtt
gatggtcaatgctcgtattgatcgctgcgtgtttggcgcgtctgatcccaagggcggcgc
aacgggcacgttgtttgacgtgagcggtgatccaagacttaatcacgagtttgcagtctc
aggcggagtattagcagacgaggcatctgcccagcttaaagccttctttaaagagcgtcg
taaaagcaaaagtttggaaaaataagaagtctggaagaactatttaaaagatattttgat
tccagcagcgtttatcagcaaagcttccagaccaatgaagattattacaagaatgagctt
tatggccattgagatactgaatacaaaagatagagacgcgcttactaatagaaataatgc
aaatgcagagattgtaatcaaaattaatttgtcattactttcagcgtcctgagcctgaac
tgcgtctccttggatattttgaacagtcacatttttattaaagactatggagagcgtgat
aaaagaatttataagcacgagaagagcatagagataccaatagttgtaagaaacgagaag
ataaagaaagcacccagataatacagtcctaaaaaatgaaactttacccgttctataaag
tgtatgaagaccagcaaaaccgccaataaaggctaataacccataggttaaatagggctg
gtatttgctcaaggttggttgtttagataaatccctgacatccgtctcagccataagagc
ctccaaagtatgccataaatactcttataaaatagtaaaataatttataagagtattata
tcacaatatggaataaatatcataaaatgttctttgaagaatggactgtaggtttttaaa
ccacctggaaaatgaagaaatcaaggtagtggctctcgggaacaccccaaagaattgggt
ggtcaggagcttgctgtcgctcttcaatttgcttgagctgcacgttagtatggtgagctg
cctcggcaattgcctgggcgagaagatttctggtcatgaagtgtgagcaggaacaagttg
ctaggtagccacctcgaggcagtagcttcatggccgcagcgttgatttccttatagccac
gcatggcgctgcgaactttgtcgcgtgtcttagtgaatgcgggtggatccagaatgatga
ggtcaaacggacctccctctgccttgagttgagcgcgatcttgagctaactttggcagat
attcaagaacatttgcgcaggtaaagtccatgtggtctgccaaatcgttgagctccgcgt
tttggcgcgcaaggtcaatggcagtttggctgacatctacacagcggacaaattctgctc
caccagctgcggcgttaagaccaaaaggaccaacgtgacagaagcaatccagcacacgac
gaccttgtgtaagctgacgaactgctcgacggttgtatttttgatccaagaaaaagcctg
ttttttgactattctccaggtcaagattgaacttgagtccgttttctgttgcaagaacgt
gagctgaaggcagagtaagagtgctttctgcaatcaagccattctcgtccggtgaagagc
atgcccaccagcctttatattgcggaagtccctctttaaggcgagagggggagtcatttc
tttcgtaaatgccgtcgattacctggccgtctgcagagaaaacttcaagtagcagtggat
agataacatcacgcagatgctccatgccaacggttcctacctgcgcaacaagtacgttct
cgtagcgatcaacaatcaagccaggaaaaccatcggcctccgagaagatgacgcggcagc
aattggtgtcgggctcagtccctggtagagcgcggtttcccatagtggttttgcggtgct
cccacgcccagctaatctttcggctccaaaacccttcgttgagcctatcgttagcgtttc
tagtcacaattctgacgcgaatcttgctcatttctgatagaagaccagttccctggtagg
ttccgttctcttcaaaaacatcaacgatgcaaccattttgagcacgctcgccactttctg
gagacggctctacacggataacctcgccctcaaagacccaaggatgtccgcccgcaagtg
cgcgagctgctttcttggtgacaataacttgaggataagggcgaagttgcttcatgatgt
tccttctcgcgagaagcgcttacaaaaggccgggcggttgtatgtgcctagcgacgatgc
tcaaaaagttacataaaaaaattgcagagagccataagagggaatattgcctgcttgata
gctgcagagcgtttgtcgggagaagtcacaaagagaagaattgcggcaaattccattgaa
caaacagcaaagataacaagcgctttacctagtggatttctgttagccatcaagaagacg
cctacgaatacctcaatggcaagaaagagattataaaatccctggttaaaagccatcttc
tcagtgctctctgcctcttcttttgtcatgttaaaggccttgagcgcaccgtcagaagtc
caggcaaatgactcaagataaaatatgaccacgtgtaaaactgcagctccaagagcaaaa
attataccagcattactaaaagggcccatgtttgattcctttactgtgttaatcgactgc
gtttgattatagattacgtgtgtcggccgtatctgccgccaaatccaaatcctttgcccc
ttgaccttgagcccgagaacatcgaacgcgttgtcttggtggtagagcgggagtcctgga
gcataatgcgcccctcatcgtaagaaaagccaggtagatcccatgttggaattaacgcct
ttgtgaaatattcaatttctctgagcggcgtaacctcgtctggccccataaacgtgtagg
cctgacctgcggctcccgcgcggcccgttcgaccaatgcgatgaacgtaatcctcggggt
caagtggcacgtcaaagttgataacggcgtcaatgccctggatatcaatgccgcggctca
taacatcggttgcaacaagaacctgaataacgccgctgcggaatcgctccagtgctcttg
cgcgagccttttgcggacggtccgcatgcataacatcaaccttgagacctgcggctttga
ggtttttgtaaatgctgtcaacgcgcgactttgtcctacagaacaccaaaacgcgctctg
gcgcaggatcaaaggagtcgataagtgcctttaagagctgcggtttttgtccctgggtaa
ctgagcacaaatgttgctcgattgttgccgcagtctgtccggttcttgcaatctcaatgc
gctctggatctttgagcagcgcatctatggttgaggtaattgacgcggggagcgttgccg
agaaaagcaacgtttgatgcgctttgggcagctgctccataatgcgatgaacgcttggcc
aaaatcccatgtcaagcatacgatccgcctcgtcgagcaccagtacctggatgttctcaa
ggcttgtatgcttcttgtcgagaagatctatcaggcggccaggtgttgccaccagtacat
cgcaacctttttgcagcgcggttatctggtgtttatagcgagcgccaccggtaacaatga
cggcctgctgaccggtggatgcgcaaacgctcttggcaacggcatcaatttgagcagcta
gctctcgcgttggcgtgatgatgagcgcgcgaggatatgtattgcgtttggcgtcgcctc
gcttggcgttatgcttggcgccgcgtccggcggccgcgttgggtttggcgctcgcgtcgc
gctccttggcgtcggggttctcggcctcatggggtttctcgacagcaatgcgctgcagcg
taggcaacataaacgctgcagttttacctgttcccgtttgcgctgacgcaacaacgtcct
tgcccgccaggacggcgggaattgccgcggcctgcacgggagtaggcgcgttgaacccaa
gtgttgctacgcctgccagaatttgctcgtttagcccgagctcggcaaaagttatttcca
tacaaacaagtatacttatgtgcaacgattagctaaaggaagttaccatgcctattaata
ttccagatggtttaccagctaagaagacactgcaagaggagcgtatttttgcgcttgagg
aagaagttgcagaacaccaggagattcgtccgctgcgcctggcaattttgaatttaatgc
ctaagaaaattcagacagaaactcagattctccgtttgatttcaaagtctcctatacagg
ttacgtgtgactttatgcgcatctcttcgcatgaatctaaaaacactgccgccgaccatc
tggtaacgttttattcaacttttgatgacttcaaagataaaaattacgacggtctgatta
tcacgggagctcctatcgaggaccttaaatacgaggacgttgactactgggatgagtttt
gtcgcattgttgactggtctcaggagcatgtcttttctaccatgtacctgtgttggggtg
cactagctggcctgtattatctacacgatattcctaagaagatgctgggcgctaagctct
ttggtatttttccgcagcgtttatgcgatgagtattgcttcctcactaatggatttgatg
aggtacattacatgccgcattctcgtcatgctgcgattgagacatcagctctggtagacc
accccgagcttgcggtgctctctgagggctttaccagcggtcctgcacttctcgccacaa
gagactttcacgagatttttgtaactgggcattttgaatatgatcgcgatacgcttgcag
aagagtattggcgcgacttccataagggtctgcctattcgcctgccggagaattacttcc
ctgataatgatccagaaaagcagccactgtttacctggcgtgcgcacgcaaacttgctgt
atcgcaactggattaactgggtgtatcagatgacgccatacaacacagacgagatacctg
cggctattacagatcttcgtcaacgtgtttccgaggctgatcctgacgcaaggatgaccg
gtaggttctaagcaggcatttgcacggtgaccgaattgccagcgcttgtaactggttgga
cgccatcaatatcataaaataatttattgatacacgcgtatgaagctacgtgtagaaaca
cgtatagagaggatacgttgatgaaggttgtaattgcttcagatattcacggcgctgccg
actattgcgagaagctcatgcaggtcatagaggaggagcagccaaagtacgttttgcttc
tgggagatctgctctatcacggtcctcgcaacgatcttcctgcagattacgcaccaaagc
gcgttattgagatgttgaacagcatttccgataaggtcattgcggtccgcggaaattgcg
aggcagaggtagaccagatggttctggacttcccctgcatggctgattacaacatcttgt
ttgataaggacccaaagacaggcaagcagttcactattttctttacccacggtcacgtct
ttggccctggcattcacaacagcgttgacaagtggcctcagacgccaagtatggacgcgt
ttgtgtacggccacacgcacagaaaagtgaacatgcagagcgctgaccacccagaggtca
ccgtgttcaacccaggttctgtgggcattccaaaggacggcactcatagctgcggaatct
acgaagacggcgagttcaggcacgttatcctcggcgagtagttgccgagcagctgccgag
cagccgtcgagcgcttgccgagcagcaaccaggctgcgttgcgctgcgtgctgcaccccg
cgccgcgcacccatacacgcaaaaggcgagaagatcgattggtcttctcgccttatttgt
gtcgctgcgtcagaggtttagtgcatagaaatagtcatgaactcatagccatgtgcatgt
cgcgagatggaatattcaaacgcacgaccatcgtcgatatagccgatttgctcaacctcc
aggaggggatcgcttgtgctaatttctagcctcgaagcctcaacctcagtaggcatgact
gctctaatgacacggtgagcgttggcaattctaagtccaatttcgctttcaatatagttg
taaatcgagtgctctagatgggtcattttaagattgggaattaggctaatgggcatgtag
gtatactcgatgacctgctcaatcccttcaacaagcctgacgcgcacaattctgtataca
aaatcttcggtagtaatatcaagagctttagcaatgtattcagagggacgctcaacttca
aaggtatagacctttgatttaacacgttcgcctcgggcagcgtgttcagccatgaaacca
tccatttgaccggagatttctttacttggcttaatttgtgttccttcttccagctttttg
acaaaagtgccggagccttttcgcctgaagataagtccttgatgctcaagaacttctagt
gccttattaatggtaattttgctcacttcatagtgttcgcagagctgagcaacagaaggc
aggcgagaataagcaggatatgtgcctatagtaatatcagttttaagatcctgaacaatc
aagtcgtacttattcatgacacctcctcaggtagcaaaattttactttgcattctatctg
atttgcattagtatactacatagaaaacctaacatatctgttttagaaagttgacatgtc
aggtttagatacttttgagaaaggatggacatgtcgtatcagttgcctgagaatttcttc
tttggtggggcaatgtctggtccacagaccgagggtaaatggcaagacggaggaaagctg
ccaaacctttgggacacctggtccaacctggacattcatgcattccacaatcgcgttggt
tcctacgctggaaatgactttacagaaagaatggaagacgatcttcagcttctcaagtct
cttggcatggattccattcgcacttctattcagtggagccgtttgttggacattaacggc
aaccttaatccagagggcgagaagtactatcaccacctttttgctgttgctaagaaggtt
ggtattgagatttttgtaaacctttaccactttgacatgcctgaatacctcttcaatcgc
ggtggctgggagtctcgtgaggttgttgaggcatatgcgcattacgcacgtattgcgttt
gaaacgtttggaaaagagattcgttattggtttacctttaacgagccaattgttgagcca
gaggtccgctacacacttggtggctggtacccctttgttaagaattattcgcgtgctcgt
gctgttcagtacaacatttcacttgctcacgcgcttggtgttcgcgagtatcgtcgtgca
aaagcagcaggttttatgcttgaggactctcgcattggcctcatcaactgctttgcacca
ccatataccaaagagaatccatctgaggcagatcttgaggcgctgcgcatgaccgacggc
gtcaacattcgctggtggcttgacctggtaactaagggagagcttccacaggatgtcatc
gatacactgcagacccgtggtgttgacctgcctattcgccctgaggacaagcttattctt
gccgacggcgttgtggattggctgggttgcaattattaccacccagagcgtattcaagct
cctgcaaaagatactgacgagaatggcattccaaactttgccgatccatatatctggcca
gaagcagaaatgaatgtatcccgtggttgggagatttacccacagggtctttacgacttt
gccatgaaggttcgcgatgagtatccagagcttgagtggtttatttccgagaatggcatg
ggcgtagagcgagaagatcttaagaaagacgaaaacggcgtaattcaagacgattatcgt
gttgattttgtccgtcgtcatcttgagtggattgctcgtgcaattcaggacggcgcaaaa
tgccgtggttatcactactgggccatcatcgataactggtcctgggcaaatgccttcaag
aaccgttatggctttgtcgaggttgatctggaagataactacaaccgtcgtcttaagaaa
tcagctgagtggcttaagcaagttgccactacacatatagttgactagaaactcgtgaaa
ggagtttgctcatggcaaaagataatggccaagcatcgtttctagataaatttgcagaag
tttctgcaaaagtaggtaatcaagttcatttgaggagcctgcgcgatgcatttgcaactg
tcagcccaatttacattttggctggtattgcagtactgatcaacaacgttctgttcccac
tcatctttgcaaatgatccagttaccttggctaatttcaaggtatggggcgcagcaattg
ctcagggcactctgagtttctcggcagttattcttgcaggcattattggttattgcctcg
ctcgtaacaagcgttttgaaaacgcaatctcttgcgttgttattggtattgctgcactta
tcatcatgatgcctcagagcattgttgccactgcaggtgctgttcttcatgcagcaaacg
ccgctgatgcagcagctgcaggagttgcacttcctgtagctgatgttgctaagcttctgc
caaccggctatgcagttaccggcgttgatgtaactggtgctttctccacttccttcaccg
gtactaacggcctctttggtgcaatcatcattggcctgctttctaccaccatcttcatta
agctctccagcgttaagcagctgaaggtcagccttggtgagggcgttccaccagcggttg
cagattcttttaacaccatgattcctatgatgttgaccctgaccgtctttggtattgctt
ctgctcttcttgcagtttgtgctggtactgaccttatgactatcattgcaacaagcattt
ctgccccactgaagggcctcatgaatgctggtccatttgcagtcatcatcatctacacct
ttgcaaacctgctcttctgccttggcattcaccagtccaccatctctggtgttctgattg
agccaatcctgaccatgcttattgttgataacatggcaacttttgcagctggtcagccaa
ttcctcaggaccactacatgaacatgcagatcatcaacacctttgcgctgatcggcggtt
ctggttgtactctgatgctgcttcttgacacctttgtcttctctaagaacaaggcttcca
aagatgttgcagcactttctcttcttccaggtatcttcaacatcaacgagccagttattt
acggttacccaatcgtctttaaccttcctttgatgattccatttgttcttgttccagatt
tgttcatcggcctgacctacctgttcaccaaccttggttggattaacccttgcgttgcaa
tggttccttggaccaccccagtcttcctgagtggttggctggcaaccggtggcgacattc
gtgccgttatctggcaggtcatcgaggttcttctcgccatggcaatttatctgccattca
tgaagatttccgagcgtgcacaggccaagcaggctgaggctcttgcagagaacgctcagg
atgcagagtagtttgtaagcttataatctgagtatcacttgaagccagccatcgtatttg
gtggctggctcatcaaaaggagatcacatgaaaatcttacttgcttgcaatgccggaatg
tccacgagcctgctagttcagaagcttcagaaagaggctgcttctcgtggtttggatgca
gagattattgcaaatcctcttaataaggcacttgagctcattgatggcgcagacgtcttt
ttgcttggacctcagattgcgtatgcaaaggcagacgttgaggccgcagcaggatctact
cctgtagctgttattcctatggttgattacggcaggatgaacgctgcaaaaatccttgac
gacgcactggagcttattaaataagcggtaaaagattttctgagctcccaggtgctcaag
aaaagagtatggggtaaaaatggatttagatgacggcatgactgctacgcaagaagcagc
ctttgagattattgctaccgttggaacggcaaagtcaatgtatattggcgctatccagaa
ggcaaaaacgggcgatattgaaggcgcacgtgcagatattattgctggtacagaaatctt
taatgagggccatagcacgcatctgaacatgctgcagcagtccgcaattgataacagcaa
tgttgagttctcgctcatcttgctccacgctgaggaccagcttatgcaggccgagtcttt
ccgcattattgctgaggactttattgacgtgtacgagaagcttcttaacaagtaactggc
gagaaaaacatgtgtgcagagacgcttcttggtggtattgagtttggcggaacaaagatt
gttcttgccacgggtacaccagacggaaaaatttgtgagcgtgaggtctttcccacaaca
gcgccagagtctgttttgccaaagattgtggactggttcaaagctcgctctattcaggct
ctaggtgttggcgcatttggccccacgggagtcaatcctgacctgcctagctacggaaag
attctctcgactcctaagcaaggttggcgcaacttcaatctgttgcaggcgttgaaggat
gaactgaacgtccctgttggatacgataccgacgttaatgcagcttgtttaggagaagca
gtttttggtgcagctcgcggccttgataacgttgtctatctgacagtaggaaccggaatt
ggcgctggcgtgctgcttgaaggaaaactccagcacggtatgctccatcccgaggctggt
catatcctcgttgaacgtgaggcaaacgatccgtggcagcagacaaagtgtccctatcac
cagaactgccttgaggggctggcatcaggtcctgctattcaagagcgctggggacttcca
gctgttgagcttaccgagaaagacgaggtatgggagcttgaggctgcctaccttgcaaaa
gccctctccacatatgtaatgtgctactcacctcagcgcattattttgggcggaggcgtc
atggagcagaagcaactgttcccgcttatccagcagaaacttgttgcgtacctcaacggc
tacatcaacactccagagatagaggacgtacagaattacgttgttcctggaggttgcgag
ggaaaccagggtattctaggtgctttggtgcttggacagcgcgcgcttggtgcgtaatta
cttggcgagaagagcgtctgtcgtgtagaacagcgttcactttgtaaagaaatggcgaga
agatcaatcggtcttctcgccatatttttgtggagtgtgagtattacaagaataaatgac
aagaaatatgtatagaattgcaaacaatgtgcgttgataaaaactaattgaatataaaaa
ctaatgaaccttttggagaattgtctcgtcttagtaagagacaaggaaaaccttcaaaaa
gggagttcaaatgaaatgtattcagtgtggtcaagaattaaaagagggcacaaagttttg
ctactcgtgcggagcaagggtacaaaatagcttttgtagcaagtgcggagctaaaatgcc
tcgtgatgcaaaattttgcggttcctgtggaagtaaaaccagcaatgattcctcactttc
aacttcagacaaatatgcgattgaaaccttgttatccgaaagcgaaaaaaagcttgtaaa
tgagctaaaaaaacaaacccctgggcttacttacaaggcacaaaatgataagtagatcaa
ataggaggataaacgccaaatgaaaatgtattgcttgaactgtaataaactctacgactc
ttctgacaagttttgtcacatctgtggaaacaagcttgaagatgaattgggctgttatgc
aattcagttccttaagggcgatcaaaatgctgtcgagaaaatctataggtgtactgaagg
ttgggtaagagcacttgtctgccaaagtcttagaggagcagatgttgaagattgcatgca
agagctctatctgcgtgcttttaaaaacatgaagcagtttaagggtcagcctgcagcttt
tagaggttggtttaatacagttgttaagtcgggcattattgattacgttagaagtcaaaa
gaggacttgggatcatcaagctgaaaagacagatgatactgaagacgagttctttgatat
tgctgatgagagcgtagagcttaatcctgaagcacgattggacaaaaaagaagcttacaa
catcatggatgtactgctcaatgaacttactgaagagcagcgtctttgtattgaactttt
ctacattgaaaacaaaaagcaaaaagaaattgctgagtatctcaacattccgttaggaac
ggttaaatcaagactgtttagcagtaaagagattcttaatacaaagattcgtgagatgga
gaagaagcaaggtatttgtctgtttggcatgtctcctatttggtactttatgtggcttgc
gcatggagaaaactccgacacaattatggcagaaacgctttcaaagatttctcatcttct
cgcagcttctggagctggtgcagcacaagtagcaggaaaagccgcgactaagggcaatac
gttagctgcaaagactgcctcatctgcaggcgctaagacagctgctacaaaggcagcagg
cttaggcgttaaatcgcttgctacaaaaattgctattggaatagtcacgttgtcttttgt
aggagcaggtatagcttactctgttggagtatttagcccttctcaacaaaagagccaaga
ggctgaagtgagcactcaagaaacaaataacaaagaggaagacgcaccagaagtagatcc
agtcaaaaaggcaatgtacgagcaatacagcgagattattgataatgcctcaagttacga
ctttggaagcgttccatcaaataagccgcgcacttatatgtacgccctagtgtatatgga
tagtgctaatcctgatatccctcaacttcttttaaagactgaatatgattacaacgtcaa
tactgtaaagatttttagtttcgataaggacacaaaacaagcttacgaggttcaaaatac
aaagggcattatagaaggagtcgcatctgcaggcggttttagaggttctttgacagtaga
taaggataaaaacgggttaattgcagtaagctgggcttccgtttctggcgatggtttcgg
ttacagatatacgctctctggtcctggtgcaatttcgaccaaagaatgggaaggcactat
tacagatcttcctgatgatatgaagggagaagaaattacttggtctgacagtagggatag
gacgtctatcgcgcaaactttctcagaggtatcaattgcagataaaaagcaaataacggt
tcagggaagacttagatatttgacattgcaagagattcttgatttgcaaggaatacaata
tcctggacaaataaattctacagagcgtgaatacgtctttgtcttggataaaatgcagga
cgttgcgggacgtgctgcatatgacagaagttataaaattatgcgtgcaacaatgattga
agttgaccctcaagatggcttggatcaatatttggataaagatataaagatgacgtattc
agttgatgatactgtgcatccgcatgacgctcgtatacccatgtattcgccttttactaa
aaatgttaccttctcggagtaacaagtagcaggttagtgtaggcataatactatagccag
tgtccatattggatgctggctatagtggtctctattggatttgtgtttacggtgagcagc
cttttgagcccgttcgttcaacgaaatctcttattgtctggtcagagtatcagtgtccca
ggtgctgctttcagaactgattgaaaccgtgcgaccgccatttgtggaggtaagggtaaa
tggctcgctcctttggcttacctgtccgttgaaggtaagctgaatgcccttctcgtcacc
tgtccatgaacctgttacatcaggctcgccaccaattcgccaaataacagtaccatcttt
ttggatgactacctccatagacttaccgtcagtgccggttccgctataggtacccaccca
tcgttgtgctttctcaagatcctttttgtctttttctttcttttcttgctctttcttact
cttttcggccacaccagacttgagcgtttcacccttctttatctggtcggaaacacgaga
gtggtatgagtcatacgttgaattaccgttggtatcattgccccagatttccttctcgtg
ctctatatcaccgagaagagcttgcagttcagcaagcttacttgcgacggatttttgatc
cacggtgtttgccgtgtctgtgtcattgaaactgtttgccgtcagtctgcgcttgtagtc
ggcgtcaaaccagtcgcggatgcttttctgtcgatctgagattgaactatttaaaatatt
tacaccagagtcgtcggtgccgttggataagcggaactgaccatttttctggtcaccggt
gatttgctctgcgatttgatcaagcttctcgtattgattgaggagttcaacgcggctgct
atcgctgtgtggatcaacatttacgctttcaatctgctcttgatacgaagcaatacgttg
ttggactgcgttacgctgcgcggcattgtcttggtgggattggaaaacccaagcaacggc
taaaactcctatgactaggacagctgcaagcaggccaaaggcaactttgcgaagtgcgtc
tgagccgtccttggtttgcttgcgctcaacggagctaggtccacttgaaacaacggtgaa
ctgcgaaggatcgaagtgcgaaattgcagttgaatcatagtcggtaggggtaaagacgtt
gatgcggtcagggtcgttgatgaaggttgtaggctcctcagcgtctgcgacaacggtagg
gtcggcgtcagtgcctgcgacggcgtccgggtcaacgacagtggttggatcgagttcagc
ggcagaatcaccggcagcgctggcgacaacggtaggcgcctcatctggggagatgtagga
gtcgtcagctggcgcctctaggagcgaggtttctgcagcggctgcgtcatcgtcacctgc
tggatactttgcgaggacggttgcgtctggatcggctgtgtctgggtcagctacgtctga
atcggttgcagtgtcagctggctcatcagcttctgctggtgcgataacctcagtagctgc
gatggagttgtcgggcgcggtttctggtgcaggttctgtggactcggcgagcgcatcggg
tttctcgacgtcagcggcgtccgcgacgtccgaaagcttctgtccgcagttggaacagaa
ctttgcgtgcttgccaatttcagctccgcagttggggcaattcatagagtcgctccttaa
atcgccagttagactcagtggcttttaattacactgggttactattgtagcgttaacagg
agaaacgccaaaatgtttttagttttaagggcggctacgcgcgtttagtgacacgcgatg
tagattcgcttcgcgtgttcaggcccgctgcttagagcagagaaacgcctgcttctgcac
agcggtcttcggtctgcttgtcccagatagatgcctgcacctctccgacgtgcgcttttt
ctagcagcagcatgcaaagacgactttggccaatgccgccgccaatggtaaagggcaact
cgtcgtcaatgagcatcttgtggaatggcagctcaaggcgatcctcacatccagcgattg
ccagctgcgacttaagcgcctcagcgtcaacgcgaatgcccatgctgctaatctcaatcg
cagagtccaaggtctcatcccagaacaacaggtcaccattgagcgaccagtcgtcgtagt
cgggagacctgaagtcgtgaggctgtccggagtttagagcgccgccaatgcccacgataa
aggtggttggatgctcgcgaacaaacagatcttctcgctgtttaggcgtttgagtggggt
agaggtcctcaagctcctgcgaggtcacaaaggtaacctctcggctgagctgcgtattga
gctgaggatagtgccatttgagctcgtcgagtgtgccacagattgcctcaacaatgcgac
aaacggcgtcttccagcgtatcggtgttgcgctcgtcttgcgtgatgatgcgctcccagt
cccactggtccacgtaaatggagtgcaggttatcgggctgttcgtcgcgacggatagcgt
tcatatcgcagaccagaccacgaccgacggcaaagttgtagcgccaaagtgcatagcgct
tccattttgcgagcgactgaactacctcggcgttcttgccaacgtttggcaggtcaaagg
caaccggatgctcgacaccattgaggttgtcgttcatgccggtaagcgggtcaacaatca
gcggagcagtgacgcgcgacagcttcagcgcagcgcacagcttggtcagaaacacgttct
tgacctgctcaattgctttctgagtatcgtaaagcgaaaggcttgaacggtagccctctg
gaatcttggtcatgtggtctccttggaagagagcgctaaaaaatcgattgcgctgatttt
gccttctttccacaaccctttggcgagaaacccgtgtgatttaaccgttttgtcaaaaag
agtaaatagtatgcacgctgcttttaatgcaaggcaacttctctgtcttgattagtaaga
aatagcagttttgttctgggacagcgcaaattaggcatgctttccagagtaacaattgtc
ttagtgtccattttgttggacacatgaaatcttatgagtatctagatttgttacaacagg
gaaaggagttgtaatgggtcttgatgcatttgttcgttgcaggtgttttgaagagggaaa
acttaaacccggtccaatacccttggaagatctttacattgatgatgaagatcatatttg
ttcaaagtttttagatcaaaagctcgaggagcttggctctgacctgttttgggaacgcta
tggagacctagagagcgattttctcgattggattgataatgcctgcgagcatgaatatgg
agaaatttgttccgaaagagttggtaatttttgcggcttgttaagcattggtgcagtttt
aagttcagatgagggcgagtcaaagtatcctctgttaaataatatgcttcctggtggcaa
tggaggtgtttatccagttgaaaaagcgcagcctactcttgatgaacttgatagattcat
agaagagcattcaaagatcccgggatatcagcttattgatgaggagacgaataaagttct
tatttcctgtgcggtggatgacggtttttgtctttacagtgacaaatatattgattatgg
atttacagaagacacaatgtatttccatcagcttaagccttcacgtatattttacgctga
ccatttttgccagattccagctgatgattttgaacagacgcataaggtggttgttttttg
caatgaaccaaataacagtgcgtcaaactttaaaatgactttaccaggtccgattgatag
tgaattagacaattctgttttaagaagcttttctgttcaaaaggcaactttagacttcaa
agaaaccggtcatttttggagactaaataaaattaggaatctccttgtagcatctataga
aacaaaacatcctatttgttggtgctaaaaacatatgggctgcgctatctgattgtggtc
tgatatcatgctgtccaaaaaagagagctaccttgcagcagccctcttcgcgtttgctct
ggcgataagaacgctgcgcttgaacgatcttctcgccaaatgctggttttctcgccagat
gttgatcttagtaggtagggttctctacctcaaccttgtcgacctcctggaaaggagcaa
gggttgagaccataacgattggctcgtcgtaagggttgttgacgtagtggacctcgccgg
gctcaatgtggatgaagtcgccagccgagagagtgtgaacctcaccgtctaccacaatgt
caatcttgccttgaagaatgtggaagttctcctccatgatgttgtggtaatgagcttgga
aatcctggccaggctggaactggaccatggcatagttcatgcgagggcctttcatcaggt
acttaggaccgtgatctccgcacctgtactcaaaatcgttctcgttgacaataaacatct
tgctttcctttcaggcgcaacttttgatgcgaccaaacgtttttcttgtgcgctatgcgt
atccgtggcgcagcggagcccggcgtttacagaccaggtgctctccacatgctcttgacc
ttgttctcttctgcaagctcaagctgactcttgtaaacatccttccactggacatagagc
tggtcgtaaacagccttgttgtctgggttgggggagaatgtcttatcccatttaacaacg
cgctttgcgccctcagcgatgcttgggtagatgcccacaccgtagcctgcaaggacagcg
gcgcccagagcagttgcctctttgacctctgggatgcggacgttcttgccagtaacgtcg
gcaacaatctgtgcccacagagaacacttggaagcgccacctgcaaaaatgagctcgctt
ggctcattgcccgtagcttctttgaccaggtcaatatggccacggacgagaagggcggtg
ttctccaaaattgcgcgatagaaggtgtacttattgaaacgctctggatcaagctcaaag
ttggtgaacgttgggcttgcgtggatccagtggatgtagttcataacgtcactgaagcag
caaagcataccgtggctaccagcaggaatctctgcagcgcgctcgttcatgacctcatac
acgtcatcaatgccgcgctcttttgcttcggccttttctgcctggcagaagccgtcacga
taccaacgcataaccagaccaggcttgaatgccagagcctcgtactgccaaatctgcgga
atagcatggcagtttacgcgtacgcgatagtctgggtctggagtgctcttatcggtgttg
aactcgtactgccagaagctaccaccaaaaacgccagcctgaccgggctcgcaagcgcca
acgccaatcatgcccagctggcaatcaccgccgccaacaacaacaggtgtaccctcagca
aggccggtctctgctgcggcgtctgcagttacggcgccaagaacttctccgcactcgatg
acctgtccaaacaggtcgtcacgcagaccgcactccttagcaatctctggatcccaggcg
cgttcttccaggctcataatgccggtggtgctgccgtttgatggctcaactgccagaacg
ccggtgagcttgtaggcaagccagtcgttgaacatgccaatcttggccgccttgttgtag
atctctggcatcttgttcttaacccaaagaagacgaggtagagcgcctagtgcataggtc
tggccactcttctggtaaatcttcttctcaagttctgggtccatatcaatgagctgcttg
acctcgtcaacgcttcgagcgtcaacgttagcgcacgcccaaatctcgttgccgtcctgg
tcatacaggaggatgccctcgcgcatgcaggtggtggaaataccagcgatttctttagga
tcaatggaggtctttgctaaaacctctttgatgcagtccagagcaagctgccagtcagca
acccaatcaaagtccatgctgccaggccaacgagggtcctcgtggtgctcccactcgcgc
tgagcaaccccaacctgttcaccgtcaacactaaagagaacggcgcgaatacttcctgtt
cccgcgtctagtgcaagaagatacttgctcatcagatcctccttgtttacgaaagaagca
gctcagcagcggtgtctgaatccgtgattagcacgttcagatagccgccgttaagtactg
ctttaattgccgtaactttatctttaccaccagcaacgccaacaacgttcttaagctggc
gaagcttgtccagatcggtgctaatgacgcgatcttcaatttctgtcttaataagggtgc
cgtctttatccataaagtgattgaggacgtcgccgacagctccctgcatcttaagtacgg
ccagctcaccctcgttaaggatgccgttgcgcaaaacggttgcgccctcaactgcggcgc
cgatgccgaccacactcatgtccgcatgttccgtcatagtggacacgtcttgcaggcttt
tctcgtcaagaagtgcatcgcgcacttggcgagaagacacaaccagtggagacggtgtca
ggaacaggtgcatggagtaggcggttgtgccaacggatggcaggtagtagctcacgccac
ctgtaaggcttacaacgttgagcgattcctcgcggttcttggcaagaaatcccagcatgc
ggctgacggtatcgccgtagccaatgttgaggtaaccatcctcgcgcaggtgatcggaga
cgtagtgagctgcgccctgagcaatagactgattaatggcagagttatccaggggagttg
ggaccacaaaagcgtccttgaggccaaagcggtcaataaggagctgttctgcggaaacgc
gctggctatcgttttttctgaagctgaattgaacaatgccctgcgcgcgagcctcttcaa
gcagacggataacttttgcacgagaaacacccatgacctcagcaatctgagcctgggtgt
tatcttccatgtagtaataccacgcagccttagtggctagtgcatatgtctgctcgtcca
tccgtcctcctgttgatacttttgtttaatgataaaacatttgtatctaacatactagac
ttcattatagtaattattctccctattaacaggaagatatactacaaataccataattgc
gtatagaggtattgcggactattgttcatgatacaatcaaaaataccattcacggcagta
ataataccgtttgccgtgacggtgctttgaagaatgcctatttatagatatcttcaaagt
gtgagattttgtacggccgtttgttatttttggtaggaggtactatgggtgaaacttttg
acatcgatatcgatgccactgacccaaagtcgcctgaaggaaaagatacgtgtgagcagt
gcgacacacttctttccgtccgcggaatcaagaagtcatttggttccaacgaggtattaa
aaggcattaacttagatttggcgccaggagaggtcatctctcttattggtggcaacggtt
ccggtaaatctaccctcatgaagatcatcatgggtatttactctgccgatgagggagaaa
tttctatcgatcgtcaaaaggttgatatctccaatcctaaggccgcacttgcacacagta
tctatatggttcctcaggagccaatgctgttccctaacatgaccgttagagagaacatca
ccattggctttgaggctccaaaagccgagctcaacaagatgctcgaagatactatgaaag
agattggctgggagcttgatctggaccgcaaggcaatgacgctttccattgctgagcagg
gcatggttgagattctccgcggtcttatgcgtcactctgagattcttattctggacgagc
caacttctgcacttacctttgacgaggtacagagcctctttaaggtagtccaggagctca
aacagaaaaacattggcatcatttacatcacgcaccgcctggcagaggtctttgagattt
ctaccagcattggcattctgcgcgacggcgttatggctatgcgcggcaaggtagaggact
ttacgcgagaagatcttgtacgcggacttcttccaccagacgctgcagagattaagaaag
agattgccgagagcgcaaacattgattacgacgcagagccaatctttgagcttgctgagt
tcactggttatggttttgctgacgtaaacctcaacatttatccaggtgagattgttggtc
ttgcaggtatcgttggtgctggtagatcagagatggctaccaccatttacggtatggata
aggtcctgggcggcaaggtatttgtcgacggtaaagacattactggcaagtccaccaaag
acgttattgctgcaggcctgagctatgttccagaggaccgcttcaacgacggtctattta
gaattcgtgacgttgctgagaacaccacaagctctctgcttgctaactcttccctgggta
agctgctgcttaaccgcaaagaagaagatagggtttctcagaactacgttgataacttcc
gtaccaaggtcacaggccttgatcaggaggtaggcggcctttctggtggtaaccagcaga
agattgttattggccgcgcattctcggttgctccaaaggttgttattttggacgagccaa
ctcgtggtattgacgctgctgctcgtggcgatgtatacgctgttctgcaggagctccgta
agcaaggtgtttctattcttctgatttcttcagatatggaagagattattgagcttgctg
accgtgcgttcaccatgtaccaggggcgcattaatcacgagttcaaaaaagaagaaatta
cgcaggacaacctcatgtccgctgcatttggattgtaggaggtgacgtatggatcttgta
aagcgccttctcaaggctaggggactgagcagcctcgcattcctgattgctctctttatt
attgttggtgcaatgaatcccgcattcttgacacctgcaacaattgctgcctgctttaac
acgtccgttgtctacacattggtcgctgttggtgtggccttcaccctgttcattggtgag
attgacgtttctgttggttccaacctgggtcttgttgctgtggtagttggcagcatgctc
agagatggaactccacttcctgttgcttgcctggtaggcattcttattggcgtagcaatt
ggcctggttaatgcatggggcgttgccgttatgaaggctccatcgctcatctttaccctg
ggtaccaacggcgttctgcgcggtattgtttacgtgtacaccaacggccagtgggttgag
aacctccctaaggagttcaaggacttctcggcagtaactggtattggtgacttcacggtt
tactactgcgctgttattgcactggttattctgattcactttgcactgacccagacccgt
cgtggtcgctggtttgcagcagttggcgataacgctaacggtgcaaccctggttggtatc
ccagctcttcagaccaaggttctggcatacgtcatctgcggcgttatggcagctattggc
ggcatcatcttctgcagccgtattggttttgttaccccaatgagcgggaacggctacgag
atgaaggctattgcagcctgcgttcttggtggcgttagcttgctcggtggcgttggctct
gtccttggtgcagctgtcggttccgtcatcatggcatccatcagctacctgttggtcttc
atgggcttctcgtcaaattacgacaacgcaattaccggcgtcatcctgattgtcattgtt
gttgtggacgccctgcttcagcaccgctccattgttcagaacaggcatgctcgtctgaac
gcacgtgtttctccaaaggcaacttctgaggttcttgcagagcagattgcagactttggt
gaggaagcaatgagccctttgggtaagaagggcggtgttcgctaatgatgaagacactta
agggatttttgtccaagggtcagacaagctggaacatgatcctcatcggtctgcttgtgc
ttgaatttgtgatttttggtgctgcaaacggtaagttcctgcgtccagcactgctgttta
ccagcattaacgataacctgccagtctttatgatctcgctttttgtaacgcttgttatgg
ttaccggcggcatcgacatccaggttgcgtctctggttggcctcacgtccatcaccattg
gcgttggttggcaggactttggtcttcccatctggggcgctgtaggcgttgcctttgtcc
tggttgttgcttgcggcgcactttcgggcttcttgattgcgtactgtcgagtacaagcaa
tggttgttaccctaggcggcagcttcctgtactccggtctggcgctgctcatctccacgc
tctccaagactgagagctatcagggaattggcggcttccccgaggactttaagtttgtat
ctaacttccagctctttggcgtcatcccattccagctgcttatctacatcctgatgctgg
tcattgcgttcatcctgctgcacaagaccaagtatggtcgccgcattaccctggttggtg
ttaaccagagcgcagctgagttctctggcattaacagccgagcagtcatcatgtccacct
acatgctcaccgcagtttccgcagttattgcaggtgttgttctgaccgcttaccttggta
ccgctaagtccgatcttggtgccgaccttaccatggacatcatcactgcagttgttttgg
gcggcacgctctccactggtggtaagggttccattgttggtaccgcacttgcttcgtttg
ttattgcattcttgcgcttcggcttgccactgtgcttcaaggtaagcccacagtacctgg
atattcctgttggtgtcctgctggttgttgtcatcgttgctcgatcggcagcaagcggaa
caaatattggtacgtttttgaaatcgctgctttctagcagcagtaaagccaaggcataag
ctttggggaaattgtgccttaggcacagacaagggaggttacctatgcaagagattactc
gtcgtggttttattggtgccgctggtatcaccgcagttagcgctggcctcgctctggcag
gctgcaataatggtggtggcgagaagaaggaagagaccaagaagtccgagggtggcggag
acgtcaagggtaagaccgtagcatttattcctaaggtcaccggtaacgcattcttcgagt
ccgcaaacaagggcgcacaggacaagtccaaggagtggggcttcaccgttgactacatcg
gcgacgcaaccgcttctgtttccgctcaggtttccgtcatcaaccaggcagttgctaacg
gcgtagacgcaatcagcatttccaccgttgacgcaaagggcgtttctgacgcactgaaga
aggcaaccgctgctggtatcgtagttaccacttgggactctgacgctaacccagaggacc
gtaccctcatggtttctcagggcaccccagagatccttggtcagatgcttgttgacatgg
gtgttgctggcctcaaggagcgcggcaaggacccagagaaggacgagatcacctacgtct
ggcactactcccaggcaaccgttaccgaccagaactcctggcaggtagctgcacagaaga
tcatcaaggagaagtatcctaagtggaagaacgtccacgagaactactactccaaccagg
acgcagagcaggcaattaccatcggtgaggcaatccttgacgcttacccagatattgacc
tgatcatctgcaacgactccaccgctcttcctggtcagctccaggctgcagagaacaagg
gctacgacgaaaagaagatcaccatcaccggttttgcttctccacagtccatcaagtcct
actgcgagcacggcaccatctacaactggggcctctgggactgcgcagttcagggtgcta
tgggctgctacgttgcagcattccttgcagctggtaacgaggtcaaggttggcgacacca
tctccatcccaagcattggcgatgttaaggttgagcctaacgactccatcgccgagggtg
caaagactggcgacaagaacaacggcgttgtcctgcttcctgagcgccttgtcttcacca
aggagaacatgaacaactactccttctaatcaaggcgtacgtttaaggcgtaagttcgcg
gctggcgagaagaccgatcttctcgccagcttatgaggtaattcagccgcagaggagggt
ggtcctcctagggcgggcactcaaagaggtgcgtccaagaggcgcgtcctctccaggaca
gcttcgctcaaagaaccgcagcttctctgtgtgctttaaggttttattgaaaggattttc
atggcagatctggacggattgaaagtagctaaggattatcacgtagacactccttttgct
aacaatcagggattttatgtaaagggtgcaaacaacctcgactggggtatgcagaagcac
ctctccaacatctttgatccaaagagcggcaacactgtaatgttcgcatttgaccacggt
tacttcatgggttcaaccgctggtctcgagcgtcttgacctgctgcttccacagcttgct
ccttatgttgactgcttcatgggcacccgtggcgcaatcaggacctgcgtttctcctgag
gtctctaagggcattgctcttcgcgtttcttctggttcttctatgctgcagtccgacctc
tcgcacgaggttgttgctgttgacatcgaggatgctatccgcatgaacgcagactgcatg
gctgttcagaccttcatcggcgctgatggccagctctccagtatcgacaacctgagccag
gtcattaacgctggattccgctacagcattcctaccctcggcgtttgcgctgttggtaag
gatatggagcgcaccggtcgcttcttcaagcttgcaactcgtatcattgctgagatgggc
tgccagattgttaagacttacgactgcgaggacttcgaggaagttgttgcagcatgccca
gttccaattgttgttgctggcggcaagaagcttgctgagcgcgacgctctgcaccttgca
tacgacgttatccgcaagggcgctcgcggcgttgatatgggccgcaacatcttccagagc
acccatcctctgcagatggccgaggctgtccgcatgattgttcacgagggcgcaaccgac
gctcaggcatgggagttcttcgaggacgcaacccactaagcgcgcacaggtccaacgggc
acgagcccgcacgacctccgggcgtaaaagcgctgctcacacgtggttttctcatgtggc
gagaaacatactgaccttgagctggtaatccgaaaggattaccagctttttttcagcagc
gtgttagcgttaggttttaggcttggcatgcaaaatagtgcggttttggcagggttcgca
gatgaaacgccgtgctcctaatcaagaaagctggacagccaggcggctccctgcctgata
tacacccatatgcataaactttatttaatatgctgaataatgaatagagaaatataaaga
atttaactatgggtaaattccgcttctaaggaacacacctatgacagatattctgcacaa
ttacggccatattacacatcaaatgaagataatctgcacgtttgaggtattttcagcgta
atgtatacgtctttttgacagattatctgtcataggtgtgttttggaggtctgaaatttg
gcccctgaacgagcggcaagaggaataacggctaaaatagtgctcagcacatagatgccc
tagtgataaaggggagccaagcatggagtttattctagatacagctgatcttgaggctgt
taagcaacttgatgagcttttgactattgatggagttaccactaatcctgcaatcatcac
tagaagtggcaagcaacctgagcaggtaatcaaagagttcgtggagtatctgctgcctga
gcagaagttctttgttcaggttgtttcaactaactatgagcaaatgctggaagaggctcg
atatatctgtggtcttcgccccgagaatacctatgtgaagattcctgttacccgcaatgg
atacaaggctattaaacagctcaaatccgagggactaggtgtcctggcaacggcaattta
ttcagccgacgaggcatttttggcggccatgaatggcgcggattaccttgctccttacgt
taatcgtatgtgcaactacggtgacggcattggccaagtttttgatcttatgcagatgtt
ggagacccacgggttgaattctaagattcttgctgcatcttttaagaataccgagcaggt
ccatgcacttatctctgcaggtattgatgctgttactcttccacctgatattgtctacac
gatgatggatcaccctggaacaaagattgctgttgatgagttctccgtcgcatggcgtga
gacttacggtagggatacgctgttctaacacgctatatacactcaacaaaaaagagcatc
tacgccagtagatgctcttttaatgcctacctgagactttgcttcaaacccaaaatttgc
gcttaaagtatttgcctcaagaacttcttatcgcttagtcagataatctgtctgccaagt
tccactgtcggagctaacggcaatggtgcggccgccatctttggacgtgatggtaaatgg
ttcgcttcgagtgctgattctaccgccaaagctaatcttgacagtattctcgtcaccact
ccaagtgccctctgtggtcttgttgtcgccctcacgataagtgactgttccatcactctt
cagaacaatctcaagcttcttgccatcggttcctatgcctgtgtaggtaccaacccattt
gttgactgcggatttagaagcctgagtatcttgcttctgctggttctccttacccttgag
cagagaagaaatcttgctcacttgatcattaatcttgtcgccaaatgaagcgtagctgta
gtctttatcggtgttgctatcccaaacagccttctcgtcctcaaggttattttgaagatt
cttcagctcagttagcttgttatttagatcagtcgcatcggagttgtctgctgttgcgct
tgcgtcaacggagttggctctaagacgagtcttgtaatcgttgaggaaccaatcaaagat
ttttttctgcttatcggtaattgagccggtaacgtccttaagatgagaatcgtcgttgcc
gtcagaaagagcaaatttaccatctttttgatctgcactgattttgttttgaatatctgc
aagctgattatatgcggcgagaagggcggacctatctccattagagataagagaatcaac
atcaacggcatcaatctgagaagagtaagacttctcaagatcagttacctcttgcgaacg
agcgttttgctgatggttcttgtagagcatccatccaccaaatccagccgcgcaaagcaa
gacaagtgctacaactacagtgagaataaccttaccggcactggaaggttttttgttgac
gttctttgtctgaggcgcgctctcgacaacagtagtgtcttcgggggtttcgacagtagc
aaaagaacgcgaggttcttgtttgcgcaatgcttggaaaatgcgtggttggagttacctc
atgctcagaaatacgatcatctgataaaaacatgtcaacatcagcagtatcttcgacagt
atgggactcgattttttctccgcaggatgtacagaagatggatccatcagtaatctctgc
gccgcaattaggacatttcatctctagaatccttacttaacggcggttccgcatttaccg
cagaacttagcgttttctggaagctctgcgccacaattagggcatgcagatgaagcgtta
ttgttgtctgcagcaggctgatcagcagttggatctactacagggtctgcgttctcctca
acaacatcagcaactggtgctgcagagttgttctgagtggctgttgctgcggatgtgttc
tgaacagctggagtttgagctggagctgcgttgaatgttgtagcgttttgctgctgagaa
ggaacagcggcggcaaaagcagccttttttgcctcattgttgcggtagaaaattaatgca
cttgcacaaatgattgcaaggtgaacaacaacgtaaatatagccagcaagagagagctca
cagccaacaccaaaagaagtagagccacctactgcctgagcgattccattcgtaatgcta
gatttggtgaggaaaagaactaaaaggttagcaattccaggaacccacaggaaagaaatg
aagttcttaaactttggagaaagtgagacaaccatcgtaacaagagagatgaaaagcgtc
acattaagaatagtggtatcaactgttcctgccttgagatagctagagatgggtccgctg
tcaccacctagaaggcttgaagacattttaagaagcgagaaaaccgaggaaagctcggca
aatgagaagctaatagaggctagtcgatcagctcgaatttcaaatacaggagctagaaag
aaaattgcacttaaaactgctgcaactgcgatgataagggacaatttctcgttgtcatac
ttgtcaagcttagcaaggtgttctttaacattgattgcttgctgattgggggatgaaact
tgttggttcatggttccttctttccttttaataacaggcgctataaatgtattatttcta
gaaactaatttgctgtttaattgcataaaacataatttgttcacgattaagcagattaaa
ctaaattaattttaccttctgcacttttacgtaaaaccttctttgctgagcatggcaatc
ctttcattgagttttgctttcaattactaagacgaagccaaactatgaaaggttcaaaaa
tatttagttgaagaggataattaagaatagtgagtcattagatccttccaactcctcaga
catcgagaaattttattagatatttctacttttgcacttgatggaactacatttgataca
actttaaagttttcagtaattgtcgctatggctaatgtccagtgttggatgaagatacat
gcttcaaaaagttttctgtcgcctggtgtgaagcctatggtaaggaaatgttgcagggta
gcttttattgcaggagaggtggagcgcagctttttaggtttggtgcgcaaaataacacag
cttagccgcgccttgctgagaaatcgtctagttcttaatcaagataaccggataactagg
ggctcactgtttgacaattagagagcgtcaatgcttgatatacatttctatgtataaact
ttatttaatatgctgaataatgaattggaatatataaagaatttaactataggtaaattc
cgtacctaaggaacacacctatgacagatattctgctcaattacggccatattacacatc
aaatgaagataatctgcacgtttgaagtattttcgacgtaatgtatacgtctttttgaca
gattatctgacttaagtgtgtttcccaaatccgaaatttgcctctgagttgatggcgaga
agccccgattttattgcaggccgtatacctgaggttttttgatattgcatattttataag
ttcggagatttgtataaaaaatttcatggcaacttttggatcgcacttgagccacattca
agatgtatttaagggtcattgctattgccattgccatgacattcttagaaattcaaaaga
tattcgagcggctatttgctacccttcccagaaaatttaaatcagcttaacagggattta
acaccccttttgttgtactagagccaggagaagggagtatctatgaaatcaaagcaagct
tgtggttggaactgccgcctacgtgtcctgcctattctatttttgctattaggatgtgca
tttgtagtctatggcgcttctcgcggagaggtccagaccgtattgggaaaagcggtacga
atctgccttgagtgtgtaggtattggttaggtgacctgcggtgaaagtactctcagggat
aaaatttcttggaaagaaagtgcgagaatttattactaaaagaggtttcgtacaggcatg
cgcaacctttctaaccaaccctcacctaacaaattttgctaagggaactatctatactgg
tcctgcaaagtcagtctgtgttcctggacttaactgctattcttgtccagcagctacggg
cgcttgccctattggagcatttcaggcggtggttggatcttctaaattcagcttctcgta
ttacatcacgggtattttgattctcattggaactttgctgggtaggtttgtctgcggatt
tctttgtccatttggctgggtacaagattttctccacaagattccattcccaaaaaaatt
tagtactaaaaagctcaaagccttgcgctatttgaagtacgccatattaattgtgcttgt
ctgggctctaccagctttgattcaaaatgctgtaggaatgggagagccttatttctgtaa
gtatgtttgtccacagggaattctcgagggagcaattccgctttctttagcagatgtcaa
cattagggcagctctgggcacgctttttacgatgaagttcagcattctggcaactgtcgt
actgttgagcatcatgttttatcgtcctttttgcaaatggatttgcccgctcggagcttt
ttattctctattcaatcgtatctcaattttgcagtatcgagttgacgagaagacctgtgt
aagctgcggaaagtgtgcgcgtacatgcaagatggacgtagatattacgaagaataatgc
agctcttgagtgcattcgctgcggagagtgcataaaggtatgccctgttcatgcgattga
tgcaaaactcctgttaatcaacaagaaaattgagcagtcggaaaaggttgccacagcaaa
gcacctggctgatttacaggcgataagctcatcaaagtaagtgtcataaaacgtgtatag
ctacgttttgtacgtagaaaagacagaaaggactacgaaatgaaaaaatttgtaacaaaa
tccctgacgtatgtcgctggtctacttatggcagttgcgcttgttggatgcagcgttggt
ggtactggcaacacaggcacaacaaccgctccaactgccgagcagcagaattctgctgca
gttccacctgaggcagcatcaaaactgcacctcaaagacggcgataccttcccagatttt
aaggcaacagatatcactactggcgctacctatgacaacaccgtctttggacagaataag
gtcactgttctgaccttctggttcaatggctgtactggctgcattcaggagatgccaatg
cttcaagaacttgctgatacctataaggacaaaggtgtcaatgtcttgggtgttaacgcc
gaagccgcatacacggacgacgctaagaaggaagccgtgaatattcttcagaagcagggc
gttacctacggaaacgtcgctcttgatcctcacagcgatggcggtcacgttatcgaaggc
ctcacagcgttcccaaccactatggttattgaccagaacggtagacttgtgggcgatcca
attaccggtggctccagcaagcttcaaggcagcgaacttcaaaagcgcgttgaccaggct
cttgctcagtcaaagtaggttatagaaacttacataccgctcacggcacacgacgagaag
aacttctcgccgtagggtttaatcggttagcatttgaaatgttgtatgaagtacgcctgg
actgagtcatttgagcttggtccaggcgcactctaatacgtgcaaatagcatcaagatgc
atttgaaagggaagaattgaaaatccttgtagtggaagatgaaaaagagcttcttgcctc
tattggagaggggcttgagctggacggttattacgttgatcttgtcgacaacggcactca
ggctcttgaaatggctcagcttgaacaatatgacctgatcctactggaccttaaccttcc
tggtatcgatggacttgatttgctgcgtacactacgagcggagcactcagagactaaggt
gctaattctttctgcgcgttcatcggtgtctgatcgcattgttggattagacgcgggtgc
tgatgactaccttataaaaccctttgcgtttggtgagctcgaggcccgtatgaggacgct
cttgcgccgcgaatatacgcatggagaagcgtctttgacgttgggagaacttcggtttga
cactacggctcgacaagtttttgttggagacgctcaggttaatttcaccaagaaagagct
cgcaattctagagtatctgatgcgacatgccggagcggttgtgagcagtgaagagctcat
gactcatgcgtgggatagcaacgtggacttattcagcaattctgtgcgtgttcacatttt
ttcggtacgaaaaaagttacgagaagctcttggatatgacccaatttctaacaaagtagg
agagggttattgctttaagagggacagcgatgactaagatacgtgaaataatcccaaagc
caatgcgctcgatacgtgcccaactcacccttcttatggtgggcttattggtgtgctgtt
gcgttgttttgacctggcttgtgtatcgctcgacttctgagctgctggaactagctgcag
ccaacgccatcaatcagggagctctttctatcgttttggatgtagatgctatcgaacgct
ctattttgtttgacgcgctgggtatcttgcttgttgtgattgttgcaggaagctgtgtag
cttattttttaataggccactataccaagccagttcaacaactctctgctcacatgaaag
aaattagcccaaatacattgtctgattccattgaaattgagggcggtggagaagagatcc
aagagctggttaagtcatttaatcagatgactgagcaactagatgaagcatttgcaatgc
agaggcgtttctcggctagcgcagctcacgagctcagaacgccaattgcggtactaagga
ccaaactagatgtttttaagaaaaagaaacgcgaacagcatgaatatgacgagcttgtaa
ctacgatggagacatacattgaccgcctatcttccatcatcactgatcttttggaatttg
cggagacatctgagctaggagaggttgaggatgtttctcttgattcagtagttaaaacgg
tcgtggatgatcttgaatcggttgctcaaaataatatgatcaatgtgcaggttaacacgc
agattgatgaacattctgaagtgaaatctgaagcacaaaatcttactgttaaaggaaatg
ccaatctgttataccgagctctttataacctggttgaaaatgccattcgctataacaatg
acaaaggttcagtcaacattaccctagaaaccaggggtcaagaaggcgtgattataattg
ccgacacaggagtaggcatagctcctgagcaaagagaacttgtatttgagccgttctaca
gggtgaataagtcacgatctagagagtttggcggcgcaggcattggtctttcactggtca
agactatcttgaagcgacatggagcttccatcacggtctctgaaaataaccctcagggtt
ctgtgtttaccattaggattccactggtagacgccgtagattccgattagtacttcactt
acgccgccgtttgaagattagatgaaatagcagcttatggcgagaagtacaatggctaaa
atagttattagtacatagatgctctagtgatgaaggggaaccaagcatggagtttattct
agatacagctgatcttgaggctgttaagcaacttgatgagcttttgaccatcgacggagt
taccaccaacccttcaatcatcactagaagcggaaaacaacctgagcaggtaattaagga
gtttgtggagtatctgctgcctgagcagaagttctttgttcaggttgtttcgactgacta
tgagcaaatgctaaaagaggctcgttatatatgcagccttcgtcccgagaatacctatgt
gaaaattcctgttactcgtaacggctacaaggctattaagcagctcaagtccgagggtct
cggcgttcttgccactgcaatttattcagctgacgaggcattcttggcagctatgaatgg
cgcagattacctagctccttacgtaaaccgtatgtgcaactacggcgatggcattggcca
ggttattgatcttatgcagatgcttgaaactcatgaactgaattctaagattcttgctgc
atcgtttaagaataccgagcaggttcatgcgcttatctctgcaggtattgatgcagttac
tcttccacctgatatcgtctacgctatgattgatcatcctggtactaagattgccgttga
ggagttctccgtcgcatggcgtgaggcttacggcagggatacgttgctctagtcactttt
acgtactcaacacaaaaagagcatctacaccatgtaccgacctcctaatcgttagatttt
ggtctaacttttgggggtcggtgcatttttactctctcgctctgtactttgcaccaaata
ttatattgtttttgtggcgttatttaattttgtgtatttctttttccagttcaagcacta
aattcatcaattcatcaaaacttggatatttgccaaagaacatctcagtcatatttttat
agtcttctttaatttcctttagacgatattcatcaggcataagtcttattgtttcggttg
tggcttgttcgtattttgcccatttcctcggatagaacttctgcttaaaatgaacaactt
ttccaagaagctcatggctcttaaacgcactgtctttatatggcgaatttgcgatgcata
ctaaatcataatagtgtcttgcatatcttttaggtattgcaagctcttcaggtctgtttg
cttcatgatgcaaaatagtcgctttctcccagaatgttctttcaggaagaacggttctca
cttttaaaaaatcaccatcaaagagcataggatatattttctgtatatcaggcacaatct
gaacagcttccgatggcgcccatgcagcaagcgttccaatctcaagtcttaccgcctgtg
ttacataagaagacttaaatgctttcggatattcaaacagcactgtctgaggatcacttt
cgtctattcttatatgaaattcctcactaagcatatctctaaaatcactttctaactgag
gaacaaattcattttttagaaagtcttccgtcttctgattagactctttattaaatttct
cttgctttgtattggagcgttcttgccacggttcatcaaagctatatccaattactctcc
aatcaaggattaaatcaatgtcttcggaaaatctgtgaattaaattgaagcattttgaaa
gacttgtgccacccttaaaggtaaaagcctctttccacttacacttagagaaaagataat
taagaacaaaacatacccaataatctttttcaagaattacctcatttataccaattttca
aagaagcatttttgatgacttgctccaattcattttttgacatctttttgtattcaaaca
tatctacgcctctgagattttcttaataacgccatatacccaggcacttgtggttttact
gtccgaaagcaattccgacttttctttatcagataattttttctttaggtagtcgatctg
ttcattagtaatcttatcttttccgattgccttaatagactgtatcaccattgaagtcaa
ggttgacattttagaaatgtctccattacttctacgcttaaattcaattgttacattacc
gaagctgaaattggcatatcttccgtctgatatatatgtccactttgccggtacttgcgt
agataagcccaataaattaagagctgtattgcccgatggagcaatcgtccagttatattt
tctggcaatggcgttcgcaacttcatccacggacggtgcttcatactctccgatcagttc
tatatatttcggtttatagtagatgcctttcataatacggataatcactttatcttccac
taaacgatttaatgtactgcgaaccgtttcatatcctgcaatatcaaaaaaatcattggc
gataaaaacctgattggattcaaaattttctatcctatttagtatttcctgcttacaatt
catctgctatgccacctcctttgcaccaaatattatataatatttggtgcaaatctcaca
acactttatacattaaatatcttctgtttcagaaccttcgatttcctcgtactcctcagc
ttctgaaaagaatcgtcttcttcaagattttcaagttcctctttctctttcttctttaca
accttgaagtaatatccaccccctaaagcacctgctactacaagggctaaaaggcaaaac
ctgtaaaggttaaaaaatatcttgtaaaaaatgagaatagtgaggaaaaggtactataac
gattcgccaaataggtagaggctccattagatttgtgaagaaaatgtgtgataagtgtaa
tggttttatggatatatggattctttaaaaaagataagagacttagtattacagtaatta
aagaaattttaaacgaacattgaactttctaagacttctgatcgtcttagtaaataacac
atacggtgtatagtcacatatagaaaggatttaaaaatgtttaagaacacaaagcagaaa
gttattgcaggagttgcaggactggcagtagtggctgcactcggtacgggctttgcctat
gccaacggtgcatttacacctgctgctactccagaggcacccgcaactgtcgctaaggct
aacgtccagcgcaacatgaagcagctcaccgcagctaatgttaccaaggctgccgctaac
cttacctttgcaggtactgacgtctccgccacaaaccctgtatcggtctctattgcagac
ggtcacgttatggtcactgagacctcttctgacaccgctgctaacaacgtctggtacgca
cctcgccgtgcagccgctcttgcagctcgccttgccgagaccaaggtcaccgactccgct
gatgagaacaaagaagcagacatcaaagatgttacctatgttgttactgacacagagggt
aatgtcaagattgcagtaaccgaggagccaacagcagatgctgtagctaccgctggtaag
cagacacctcttgacgagactaaccaagatgaggttaagtccactgttaccgttgaggtc
actgaggatgaggctaagcacatggacgaggttcagccaaccgctgacactaagaccgag
gctgagaagacctctgatgttacatctgacaagaaagaggacgctaacgcaacctcaaca
gacgctccagctgaggctcctaagaccgacaaggttttgaacgaatccactggattcacc
atgtctgaggatacccatgacggtcttgccgatgacgagaaggcaaacgttgcaacttct
ggcggcaaagaggtaactgacccaacaggcactgctatcactccagcagccccagcacct
aagcaggaggctgcaactgaggctgaagcacctgcaccagagaaagctgaaaccgtagca
caaaacgctccagagccaagctactctgcccctgcatctccatcaaactctagctcctac
actgctccttctcagcccgcacagcgagagaagcaaagggtatgggtcgttgacaagcca
gcttgggatgagcaggtcttatctggtggtcattttatcacctccgatggtcatgcgttc
tacgatgctagtagcatgactgcttatgtaaagcaacagattaaagctggaaacacaagc
atttcatactctgttgttgatgactatacaaccgtccatcacccagaagagggtcactgg
gagtaaacatcagtactaacattattactctactagcataaaaaactagtagagtaattt
tttttttgaaaaattaaaaatttttcaaaataactcttgacaaatcaaaataaattataa
tctcatctttattgataaatataataaaaattttcttcttttatcaataaagatgagatt
ataataaaagcaatttttatcgatatagaataaattaacaaagatttaataatgtagtta
agtaatgtgatgatttgtaacaaaaaactgaagaatgttattttggaatcttggtgtaat
ttttgtttatcaaaattaatttataattactttaaatataataaaaatacaatttcagat
ttctattttttcgttgttttatagttagagcgtgttgaagttttatgtacgcagtaatag
tgtttagaatagaaagtgagataagaaatgaaagttaacaaacatttgtataggcatttc
ggtgatcgatattatggattatggaagggacggcaagttagttttaaagatacttgggca
aatcatttttttaaggataatgaggtaattcaactatttaacggagaaatagtaaaaata
gaatatatcaatagtaataagaaaatttcccatactagtggttgccttggctatagtgaa
tacaaagagaaaaaatattttggatttgttcctgaatttgctgacgattttccacaaaag
aatgaattgaaatttgataatcctaataattcaagtcatggtattagagatgcttaccaa
ggagaaacactgcttggaatggatgaaaatggtaatccaattagtattggcacaaataca
tgggaaacaaaaattaacaataatctactagtcctaggtccttctggtgcgggtaaaaca
cgatatgttttaaagcctaatttacttcaaatgggttcttcatatattgttttagataca
aaaggcaccttaaaaaaagaggtaggtgatgtattacaaaaatatggatatgaaatacaa
gttttagatttttcacatgatatgagtggaaatgttggatatgatcccttaaattttgtt
cgtaggaaagattataaatctttggttggtgaaggaataaactatagagcaaatgaacag
gatgtcctcacaatcgcaaaggctatttgtcctgaaaataattcaaaagatccattttgg
gacattgcagcagcacaagtattatctgcattaattcacgcagccatagaagaaaaagga
tctgccgcatcatttgttgatgtcataagattttatgaaaattgttatgatggtgaagat
aataaaattaaagaaattaataatttttccgattctgatattgaaaaattaaatcaaatt
aaatctcagaattgctttgatttttcaactgcttatcgagacattttaaaaatacaaaaa
aagactggaagtagtacagcgtataaaataataaatagagcaaaaaacatgggagtagct
gataggatgtgggcaagtatcctgggaattctagaaggtcacttaatgacatttatttcc
agtcaagcatctcaaatgtacttacaggaaaggcaaattgattttaaacttttcgcatca
aaaaagattgccttatttgtaaccatttcagaccatgatcaaagcattcgacccattaca
aatttatttattacacaagcatttagttgtttaattgattacgctgatgagcaacaaaat
ggaatgttaccaatgccggtaagaatgtatctagatgatttctctaatcttaatattcac
gacatggcaaatattatgagcattattaggtctcgtgagatttgggtaacaattttatgc
caatcaatatcacagttaaatgagaattatgggtctcacaatgcagagagtattgttgca
aactgtgacactcaattaattttaggcttttgtgataattccactgcaaatagttattct
ttaagagcgcgaaaacaatctgtttctttacttgaaacgccactagataagtcatgggtg
tttgttagaggaagaaaaggcgagtgtattaatcgttatgacttaagtaaacatccactc
tattttgaacttggtgaagaacctcgtacagttaaataaaattatttattaaaggagaaa
aaatgaactgggtagaaacacctaaaattatcacggaaacatcaaatggttatgacagat
gtgagattcttgatgttatgtttcaaaatagagagattgagtgcgttggtgaaataacag
aatctttgtctaatagtctaagtaggcagctgcgatatttagaacagcaagatgataaaa
aagaaattaccatttttgtaaataccccaggaggaagcgttgatgatggcttagccgtaa
ttgatgtgataaatgcaattaaatgtcctataaatacaatttgtataggaaaagcctatt
cgatgggggctttaatatttgtctctggcacaaaaggaagacgatttatgttacctcact
ctagaatcatggtacatgatccgttgattatgggtggaattggtggaagcgcattagcaa
taaagtcacgaagtgatgacatgatgagaataagggagattacagcagaaattttagcaa
aatgtacaggtataaagattgatgaaatatataagttcaccgctcatgattcttattttg
aggccttagaggcagtcagcttaggttttgctgatgaagtaatgactaaattttagaatt
gtaataactaaatattttaaattgttaatgcagaaaatataacggtatgaatgtgatttt
gaataacattcataccgtttttatacctattatagatatcgttagctgatagcaaatttg
tctttttcagattcgagaatttcgagtcctagaagagatacaaatctttcaacatagttt
aagtcatcgagacgctcattttttaataaaaacattggcatcttcgcaccgtggaagtaa
ttatttcgtagatagtatgagtattttaaaacgataaatcttagaatgtctgactgattt
gtctttttaaagttatctgtgtaagatttcatttttttcaagtcggagtcagtaaataat
tttttagggcacgaagatagcaatacatttaaaatacgagtatctttaaaagaacgttcc
tgttctgagatatcaaaaaaactgttaatttgctttttgattttatctggcctatgtagt
ttatctatgttccacaagtaagcttcaatatggagtttctttaaatcattttcgttaact
gctttcgcaagtgtaagtgatttttgaaaataacccccctcagtttcttcagcttcaaca
atcttttgcctgagggtgttcaaaagatttatctcttttgctacttcagtttgttttgat
tcttcattaaatttagaatagcatcgtccgagtactccatcaaaaaattgccaggtttgt
tcaaaggacttaaactgatctatatttgctaaaacgagatgcattaggcatttagtaaaa
aatttagaagtcgaataatctggtgaagtcattcctttaattaaaacttttttaataatg
ttttgctcgtcatcggaaacgttaaattttttctcagaaaaatattggtttatttcgttt
ccgttatagtgttttaactcttttttaaccctatcattagttgtaagtgttatagattta
attttaaattttgaacacgttgtaatataaaaatacaagagagaacgaactacatctaaa
taataagtactattaggtgatgtaattaaatcgtcagattgattaataattgtcctttta
cctacgatcgtaatgtagtcgtttttaaacgtaaccgtgtcgccgtaagacttactcttt
tttggtttgaagcaataggcaagttcaattttttcttgcggtagggttttgtgagcatga
ccgattacttctaatgcgatttcaatagtaaatttactagccattttatcctccaaggat
agaataatttttggctgatatgaagttgtaattattttactagtaccttataaggaggat
aataatattttttattaaacatatatatttcattaattccaccagcggctacaaaacgtc
ggtgaaaaaatctactacaaactgacttagattatgtatataagtcagacataggggtat
aagcaaaaccgtaaagcagaaacacggtatgtgttcacggttagcttgtaccccttttca
ggtcatctacctgtggggtttctcgccaaacggaacacgtacataggaaaggatgattca
caatgggtaagattcttggaattgacctgggtactacaaactcagctatggctgtccttg
agggtggagagccaactattatcgttaacgcagagggagaccgcacaactccttccgtcg
ttggcttccgtgctgacggtgaccgcattgttggtaaggccgcaaagaaccaggctgtta
ccaaccctgtaaacactgtcttctctatcaagcgtttcatgggccgcaagtttgacgagg
tccagtctgagatcaagactgtcccttacaaggttaaggctggcaccgacggtcgcgcag
tcgttgagattgacggcgtggattacactccagagcagattagcgctatgactcttgcaa
agatgaaggcagacgccgagaagtaccttggtgagcctgtaaccgacgctgtcattaccg
tcccagcatacttcaacgatgcacagcgtcaggcaaccaaggatgcaggcaagattgctg
gcctcaacgttcagcgtattgtcaacgagccaaccgcagcagcccttgcttacggtctgg
acaagaaggaccaggaccacaaggttcttgtcttcgacctcggtggcggtaccttcgacg
tctccctgcttgatcttgcagacggcgttgttgaggttcttgcaaccaacggcgacaacc
acctgggcggcgacgactgggatcagcgtgttatcgactggcttgcagacaagttcaact
ccgataacggcattgacctccgcaaggatccaatggcacttcagcgcctcaaggaggctg
cagagaacgccaagaaggagctctccagcgctcagcaggcacagattaacctgccattca
tcaccgcagacgcatctggtcctaagcaccttgactacaccctgactcgtgcagagtttg
agcgcatcacccgcgatcttctcgaccgctgcaaggctcctgtaaccaaggcacttcagg
acgcaggccttcagctctccgacgtcagcgaggtcattctggttggcggctccactcgta
tgccagctgttcaggacctggtcaagagcatgaccggcaagcagcctaacatgtccgtca
acccagacgaggttgttgcagacggtgcagctgttcagggcggcgttcttaccggcgacg
tttccggcatcctgcttctggacgtaaccccactgtccctgggcgttgagactcttggcg
gcgttgttgacaaggtcatcgaccgcaacaccaccatcccaacttccagcacaaaggttt
actccaccgcagctgacaaccagacctccgttgagattcacgtcctccagggcgagcgcg
agatggcttctgacaacaagagccttggtaagttcaaccttaccggtattcctgctgctc
agcgtggtatccctcagattgaggttacctttgacatcgacgcaaacggcatcctgaagg
tcaccgctaaggacaaggcaaccgacaagtcccaggagatcaccatttctggctccactg
ctctgtccgacgacgaagttgatcgcatggtcaaggacgcagagtcccacgcagaggaag
acaagaagcgcaaggacgagattgaggttcgcaaccaggtagactccctggcatacagca
ccgagcagaccgtcaaagaccttggcgataaggttcctgaggatcagaagaaggctgttg
aagaggcagttgctgaggcaaagaccgcacttgatggctccgacattgaggcaatcaaga
aggctggcgagaagctcaccgaggttggacagaagctcgcagagattgtctacgcagacg
ctcaggctcagaccgctggtaacaacggcgcagcaagtaacccttctgagccagatgttg
ttgatgcagactacgaggttgtcgacgacgataagaaccagaactaatctgagtttctcg
acatatgcgcttgggtaacttggtgcagcagctggtagacaatgtgatatgactcggagg
cggctggcggaaacgtttggccgccttctacacatagggaggtgatggcagtgacaacag
cagatcagaacaaggttggcacttcctttgataacgagaataacggtgatgaaaccgtag
gtgccgtcggtgttgtgggtgatggttccgcaagtcagacgcttgatggcaacgagtccg
ctgccaacggcgcagcctatgcgggcgcagctggcatagcaggcgcaggccgtccgatga
ctgaagaagagatgattgctgaggcaattcgtcgtggagaagagacggcggaggcagaga
ttgctgctgacgctcagcgtgcagctcaggagcgcgaccgtctgcagactgagctggact
cagtctccgacaagattgaggcagcaaagcagcaggcagctgaggcaaatgatcgctttt
tgcgtctgcaggctgactgggataactaccgtcgtcgtactgctcaggagcgccttgatg
agcgtcagcgtgcaacagagaagctggtagttgatcttctccctgttattgatgacctgg
agcgcgcaattgagcacgcggacaacttgactgaccctgcagccaagcagtttgttgagg
gcgtctctgcggtatgcaacaagctcgtaagcgtcttgaacaaagagggtgttgaggtag
tcaatcctgtgggcgaggcctttgaccccctttctcaccaggcagtgagccagattgagg
acaccgaggcatatgatgaaaccgtcgctcaggtgtaccaaaagggctatcgcatgggcg
gcaaggacattcgtactgcgatggttgttgtgacccacggcggtccaaagcgcccagctg
agccagaggctgctgacggcgctggggcagacggtgcagtggcagacagcgcaaccgagt
aaacagagtagtttagagaggaggccgtgctgaatggcaggtagtaagactttttatgac
gttcttggcgtgaagcgcgacgcctcgaagtctgatattcaaaaagcgtttagaaaactt
gcagctaaataccaccctgataggggtggcgatgaagccaagttcaaagagatttcggaa
gcgtacaatacgctctctgatgataagaagcgccaggagtatgaccagatgctcgcattt
ggcggcattcctggaggtggatttggtggtcgccagggtgggttcacctataccaccaac
gtaaacggcgccaactttgccgatttctttaacggctttggtggcggtgcgggcgcggga
gccggcggctttgactttgccgatatctttggcgggcgagcaaaccgtccagttgcaggc
agcgaccttactatgtccgtaaacgtatcgtttgacgaggcatttaagggaacttctcgc
aaggcaacgtatcgcgtgccttcaactggtgaggagcagtcactgaccatcaaagtgcca
gctggtgcctacgatggcatgaagctacgttacaaaaagcacggcgagtacggcgttaat
ggcggcccacgaggcaaccttgtggttaccatcaatgttgcagctcatccggtcttctcg
cgagatggtgctgacgtgcgcatgaagctgccagtgagcatttacgaggcagctttgggt
acttcggttgacgtgccaacgcctgatggaactaccgtgcgactcaaggttcccgcaggt
acacagagtggaaagacgttcaggtttaagaacttgggcgctcctcgcgtgaaggatcct
gcaactcgcggcgcgctgtatgtttcggtggacgttaaggttccaacaaaactttccaag
aaggagcgagacgctcttcaggcgctgcttgacgccgatgagcgcagctaccgagaggag
cggtaatggctcgaaagaaggatgacggtcgtaacaagccgctctacatgattagcgttg
cggccgagctcacgggcatgcatccgcagacgcttcgtgtgtacgagcagaagggcctga
tcaaccccggccgttccaggggcaacacgcgcctgtactctcgtgcggacattgaccgcc
ttaatcttgtctcaaagctgacggacgagggtatcaaccttgccggtgttgtgcgcattt
tggacatgcgtgaacgagctctcgagaaggacgatctaattgatgagttgcgcgaacgca
ttcgcgtgctagaggatgagctccacgagtaccacatgcgcgagcgcattacctcgcttg
tccgttatagcgagaccagcccagagatggtaatgcaacgcctgcttggtatgccaagct
ccgctccttctgacgctaacgccgagggcgacctgacgcagccaaaggaatcgtaagacg
acgaggcaaatgctactagtaagatgaccagctctccgcgcgtaaatgcggggagctggt
ttttgattaccatttaccgaataccgaataccgaataccgaataccacatgcagtcataa
cctttttaaaatgaaatttcttttaagggagatggcatgcttaaatacctttacgctcaa
caaaagagcaaactaatattctttgtagtcttctctcttttaagtagtttgtttgaaatt
gcactttcatttgtgatgcttcaatccgttaatcttgccatggatggcaatttgtcggac
gcattgaatgatgggctctggtttgccctctatatattctgctattttattgtcgactta
atttgcaggcgtttgcgctggtcagttatacagggctgtcaaacgcatctgcgtgatgag
ctgataaaaaagatattcaatcgttcaattcctgagttccactcattcaatacaagtcat
tggctctcaatccttactaacgaccttgatttacttgaggaaacgtattttcgtgtcttt
attgatctcttgatagatgtcttttctggtgtagtaagcctaatactcttgctgtttatt
tcaccgtggcttgtactgttcattttgtgcatgatagctgttcagatgtttgttcccaac
acaatgtccggaatcatttctaataaacgaaaagcacaatctgagtcagctgagcatttt
attgctacagccaatgagcaccttgaagggtttgatctgctcagaagctttcatctaaca
gaggcctcacgggttgccatgagcagtgcgaatcaagcttgggagaagcagaaatttggc
gctcggtactttagttctttagctcgcttactttcatttactgtgggtcaaattatttac
attggaatttattttattggcgccattcttacccttaatggattaatgacagtaggaatg
atggtggccgcatctcagcttgtcgtctacatagcaaatcccattcagaacataagcgac
tcaattactgatatgagaagcgcaaaagagattattactaaaatacaaacgcttcttaat
gaagctccaactacagaaagtgggacagaaaatacccctgagcactttacaaatctaacg
gtcaatcatgtttcgtatggctacgacgaggacaaattagttttatcggatattagtttt
actttggaacgtggcggaaagtatctactagaaggaagttcgggaagtggaaaaacaaca
ctaatcaaacttttaacggatgctctgagcccagataacggagacatttgtttggatggt
gtgccaatcaagcaattcaaaagtgagcaatatgctcgatttataatcccttgctctcag
caaacgtttatttttaacgcgactatcagggataacgtaacgttgttttgccatgacttt
acggatgaagaaattattgacgctattacaaaatcgggcttttctgagattcttactaga
tatccagacggaattgatcatgtgattgatcaagctggaagcagtctttctggtggagaa
cgacagaggctcgctcttgcacgaatctttttgtttaagccacaaattgtgatttatgac
gagagctttgctcatttggattccgattctgttcagagtctcattgatttgatcttaaaa
gatgatgagagaaccgttgttatgacatctcatcaagtgacccctgaaataagaaagcgc
tttcactctcttgttctaaaagacgggaatattcagtcagaaactgtttaatcagcgctc
cttgacctagttgtaatacgtgaatacaatgatataactaggtaaaggagtgattatgga
cagcattgtaactgcccgtattcctgttgaagttaaaaatcaggtttccgaggttcttga
atcgcttgggtcaaacaccactcagctgattaatgcagcttttgaatatgtgctggtgac
aggcaaacttcctgatgcccgtgaagaatcttccttggaatcttcttctaaaggggtttc
tcgtcaattgagcgagaaggacaaagaagaactagcgtcactttttggaaagatttctgt
tcccgcaccggcgtcattttggaatgatttaggggacagcacctacaaagaggcaatcag
tgagtggaggtcaagtgactatgaagctcttgattgacactaatgttttgctggacgtct
ttttgtgtagggaacagtttgttgctgatgcaaaaaagcttttcataatgaagcagttta
gggatgctgagttgtggatagcagctcagtcatatacagatctctactatgtgggcgcta
aggctcacggctctgctcacatgcaagaaatcctaaaagaagtatttccactgcttaaca
tatgctctattgatggagcagatatttcaaatgcgctttctgagcagtgggaagactttg
aagactgtcttatttggcgcgcagctaagaagataaaggcagactatattgtcacaagaa
atacggcagattttgttcgatcggatataccagtgcttacacctgccaagtttttctcga
caatggaatctgagcaaaatctagtctatgaagaggctgaattttagaagctttaaggcg
cggaatagggctgcaaaagcttaaagctaggtaacgcaaaagctcagcatagtgcgataa
gaaaatctactacaaacacacttagatatgtattaaaagtcgtgcttgggggtatataga
atccgatgaagattcagtccccggcacgattttgtttggggtaggagggtgattttatga
gactagataaatgggccgtaaccgcccaggaagcactgcaggcagctcttggtattgctg
gcgatgcagaggcttccgaggttgcaccaacgcacctgctcaaggcgctgctggacagca
atgagcgcaacctgcgttctatcttggagaagattggcgcagatcctgacaccattgcca
cgcaggcagaccaggcaatttccaaggctccaaaagtaagcggagcacagattggcattg
gcaacgaccttctcaaggttatcaacgaggccgagaagcttgccactaagctgggagatt
cctacgttacctccgagcatctgctcactgcgctggcaaacgacaacactgatgcaggta
ggattcttcgcgacgccggcgtaaccgctaagcgcgttgaggaggtctacaacgagctgc
gcggcgatgagcgcgtaacctctcaggatgcaaagccgcagtttgaggccttggagcagt
acggtcgcaacgtgaccgaccttgctcgtcagggaaagcttgatccagttattggccgcg
ttgaagagattcgtcgcaccattcaggtcctgagccgccgcaccaagaacaatcctgttc
ttatcggcgagcctggtgttggtaagaccgcaatcgtagaaggcctggcagagcgcattg
tttctggcgacgttccaagcaccctgcgcgataaagagcttgttgagcttgatatgtctg
ccctggtagcaggtgcaaagtaccgtggtgagttcgaagaccgcttgaagagcgtggtaa
aagaggtggccaagtctaacggccagattatcctcttcatcgacgagcttcacaccatcg
taggcgctggcgcttccgagggatccatggacgctggtaacatcttgaagccagcgcttg
cccgtggcgagcttcgcgcaattggtgctactacgctggatgaataccgcaagtacatcg
agaaggacgctgcccttgcacgtcgtttccagaccgtccttgtctccgagccttctgttg
aagacaccatttctatcctgcgtggccttaaggagaagtacgagcagcaccaccgcgtcc
gtattacggactcagccctggttgcagcagcagacctctctaaccgctacatttctgacc
gattcttgccagataaggcaattgacctggtagatgaggcggcatcaaggcttcgcatgg
agctggattctatgccagcagaaattgatgcggttgatcgtcagctcactcagatgcaga
ttgaggagcaggctctgatgaaggaggaggacgctgcttctaaggagcgcctggaaaacc
tccgtgcagagattgcaacgacgcaggaaaagcttgatggcatgaaggccaactggcaga
atgagcgcggagcaattgacctggtacaggacttgaagtcccagattgaggacgcaaaga
cgcagatggagcgcgtgacccgcgagggtgatttggcgcaggcatctgagcttcgttaca
gcactattccagagcttgagcgcaaatacgatgaggcagaaaaagcccttctcgctaagc
aggaagacggcggaatcctcaaggaagaggtcaccacggatgagattgccgaggtagttt
cttcgtggactggcgtgcctgtttctaagatgatgcagggcgagatggacaagctcaaga
accttgaggaccagcttcacctgcgcgttattggtcaggacgatgctgtttccgtagttg
ctgcagcagtccgtcgttctcgcgcaggtctggcagatccaaacaagcctctgggcagct
tcttcttcctgggcccaaccggcgtaggcaagactgagctagcaaaggcgctggcagagc
tgctatttgacgacgagcgttcgctgattcgcattgatatgtctgagtacatggagaagt
tctcggtccagcgtctcattggcgcacctccaggatacgtaggctatgacgagggtggcc
agctcaccgaggcagttcgcaggcatccatactccgtcatcttgctggacgagatggaga
aggctcatcctgacgtctttaacatcttgctgcaggtactggacgacggccgcctaaccg
acggtcaaggtagggtagtgagcttcaagaacaccatcattatcatgaccagtaacgttg
gttcgcagttcattgctggtgccggcgcagagggcttcaacgaggagtccagaaagcagg
tcatggaggcgctgcgtagctccttccgtcctgagttcttgaaccgtatcgatgacgtgg
taatcttccagcctctgggtcttgaggacattgagcgcattgtggacattcagctcaagg
atgttcgtagcaggcttgctaacgagcgcatgacgctggaactttccgaggctgctaagc
agtcgctggctcttgacggtctggatcctgtttacggtgcccgtcctctgaagcgactga
ttcagcgtcgcgttgtcgaccaggtagcaaacttgattattgcaggtgagctgcatgagg
gcgatactgttctggttgatactgacgagaacggcaacttggttgctcgcaagaagtaag
tgaggctgcgcatgtgtgacgaggtaaacagggccgagaagcccgaagcacaggctgccg
taacggctgccccgcaggtcatagcgcaggtcaagccgcagggagcaacgcgcaaaggcg
atgatttcaagaaagcgcaggttgttgacccggagttcgcacgcgcggaaaacgaggacg
atgacggctacgacccgtattccgatcgtcgtcccgtgagcgagccgctctttgagcgcg
atccctggagctagatcaccgggtttctcgccaggcgctgtgagtgcacacgcaaaactc
tacaaacgaaagccgctggtacatgacgtatcggcggctttttgtgtggctctgagttac
gttcatgattgcgagcctgaaaagtacgccatgtctgagtaaatttactcagacatggtg
agaaaaatcggcaaatagctcagacttggtgcacttttccggcaaatcattcagacatgg
cgagaaaaacaggctccatgtgagcgccaatggagccgtcagaaaaacgcttcaaaatcc
gcctgaaaagtacaaagaatctgtgtttggaacacagattctttgatgaaatcaggcaaa
tccaccgattcttttatgtatttaggcaaaagttacagattctttgcagaaatcaggcgc
gcagcgggcggctcagttgccgacacaccgcgcgacttcgcgactttgcggctaccgctg
gcgaaccgcgcggctttgctgtttagcgaatcgcaacgccccagttggtggacatccagg
tccagaggaaatagaaaactgcggcaatgatagccaaaacaatgatggcggcaatcagcg
agcctgcatttgagcggcgctctttcctgacaaaaatgtcgcgctggcccttaggaacct
gcaggtattggccgtagtgaacgtctttgcgaaggtgagcaatctcgttctttggcttgc
gccaacctttcttcgcgtaagaacccttgctggattcaaagccagcagcctggttctcgg
gaagttcgagcttctcgcccggcatcgtaaagtcgctgataggctccactgttttgtgat
gacggtgctggcgaacgtacggctgctttgctgcgtcctcgcctgcatgctcagaaatct
cagatgacgagaagtgctgtgcaccagttgcataaagctcggcattatcagctggctggg
cttcctgctcaaaagattcagcgtattcaaactcctgctgagcgtcagaacaaggatcct
gatccgcaggtgaaacgttgttttcaaggttgttcgaggtgtccacgatggtccttttgt
cgtagtctcgcaaaacattgatataaaacatgataccgcagcgcgcgcaatcctgcacag
ttttgcttggatatttgagtggtcgcagattgagtgcgtgtcggctcgcgtgtcggtcca
cgtatcaatgcagtacataatcgcaggataatcttagtcagtaagacttagaaattttat
aaaaagttgtataaattcgtgcaagcagggtacaacagatgatgaataacgaagtgccaa
taacggcatctaccagtaaaggagtggttactatgaagaatgtagttccctatgatcgta
ttgcaaggaatctgagcacgtggccatttggctcatttgattctttctttgacgcgcctt
attccgccctgtcctctgtttcgtccgatgcatttgtcatgaacgttgaggatgcaggcc
agtcttacgtggtaacggccgagctccctggcgtttctaaggagaacatcgacgtcgagc
taaatgagggcaggctttcaatcaccgctactcgcaaggagtccgaggaggagaaggcca
agaactacctgcacaaagagtcttctgagtggcaggcaactcgcggcgtgtatctgaagg
atgcagctcgagagggcctaactgcaaagcttgatggcggcatcctgaccatcactgttc
caaagcaggatcagcaggctagcgtcacaaagattgcaatcgactaacactagtgctctg
agcggcagctttggcggtcagtcaagctgctgctcaggcagtaaggtgcctggtagttga
cctgccaggcacgtatagctgcagccgggcgtacggctagacgtgcctgttcaacgcccg
attacaggcacctcgcatagcgagaagatcttggagctccaaggttttctcgcttttttg
ttgtcgcaagcctggggcgtgctgttggggtgcggaacccgggacgcgcggcgtgtcagc
gcgcaaacgcgcagctacagcgacattggccaatcttgactagctacgcagacgacaagc
gagccgtcgggagtctgcgcctcggtgaacgcgtcgttgagaggctgcgcgccaactgct
tctgcaagtgttttcacggcgacgcttggacggttattctcgtgagagaggtgcatgcca
accacgcaacgcgtatttgggcctacgagctgcgacaacgcctgcgcagtgtactcgttt
gacaggtgaccggagtctccgtggactcgctgtttgagcacgtacggataaggacctgtg
agcagcatatgctcattatggttggactcgatagcaagaatgcgcacgtcagagaggcac
tcgagagccttgggcgtcaaaatacccgtgtcggtgcaatagcccacggagtccacgatg
cgtctatcaggaccagcgagataatcaaagcgcatgcccataggctcgcaaacatcgtgc
gaggtggggaaggtgcttacctcaatgtctggagcggcatcaatatggacagaacctgcc
tggtcaacaagggtaaaggtgacgttggaacagggctttcttgaaagtacggcagcagtt
cctgttgtagcgaatacgggaacatcaaaagttttactgactaccgaaagacccgagacg
tggtcggtgtgctcgtgcgtaataaagatagctacgagctcggacaggttaacgttcagt
tctttagaccgacgcagaatttcttttctagagattccgcaatcaatcataatgagacca
tcaggcgtttctagcaggctgcagttgccctttgatccgctcgcaagaatatgtaggcga
aacgtgggattcatgaatttctttctactgagtaactttcgggtataactgtaacaaaca
caccggacagaaattggtgctaagtgccatccgtacacgcatacttcaacaaaaagaaca
ctctcgtcgcaaaagaccaggcagaaggctcgcgccgaggccaggtcgccgcgcccgtta
tccttatggtctcgggcggagccgactcgatggcgctgcttcacatggcggtaacggagc
cgcttgatcttggcgacggcgcaggactttcgcgcattgcaaaagagcgcttgcatgtgt
tgcacgtaaaccacctgcttcgcggcgaagatgcggacgctgaccagcactttgttcaag
agacttgcgactcgctaggcgttccctgcaccgcgttgcgcgtggacgtggcaaagtttg
cgcaggagcgtgatggcaacgtggaagatgttggtcgtcgggtgcggtatgacgccgcgc
gagaactcgctcaaaaactatgtactgagcaggggatttctcgtcagaaggcaaagattt
tgacggcgcacacggcggacgaccgcgcggagacgttcatgatgaacgtgatgcacgggt
ccggcatgagcggcctggcgtcgattcctaggcatcgcgggctgatttatcgtccgctgc
tcgactacacgcatgaccagctcaaagactggctgaaggctcgcggcctggactggcacg
aggatgctaccaacaccgacacccactatctacgtgcgtatatgcgccacaacgtgcttc
cgcttcttaaggcgagaaacccgatgttggtgcaaacggtgtgcaaaattgcagatttga
tgactgacgaagacgattatcttgaggcgaaggccgctcgcaagctgaggcagattacgc
tgcgcaagagtgagttttcactggtacttgacgcgttgaagctgagctctactgacatgg
tgattgcccgccgcgtggtaaggattgtggctcggcaactaatccctgaggcctggctag
agttcaggcacgtagatgccgtgcttgaagcggttgctgcgggagttggcgtggctaact
tgccgcaaaaccttgaagcgcgcgttcgtttgggcaccgtgacattctcgttcacgggtg
ccgcggggagcgcgagcgctgcgggcggcgcggccagcaacgaacctgcaggtacggtac
ctgctgcagccacgtttggcgagcaccttgcggtcccgggaacgctggagctggcggacg
gccgagtgctttcggcgcgtattctccctgtggagcacggctttgacgtcgtgtcctatg
caaccgcgcatagccaggagtggttgggtgagtcggttcttctcgacgcaaaagcctgcg
gggtagatccagtccacggcggcagcctgtgggtttcggagcccgaagcgggggacacca
tgcaacccctgggcatgcatggacagtcaaaaaagatctctgacctgctgggtgaggcgg
gcgttcccgttgaatccaggagcatgatgcctattgtgcgaacaaatattcgtggacatg
tagtgtgggttgcgggaattcgtcccgatgaacgagtaaaatgtacgcaagatacaaaac
agctgctagaattgaacatctattctggtcacaagccatttgagaggagccagtaatggc
ggagcttcaccctgatattgaagagattctgcttgacgaacaggacatcaaggacatcgt
caagaaggtgggcgcggagatcacgcgtgactacgcggacaagaaccccctggtcattgc
tgttcttcgcggagctgttgtattcatggccgacattatgcgcgccattgagtgcccact
ctccatcgattttatggctgtttccagctacggcgacggcgttaaaagctctggtgttgt
gcgcattgtaaaagatcttgataccaagattgagggccgccacgtcatcatcgttgagga
cgtcctggactccggcctaaccctctcttacctggtccgcatgctccagtctcgtaaccc
cgcttccattgagattgccgctttcctggtcaaggacattgagggcaagcgtccagctat
tgatcctcgttacgtgggcactcacgtccccgataagtttgttgttggttacggcctgga
ctatgcagagcgctaccgcaacctgccatttgttggcgttctgaagccttgcgtgtacga
ataggctgaagttacgcggtcaagctcgcagtgaagtcacgcggtcaagccatgcggctg
aacttgcggctacgcggtctgcttcaaaaatttactgcaagaccgtgcaatagatacaaa
tttgttaaaacttttaaagttgggcgagaagatcgatcttctcgcccaatatgctatcta
tcaaaggttgtgtgaggccagatgcgcggcggcgtcatccaccacgcctccacccaacgt
tttaccaggtaggtactgtaggcttcgagagaatcgagaaaccatggtcaatcagacaag
tcttgcatacggatcagaaaagtctgcaatccgtgagattgcaggttatgcgatgcagcg
tcgtactgagattggcgctcagaatgtgtttgatttctcgatcggcaacccttccgtgcc
tgctcctgagtctgttcgcacctctatcgaggccgccatgcagcttcctcctcagcaggt
ccacagctacacacctgcaatcggcattccccaggccagggaggcaattgccgcgtcgct
ccgacgtcgctttggagatcacgcagctcaggcaggcgatctcatcttgacttgcggagc
tgcagcttccgtttctatggcgctcaattccattgtttctccaggtgaagaggttattgt
tattgctccatacttcccagagtaccgcgtgtggattgaccacgctcaggctacctgcgt
tgaggttttggctgacgagaaaaccttccagattgatgttgacgccgtttgtgcagctct
tacgcctaagactcgtgcggtgattatcaactctccaaacaatcctgttggtgctgtgta
taccagggaaaaccttgatgcatttgccaatatgctccgcaaacgttccactgagctggg
cactgacatttacgttatctccgacgaaccttatcgcgagattgtttttggcaacattga
ggttccttgggttcctgacgtctacgagcgcactattgtgtgctattcctactccaagtc
cctctcgcttcctggtgagcgtattggttgggtgctggttcccgcttctaattcggagca
gaaggagatttacgcagcttgtgcaggtgccgctcgactgttgggctttgtttgtgcacc
agcgcttttccagcgcgtcattatcgactgtgttgatgagccagcggatgttgaggccta
tgcaaagaatcgagaagtgctgaccgagggcctcaccaagcttggttacgagtacaccca
gcctgatggtgcattctacctgtgggttcgtgctcctggtggagatgctcaggcattctg
cgatgtggccaagcagtttgagctgctacctgttccttccgattcgttcggctgtccagg
ttggctgcgcgtgagctactgcgttgcgtaccagacctgcgtagactcgcttgctgcctg
ggaaaagactcttgccgcaatgaaataagcgctgcaacaggcgagaagatcacctgaaga
gagccagccgtcaatggcgagaaaatcaatcgactgcaaacgacaaagtgaactacctcc
catttcttggacataagaaatgggaggtagttcatatgcgggtgattatgattctgtagc
gtgttagcgccggcttttaggcctggcgcacaaaatagttcagtttggtaggttctgctg
aagaatcgactagctcttaatcaagatatcaggcagctaggcggtcgcagtacccgatat
tcatctctatgcataaactgcatctaatatgcttaaacatgaatagactaatataagaaa
tttaactatcgataaatttagtatctacggaacacacctaagtcagatattctgctcaaa
tgtgggcattttacacatctaatgacgataatctgcatgtttgcggtattttcagcgtaa
tgtatacgtctttttgacagattatctgacttaggtgtgttttgcactgcctcctatttc
tcgtgtccaagaaatggggacagttcaaagccgcgtgaaaacgcggctttgtttctttgt
gcgatgttgttgtgagttgcagccgttcgaacagcgcgacgccttagttgcagtgctcgt
gtctggcttaatatccctgcttagaggctggaatcttagcgtcagcaatagtgtccaaaa
acgtctgggcatcgcgacaagccataagctcctcggggaagtcaacctcttcaagcagct
taataacagaacgcgcatcagcaatgcgggttgcaatgtgagcatctgaaccaaaagaaa
tcttgcaacccagttcagcgcaggtctctgcaatcacacgacaacgctcaatagcaacct
cacgctgcccttcgtcgtgtgtggcctcgttcatctcgatgagcttgccgcgatcgcgac
actctctgacaagtgcgggaacatcaaaatctaaaccactgcgaccaaggtggccaagaa
tcaaaacatgtggattatctagcgcattcacgtacatctgggtaatctgcttctgcgagg
caccggcagcccactgcttgctatggatactagcaaccgcataatcgcaggtacctagga
tgtgctcgccaagaatatgaggttggcggagtttatcgccattaatgccctggtcaaacg
taatatcgtaggcaaacagattgccctcaagatcaacaatatcaacctcggcgccgtgaa
gcagcctaacgccgtaccaggtttctggccaaatagcggtgttcataaagaactggaagt
tcttaatggtctgctggtcatacagcatggacgagaagtgatcggtgattccaagcagct
catagccacgctcagatgctgcacgaacgttctcctcaacggttgaataggcgtgcctcg
agtacagactgtgagtatgaacgtcgcaagtaatgcgcatgacgtgctcctttgaatctc
aatcgacaactctagttaatcacggccgccatcatgaggcaaccctggcgagaagacctt
tcttctcgccacctgcgcgatctacagctcaatgctcagctcaacgggacagtggtcgct
accgtagacctcgctcaagatggatgcgcttttgacctgctcagcaatacggtcggagac
caggaagtagtcgatgcgccagccggcgttgttcttgcgagcgttgaagcggtagctcca
ccagctgtaagcgccggtcatgtcgggatggcgatacctaaatgtatcggtaaagcctgc
gtccaacagcttggtaaagctctcgcgctcctcatcagagaagcctgcgttttgcctgtt
agacgatgggttcttaaggtcaatctcgttgtgagcaacgttaaaatcgccgcaggtaat
tactggtttttgctcagacagctcagctaagaaatcacgatagtgctgatcccactcaag
acgctcgtccaggcgcgcaagctggtcttttgagttgggcgtgtacacgcacacaaacca
aaacttctcaaactccagtgcacaaacgcgaccctcgtcgtcagcaacggggcatccaat
ctgacgaattacctgcagaggggtttctcgcgagaaaaccgctgtgcccgaatagccttt
tctatctgcgtagttccaggtctgaacgtagccgggaaggtccagctcaacctggccttc
ttgcaacttagtctcttgaagggcaaatacatcagcgtttatggtttcaaaaatttccgt
gaacgaaggctctttcttgagcacagcgcgcaggccattaacgttccaagaaatcagttt
gtactcttgagtatcgctcatagctcctctttcatactgcgacctggtagtttaggtcgt
agtggattcgtatcacagtagccgcgagtgacgcgcattccacgctccagttacggcgcc
aagcggtgcgtttgcggcaataaactttcaataaatccatggtatacgactagtagccac
caataccgctacaatagaaacattcatagctggcaaggaggattcatgcttcgtcaaagc
tacaacacctggcaatgtggaactcacactatctcgttggcgcgtcctagaatcatgggc
gttctcaacgtcactccagactcgttctctgatggcggaaagaactttgatccagaggct
gcaattgcgcgcggtctacagatgctggatgaaggcgctgacatcattgatgttggggga
gagtctactcgtccaggtcacacgcctgttctgcctacagaagaggctgagcgtgtagta
cctgtggtgcgcgcgttggtagctgctggagcaattgtctccatcgacacacgtcacgcc
gaggtagcaaagatgtgcgtccgccttggagcatcaatcatcaatgacgtttccggcttc
accgatccagaaatggttgctgtagctgcggagtctgactgcggctgcattgtgatgcac
tggaataaggacggccttggagctcgtgttgagcgaaaacaggtgcagctggacgacatg
cgcccttctcgccctactggtagtgcagctgctcgagctgcagctacaggagccgagaca
cgcacgctgagctcgcagcgtcgttttaccctgcctgaagaggcgcctattatgcgtcag
attatgggctttttgggtgaccaagctcgcggtttgatgcgcgctggcgtttccaaggac
cgcatctgcattgacccaggtccaggctttgacaagtttgccgacgaggacgttgttatt
cagcgtgctactcgctcgatggtttctatgggatatccgctgctctgcgccgtgtccaga
aagcgctttgtcggcgctgtttctggtgtaactgaggctacgcagcgcgacgcagctacg
catgcaatttgcattgccgcaatcaccaacggtgcccgtatcctgcgcgttcacgatgtt
gcgggaaccgctcaggctatcaacgcttactgggctatgaccgagcgcgatcctcgtcag
ggatttgtggcgcttggctccaacgtaggcgaccgtgtgggctatctggcccgcgcaacg
cagctcatcgatgagattccgctgacctgcgttgtatctctcagccacgcctacgaaact
gagcctgcatacggtattgctacacccgtggtaaacgccgttgccgagattagaactgag
ctccatcctctggtgctgatggataagctgcttgaggtagagaacgctttgaaccgcaca
cgcaagaaaggcgaggagggccatggacctcgcactattgactgcgatcttctgtgggtt
gagggcgaacaacacgcaggtaaacaccttactctgcctcatccacgcatgggtgagcgc
gattacgtgcttgtgcctatggaagacctgatgcacgatccagtgcgcttcttctcgcac
ggtggcgtagagattgcccctcctgaccagcgtgttggtcacgtaactgaggacttggga
gtcattacgtgggagtagcacaagaagctttggaactggcacgaggcggtgcccaaacgg
gtgagtttgtgttccgcatctctgacgtgcaggaatgtgctgaccagagccaagacgacc
gctccgaatcggcttgcgcgccggcatcagcgcacccatcatctggcgagaaaccctttg
aggttgcaactgttgtgcgcttaggggtctcgatgccctatgtaccggcggttccatacg
ttgtggcgctgggactctgtcagttcttgcgagccgcagatgagaactttggtatccgct
ggccttacgatatctgctataaagaccaggtcgttgcctcaatcaaggcaaccgcaggct
atcaagagggaatgtttgctgtggtgagtattgtcgcagacgtcaaggcgctgagctcag
cgtttagcgttgcgggcaatacagaacttctcgccaaaaaggtctctgaactggtggttc
agagtgtaagcgtgtgggagcagcaggttaaacgcgcgaggagttttgcgggacccattg
cactgatcttgagcgactactttgatatggttcctctgcttggacagcaggtcaataagg
tataccccagtggtaacgttgcgctgaccgctcgatttggcgggattgacgtgtggggtc
atgccatccttgttgaccaggacggtaaagaaatccttgtgagcgaggaagaagcttccg
tggtgccagcggtttaaccgctgctctagctgtcaatctaactgctgcaatgcagctctg
agtcagttactctgcggcttgagtggactgcttccaaatcagataaatgccacgcatagt
aagctgcggatcaaccacgtcaaagacatctgttgcttcgctaacggtgtttgccaggcc
acccgttgcaataacggttgcgccctcaataccaggctctttgagcgtcctggcaaccag
accctctgcctgagcggcggcgcctactacaatacctgcctgaacagcgctttcggtagt
gttacccaagacagtctcgggagccttaataggaatgctggagagcttagctgcacgcgc
aaacagtgcgtttgcagagatcataatacctggtgaaatagcgcctccgcggaatacgcc
gtccttatcaacaacgtccaaattggttgcggtgccaaaatcaaccacaataaccggata
gccatagcgctcagttgcggcaacggaatttgctacgcggtcggcacccacaagctcggg
gtgggggatattgaagcgaatcttatccgtggaaagcgcgttaatgcgggtcagaggctt
gttaagcagcagctcaaagcagcgctgccaagcacgtgtgataacaggaaccacgcacga
gagtccacctgcctcaacgtcgtctagactcagtccatctttctggaagaacgtgaagag
acgaccgtgcaaaatatcggaggtgtcgctttgatcggtaggcattctccagccgcgcac
catagtgccttcgctgtcaaataaaccaatggcagtttgcgtgttacccacatcaatcga
taaaaacattatgcctccgaagagctccagaccggctttgtatgttgcattggattttag
cgcatcaagggcttctcaaaagttgtcgcgcacaagaattgtctgaacaaaatgtgaatt
tctcgccaactgcttctagcaacagaggtgttgttctgctatactttttcagcttattgt
cttgattgagcacgtgctcataaagacacccctgctctggtcggaaaccagagccgatgt
aaggagtcctgcatgaagcaaggtattcatccagagtacgtagagtgcaccgttcgttgc
acctgcggaaacacctggaccacacacgcaactgttccagagatgcgtcttgacctctgc
gacaagtgccacccattctatacgggtcagcagaagcttgtcgatactggtggacgtgtc
cagcgcttcgccgacaagttcggtggcgcagcaaacgctgctctcgaggctgctaaggct
gccaaggaggcaaaggctgctaaggctgctgagcaggaggccgctcgtaaggctgctgct
gaggctaaggctgctgagaaggcaaagcgtgctgctgagttcgcaaagaacgcaccagct
gcagagccagaggctgaggctgaggccgaggcatctgcaaccgaagaggctgcagagtag
caggtatttgctcgcgcaaaaccgcagagtacagaatcggggtggcttcggctgccccgt
ttttgtttggcgagaaaccctctcaactcagagggtatacttgaaagtgaaaaatctgcc
gtcggaggacgaatggaatcactgtatacaaagtatcgcccgcaaacgtttgagcaggta
gttggccagaagcatgtggtcggcacccttgagcgggcggtcttggagcaaaaacttagc
cacgcatacctattctgcggaccccgcggcacaggtaagaccaccatggctcgcttgctg
gcaaaagccatcctctgtcacgaggctcctgggcatctgcctgatggcacttgcgaggac
tgccagctgattgctgctggtcagcatccagatgtctttgagattgacgctgcctctaac
accggtgttgataacgtgcgagaagagattatttctcgcgccagctacgctcctgtgcgc
ggcaagggcaaggtttacatcatcgacgaggtgcacatgcttacctcggcggcatttaat
gccctgcttaagacgttggaggagcctccttcacacgtgacgtttatcatgtgtaccacc
gatcctcagaaaattcttgcaactattctgtctcgcgtgcagcgctttgacttccgctcc
attgccgctgacgagatggcagaacatctggtcaacgtctgcaaaaatgagggctttacc
tacgaagacgcagctattgatcttattgttcgtcatgcgcgtggcggtatgcgcgacgct
ctttcttctcttgagcaactctccgtttatggtggcggcgtcatttctgagcagacggtt
cgagacgttttgggtcagtcgtccggctctcttattaacaatgctgcgatggctctggct
cggcgcgacatttcttcgctttttactacggtaaatacgctgtttgaaggcggcaaagat
ctgctgcagttcacgcgcgagcttgccgttcacataagagatctctacattgccgcagct
gtaggcgttgattctcctgctctggcaaattccaccgcttcgaccgagcagcttaccaaa
gaggctcaggcctttgggtcggttgaccgtctctccagagttctgactgttctgggtgac
gccgcaaatcagatgcgtaccgccgtgaaccagcgacttgtcctggaggttgcgttcacc
aagctggcgcgtcctaacacggagctttcattggaagcactggcagatagggtagcagtt
cttgagcagcagcttgcaaacggtgttgttgctgttcctgctggcgagaaactcgcagct
cccgcacctgtctcggctccggcgccgcagccagctcctgttgccgcgccggctcccgtc
cctgcacccgcaccagcggcggcttccgctccagttgcaactccagcgccagctccagct
cctgcaccagcgcccgcagccgcgccagctccgcaaccagcgcctgcgccacaacctgcg
cctacgcctgcgccaaaggaagttgaccaggcagacgcacttctcgtcagacagtggaaa
gaagtcggcaaggtttgtgcgtctaagaacgctgctcatgcagcactgctggtcagctca
acgcttgagtccgatgacggctctgagctggtagttacgcttcccaagggctcctcgttt
gctatgaggatgctcagcgcgccggcagtttccgagtttgtaaaagagtgcgttgcccag
gtcatgggtccgcgctgcatcaaatatgttgagtcgagcctcgctgcaacggcaatctcg
cgagaaaaacgcgcagctcagatgccggctccagctccagcacctgcaattccaatggct
cctgctgcgcccgtcgcatcagctcctgagccagttgcgcagcccgctcctgtctctgtt
cccactcaggcacctgcgcctgctccagcacctgcagctcccgttgcaccagcgccagag
gcgtcatatccgatgccttgggatgagcctgcgtctgacagtgcgcctactgagactctc
gactacgatcaggtaccttacagcgatgacgatgtagctgcagttttggacagctctgtt
gaagacgctgttccagctccagttgcacctgcgcctgtgccagcagctccagctgcacca
gcggctccagctgcacctgcaccagcgcctgcacctgcagcgcctgaatccgaaccagtt
ccggctccaaagcctgctccagtaccagcctcgccagaggacatcgctgctcgttctgcg
cttcctccagagctcaacagtgtggcagacatgcttgaaaaggtatttggaccagcggtt
tctttgtcggtagagaagaagctggatgccgaaactcccgtagaccctgcaaacaactag
aacttctcgcgatattctcgcgatatgacgctttggtgcatggcttctcatgcgccagcg
caaaaagcgcaacttgtctaaaatagatacgacgataggagaacatatggcacgtggtgg
atttaacatgggcggcatgaaccgcaatcagatgatggctcaggctcgcaaaatgcagga
gcaactgctggaggctcagcagaaggcttcccttatgcaggcaaccgcaagtgctggtgg
cggcgctgttaaggtaaccgcatccggcgacctgcgcctgaccaacatcaccattgatcc
tgaggcaattgatcctgaggacattgagatgctccaggacatgattctggcagctgtaaa
cgatgctcttgagtccgcagagtctcaggcatctgcccagatgagcgcagtgaccggcgg
actgaatatcccaggactgttctaatccatggcgtttgataccacaaatgatggtcgtgc
gctgcagcgtttgcttgacgaactaggccgactaccaggcattggcccaaagtctgctca
gcgcattgcctaccatcttctagaggttgattccgaggaggctcgccgtttggcgcaggc
tatcttggagcttaagcagcaggtgcatttttgccctatctgcttcaactatgcaacgcg
tgacgaatgcgacatctgcctggactcttccagagatcgcagcaaaatttgcgttgtttc
tgagcccaaggatgtctcggcaattgagcgtaccggtgcgttccatggcctctaccatgt
tctgggcggcgttatctcgcctatggacaagattggccccgagcagctccacgtgcgcga
gctgctgtcccgcctggccgacggcaccgttaccgaggtagttctggcaactaatccgga
cgttgagggagaaacaaccgcaacgtacctttccagaaccattaacccgcttggaatgac
ggttacccgattggcaagcggacttcccgtaggcggagaccttgagtacgcagatgaggt
aacattgggacgtgcaattgaggcacgtcgggaggtttaagcatggcaaaccacatgaga
acaagttcatctggcgagaagacccctgaggcttcatcggttgatctgaagaatatttca
acgcttcgtgctggtcagggtgcgcaaattcctcagagcccacgacaggccgacaacacg
ccagaacctccaaatagaaaatcggtcatcattttggtggtcgcaaccattgttgcgctc
actgctctgttctttattgtgcgctgcgctacaagcacaaagagtgaatctgcaagtcag
cagccaaagcagacccagtccgcctacgctgacgagaaacagcaggatgagcaggcagtt
gacggctcagttaccttccacggcatgaagtactctctggagaagcaaagcgacggcaaa
actgctgttgttcgtacgagtgactcgggaactaagagtgttctgtttgaggttgaggga
actcctaccagcttgattctttttaacgacaccattttggttccagagaatcgcgattct
ggctgggatgttgtggcatgtgccctggtagacggctcgcttccaacccttattgccgat
aaggacggcaaggctgttggtggaaacggaactatcactgcagctacgcttgatggaact
acgcttaaggtaaccgactccacaggaaacaccaccagcgttgctcttcagtaaaactaa
cgcgaagaaattgtggatttccagtaggcgttcatgtttctaagctgcggatattctcgc
caagtggttattttcaagaaaattttcaaattcgttggaaataacgctagacaagaataa
aagttccctgtattatttcaattcgcaacaaggcgtccggggtattagctcagctggtta
gagcgccggcctgtcacgtcggaggtcgcgggttcgagccccgcatatcccgccattgca
tgttcaagccctcttcggagggctttttcattaccaaaaaagtccagcataaaagattta
aattacatctttaatttattgaaaccaagtcagaaaatagagcattgtgtgatatcttta
catcagaatgtgtctaagtgcttctgctacagaaacatttaaaagcagaggtaaagtgag
gtggattgtgcggaatcagaatactttggatgcgctgtcgcaacgcgatagtgtaagttc
catatccgcagaatcttccaatacggaacacacttcagatttgatcaagaaaattgctgt
ttttgattttgatggaaccgtcatttctggacagtcaggactcttgttctctgcgtattt
gcttcgtcgccacctgtcctcaattgcacgcacgctcaagcttgtgtggtggggagctcg
ctacaagctgcatcttcctcaaaggcaggaagaggcaagagagctggtagttggtgcact
tacggagtatagcgttgagtttgcaaatgccgtcatgcacgattttcatcgcgaggtaat
tgaggggatgtatcgccctcaggcgctggaagaggtgcgtcgtcggcaggcagaaggttg
ctgcgtgctgttggtttcagcaacgtttgaacctatcgcggaattggccgctcagaagct
gggagtggacgcgtttctcgccacaaagatgcaggtgggagccgacgggcactataccag
caaggttgacggtcctgtgattgagggcgctcagaagctggtctcggcaaccgagtggtg
caaccagcgctttggccagggcaactgggagattgcgtacgcgtacggcgatcactattc
ggacgcaacgcttttgtcggcagctcaaacgccgtgcgccgtttgccctggtccaacgct
tgccagacttgcaaataagcgtggctggaaaattttgaactggtagcaaagattgaacta
agagcagcgactgaactaagagcaatatctgaactaagagcaacatctgaaccgatagca
agaatcaacctgtaacaatgactggcctggtcacaagccagataagtgagaaaagcagtc
cctcaagcggacgcacgaggggtacttggagaaccaatggaaatttcacgcaaaactgac
tatgcaatccgcatgctttcttcgctggtaagaagcccaaagaagcttctttctgttcgc
gacgccgcagaagaaaacgatattccatactcctttgctcgctcaatccagcatgacctg
gtcattgcgggcgtgattgtcagcacgcgcggcgctcacggtggcatgatgttggccatt
gatcctactgaggtaagcgttcttgatattgtcgaggcagttcagggacctgtttttatt
tctagctgtgagtgggcaggtcctaataatgagccttgtcctcgccataattcgtgctat
tttgggcctctttggtgcagtgccgagaaaaccttgcgtaatttctttgcgtccgtgact
ctgcatcaagttgttgtagagggtcttatgccagagatggtgggcgagttccagctggta
aagaatgagaacgcccagcgcaacgagcagattatccagaatgccgctgccgctattgag
gctgagattaccgccggcacctttgacaatctgcttgatggtgaggttatttctgctgag
aaaaagccttacgagttcaatattggtcgataagaaaatctcacatacaaaaatgagtgg
cgaagtggaacccgcatcagaactcactccggagttgcgcgcatttgtcgagttcgtagc
caagaaaggtcgcgaattgtatcgcgatttaccttggcgtcgcacgtatgacccgtatgc
tatctggatttctgaggttatgcttcagcagacgcaggtcagccgtgtagatggccgctg
gcagagatggctggagcgtttcccaacggttgatgcgctggccgccgcagcgccttcgga
cgtgcttgaagaatggcagggcctgggctacaaccgtcgtgctttgtccgtgcatcgagc
agctcaggcaatttctgaggccggcggagtctttccacaagatccaaaggagctggtaaa
gcttccaggtattggccccgcaactgctgcgggtatttgtgcgttcgcgttcaacctgca
cggtgtttacctggagactaacgtgcgcacggtcttcctgcacgagctgtatccgcaggc
agagggcgtgccagactccgagcttgtcccgctggtagagctaacgtgccctgcgagtgt
tgcagacgccgtgaacgttgtggacgccgacagcgccgcgaacgttgtggacgccgacgg
cgcagcgaacgttgtggacgccgacggcgcagcgggcgctgataccgctgtggacaccgc
cgcgaacgccgatgagacggagctcacaccacgtagctggtactacgcccttctcgacta
tggtgcgtacctgaagaaaaccattcccaacccttcacgaaggtccaaaagccacgtcaa
gcagtcgcgctttgagggatctcatcggcagaagcgagccgagctcttgcgcgttcttct
cgcccataaagacgagggaggagcggcgttcgagacgcttcaccaggagctctgccagat
tgaggtcaatgcggggcgagaaacccttgatgagcaggttacccttggcttacttgaaga
acttgcgaaggaaggcttttgtcagaaaaatgatgaatactggttgccctaaatggttat
aattcatagtgctgacgaaggggtcagtatatgaacataagtgctaataattatcatttg
catttgttcaccacaggtaacacggcgctacccaggcgcttaacatcgcgctcacaagcg
ctttgacatgcgttaacgtgccactcgttagcgcgggagaggagaaaaaatggcagtaga
ttttgagaattctcagacaaagaagaacctcgaggcagcttttgctggtgagtcccaggc
taccaacaagtacagctactatgcttcccaggctgcaaaagatggttatcagcagatttc
caacattttcaccgagacttctggcaacgagaaagttcacgctaagctttggttcaagta
tctccatggcggcaagattccagagactgcagagaacctcaaggacgcagcagctggtga
gaactacgagtggaccactatgtacgctgatttcgctaaggtagctgaggaggagggctt
cgcagagattgctgctaagttccgtcttgtcggtaacatcgagaagactcacgaggagcg
ctatcaaaagcttcttgagcgcgttgagtccggtgaggtctttgagcgcgagggtgtcaa
ggtttggaagtgcctcaagtgcggtcacctgcacgttggcgcatctgcaccaaaggtctg
cccagtctgcggtcacccacaggcatacttcgaggagcagtccctcaactactaagttgt
aggtgctctgagctgtagggctgcaggcgcgtaagcgcgcaagcgcgcgactaacggagc
tgcggctcaaacttctagtgcgttaaaaatgtacccgccagcaggttatcggcttgctgg
cgggtatttttgtgcgtggacgttgcggggagacgtgtttctcgctatgtgttcggtgcg
cgcctgatttctgcaaagaatcggtaacttttgcctaaaagcagcaaagaatctgtggat
ttgcctgattttgtcaaagaatcggtggctcaaatacagattctttgcacttttcaggct
cacttttcaggcagagtcttttcaggcagagtttaaagcgcgtccgagctcgccctttca
ttggaccctgattttctcgccatgtctgagtaatttgccggaaaagtttaccaagtctga
gctatttgccggtttttctcgtcatgtctgagtaaatttactcagacttcatgcactttt
caggcttattgcggcgcttgagtttggattcgcaactcagaaacatctggcgagaaaccc
gcgcgctcgtagcatgcgcgcctggcgagaaacccgtgcgcttgcggcacccgcggcacc
cgtgcacttgcggcacccgcgcgctcacggcacccgcgcactcgcagctcagtgccgggc
cagcgtgccgggccccgcgcttaccccttgaaccagcgattgggctgctcgtaggaaggg
cagatgtcgctcatgggacaaccgacgcacttggggttgcgagcagtgcaggtttctcgc
ccaaagtgaatccactcttcgttgacgtctttccagagttcgtgggggagaagtgcgagc
aggtctttctcggcagccagcggcgtggaagccgagctcaggcgcatgcgcttggagatc
ctgtacacgtgcgtgtccaccgcgatgccgtcgaccacgtcaaacatcttgttgagcacg
atgtttgcggtctttcgcccaacacccgggagcgtgaccaggtcttccatggtgcccgga
acttctccgccgtactccgtcagcagaatttgcgccgtctctacgcagtgcttggccttt
gcgcgccagaagccgatggtatggattacctccccgacttcgacggcatttgctgccgcc
atggaaggcgcgtctggccagcgacggaacagctcgggagtgaccttatttacggcggcg
tcagtagtttgcgccgaaagcataacgctgatgagcagggtaaacgcgttgtggtaatcc
agggcgctctggacgcttggatagagctcatgcatgcgtcggcacagctcaatgccgcgt
tctaccttgactttctttgattctctgggcatagcctctcctcaatttcttctatgtgta
cccagtatgtagttacgttatcacgtgaggcgagaatagcaaaatagctgcataacagct
acaataacagcccaattgaaaagttatcaaacctgcgcttgcgcgccggacgtccgctgg
caagcgcgccggacgtcgctggctgcgcgccggacgtcgctggtagatgtttgtgctgcc
agccgttacggcatacgcgcctgcgcgccggacgcggctgcacccagcaaggtttggtgt
aacccgcatgcgtttgcatgtgggtttagcggcatggcgggagactgtgtgtttatcaat
agagttgcagctcaactactgagcgcacctgagctagagaagctgaagcgagagctttcg
cgtggatcagacgccacactgtccctctcgcaaagcgctcgtccgctgatgctggctgca
ctttgggcgcaaaatccccgcccgtgcttgcttgttgtcgcaggagaggacgctgcggac
cgcacggcgcgctcgcttgcggcatggctgggcaacgacgccgtgctgcgctatcccaac
cgcaaggatcgcccctggtcagacaccacgcctgacgacgcccttattggcgccaggtgt
cgcgccatcgccaagctctctgctggcgagaaggtcattgtagttgcaagtgctcatgcg
ctgatgcgcagagttccccctgttggttcgggttattttcttcctgcaacgttcaccgtt
ggcgacgacgtcccctttgaggatgtggcctcgctgctcgtcggcatgggatacgccgac
acgggcgaggtagatgcgccaggcaccttccacattcacggcgatacggttgatatcttc
ccagctcaagctacaagtcctgtgcgcattgagttcttcggagacgagattgaccgcatc
aggcgcatggtggcagcaaccggacagaccatcggtgccattgatgaggtcaccgttgcc
ccagctagagagctcgcgtttaccaaagagaccatccgccgcgcggaggaagcgctctat
acgcgagcgcaagaaaactctgcactcgccgctgacctggagcttattcagcgtggagct
caggcacctgcgcttgagcgctatctgcccgtactatacggaggttctgcaagcccactt
gagcatatctcttcagagacgctggtagttcttgcagagccacgctcgctgttcgatgat
tgtcagcgcgcttttgatgagatttctgcgtctgcggcggcatcaaaagtgaaactggat
ggtctgtatacagacccgaaggctatggactttggctcgcagcagcgcttgtccttctcg
tcacttttgcgcacgggagctgcggtaacgtcagagctttctgtggtgcagccgtccatt
gcgggctcggacacaaagcttttgggtcgcgtaaggcagctggtgcaagatcgcgacgcc
gtggtgtttgcggttccagatcgtgcggctcgcgagcaccttaagttgcttttctcggac
gagtcgatcccgtttgaggagtcgctgggaacggcgcttgaaaacgagccggatcaaaac
ggagcttacgcgccactcaagcgaggtcgcgtcacgtttaccgacgcgcccattcccgca
ggaatcatcattccaacagctaatctagcagtgctttctgtctcggacttgacggccagg
agcgctcgcaacaagaagcgttccaagcgcattgaccccacaacggtgacgttcccgttt
aagccgggcgactacgttgtccacgcaacgcacggtattgcacactttaccgctattgtg
cgtcaagaagttgcaggtagagagcgtgattacttcctgcttgagtatgccaatgacgat
aaactctatgtgcccctggagcaggttgaccgcatcacgcgctatgtgggacccgacggc
aacaatccacgcctgaccaggcttaacacggcggattggtcgcgcgccactaacaaggca
agaaagtctgccaagaaactggcatttgacctggtagatctctatacgcgtcgcgcttca
gtgccgggctacgcgttctcgctggacactcccgctcaggaggagatggaatccagcttc
ccgtatcagctgacgccagaccaagaaagcgctgttgcagacattaagctggacatggaa
gcgcgcaagccaatggatcgcctgctttgcggcgacgtgggctttggcaagacagaggtg
gcgcttagagctgcatttaaggcgtgccaggatgctcgtcaggttatgattttgtgccca
actactatcttggctcagcagcactacgagacgtttttctcgcgatttgctccgtttgat
ttgaaggtgagcgtgctttcgcgttttgttacgcctgctcagcagagaaaagcgcttgag
ggatttgcagacggaaccgtagatgtgctggtaggaactcataggttgctctcagctgac
gtcaatccacacgacttaggcttggttatcatcgacgaagagcagcgctttggcgtgcag
cacaaagagcagctcaaaaacatgcgtgagcaggtagacgtgctgacactctcggcaacg
ccaattccgcgcaccatgcagatggccatgagcggcgttcgtgacatgagcctgattcta
acgccaccgcctggcagaaagcctgttcaggtgatggtgggcgagtacaacccggatctt
gtttccgcagctattagaagtgagctggagcgagaaggacaggtgtactacgtgtccaac
cgcgtgaccactattgatgaagcggtggctcgcgtagaggaggcggctccagaggctcgc
gtgggtgtggctcacggccagatgagtgctcgcgaggtagagaacgtcatgcttgccttc
caggagcacgagattgacgttttggtggccaccaccatcattgagtccggcattgataac
tcgcatactaatacgctgattatcgaggactcacagcgcctgggactagctcagctgtac
cagctcaagggccgtgttggtcgcggtaggcaacaggcgtacgcgtactttatgttcccg
gcggagttgccgctaacagaagaggcaaccgagcgtctgactgcaatcaacgagttccag
gatttgggcagtggcatgcgtattgccatgcgtgacctggagattagaggtgccggctcc
cttatgggcgctgagcagcacggaaacctttccagcgttggctttgacctctttacgcag
atgctgggcgaggcggttgctgaggctcgaggtgagtctgctgagttggaacaagctgaa
gttaccatcaatctacctgcagatttctatcttgatgaggactatctgccagaggttgac
cgacgcgttctggtgtaccgtcgtcttgccgcagctacagagctttccgatgttgatgcg
cttcagcaagataccgagaatagctttggtgccctgccgcttgcaggtaagaacttgttt
gatcgtgcccgcgtgcgcatccgcgcgcagcgtttgggcgcaacgtcagtaagcctgaca
aatggtcgcctggtatatctgggtgtagaaattcctcgcgaacaagccctcaagttgaag
ggccgcggtgctattgtgtatccaaagacgcataaactagcgtatccgttccaccgaaat
gaagagcagctgatgcccgccgccctgggagttcttgaagaacttggtggcgacgacgag
gttgaggagtaaacatgagccaaacagcaggtcagacgtcgcagaacgctgcgagtgccg
cgcaggatgctgcgagcgccgcacagaacgccgcgagtgccgtggacacgatctttaccg
caccacacctcaggtggggtgttattggctgtggagttattgcaaaccagatggcagagg
cgctggcttcggttggtagaaccattgacggcgtagccaacagaacgcaggaaaaggccg
tcgcgtttgcacaaaaacaccacgtcaagcgcgtgtatgacagtatcgacgatcttctcg
ccagcgacgagattgacgcggtgtacctgaccacgcctcacaacacgcacatcatctacc
tgcgcaaagcacttcaggcgggcaagcacgttctgtgcgagaagtctattacactcaatt
ctgccgagctgcttgaggccgaagaacttgcacgtcaaaacggtgttcagctcatggacg
cctgcaccattttgcacatgccgctctacaaagagctggttagccgggtggaggctggcg
agtttggtccagtcaacctgattcaggagaattttggcagctacaaagagtttgacatgg
agaatcgcttcttcaatcccaagcttgcgggcggcgcgcttctggacattggcgtctatt
cgctgacactagcgcgtcttttcttgaagagccagcctcatgacgtactctccatgatga
atccggcccctaccggcgttgatcagacggacggcattttgctcagaaacgccgagggtc
agatggttgttctggcgttgacacttcattccaagcagccaaaacgcgctatgatttccg
ctgataaggcctttattgagattatggagtacccacgcgcagacgttgccacaattacgt
ggactgacgacggcaaacaggagaaagtccaggtaggccgcacggctaatgcgctggcat
acgtactggcagacctggaagctgctgttgcaggagacgcttctgctcaggcgcagcttg
aggtctcaaaggacgttatggagcttatgaccggcctgcgcaatgactggaatttcctgt
atcccgaggagcaataaattacatgacatctgacgagaagatcgcccagctagcagccgc
agttgatgaagaaacaatggctcgtccaggcgcacctcagacgcatccggagtttgaccg
cctggtcagaaccatctggcgccttcgccaggaggatggctgcccttgggataaggagca
gacgcatcagtccatctcgaagaacatgattgaagaggcctacgaggcggttgaggctat
tgctgagggctctcccgaacatcttgaggaagagcttggcgatgtgctggagcaggtact
tcttcactcgcagattgaggcggacagcggcgtagtgggcggcgactcagccggtggcgc
gcgcgaccgcgcagcaggtacggctggggcgcgcgaccgcgcagcgggcttcgacatcga
cgacgtatgtagagcgctcaatcagaagctggtacgcaggcatccgcacgtatttgggcc
agaagcgggttctacgtcgtcggccgcggccgtcttggacgtgtgggagagcgtcaaggc
tgaggagcgcgccagtgcagaagataccgtgcacaccgagggtcttctcgactcggttcc
acagtctctacctgcgctcatgcaggctcagaagatctcaaagcgcgccgcaaagatggg
ctttgagtgggcgtcagttaatgacgtgtgggacaaggttgccgaggaacgcgcggagtt
tgacgctgaagccccaggtacgcagcagaaaacggacgagtttggtgacatcttgtttgc
gctgataaacgttgctcgctgggaaggcgttgatgcggaagaagcgctgatgagcgcttg
caggaagttccgcgctcgctggtcgtacatggagaaagctgctgctgagagaggcttctc
gcttgacgagaaacccgagctacaagaagatttgtggcaagaggcaaaacgtcatcttga
tgcgtaaacaagctgcacagattgcagcgaagacgtgcgacgtaccgcaaagcttacgac
ttgccgtggagcgacaacttctattcggtaaaacgatgaaattccaaactgaggcagggc
tatcggcgctgcctctgccataataaagatgttgcaatttgttgcgacgcatcaccaaac
aaaccagaaatgagatccgtgatgagtcaagacaccactaaaaagagtggtacaaaaaga
aaaacaacgcccaccaagcgttccgttgagcctcttaaagagactaccgcggagcatacc
tctggtgctcttaaaatattttcaactaaaaaatccgagaaaccccaggtaactgagaaa
tctcaatctaatcagaagtcggctgtggcaaagaaagctgtggcggctccaaaagataca
gcatcgtcagagggcacgaagccatcaaaacaagcatcttcccagaagagttccaaggac
accaagtctaaaagaactgttcaagttaagaggattgataggactcagaagcccgagcgt
gaccagaagtccgagcgcgggcagaaggctgaaagaactaataaaccgcagttcagcgta
gcttctctggtagagcttaaagacaacgcacttgacttcgcgcgtaaccacaccaagctt
gtcatttttctcggcgttgtaatcttcctgcttgtgggcttgtatccgccaattcgtggc
tactaccacgctgttcgcgagcatgacgagttgctgctaaatcagcagaagctcgaggaa
gatcaaaaacgtcttgagtccgaggttcagggtctgcagacaaaagaaggcatcatagac
gaggctcataagcagggcttggtttctggcgacgaggaatctgcacgggtagagggtctt
gataagaagaaggacgagaataccgttcagcatcctgactatccgtggtacatcaaggtt
ggggattttgtttttggatttacaccaggcgattccggcaatactgaggctcctaagagc
gcaaactctgacgattctacatctgcaccagctcctggagagtctcacgagcagaagaac
tctggagaaggtggatcttctgaggggtccggagccgacaattcaaagtctgatagtggg
aactcacactaatgcttctagctgccattgatattggaaccgtaactgctcgacttgcgc
ttgcgcaggtagaggacggtcgcgtcattcgcatggccaaatacaccgagattgtcaatt
tgggcgagggcgttgatacgacaaagcgcctgctacctgaggcaattcaccgttgcgttg
gatgtgtttcttcctatgttgatcatgcgagaaaagagggcgctgaggcagttgtgtgca
cgctcacaagtgccgctcgcgatgcagaaaatgctcctgacctgggaatgggtttagctt
cgctgggacttgagcccatgattattccaggtgaaattgaaggcgcgctcacatttctgg
gtgtctctcacgattttgagaatcatcgcattcttgttgccgacagcggcggcggctcaa
ctgagctggtcgttggtacgctggcgggccaaactgcagcccaaggcgcaggccagcagc
ttggagggcagcaacttgacatcaactttgttgagtccgttgatcttggctgcaggcgtc
tgaccgagcgttttaatctgtcatcggatcacccatcagctgaggacatcgagggagctc
acaaaatggcagctcagatgatgtctgaggctattgtgcgagctcagcagcagtgtgcag
cgcctgagcttctggttggtgttggaggaaccgcaaccagccttatcgccattagggacc
gccttaatccgtacgatcccgcaaaggtgcacctcaatcacatctcgattgatgaggtgt
tgcagatagaggggcttctcgccagcaaaacgttaaaggagcgagaagacataacgggac
ttcaggtaaaacgtgcacccgtcatgctcgcgggcactattttgcttgcagaattgatga
aaaattcaggcttcaaacacctggtagtaagcgagagtgacctgctctttggtctggtga
taaccgcggctgccgttcaccagggaaagcagtcgcctgtgatttggcagccaattttgc
gcccgctgaattaaaagtagtggcataatagctagacatatccgggggcgtggcggaatt
ggcagacgcaggggacttaaaatccctcgacttcggtcttgcgggttcgagtcccgccgc
ccctaccactttttttgcagaataaatagcgttttaactgcgtatattcagaaaatattt
aagtattaggcgtttttgagcgtgaagagtgtatagctcttgacctggtaaaacttaact
cgacattcagctcatgggacaaaaatgggacataatttagaacaaagagcgcgttgttga
gttttgataattcgctttacagaggtctgtgcaatgttaggattattggcaatgatacgt
ctcgctgacattctacggaaccgagaccaaaaagcggctgccatcgtgtaaccgcttttt
tcataagaagaagctatgaaaaagccttttctttctattgatcagcaaatagaactctca
aattcaagaggtgttataacagataaaaagtcagataactcctattctgttctctttcag
aaacttgtatactacttgtcttgtacctaacgtatgcatgactaatttcttactcacttc
ggaggacctatgtcatttgagacaggagtttttccggttttagtttctgaagatgcggct
actgagtcactatctccccaggtcagaggaggactcaatgcgtcgtctgctacacctctt
catgtgcaactgtcagatttgatgcgcgtcaaaattctgtcagaagactggaaggcggga
acgtacgttccgtctgaggccgaatttatggcgcagtatggcgtcagccgaggaaccatc
agaaaagccattcaatccctggtcaaagagggtttactgcttactcaaaagggtcgagca
acgcaggttatctctaacaccgttcgtcatgcggcgggaaatactgtactttcgtttgca
gccgcactcagagatggcggctttgagtatcgaaccgaagtcctatttaagcaggtagtt
cctgcagatcaagctgttgccgatcacctggagattcccattggctctgacgtactcttt
ttgcgtcgtgtcaggagcgtctcagatagacctgtggtgtgccaggaatcatggtccaac
ctgcttgtttgctcgcagcttgaggaggcagactttgagaatgagtcgctctttgacgcg
gttgaaagaacttctcaaaaagagattgcgcgctctcgcatgcgctatcagtcgcaaatt
gcaggcaaagaccatgccgactacctgcagtgttctccaaatgaggctttgcttgtactt
gagcaggtaatcgagctttctgacggtaattgcattgagtggagtcagacttggcttgcc
ccgcatcagagtgttgttggcgtatctgagcaggtagatggctctattggacctctggac
atctcttctgttcgtcagtcagaacacgtgggtacatcgctgacttctgcagaaatagac
tctgatcagcgcaaacagcttgaacttgatttgcgccacgaggcgcttgcagtgcgtcga
ggcattattgagttagcacatcgctacagctcaacgccatttcacatcggcggcgcgtgt
tctgtggcagacatagtctccgtgcttttgagcaaggttatgcaggtgggccacagggat
tgtgaatgggaactcagagaccgattgattctctctaaggctcacacatcgcttgctttg
ttcccagctcttctacgtgcaggaatgatctctcaagaggatattgaccgcggagtcttt
ggacccgatgccgtcctctttaagcatccactgcgagaccccaagcgcggctttgaaatc
tctggtggcagccttggtatgggcttgggctatgccgctggcctggggttaagccttcgc
agaaaagatcttccttctcgcgttttttgtattctgggcgacggcgagtgtgatgagggt
tccatttgggagagtgccgcgtttatcggccacaaccagctttccaacgtgacggtcatt
gttgaccagaaccgcatgcaactggacggcccttgcgcatccattttggacaccggttca
attgcaagaaagtttgatgcgtttggttctgaatctgtcgaggtagacggacatgatgtg
cttgcgctgtacgacgcattaaagcagcaaacttcaaggcctcgcgcgattattgcgcac
accatcaagggcaaaggactctcgtttgccgagaataacgtctcattccacgacgcgtgc
gtgacggacgacctctatgaacaggcattgcttgatttgaaagtcgcagaggaggcatgc
tcatgctagatacatctttgcagccagtgcagatttctgccggagaagcgcagatgctta
cgggtatgaatacaaaagaggtatttggttgggtaatgggtaagcttgccaaggatgacg
agctgctgactgttgccgttgccgactatggtcgtcgtttgaacctggatcgcttccgtg
agcttagaccagacggctacatccagtgtggaattgcagagcagaaccttattgaagtgg
cgtctgcctgcgcaaatgaaggtttccacgtttttgcgccgtgctatgccacgtttgtga
cctcacgaacgctcgatcagattcgcgtcaaccttggcatgatgaagtcgcccgtggtgc
tggtaggtgttgccgctggctgcgaatccgcagctacaggcccatctcacatggcggttg
aggacattgcggtcaccaggaccatcccggggctttccgtgttcagtccagtcgataatg
tccagcttgcggccacgctcatggagcttgcaaagcatccacgaccagcttacgtgcgta
tgacctcgtgcgatggcgtcaatctacatccagacggttacgtttttgatgcatctggtg
tcgagaaactctttaagtcggcttgcgcggtgggtgcggcggggacatttgaagtcgcag
acggcgcagcgacgcccgaagcagcggctgctgaagcctcaactgaagtcacgaccgtca
ctcagccgaggcgtgtgaccgttcttacaacaggtgcgataaccagccgagttgttgagg
cagctcagagagctgcagggcagattacctcagtgcaggtggctgctgagcaagccgctg
ccgcgcagacaaacatcgaggtttacggtgtgtcgaatatcaggccacttgacgcttctc
tgacgcaaatctgtcagaactctgacgtgattattacggttgaagagcacagcattttgg
gtggatttggcagcgccgttctcgagcagcttagcgcatcaggcacatgtccgcaggtaa
tacgtttaggcatgcccgatacgtatttggaggcagatgttcaccacaacattcttgcgc
gtgctggactatcggttgagagtctacaagaggtccttctcgccaactgttaaatcaact
gatcaaatccgggaagtcttttgtatactcgcttgatgatttaacattccaagaacggac
gaataacttttgagagctcgacaattttcatattgaaagtctttatttaattagccctca
tgaagatagtgagttagttggaactgtcccttgcccattgagatgatgaacaagggatcg
tccccatgttcttgattgattattttttcaacttcttgatttgtagtaatgtggccgatt
ccattattccaggtgacatgccagtcacagtaaaggactgatttttcaggttcttgcgga
ggtgtataaatcccaccaattttttctccctcgcaaatgagtgatggcattgaatagaac
cacacatcatctgaatattcattagcaaaagtcatacatgcaatttgagtctcaggatta
ggggtgtcacattgaacccatttaatacttggagggttaaagctcccagtaaaaagaata
tatataatcgatgcagacataggtattatcgcaatggtttgtaaaacggtgtgtacaagt
tttctactatagtttaaagactcaaaaaagctgcgagacgacacgattaaaaaaatgact
atagccgctaaaataaagcataccatccagtgtctaaaaaacagtactcctaaaaaacac
actggagtgggatatgttatgaacgaaatgaattcatttgcatagaacagcagaaagaga
gttgctaaataaatggccgctcttagtaaatgaacaaggcgattagtctttgaaagcatc
tcattacctcattctgcaagtttgagaaataacatcaactcatgatttcatagacggata
agatttgtatgtatgggataaaaattttttcttgttagggtttcaacggcatttgagttt
gtagtcgtaatgtcgtattggttattttcatgaactagtagccactcaatatctttagtt
ggtactgagtcgctatataacctaatagttgctatactttctcccaagccgaatggaaaa
cgtaaaacataaaagtggagagtttcttctcctccaaaatcaaaatcctcaagtaaaaca
actctggataatgaaatttctccagtatttactacaggtttataatcattttgacaggaa
aagatgcaaggaatgaataaaaataatgctgcacaaaaagcaacagaggtattataaaca
gcaaataggtaagttgcttttttaaaaaaagtaaccatagattttattttagacaacagt
attagtgaagttattagaatgaaaatagacataagaaataatgcctgcggtattgttaac
aaagtgccaagaaagctcactggagtaatataatcaagtgagaagaaagagaaatttgag
aagaagaaataaaccactgacaggacgcaaataacaaaatatacgaagcaaattaccgtg
ataaaaaacccttttgacctgtccatcgcgatatccttttctgtaggcagataaagacat
ttcagtagaacggtgataacgaaaaaactccttattgtgggagttgttatactttcggcg
ctttttgaccttctcgcaaaaatcggccctatttctatgggtcaaatcacaattatattt
tatattgtcgaagaaagtatgtctgcaataaaaatcttaaagaagcttggcataaaaaca
cctgctagattagttaaactaataaaagaaaaacttaatgacaaatagcgtatggtgccc
ccaacgggaatcgaacccgtattgccgccttgaaagggcgatgtcctaaccgttagacga
tggggacgcgaagaaaaagtatagcaaagatgttgcagatttctagggctaaacgacgcg
attttgggctttcatctattcttcgttttcccaccagtccagtccggccttaaacgcgta
gtcgcgtgcgctttgaatcacgccaggtaccgactctgcccacgaaataaattccggcac
gtcagcgataatcgcctcggcctcgtgaactgcgataacattctcggtaaacgtgtcagg
cgtgaagttgatcctgcatggaatgtagagatcaacaaaagacggcctgagcagcgcata
agccgctccctcgccgaggttaacaaaaccttttagtgcacgctttgccgcgggcatgcg
attcaacttgaagaacagcagcgtaaacgccaggcgcatccaagcatttgactgatatcc
acagctctcgtccagcttgtggagcccttcctcgtcttccaggcgagcaagaacatatgc
caaggtaaaacgcgcacccagcaaatctgttggcgagaagaacaggagatcttcacaggc
ttttttggagagcttgaagcaggcgcaatctgttgctacctgggcaatctgcgtgtagag
gcgcaaaagtggtcgagcttcagcgcaggtccaagcgtcgccgtgagtttgctttgcttg
ctctacctttggcctaaatatggggtcaaattctttttgcaggtctagcaggtcgttgag
gatcgctgcaggatgattgttggagatctgcgcaagaattcgctgagcttcaaggttaat
gcttgtgttagcaagagctgggttttcaataatatttgtcatctgattatgcaagaagtt
aagcagatccatgcgacttgcaaagaagtctgcatcggaatcaatttctttagtaattcc
agcctgatacttgccaatgacattgacgtattgagcaaaagccttttcttcttcgtcaga
aataaagtcttcaggcgaagcttctaccgcaagcttcaactcatagagagctgcctcaga
tacgatgttcttctcttgtgcacacttagctaccaggcggtctacctgctcactgaccat
atcgttagcggaatgcttaatcactctgcatcaccacccgagtatggattatttggcccg
tcgatatgcggtccgcttggtcgcgggccagtgggacctccgtcgagtggaccgtcggga
aagtcgaatccaccagggaacgaatcggctgtagcgaacaaggcatttgcctgcatttga
agttctttttctgccagctcaacggtctttgggtctctcgccctaatttgatctgcaagc
caacgaccaagaacaccacgtcctatcaggtcatttccttcttgcagcagcaccgttgcc
tctgcaatggcaatgatgagctcgtcctcggagtagggaagcacgttgaggcgagaaaac
tctccctcgggcaaatctttctgcacaaaacagcaaagcgttgcctcaggatagcgctca
atcagcaggtcaaggtagtgttccgcctcaaccagctcacgcttcttgaagtgaatagcc
aggcgagccagtaaaatccacgggtcatctgccccgcgaggcggatcaagcttgcgatac
tggtccatgaggttgtcgagggcgtcctcgtcctcgagttttgcgtatgcgagcgcaagc
gtaaaacgagcatcggctgcgtcagcggcgtcaagctccaggagtttctcgccatatgcg
atggcgtctttgttgcggccgcagataagcgcgcgagaagaaagcgttgccaaccagcgc
ttataggggttgattgccagcctctgggcaagttctgcctgctcagcggggagtccctgc
gaggactcttgagccttctgatagcacgcggcttctacttgggggagcttctccacaagg
aactggtagtaggcatcaaaaagcctgctatttgaggcgtggagcatgcgctgagcgtca
aaacagttggggtccagttgaattgcctgattgaggaggcgttttccctggtcgataagg
gcctgcgcctgagattcctcgacaaacggcaggcgataatcaacaatctcggccgcttgc
gcaactagattgaacgcgcggtcttcgtcggtttgagggagggaattgcggtcgttggag
aatcgccagttgaagtccttcatcagcgtagcaatgctgtcctcgtcgccgacttgcgtg
cgagcaaagcggaggataagccgctggtagtcttcttttaccgggtcaaacgccacagga
ttcctttctctcttacgtaatgatatcgcaggttattgaggtgtgcggggtaactccgcg
agcgtcgtaagaagattgcgaacggcagacggaaacgtttggagtggacgggtttctcgc
cagaagggcgtcagtttcctgtcagatacgtgcataaattttgaatgatattgcataaaa
tgacactttcattttggtacgggtgttcaaaatgagctagaatagaaatttgaaaagaag
taattgcgaagaatggcttcgctagccgcttagggaagcggcacatagttaaggagaggt
tttatgggacgttttacaaatccacgcgatctgtattttggcgagggcgctcgtcatgag
gttaagaacctcaagggtaagagggcagttatcgtttctggcggcagctccatgcgtcgt
ggcggcttccttgatgacatcgagaatgacctcaagtctgcaggttttgaggtttctcac
attgagggcgtcgagtccgatccttccgtcgagaccgttatgagcggcgctgctaagatg
agcgagttccagccagactggatcattgctatcggcggtggctccccaatcgacgcagct
aaggctatgtggatcaagtatgagtacccagagaccacttttgaggacatgtgcaaggtc
tttggtcttcctgagctccgcaccaaggctcacttctgcgcaatttcttctacttccggt
accgcaactgaggtaaccgcattctccatcattaccgattaccagaagggtgttaagtac
ccactggctgacttccagattacccctgacgtcgcaattgttgaccctgagctcacttac
ggcatgcctgttaagcttgttgctcacactggtatggacgcactgacccacgctatcgag
gcatacgtttctaccgttgcttccatgtacaccgacggcgacgctctgcacgcaatccgc
gagattgtcgagtggctgccaaagtcctacgcaggcgacaaagagggacgtcagcacatg
catgacgcacagtgcctcgctggtatcgcattctcctctggccttctgggcatcgttcac
tccatggctcacaagaccggcgctgcattctccggtggacacatcatccacggttgcgca
aacgctatgtacctgggcaaagttatccagttcaacgctcgcgacgagcgcgcaaagact
cgctatgcattcattgctaaggagattctgcacctcgagggcaacactgaggacgagctg
gtagcagcacttgtccagaagattcgcgacatcaacgacgctcttaacatcccacagggc
atcaagaactacggcgagggtggaaccaagtccgagacttccatcatcgacgagaaggag
ttcttcgagaaggctccagaggttgctcgccttgctatcgaggacgcttgcaccctctcc
aacccacgcaagcctacccaggaggagatggagcagctgcttaagtgcgtctacttcgac
cttcctgtcgagttctaagatctagcttagacatttagcttcgctaaaagcctggtagcg
ttccgctaccaggcttttttgtgtgattcggtgcgggcgtaggcgctgcgacgtgctggt
aacatgcgtggatacgtgtacgggcacgtaaaaagtttctcggatcctaaaaacacctca
aattaactccaagtggtaaaaaatgcgtttagttggggttttcatttttctgcatatagt
gtttccccagataaaagtttttggcgcggtaaaaaatcgtcttagttggggataaatcgg
ccaattttaagttttcatccccaactaaacgtgttttttacctttttcggcacataattt
taaggccaaaaattatgtattcataaaaatgaatttaatagtagaaatatgcataatttt
gaaaccaggtcagtgtatttgcatgctgagtctccgcgagggcgatagtacgacaaatct
tgcacagatttcctgtgtgatttcaaatcggtcagattacttgcgccatttccgggtatg
gaattcatactttttcgcgaaggagtgctatggattactgtctttcgtacttttcagcgt
ttaatttattgatgagttcctctaggccatttgattcatcgtcatcagcaaatgctatgg
tcaaagtgccgcttgttcctgaatcagctccaggagtagctactgaacgagatcttgctg
cctactatgggcatctgccagagatacaaggcgtgcgtcttcaaaaggagcctaacagta
agattgatttgctgattcgtgatgtaaattccgcatttgcaaaagagcacgtcacacttc
atgtatgccaatcaatgatgttaccttcgtcactcctgccaatagatactgacttaaaag
gatttgtgacatctccagaattcacttacttgcaagttgcttcaaagcttgatttcatcg
gcacaattcttgcaggcagcgcgctatgctctgattattttttgaaccaaaatggtcacg
gtggagtttcgcaacgccaaaatggccctctgacaagtcgcgctgtaattgcaaagtttc
ttgccacacaaggaagaaagcgcggcatcgtcccagctaaacgagcgcttcaacacatcg
tagagaaagctcggtcgccccgagagacctcgcttgccctgctattgtgcctcccgtata
acctcggtggctttaatctaggaaccgttgagctcaataggccaattgaactggaaaaca
gatatggcgagaaaatcactcgaattcctgacctaaccattcagctcaaggacaaaaggc
agaagcgggctactgtgttgctagattatgatcctgcggtaacgcacttcggcgtccaaa
aaatcacgcgagacctggatagggaaaacgagctggtaacgggcgttcaatgtccgcatt
tttcggtatctggcgagatgcttaaaagctttgaaagcgttcaaggcttggtccgccaga
ttcgagagtcaaccggaataactgcacgtgacacgactatgtcagatcttgaagagcgac
agcgggagctctggacacggctattcaaaaccaggtagcaaaacaaggcggccacatctt
ttttgcgccgcttgccgtacaatagagaaacataaaccgctcataatcgcacagccagaa
ggagaaaatcgtggaagttaacggccttatcgaccatacaaatttgaagcaaaacgcaac
cgctgaagacatcaagaaactttgcgccgacgcaaagcagtacaagtttgcaactgtcgc
catcaattcttgctgggtttctctggctcatgccgagctcgagggctctggagttggtat
cacttcctgcatcggtttccctctgggcgccgcttcaactgcagctaaggttgccgaggc
caagcagagcgtcgccgacggcacaaccgagattgatatggtcatcaacggtggccacct
ggtcgcgggtgacgacgactacgttatcgctgatatcaaggctgtcgttgaggccgctgg
caccgtgcccgttaaggtaatcctggagtgctgcctgcttgatgacgagcagatcgttcg
tgcttgcaaggattgcatggctgctggggctgcgttcgtcaagacaagcaccggctttag
caccggcggcgcaactgttcatgacgtcgctctgatgaagcagactgtcggcgacacctg
caaggtcaaggctgctggtggcatccacaataaggctgacgctgaggcaatggttgcggc
tggcgcagatcgcttgggctgctccagcggaatcgctatcgtcaccgagtagctcgctga
actggagtttactggaccgatagtccactgaactggggttttcaggccggtagtctactg
aactggagttgctggctggcatctcactgatagataaatgaaaacgacctcgtggcatgt
gctgcgaggtcgttatttgttgcaatgtaaagcgcggaaactggcgagaaaaactgttgg
tactggcgagaaaccccttggagcagcgagtcgtatcgcgcacccgccgctccaactaac
tgacgacaacctcaccaaagcccagctcacgggcttgcaactcaattgcttgcatgcgtt
cgtcgcttggagaaggggagttctccataggtccacgcacgccaaaacgcctgaacttca
tgagacgaatacgcgtctgaccgaccttctcgccaagggttgtggcaatgccgtcaactg
cggcttcggcgtcgttccagccttcggtcacgataacgcgaacctcttcaagcttgtttt
gctcggccaaaaacgcaagatttttgcggaccgtgacgccattctcgccggtcagatact
caaaccactgatcgtcccaggctttaacgtcaagcatgacgccgctcgagagggccagca
ggtcgcggtattcggtgaagtcgatggtgccatttgagtcgatgaggcagctcaggccgg
ctgcgttgcagtaggtgaagagctcgtagaggaagtcaggacggagcatgcattcgccgc
ccgaagtggtgattccgcggatgaacggcatgttggaaatgcagcggtcagccacctctc
gggcgctgagcagttcaatctttggcgtggacttgtgctggcacaccttgatgcagttgt
cgcagttgatgcagatggagttatcccacacaacttttccgtcagtcacggacagggcgt
gagctgggcatggtttgacgcacgcctggcaggagatgcactctacctgggtctcggggt
tatggcagtaggcgcagcgaatgttgcagccctgtaggaagacggcggttcggcttcctg
gaccatctaccagcgagaagggaatgatcttgttgacaggagcaacacacccagttggat
gtgctgctcctaaagttgtttctgttgcagtgcaggtcacgattgcgcagctcttctcgc
tagtcgctcatgcgaaccttgcgctcgccaaggtggttggcggtgaagttgcccaggcca
tcatgagcggtgtcctgaagaacaacatcgccggactggaatttcttcatctcagagcgc
ttagccaggaagccggtaatgcggaccaggtcaccctcggagctgtagaacgagaggtac
ttgtcgtcgatggagaatgcggctttgaccacgtcaacaacagcgtctgggttgcgctca
gcagttggctcagctgggaagatgtcggagacgccgctgttgaagaagcggtgcatgcga
gcgctgtggcgaatgtggtcgtagaggtttgcaggctcgtcgccaaccttgatgcggaca
cctggggtaacgccctgctggtcagagaagccagcctgtgcgtgcagggtgaagcgaccg
ccaaagacctcggagtagacggcgtcaaagctgttgacctggtcggcaatcttgaccatg
atctgatcagctagctcgtttgcctcgtcatccttgccgtaagtgcggctgctatcaagg
tgtagcagctcagcgacgcactcgctcatgccggcaacaccaaacatgccgcagaagcgc
tcgcgagaaatgaggccttccttagccaggaagctggtctcaaagaaattggaatcctca
acaataaagcggacgcgctcgttcatgaagttcaggacctcgccggttgcggttggcagc
aggttgttcatgaagtcgtcaacgttggttgcaagttttgcaaggccagggagaagtacg
cggctcaaagtgtaagcgccaccgcccataggaaggacgttgtagcagcttacgacggtg
tactcgccagggtaggtctctttgtggatgcggtggttagcaaaagcagggttggagcag
accatggtggtcttgactgccaggcgcatgaactcgtcggatgtgacctctgggtcgtac
ttgagggtgaagtttggaacggcgttcatgagctcgcggtcaacctcaagcagcagtcta
cctgcgcgagtgtcctctggaccaatgtttgcgtggcagtaaccgctagcaacggtgcgg
tcaatgtggttcaggaagcggcgcagacgaggcttaatctcagcgtcagtcatgccctcc
aggaacggatcaataatcttgtccagctgaccaacatagacagggcggctggtgacagaa
ggaacgttgtcatagagagcggcaaggccccagagcaggtcatcaagggtctctggcttg
tcaaagcgcaaaaactcggaaccgttctgagcaaatacctggtagtcagggcagatgtaa
cgagggcggtaaggagcattgccctcacacatgtcgtcaagcgcgtgagctgcaaaaaga
cgatcaaactcagcggtcgtcttgataggatgctcggagttctcggcagcctgagccagg
tgcagaaccttctgcttgtacgagaggttgtcggaagtaatgatgtccatgaactcgctc
attagtgctccttacgttggtcgtgcggtaacggttgtatgattgcgacgggtacgtcgg
tcgttccaagttatggtgcaccgcattgcgcggcgcgctgcctggggcgagaagaacggt
cttgcccaagcgttgtgccaggtacagaggttagtccagaaggtgggattctccctcgtg
tttcattgcgtcgtcgaggcgctggaactgcctctcggtaataacaatcttgccgtgctg
aacagaaaccatgcccctctccttaagctcgtcgatgccgcgggcaacagtttttgtgct
ggtaccaatcttatctgccaactcttgcctggtcagacgcaccgtaaacggccactcaac
aacgccgcggtgaatctgatcgcgcgtcagctcgctaagcatgtacatcaggcgcttggt
tccgctccaggtcagcaggctgcgctcgtaaccagactgacgcgtcagattcttgataat
ccagcgtgagcgggtgagaagtgcctcagggtccgaacgaatccactgcaggtagtcctc
gcgtggaaccgaaataaactcgcagccggaagttgcggtgagcgatcccaggtaaaacgg
gctctcgctaataacttccatctcaccaaaagcaacaggcgcacgatactcgtcaataac
atacgtgctacctgcggaattatgcgacgtagtgcgcacggtaccgcggcacagaatgta
cacgttatcaacgcggtccagcatgtggacaagggtctgtccggaattaagacgaatctg
cctacaatgagaaagacgattagcgggaacgcgagaagcccatttgatgatcttcttgcg
aacgtcggagtcaagactgtcaaggtaggttaaaacgttcacacgagacctcgctgttct
tgcttcgtaagtcctcattacaggacagttttggcttaagtttgagtaattgtacctgct
ccctaaaataaaaataaggacttttgtccactttttgagacaattttcttgaacggtatc
gggctgcgattaggttgcggccaaccagcgatcagtctggggtcaacccacggtcagctc
gcggtcaagctgccgcaagacagaaaaagcccccacgtcaaatgaactgcctcccatttc
ttagacacgagaaatgggaggcagttcaaaacacacctaagtcggataatctgttaaaaa
gacgtatacatgacgctgaaaatacctcaatcatgcggattatctttattaggtgtgtaa
tatgcccgcaattgagcagaatatctgacttaagtgtgttccttaggtgcggaatttacc
tatagttaaatttcttatataagtctattcatgtttaagcatattagatgaagtttatgc
atagaaatgtatatcaagcggtgcaaccacctagcttcctggctatcttgattaggaaca
tgtcgattcttcagcagaacctaccaaagctgctgcaagacagaaaaagcccccacgtca
aacgacgtaggggccaaaagaaatgcgatgcttacgcggtgcttgcacgtgtacttacgt
ggtgcttacgcagtgcgtacgtgcacttacttgcggttgcaaacctctgcagcaaccttt
gcaccaagagcaacgttgttgaagaccagctgaatgttggactcaagggagttgttacca
gtgatctcagcaacctttgccagcaagaatggtgtggaatccttgccgtggataccgttg
gcctctgcttctgcaagggccttctcgatagctgcgtcgatggtgtccttatccattgca
tactgctcaggaattgggttggtgaccagaaggccgctgttcatgccaatctgctgctgg
gtagtaaagatctctgccagctcagcaggggagtcaacgcggtagtcaacgctaaagccg
ctcttgcgggtgtagaacgcaggaagctcctcggtctggtaaccaagtactggaacgccc
ttggtctccaggtattcaagggtaaggccaaggtcaagaatggactttgcgccagcgcaa
atgaccataacaggagtctgtgcaagctcctctaggtcagcggagatgtccatggtggtc
tcagcgccacggtgaacaccaccaatgccgccggttgcaaagacgtcgatgcctgccatg
tgagcaatcatcatggtagtagtgacggtagttgcaccgtccttcttctcagcgatgata
acagggaggtcacggcggctaaccttagcaacctcgcgacccttcttgcccaggtagtca
atctcgtcagcggaaagaccagcacgcatctgaccgttaataattgcgatagttgcagga
attgcaccgttgtcgcggataatctgctcaaccttcagagcggtctcaacgttctgtggg
taaggcataccgtgagaaatgatggtggactccagagctacaacaggcttgttctgctca
agagcctctttgacctcgtcagatacaacgagaaaatccttcaggttagacatatatact
ccaatcgtaaacgactaatggaaccgaaagtagtgccgtgcagatgcgctgtgccgcgca
gacgcgctgtgccgcgcagacgcgctaaatacctgcgcgcttgataacctcttcaacgtt
gagctcaccgttgatggtgtcctcaccctcaatggccatgctggaagcagccatgcctac
caggccggtttgctcaagcgtcatgccctgagtgtacgcccaggtaattcccgccatcat
ggcatctcctgcgcctgtcatgttgacgagctttgcaggaagcagtggcaagcggacggt
cttctcgtgatcagcacaaagaaggcccttctcgccaagggagataaacacgcgcttcag
tcctgttgcaagtagctcgtgagccgcggcttcaagggaggtatcgtcagtaatcttgat
gcccgagagcatctcggcctcaaggcgatttggcttgagcgtgtgaatcttgcccaggac
cttcttgagcttctgtgccttgatggaagaaacaggatcgcagaagatggggcaggtcac
gttcttggcaatgaactcgatggtttgctgaggcaggttggtgtcaattacgcaagctgc
ggcgtgctggataacgtccaggcgctcctcgatgcgctcaggggtgacatactcgtaaat
ctgcatgtcattgatggcttcctgcatctcaccgtgctcgtccatgataaagaggtaggt
agaagtggaagcgcccggcacggtaatagaagcgtcaatatcaataccgcagtccaggca
gccctccttgagctcgcgagcacgatagtcctcgccaaaagcggtgagcagacgaacgtc
actctcgagaagggccaggttgtgggcaacatttctgccaacaccaccaaaggacatggt
aactttgccagggttggaatctcccgctacaagggaagcgcttggacggccagcaatatc
catgttggcggcaccaatcacaataaagtagggacgctcgctcaaaatgtagcggcggcc
caaaattgcgccctttgcggtaaggttggagatgtgaaccgaaacagaagaacgcgagat
acctgcacgctctgcaatttccttctgagtaatggaaggctgctctttaatccagttgaa
aatcatctgttctctattggtgagcatcaggcctcctagcagcaaaaatagaatccgact
aaacaggtgcttatataaaacttctaaacaggtgcttatcttgtttaagctagtgcttaa
atcttgctttggacaacgataagacagcaggtagagtctgtaaagaatgaattcattaaa
tttttccctggtgagctcaaagattttctcgccacattggttttacctgcttgatttttc
taagcatttgctgcgtaccgtttacagaattttagtatctgcaaacggttgtatcgtgaa
aatctctctaaattgggcgtcggcgttatacaactgtaataatatatttaatgaatagta
atgactcgtccacataagttagttcgcgcatgtatcgtgcgcaaatgcttgtttcgggcg
ttttaggaggtagcatgcctaaacgtgtttttgtagttgttcttgatagttttggcatcg
gcgaagagcctgatgcggcggcgtacggagacgagggtagcaataccctttgtgcatgcg
caacaagtggtgttcttaatatcccaaatatgacaaagctgggccttcttaatattgatg
gcgcgcttgataccgtgtatgacgttgatttgaagccaattgagtctcccgagggtgcat
acgctcgtatgcaggagaaatccgctggtaaagacactacggttggtcactgggagatgg
caggcgtcatttctccaaagaagttcccaacctatcctgaaggttttccacaggaggtca
ttgaggagtttgagcagaagacgggccgcaaggttctctgcaacaaaccttactccggaa
ccgatgttattagagactttggtaaagagcacgtagagactggtgctctgattgtctata
cctcagcagattctgttttccagattgctgctcatgaggacgtggtaagtcccgagaaac
tctatgaatattgccgcattgcgcgcgagattcttcagggtgagcacggtgttgctcgtg
ttattgctcgtccttttgagggggagtggccataccagcgcacttctcgccgtcatgact
tctcgcttgagccaacgggtccaactatgcttgatcgtcttaaagagaacggctttgacg
ttctttctattggtaagatttatgacatctttgctcaccgtggcatgactgagtttgagt
tcactacctgcaacgcagacggaattcagaaaactattgaggctactagtaaagacttca
acggtctgtgcttcaccaaccttgttgataccgatatgatttacggtcatcgcaacgatc
ctgtgggatactccaacgctctctcgtactttgacgagcgtattcctcagattattgagg
gccttcgtgaggatgacctgtttatcattaccgcagatcatggctgcgacccagtaacac
catctactgatcactctcgtgagtacgtgccactgcttatcacgggtccaaaggtcaagc
caaacaccaaccttggtacaaccaccacatttgccgacatggccgagacaatccttgatt
attttggcgttgagcaacttggtgttggaacttctcacctgtcagagattcttaaggaga
actaatggctactaccccaactcctcataacgctgctgttgagggccagattgctaagac
tgtcctgatgccaggagatcctctgcgcgcaaagcttcttgcagacacgtatttggagaa
cgttgagcagttcaacaccgttcgcaacatgtttggctacaccggcacctacaagggaca
gcctgtctccgttatgggttctggtatgggtatgccttccattggtatttattcttacga
gctctttaatttctacggagttgataacatcctccgtattggtagtgctggcggcctttc
tcctgaggtaaagctcagagacattgttattggcatgtcttccagcactgattcaaatta
tccatcacagtacggaatgcctggaactattgcacctaccgcagactttggcctgttgag
caaggctgttgctggtgcagaaaagcttggttatcccgttcgcgttggtaatatcctggc
aagcgacgtgttctataccgtagacaactcgcttaccaaatgggcaagcatggatgttct
tgccgttgagatggagtcggcagccctgtatctcaacgccatgcacgctcataagcatgc
gcttacgctgctaactatctctgacctgcctcttacaggagaagcacttactgctgaaga
gcgtcagactagtttcacacagatgatggaggttgctctttctgttgttgcttaaagcgc
ttgttgcacaaagcattacaggtcagcagcttgccattgctgtttgttttggaaccatgc
ggattttccgcttaagttagggaagtttggtcaacttctcataaagattcagcataaaag
ctggacgttcccgccacatgaggtaaggagagcacggaatgaacaagaacgtttctcgtc
gtagttttgtgactggcgcaaccggcgctggcgcacttgcagcactcgcaggtcttgcag
gctgcaaccagaagaaggacgacggcggccagaaggcatcaggtgagaagaaaaagaagc
tcaccatggttaccgatactggcggtgtaaacgaccagtcctttaaccagtctgcttggg
agggcatgaacgagctcaaggacaagaacggctgggaagtcaaatgccttgagtccaagc
aggattccgattacgcaaccaaccttgataaggctgttgacgatgagtccgaccttgttt
ggggtgttggctttgctatggcagacgcaacccttaaggctgctaaggacaatccaaaca
cccagtttgccattatcgacaatggcaacgagtctcaggtttccaacttcaccggtgtta
tgttccgcgcccaggagccttcctttgttgttggctacattgctgctcgcactacaaaga
ccggcaaggttggctttgttggcggcatttcttccgcacttatcgaccagtttgagtatg
gttatcgcggcggcgttgcttttgcaaacaaggagaacaacaccaacgttgagatttctg
cacagtatgcagagtccttctccgatgctgcaaagggcaaggctattgctaactccatgt
actccgatggttgcgacgttgtctttcacgcagcgggcggcgtaggaactggcgttattg
aggcagctaaggacgcaaacaagcttgctattggcgttgaccgtgaccaggcatatcttg
ctccagagaacgttctgacctccgctcttaagcgcgtcaacgttgctatcgttgagattt
ccgagaagatcctgaaggacggccagaagggtggcaccaccatttctctgggcgcttccg
aggacgctgtcggaattgctgaggatcaccacctcatggctgaggacacctacaaggcag
ctaccggccttctcgataagatcaaggctggctccgttgttcctcctgcaagcaaggatg
acctggacaagtacgtcaagtctttgagctaagttgtagcttaatgttttgagccttagg
gtttctcgccagatggttttgccctctgacgtgccttatggctgatgagtttggatttgc
tggtgaggggtgctctttggcgctcctcacctctcgcaagtgtgtaaaggaggtggctcg
tggaagtcagttcggattacgctgttcagatgcatggcattaccaaagtttttggatcgt
ttaaagctcttgacgccgtagaccttaacgtgcgcaagcaaactgtccacgccattttag
gagaaaacggcgcaggtaaaagtacgcttatgaacgtactgtacggcctgtattctgcgg
atgagggagatgtttacctcaacggagagcgcgtatccatttctggcccaaacgatgcta
tcgctcacggcattggtatggttcaccagcactttatgttggttgagaactttactgtta
cagaaaatattgttttgggcaacgaggtcaccaaggctggtggcgtccttgatccaaagc
gagctcgcgagaaggtcctggagattgttgaggaatacggctttgacgtagatcctgacg
ccaagattgaagacatttctgttggtatgcagcagcgtgttgagatcttaaaggccctgt
atcgcggtgctgataccttgattcttgatgagcctacggcagttcttacgccacaggaga
ttgagaagcttatccagatcatgcatgacctggtaagcaagggtaaaaccatcattgtta
ttacccacaagcttaaagagattatgtcttccgctgatgagtgcaccattattcgccgcg
gtaagtacatgagcaccgttgatgtttccaagacatccgagactgagcttgcaacactta
tggtgggtagaaacgttaacctgcatgtagaaaagaagcccgcaactcctggtgaggttg
ttctttcaatcaaagacctccacgtcaaagacgagcgcggcattgagcaggtaaacggct
ttaatttggatattcgtgccggcgagattgttggtcttgcaggcattgacggcaacggtc
agaaagaacttgccgatgtcataaacgcactggtcaaacctgagtcgggcaccatttctg
tcaagggtgaagagattcagggcacaaccccaaagacggtaattgaccacgctgttgcaa
ctattccttcagaccgtcatcgctggggcctggttctgccctttacggttgccgagaaca
tggtgcttgagcgccacaacgaggaaacctttggtaagggtattgcgcttgacctggaaa
agatcaaggaattctctcagaagctcattgacgagtttgatattcgtcctgcagagtgcg
cagatcatcaggcagtgggactttccggcggcaaccagcagaaagttattattgcccgtg
aggtttcttccaacccagacgtcctcattgccattcagccaacgcgcggccttgacgttg
gtgctattgagtttgttcacaaagcgctgattcgcgagagggaccgtggagcagcaattt
tgctgatttcctttgagctggacgagattatggacgttgccgataagatggcaattattt
acgccggcaagaatgttggcgagtttgaccaaggtactatcactgaagagcaggctggcc
tgctgatggcaggaggtgacgccgagtgagtacgcttacaaagataatgagaaagcccat
tacgtcagcaattgttgctatttttgttggcctgttggttgcttctattattttggttgt
tgcaggttatgaccctatcagctcatttgaagcacttattggcggcatggtaggtaagcc
aaaatacatttctaacgtcattattaaggcaacacctctgctctttacgggtattgccgt
tgcctttgcattccgcgttggcctctttaacattggcgctgagggtcagtacattgttgg
tactatcctggctgttattgttggctacagccttgaccttcctcctgtactgcagattcc
tgtagttgttttggtaggtaccgcaggcggagcaggtatcggcgccatcattggatggct
taaagcccagtttggcatcaacgaggttattaccagcattatgtttaactggatcagcct
ctacctctgcaactttgtggtttctcttccacagttccaccagccaaattcaacctcttc
ataccctattaacgagtccggctataccaccctgttctatggcatgaagaattccgagga
tggcgctgaggcaattcgcaatattccaattattggtgatgctattatgcgtaccgatgt
aaacattggtatttttgttgctattttcgcagctatctttattggctggctgcttatgcg
caccaaggttggttatgagatgcgcgctgttggttttaaccgcgacgctgctcagtttac
cggcatcaatgttaagaagaacctcacactttgcatggctatttctggtgcactctgcgg
tcttgcaggtgctctgaccatcaccggtattgctcctcacagtattgcaacgctggcagc
ttttgaaaacaacggctttaacggtttgtccgttgcgtttatcgccaactgcaaccctgt
ggcatgtattcctgcatccttcctgtttgctggtcttctttatggtggccagactgttca
gcagacggttggtgcgccttccgagattatcaacattgttattggtactatcgtgttctt
catggccctgggtggcgttattccaatgcttgccgaccgtcttgatcataagcgcgctca
gaaagccaaggaagaagaggcaaagcttgctgctcaagtgagtgatgcgtccgacccttc
tcaggaggaggcaaacaatgctcactaacctgattcttcttgtttccgtcactctcatgt
actcgacgcctcttatttttggtgctctgggcggcgttgtctccgagcgctccggtgttg
tcaacattggtattgagggcatgatgggcgttggcgcctttgcaggcgttgcgggcagct
acctcaccggaaacccttggattggcttcctttgtgcaggtattgcaggcggtcttattg
cgcttttgcacgccatggcatctattacgtttaacgctgaccagacagtttctggtgttg
caattaaccttttggcacctggcattgctctgtttgcctgccgtcttttgtttgatggcg
ctgcaatgtctccagcagtcaataagctgccaaagctttttggcgagggtgcgtttaacg
acacgccttattccagcttgaacgtagacattaccgtggtactggcacttttaaccgccc
ttctcgtctggtttgtgctttaccgtaccaagtggggcctgcgtattcgctccgttggcg
agcatccacacgcatccgagacgctgggcattagcgttcgtaagactcgctacctctgcg
ttattgtttctggtgttcttgcaggatttggtggcgcttctgtaacgctggcaattattt
ctcagttcactcagaccgctatttctggtcagggctttattgcactggctgcggttatct
ttggtaagtggaagcctctgaacacctatgcagcttgcctgctctttggctttactcagg
cacttgcaattcttcttggtggcggcgcaactccaattccaagccagatcattgcaatgc
ttccatacttcatcaccatcattacgctggtcctctttgttggtaagtccgttgcgccta
aggcagacggcgtgccatacatcaagggaagtcgtgcataatggcagaggtagagggttt
ttgtcacgtttctaacgaggctcttgttcagcttgccattgaggcgcgcaaccacgccta
tgtaccgtactctcactatgctgttggagctgcacttttgtgctccgacggcacggtgta
cggaggtgccaacctagaaaacgctgcatatacgccttccaactgtgctgagcgcacggc
gtttttccgcgcggtgtttgagggtcgccgagattttgtggccattgcggttgttggtgg
ccctgagggagaagccccaacagcttggtgtactccttgcggtgtatgtaggcaggttat
tcgcgagtggtgcgatcctgcaacgttccgtattgtgctgggcaaggtagacgctgcccc
tagagagtatctgctccaggatatcttgcctatgggatttggtcccgaggatctgggcga
gtctagccccgctggtgcatcgggtgacgatgccgtgaagggtgccgcaggtcacgagca
cgacgcgggcgagcacggttgtggctgcgggtgcagcgagcacggcggaggcaaccagta
agctgcggcatcaagcagtctgcgctttcgggtgcagataacctggtaggtagcatgaaa
ttgcgagccggtagagtttctcgctaccggctcttttactagagagttaacgtgaacgac
aacgaacgcgcctgacggcgccgcgagcggcaacgaacgcgaacagcgaaaagaggttca
actatgcgcatgtacgacgtgattgaaaagaagcgcgacggcggcgagcttaccgacgcc
gagattgactactttgtctcgggctatgtagctggggatattcccgattaccaggcctct
gcgctggcgatggccattttctacaagggcatgaccgcgcacgaaacggctcacctgacc
atggcaatggcagagtctggcgacatgatggacctctcggcaatccctggtattaaggtt
gacaagcactctaccggcggcgttggcgataagaccacgctggttgttggcccgcttgtt
gcgtctttgggcgtgaaggttgccaagatgagcggccgtggcctgggtcacacaggcggt
acgctggataaacttgaggcaattccaggactttccattgagatttccgagccagacttc
ttcaagcaggtctccgagattggcgttgccgtcgcaggtcagacgggcaatcttgtccca
gctgacaaaaaactttatgcgctgcgcgacgttaccgcaacggttgattcggtgcctctg
attgcgtcgagcatcatgagcaagaagatcgcttccggctccgactgcattttgctggac
gttaagtgcggctccggcgcctttatgaaggacgtcgactccgcaattgagctggcagat
gccatggtttccattggcgagcacgtcggccgtaccactgcagcgctaattactggtatg
gatcgtcctctgggcaaaaacgtaggcaactccctcgaggtcatcgaggcagtggccacg
cttaagggtgagggtcctgaggatctgaccgatgtctgcgttgaacttgctgcaaacatg
cttaacctcgcaggtaagggaagcgttgaggactgccgcaagctggctcgtcagcagatt
gcaaacggcgagggtctggctaagctggcacagatggtcaaggctcagggcggcaccgac
gaggtcatctttgacaccactaagtttgaagctgcgccattccgtcgcgatattgtggcc
gagaccagcggatatatcacttctatgaacgctgagctggtgggcatttcctccgttgct
ctgggcgccggtcgcgagaagaagggcgatccaattgacccagcagctggcattatcctt
gagcgcaagactggcgattatgtcgagaagggcgatgtcattgcaacgcttctgaccggc
gacgaaagccgtcttgacgagggcgagcgcatcttccgcgaggctctggtctttggcgag
agcgctcccgagctggagccgctgttctttgcgcgcgtctccaaggacggcgtcgagcgc
ttcgcgtaagtgcagcttgcgagtacgccgcgcgtgcgggtgcaagcgagtgcgcgggcg
cgggtgtgcgctggaagctccacataacatgcaggtcagaccggtgttcacgcaggtgga
caccggttttttgtacggcaacagcgtcgtgtgcggataaacttacaggtcaagcgcgcg
aagcgccgctgcgagtgcacagggtttctcgccagacggggatgtgaaggtttgcgctca
tcgagcctgaaaagcgcatcatgtctgagtaaatttactcagacatggtgagaaaaaccg
gcaaatagctcagacttgatgcacttttccggcaaatcattcagacatggcgatgaaatc
aggctccatggaaacgcttatgacaatcaatcctggattcaaaaattatgtcatgaaaag
cccgcctaaaaagtgcaaagaatctgtatttgggccacagattttttgacataatcaggc
aaatccacagattctttgatggttttaggcaaaatccaccgattctttgcagaaatcagg
cgtgctagcaggccaaaatagaaccctaacggtcaaagcaagtctggcgagaaaatcgtc
cctctcgctgttgcagttattgcacagagtgtgtaataatactcagtatgtgcaataagt
cgggtgctacggtgttgttgtgttgttgtgttgttgtgctgttgcgctgccgcgccatcc
gcgccgctcacacgcgcccgtgcacccagtacgtacctgcaaccaggagaggcttcagaa
acgtatgacgcaaacattgtctgcacctgctgttttgtcagcttgcaagcttgatcgacg
taccgccagaactcgcgcggcgcttagaaaagccctggcagaagagatagacgtaaccgg
cgaccttacctccgtgaccgtcacgggcgtaacggagcgcgctggcctcacgcgtcgaac
cttttattcccactacaaagacatccctgacctggtgcttcacatcgaaaaggaagcgct
ggcagagctgcgacctgctgttgaacagcttgctcgcgtcaatctcgttgagctcagaga
ggccattgactcctacaggccatgccccggcgcaacggagatgatccgtagcattcgtaa
acacggcttctacctgcgtcctttgctgggcaacggtggagaccctgcgttccaggataa
gctaaagcacctggtacacgaggttatcgcccagcgagccctgcacgatcttgatccgcg
cgcacttggtcccttctttgactactatctgacctttgcaatttctgccgaggtcggcgt
ccttatccgctggttaatcggcggtatgcgcgagagcgacgagcagatggcaggccttat
gaccggcctcatgtttgttgcacctggcgatctgtacggcaagccaatcaagctagacgt
tccacgatttgcgcttgcaactcttgttctcggagaggaaaacaatgattagtccaaagt
ttgagctgctagagaatggtgccgagcttgcaccaaacgtcccacttgacctgtctcagg
cccaccttatgctgggcatcgacgttggttccacaaccgtaaagctgtccgtcatcgacg
aggacggcacgctggtttacgcaaactacgagcgtcaccacaccgatgttcgtgcaaccg
cgcgctccctgtttgtcaaagctcagaagcacattggcgagacacccatgtacgccgcaa
tcaccggttccggcggaatgctcttggcgcaatggcttgaccttgagtttgtccaggagg
ttattgcttccaagcgcgccgttgagacgctgatccctcagaccgacgttgctattgagc
tgggcggcgaggacgcaaagatcatctactttgacaacggtattgagcagcgcatgaatg
gtacctgcgcaggtggtaccggtgcgtttatcgaccagatggcatctctcctcaagaccg
acgcaaccggcctcaacgagctggcaaaagacgtcaagcagatctacccaattgcatctc
gttgcggcgtttttgctaagtccgacgttcagccgctgctcaatgagggtgctgctcctg
ccgatattgccgcttctatcttccaggccgttgcaaaccagaccgtctcgggcctggcct
gtggtcaccctatccgtggctacgtcgcgtttctcggcggcccgctgcagtacctctctg
agctgcgtcgccgcttctatatcacgcttaacctggatgacgagcatattgtcttgccaa
agaacgctcacctctttgttgcaacgggcgctgctctggcgggcgagtccgaccgaccaa
tcacctttacgcaggtcatggaggcactggacaacctcaaggacatccagggctccgagg
ttgctcgtttggacccactctttgccactcagcaggactttgacgacttcaaggcccgcc
acgaccaggaggtagtccccaagggtcagctggccaactaccacggccgcgtgttcattg
gcatcgacgcaggttctaccactatgaaggccgctgttgttggcgagaagggcgagcttc
tttacacctggtacgacaataacaacggcgatatcctgggcactgctcgcaagatcatgg
actccatctacgacgagatgccttctgactgcattattggccacgtcacaaccaccggtt
atggcgagggtatcctgattgaggctctccgcgcagactcgggcgagattgagactgttg
ctcacctgcgcggcgctaaggcatttgtcccagacgttgatttcattcttgatattggcg
gccaggacatgaagtgtctgcaggtcaaagacggcgtcattgagcacatcatgctgaacg
aggcttgctctgcaggctgcggctcctttattgcgtcctttgctgactccatgaagatgg
acgtccgcgagtttgcaaccgctgcaaccaaggcaacactccctgttgacctggggtccc
gctgtaccgtcttcatgaactctcgcgttaagcaggcgcagaaggagggtgcaaccatcg
gcgacgttgctgctggtctttcatactccgtcatcaagaacgccctgttcaaggtcatca
agctccgcgacttcagcgagattggcgagcactgcattgttcagggtggtaccttcatgt
ccgacgcaacgctccgtgcttttgagctgcttactggtagagacgtcatccgtcctgaca
ttgcaggcgtcatgggtgcctacggcgctgctcttctcgcccgcgaccgcgcaggtattg
acggcgtatccaccctgctagaccgcgagtccattgacaacctgcaggtcaagcttacta
acacacactgccgcatctgtcctaacagctgcatgcttaccatcaacgactttggtagcg
gccacaggtttattaccggtaaccgttgcgagaaaggcgcaggtaagaagcgtggtgcca
agaagaacgaggcgccaaatctctttgcgttcaagaataagctgctgtttgatcgcgagt
cgcttcctgcagacgaggctccacgcggcaccgtcggtattcctcgtgcgctcaacatgt
acgagaactatccgttctggcacacgtttttcactaagctgggcttctcggtcattttgt
ccgaccagaccaccgcaaagacgtacgacgcgggtatcgagtccatgccttccgagtccg
cctgctatcctgcaaagctttcccacggccacatcatgaatctgctggccaaggacccag
acttcatttggatgccgtgtattcgttgggagcgcaaggaggacgactccgcaaccaacc
actacaactgcccaattgtcatgagctaccctcaggcgctgggcctcaacgtggacgagc
tctccgatccgtccatccagtacatggctccgttcattccgtacgacaagaaaaacgagc
tcaagcgccgtttatacgagctcatcagtgaacagcgcgagaaggacgcccaggtaggca
agggccgcttccgtggcgagcacatcacgcgcgccgaaattgacgccgctgttgaggctg
catggcaggaagacatcaacgtcaaggaccagatgcaccgcgcaggtgacgaggctcttg
cgtggattgaggagcacgatgctcacggtattgttcttgcaggtcgtccctatcacaacg
accccgagatcaaccacgccattcctgagctggtctcttcctttggctttgccgttctca
ccgaggattccgttgctcacaagatgatgcctgagcgcccaatccgcattgttgaccagt
ggatgtaccactcacgtctgtatcgtgcggctcgctttgttgcatcccgaaacgaccttg
accttatccagctcttctcgtttggttgtggtcttgatgcactgaccactgaccaggtcc
aggagattcttgaggcttcgggcaagatttacactatgcttaaggttgaccaggtctcca
acttgggcgccgcacgaattcgtattcgctccctgatggctgccttgaacgagcagcagg
cagagctcgagcgactttcagctgccggcctggttaccgaggccgttccacagggcgttc
gcatggccgatggctctctggaaaaggccaggagcgcaagttcttctcgccgtgcaccgg
tgtaccgcgaggcagaatctgcagcttacgagaaggtccgctacaccaaggagatgcagg
aagcgggctacaccatcctggctccgcagatggcgccaatccactttgagctggtagagg
agctgctgaagggcgcgggctacaacgttgtgctgctgccttcggttgaccagggcgccg
ttgacatgggccttcgctacgtcaacaacgacatctgctacccatctatcctggtcacgg
gccagattatggaagcagtgctttcgggcaagtacgatctgaccaagaccgcagttctga
tttcgcagaccggcggtggctgccgtgcaaccaactacattgcgctgattcgtaaggcgc
tcaaagacgcaggtcacccagagattccggtcatttccgtctccgccgcttccggccttg
acgaggataacccaggattcaagttgttcaagcctgacttgctgatcaaggcagtttacg
cgctcctatacggcgacctgatcatgcagctgctgtatcgcgttcgtccctacgaggccg
ttaagggttccgcaaatgagctgtatgaccagctcatggccgatacacgttccaagatca
acggaatttctcgcaaggaattctacaagcagtgccagcgtaccatcgagctgtttgaca
gcctgcccgtggtcaatgaccgccagaagccacgcgtcggcgtcgtcggcgagattctgg
ttaagttccacccaacggctaacaacgagctggtcaaggtcatcgagtccgagggctgcg
aggccaacgttccaggcctggtcgacttcttcctgtttggcctctccaacgcgatcaaca
cgcacaaggagctgggtaccacgctcaagagccgcatgacgcacatcgcgggcatcaaga
tggtccagggactgcgcgcgccaatcaacaagatgctggagaagtccgagcgctttgagc
cgtaccccaacatcgacgagctggccgaaaaggctggtcagatcctttcgctctgcaaca
cgatgggcgagggctggctgctcaccgctgagatgtgcgacctcattgagactggcacgc
caaacatcgtctgcgctcagccatttgcctgcctgcccaaccacgttgtgggtaaggcgg
tcatcaagcgcctgcgccagatgcaccccgagtccaacattgttgccgtcgactacgacc
caggcgcgtccgaggttaaccagctcaaccgtatcaagctgatgatttcggtggctaagg
agaactacaagaatggcgtaaatggcgagttcaagctggaaaacgccgacgaccccgtta
ccaacgacgcaaccatgccgtataccggtcgcgacaagtttggcctggattccgttgtcc
gtgagggcggccactcttgctcttcgcatcgcgtgtctgcactggaagcaactggcgcta
acctgggcgatcacggtcgcaccgcgcccgatcacggaaaagactacggttccatcaggc
tttccgaggagcagatggctgctatcgagcgcgccaagaagaaagccggagtcaagtagc
gcggtcgacgcggcgaacgggctgcagagctgcggcgagcgcgtggctgcgagcgcgcac
cccttgccgaccggccgcgcaaccagcgtaatcggctgcgaagttggtgtgcaaccagct
acaaagttgtaatttgcacgttaatgagccccaaactttggtttggggctcatttttggc
gaatttgggccttgaattctcattgctagtgcaacaacaaaagagaaggtagtgacccat
gggtctacaatggcgcttacgacaacgttcattgaaaggatttccatgggtcactatagc
catcttagcattgaagagcgcgaagacattatggtctgctggaaaaatcatgaaagtata
agccagattgcccgtaagctcggacggaacaaatcaagtatttcacgggagattaaaaga
aacggttggacaatcattggagtggcgcatctttgttatagggcttcgactgcccagaga
aaaaccgatgttcgacgtcaggcttgcaagaaacggacactactagatgatccaaacctt
cgtgcacgtattgtctttcttatctgtagtcgccacttctcacctgagcagattgcaggc
agactacacttagaactttcctacgctcctgtcagctgtagcactatatatagagccata
cactcagggaaactagactgtgaacttccaggtgtacagtctgtacgaagaagactcaga
caccgaggtaaacgacggcatacaaaacagctcatagagcgcagaggcaaaatacgaata
actcatgaacttatcgaaagaccaaaagaggttgcagatcgccaacgtattggagactgg
gaaggagataccgtcatcggtaaggctaaagggccacgcctggtcacacaagttgaccgt
atgagcggctaccttgttggtggcaaagctgcatcagggtctagtgccgatgtcaatgta
gctatacagcaagctttgagaggtgaggtagtaaaaaccataacgcttgatcgtggatct
gagtttgctcgagcagcagagcttcaagaagctattggagtaagtatctacttctgtctt
ccacatcatccctggcaaagaggcaccaatgaaaatactaacggtctcatcagagagtat
tttccaaaaggtacagacctctcatcgattagtgatagagagattgaggcagtatataat
gaactcaatctgaggccacgtaagcgtctgggttggaagtgcccttgggaagtctaccat
caccaaacgttgcacttgctttgagaattcaaggcccaaaaaggtaaaaaatgcgtttag
ttggtgtattcattttgaaaatgagatgttttgactcaattagtaaaagaaatagttaaa
actatttcgcttatcctgggcaaacgcgaatataaaaagttgaactaaattccttcattc
ccaactaaacgcattttttaccgcctgaagtcccaaaaacggcaattttccgagtcctgt
gaaaattttgcttataaaatgtgtgaaatatgcaatttcgtgcataacggcctcaatccg
tgcctacaaacagtattcctttggtgtcggcgccagactatgccaagcaaatacactgaa
ctacgcgattaggctgtattctcgtgagctagcagcaacaaaagtgctgctcaacgttag
ccgctcagatgcagggaaccagcgtgtcgagaaaaccgcacgtccatcgttcagataaat
ctccacggtagacccatcaacaataacgcgcaggtcaaaaagctcctttagcctaataga
gcgttgagttctgcctgcagcggtgtcctcgtcaatgaatttcagggtaaaagtgccctt
ggagtaagaaagcacaagcgcgtcgttgagagtaagagttccgtctccggatatgtccgt
aatctcaatatctgcagatagttgatctattttgacgacagcgtcggcgacaaattccac
acattctcgtcgcttagcatcaagctctttaactggatgttgcaggataacaccatcacc
agacaacgaaagttctcggggcagagtaaggttgtggcagaattcaatgccttcaggata
actatggtaagtcggatcgatgatgcccatccatccaatcaaaatggttcggccagaatc
atcgacgaacgtttgaggtgcgtagaagtcaaaaccatgatcccagagcacaaagctatc
ggtggaaacagtttcaacattgataagcttttggccctctggaagcggaaaatatcccga
ctgccagatgttttgccacttgtcgagaggctcgcttgaagcactttcttgcaagttagc
ggaatcgctcaagcgcgatcccttggacgcatcggcgcttggttccgtaccagcacttgg
ttccgcatcggcgtttgactccgtaccagcgccttctcttagcccctgcggacacataga
tagaaactcctggccatctagctgcaccaaaaaagggcattcccacatgtagccaaacgc
ctcacgatgacccaggtcgttagccccgcgtataaccgagtggagcgtccacgacttgcc
acaatcactggagtcgtaaatcaacgccgctcccgaatcgcagcgttcatctgcggattt
cgcgggaccagccgcagtgtccctctcgcgagcacctaacagcatgcgcagagccccgtc
ttgctcccaaaccttcggatcgcgcacgtggtttgtgcaggtatcggggtagtcacccgg
cttcaaaacaacgcactttggcgagaaattcagtccatcttcagaggtcaccatgacctc
ataggcttctcgaccgacgtcaatgccgtcggcttctgggtgtgtttcgtccataacgtt
gccggtgtagaagagtcgcatgacctcgcgggccgctgcactgccgcgggcgtcgtcgtt
gccgtcgccgccgtgaccgcaatcgccggccgccgcaccgttgccgttgtcggccgccgc
attgtcgccgtgaccgcagccgtcggccgcagtgtcgcgcgtctcaatccaggccgaacc
cgaaaacacaccgtccttatcgaaagctgcgtctggagaaattgcaatagggagcgtctt
ccaagaaagtagatccttactcacagcatgtccccaaaagcgaagttcgttagcaggcca
ctctggagtgtactggtaaaacgcatggtagacggacttaaactgacaaagtccgttagg
atcattcatccaaccctgaggtgggaagagatgaaattgtggcgtccaaaagtcgtttgt
catagcgctccgcctttcgtatttcttgcaattattatggcatgcgcgcgcaaagttcgt
gcaggtaggtttaattcgttttgagttgcggtacagtaaatgcatacaacatccaaggcc
gccggctgcgacccgcacccgcgtgaccgcacgacccgcgctcgcaccacccgcaccgcg
ccgaccttgcccgaaccagagaggatgcctatgtctgaaaccgcaactaaccagctcccc
gatgtcgccgagcgcttcatgcgctacgtgcaggtcgactcccagtccaaccctgacaac
gacaccgtcaccccttcaacgtccgctcagcacgagatggctcgctacctgggcgaagag
ctcaatgtactgggctgcaccgacgtcaccgtcgacgagcacgcctacgtcaccggcacc
ttcgccgcatccaagggcgccgagtcggctcccgcgatgatgctttgctcgcacctggac
tccgtcatcgacgcgcccgcctcgggcatcaagccgcacgtcgtccactacgagggcggt
gacctggtcgccggcgtcgtcaacggaaagactatcgcaaccacccaggagcaggttcct
gacctcaaggatttcgtgggcatggacatcatttgctccgacggctccacgctgctttcc
gctgacgataaggccggtgtggctgagatctgcgccctgctcaagcgcctgggcgacaac
cctgggctcgctcatcctacgctcaagattgcgtttgtccctgacgaggagatcggtcac
ggtgcaagcttgcttgacctggacaaactcggcgcagcttacggctacaccgtcgacggc
gaggtcctcggcgagttcaactacgagtgcttcaacgcagctcacgccgacgtctacttc
aagggcgtcatggttcaccccggcagcgccaaggacgtcatgatcaacgcaatcactgtg
gcatccgagttccagcagatggtccccgccttcgagcgccctgagcacaccgagggctac
gagggcttctaccacccaatcgccatcgagggctccgcgtccgaggtcaagctcagctac
atcgtccgcgaccacgacgcccagatttttgccaaccgccagcaggtcctgcaggatatc
gccgcgttcctgaataagcgctatggcgagaataccgttcgtgttgagattcaccaggag
taccgcaacatggccgagaagtttgacggctacgagttcctgattgattatgcacttgag
gcaaaccgcgaggttggcattgagcctaagcctgttgctgctcgtggtggtaccgacggc
gctcagctcacgttccgcggcctgccttgccctaatattgctaccggcggatacaacgct
cactccgtgcgcgagtttgtacctgtgccaagccttgaggttaccgttgaccttctggag
aaactcgtcgccaagttcgccgctcgcggctagcgcccgcgtcgcgaccgcacgccgccc
gcgccgcgacccgcgccgctcgcagctagtacctgcgctgaccgcgccgccgcgccgtgc
gcgaccgtttgacgtgcagctttgccattcatagctagatttctaccgtctacgctcccg
ttcacccttgtcaataaatggtgagcgggagcgtagcataattatgaagggtcattgttc
tttttttcacggagtaagggaggtcgcaatgctcgcaatattttttggaattgttgtcgt
tgcggcacccgttatagctgcgtttttagagcactcgggcaacgttggcatttctgagcg
tcgccatagccaccacgatacctacgtgactcccgccgcgcttacacgttcgctcattat
tgacatggcatttgtcagcgccattgcagttattctcggctggctttgctacgttaacgt
gtttacgccaaacccagacattgttatggcgttttttgcgtccttctcggttgtcatgtt
tatggcgtggtacatcttgagtcgctataaggtctcgctttttgatgacgagatggttgt
agtgccctttgtaggctctgaaatttccatcaactaccaggacattaagcgcatggagtg
ggttggtggacgtcggggctccgggtttagagatcttctaattttgacttcgaatgcgtc
aaaggtgcgtctctcgggtatgattggactagaccaagtgttgctcaagattgatcgctt
tgacgtcttggcacatagttcaactagatagaagtacaaagatgcagcttggactgtatc
agctctgaggcgcgtcgcttgcgtcaacgtaaagcttcggcgtacgatacgtccacacta
gtctacgcagcatgcagtaacgggggacgtttgtgattaagcttgttttatctgatatgg
acaatacgctggtaccctttgggaacagacgcgtgtcggactttacacgcaaggcaatcc
atacgctccttgaagaaacagacatcgcctttggtccttgtaccggccgagattacgttg
agctgatgcgtcttttcagcctcgacgaggcgtgcatgcaaacgggtgtcatgtctacag
gcaagcgcgtgctgtacaaaggcaagaccatctcgctctccgtttttgatcataaaacgc
tgcagggtgttgcagacgctattgctgacgagaagaacatgttcttggtctgctatccag
aacagaccaacctctttaatccagcatatgttgtcggtgcgcctgacaataaagacattc
tcgctgattacgagcgtagaatggtgtttgtctcgggcattgttgaccaggttccagacg
acgtcgattttgttgcagcaacagttgcttgcccgggaacagaggaggacatggagcgtt
gtcgccaaaagattgccgcagtctgtccagatgtttacacggtttcggtcattcctcaat
ggtttgacgtgctgcccaagggtgtgtccaagctgactggctttgaaacgcttctggaaa
gaacaggtatttctccagaagaggtgcttgtttttggagacggcgagaatgacattgata
tcctcagtaaagttccgcactcggtggcggtggcaaacgcaattccagaggtcaagcagg
tagcaaagcaccacgtaggtgcatctgcagatgacggcgttgctcatgccttgcttgagc
tggtacgcgcaacaaaagcaggggagactccccgttttatgatggagaactagcatgatt
aaactcattgcatcggacatggacggtacgttgctggatcagaattccgaggttccacca
gagacattcgagcttatcgaagagctacacaagcacggcgttcactttgtggcaagttct
ggtcgtcgttacgatacattgcgttggctgtttgagccggtcgcagataagattgactac
gtggcctctcttggcacgcaggtctatgtagagaacgaggttatcgaccgcgaggttttc
tcgtcagcttctattcgtaagctgtttgagttaacgtctgagtttgactgcattcacctg
gttgtttatgaccgcacgcatacgtatctgctggatgatcagagttcgtttgtgcgtgag
ttggataaagacctgcctaacgctgagcgcgtatttgatccgccttcacctgatatcagc
atcatcaaggctgctatttgctgcgattcaagggctcgctccatggatatggccatgatt
cttgagcgcgagatgggcgataggctgtcatttatgccttccggcgagacgtggattgac
gtggtgcctcgtggtgttaacaaggctacaggacttgagcaaattcgcagatattatggc
atttctcgcgacgagattgctgtgtttggcgattctatgaacgattacgctatgctgcgt
tacgccggcactgcgtacgttatggacaatgctcgctacgcactcaagacgattgcctcc
aaggtcattgcgcctaacaccgagcagggcgttcagaaagaaatgcgtcgaattctggaa
gagctggcgtaagatttgtgcaaaggtcgtgcaatgaaggcgcagaattcataattgctg
tttaagaattgtggaagctgtgataaacttctacagtcacgggcgattggcgcagcggct
agcgcaggtgctttacacgcacaaggccgggagttcaaatctctcatcgcccaccatgga
acctcacgcggcgccctcgggtgtcgcgttttttcttaggagagtaatgaataaccaggt
agaaagcgcgttttctggagagaaacccgcgcagtccgatgccgccgcacagaccgacgc
caccgcgctgaccgacgccgccgcacagaccgatgccgctgtgcagaccgtgcgctcgtc
cgaccgcgcgtgggaccagatgcgccccgtcaccctcgagcgcaacgttatgaagaacgc
agacggatcgtgcctggtcacgtttggcgacacgcgcgtcctgtgcaccgccaccgtcga
ggaaggcgttcccgcatggcgccgcagttctcgcgcgggctgggtcacagcagaatacgc
tatgctacctgcgtcaaccaaccgacgcaccaagcgagagcgcgccaaccgcaaaggccg
ctccatggagattgagcgtctgatcggccgctctctacgctccgttgttgacctcaatcg
cctgggcgagtacaccatcacgctggactgcgacgtccttcaggcagacggcggcaccag
aaccgccagtatcacgggtgcttgggtggcactccacgacgcactctactcacttgtcga
gaaggacattctccccagacttcctctcacaggtcaggtagctgcgatttctatgggata
tgtgaatggcaagccgctgctggaccttgactatcccgaggattctcatgcggacattga
catgaaccttgttggaacagaaactggacagataattgaagtacaaggaacaggcgaggg
tggtccgtttgatcgcgagcaacttaaccagctgctcgaccttggtcaagctggcatcgc
tcaccttgttgacctgcaaaatcaagtgactggatttagggagtaaccatgagtcaaaac
agtgaaaatcagggttctaacgctgtgacctttgatccgaatacaaccgtggtagttgca
acaggcaacgctcacaaacttgttgagattgaggctattctctctaaggtaatgcctggt
ataagctttgtagcacttggtcagctgggtgatttccctgatccagaagagaacggccag
acgttccgtgacaacgctctgattaaggcaatggctgcgcttgacgaggtagattgcgta
gcggctattgcagacgactccggcatttgcgttgacgctctggacggagctcctggaatc
tattctgctcgttatgctggcgagcatggcaatgatgctgcaaacaatcagaagcttttg
gctgagcttgccaacgttgctgatgaggaccgcactgctcgcttccactccaccgttgct
ctggtctacagagacggatctgtgctggtaggagagggcgactgcgagggcgttattggc
cacgagccaaagggtcacaacggttttggttacgatccactcttctggccagaggatgct
ccaggtaaaaccatggcagagcttgagcctaacgagaagaacgctatatcgcatcgtttc
cacgctctgcagaatctttccaagcagattcagggataggcacgacgtaggtttcgcgtc
agattctcgtcaggtttacgtcagcttcacgtcagaatcgcgacagaatcgcaacataat
agcgacagaaacacgccatataacaggtcaaaaccggtcagcgagatatttgttcttctc
gccgaccggttatttttttctttgcttcaaatgttaaactaaatgtaactgtgacttctg
tcttggaggtagacatgaggattgttcgcacccgcgattacgaggacatgagcagaaaag
ctgcaaatgttatttctgcacaaattattttgaagccaaattgcgttcttggtctggcaa
ctggttcaacgccaattggtacctatgctcagctcgctgattggtgcaagaggggagacc
tggacttctcgcaggtttctacgtataaccttgacgagtaccgcggtctttctcacgacg
atcctcagagctatcactatttcatgcgcaaaaacctctttgacctggtaaatattgatc
ttgagaacactcatgtacccgatggctctaatcctgatgtcgaggcagcttgcgccgagt
acgataggcttgttgctaaagccggctatcctgacctgcagcttcttggtattggtcaca
acggtcacattggcttcaacgagcccgatgaccatttctctaagggtacgcactgcgttg
acctcactgagagcaccattcaggcaaatagccgcctgtttgagcgcatggaggacgtcc
ctcgtcaggcttacaccatgggcacgcagaccatcatgttcgcgcgcagcattctgattg
tggctagcggtgaggacaaggctaaggctgtttacgacatgtgctacggcaacgtttcgc
ctcagtgcccagcctctatcctgcagcttcatactaactgcaccgttattgctgacgagg
ctgctctttcgctctgcccagctaagtaaggtctggttggtccaaaaagcatccaaaagg
tatccaaagggcatcttgaaggctctttaaaagctttaaatagcatctgccgagaaaaca
aaactcccattcaggtgaatgggagtttttttcttgcagtttatgatatgtaagcgttgt
atgtgcacgtttagtggcgctccgcaagtgcgcatttattggagctccgaaaaatattaa
tagtccttgaagtaacgactgagagcaaaaaggacctggtagttaaggccaagcacatag
tcgccgttattggtatgaaccgtgcgaagcgtaaactcaagattgtcaccaatcgtgatt
ttatcgccatcttttttgccaacacgagacatatcaccagttgaaagtgggaaaactcta
ccggctggattgaccgaagtaacaaagaatataaaaggctcgacggcgttttcaccaggg
ttaatgtgcaactgtttgaaaatctgactgtttgttgacacgtagactacttcgtttttg
tcgagcagcttcttcagttcaggaagagtcgctgctacccaaggtagatcatgatgaaca
aagggattgtcgctcgcgagcgactgcgcgataggcgagccgtactgatagacataaacc
atcttgttgtagagctcgttgacgtcattaacagaggtctgagctggtgcggcttggtta
gcctggacaagctcgataaggttcatggaattgagctgttcagatgaagcacctttggac
tgtgcttcagaaacagtcaatccaccaaatgcgaacgaccctacgctaaataccaggcaa
agcgctgataaagcaacaagagctttagatgatttctttttggaaaggaatgcgattccg
atagcaagagcaacaaaaataagcacgatataccaggtcttgctaatggcgtatcccaga
gtctcagtcattgggcctccttgtgttttgaagttagttactaattttatcagaggaccc
ctatttgtcataaatttgttggggttctgacgcgctgtcgttgcaaacctgacacgatct
tctcgcgatcttgacgcaaacctgaccgatcgactgatgttgttcccgtgacatttgtcg
taaaaccttgagattttattttctacctcgtatagtggagtttcggaaattctgactatt
gtttgtcgaccggtacaaatctccgacacatcaacgtgtcgcatcgcaaacgtactgatt
gacttggaggattgatggaaaacgagattccaccagttaatcgtgtagacgagattcacg
agaagctcagtgcacttcagggtcaaaaactcaaggtcaaggccaacatgggtcgttctc
gtattgttgagcgcacaggtaccctggttatggcccatccatctcttttcatcgttgagg
ttggcgagcgtcgcggtcgcactgcccgtcagtcctaccagtacgttgacgttctgaccg
gcaccgttgagctttttgactttgagaccggcgagcgtttgtttgattttgagtttgaag
agtagtttagaagcgcacgcattacttcgactaggctcacactcatggctgcctcgttgt
ccaattttggacgccaaatcatcaaaattccttgcaaagtcaatcttcacctgggcattc
acactcagaaagaccagcgaggataccataaagtagattcactcatggttcctgttgcgc
tgtacgacacagttgttgtcgatgacgcaccggagcttacggttacgcatgagccacagc
tctgtgtgttgcccgagcgcacaacaacctggaaggctgcggttcttctcgccaataagc
tgggagtttccccagatgtttccattgacgtacaggttcacattcccgagaaggccggtc
tgggtggatcgtcagccgacgccgccgcgacgctctatctgttggctcagcgctggggtg
ttgacccgctggatccactggtagttgaggtagccaaggctgtgggcgcagacgttgcgt
tttttctagacccacgaccatcacttatgctgggtgcaggagatacgctggtagaaactt
atacgtctactgttgacgctccgcttgctattgttttaccagcagaaacaggtgttgtta
ccaaagaggcatacgaccagtttgatgagtcaccaattgctccggagtcctacgagaatt
tgtccgcacttttgcgtaacgctggtcagggtgctgcaggcatggaacccgcccctgaca
atgccgctgcaagtaagcaattcattcagcaggtagcaagcctcctcttcaacaatcttg
cgccagcagcaaaatcgctaaaaccacaggtagccgaggtagaggagtggctaaaggcac
agcctggcgttcttggtgctcaggtttccggctcaggtagcagctcttttgcgctttgcg
aatcacgcgatgctgccgacgcaatcgcagccgcagctcaagcaaaaggttggcgaggct
tctccaccacctgtaagttgtagtggtaacatagagcggcaaatgtttgatggatttatc
ccgtcggacaaggcaaaacataacgggttgtggctcagcttggtagagcgctcggttcgg
gaccgagaggtcgctggttcaaatccagtcaacccgaccatttttcctaataatccgtga
atttccaccgtttttgccactaaataagcgttttgacagtcaaagtggtaaaaaatgcgt
ttagttggaatatacaaaaacgcatgtattctatgcagatcatctaccagcataaactct
cggtcaattttgattgaaacttttatgaaaaagctcaactgggaaaatgcaagtgccaaa
acgccgaactagaaaatttatctccaactaaacgggttttttacccaaatcagacaccac
tttccgtcatatcaatttcttgattagttttcgtgcatatccaaggttatttatacgttt
ttggttaggcggacacataatcgcccggaccttgtatcaaccgttccttaaaaatctaca
tgacagctctatgagtacactttcttattattttgagcttcatttttctatcaaatgaac
attgtgaacgtttaggcctacaaaaacataaataaatagacacaaaataaacacaagtag
gctacaatcagacgaagagcactacatttaaggcaacgcgcgcaccgtcgtttctacgcg
cttgcacacacacgcgttttgttgaaaggggttttgtatgcctgttgttgagttttttgt
aaacgtgttatcaacaccagccatcctagttggccttgttgctctgctaggtttggcact
tcagggaaagccagttgaggacctcattaggggtaccctcaagactatcgttggcttcct
tgttctttctgcaggcgcaggtttcctgcagactggttcccttcttgcctttggcgagat
cttcaactttgcctttgacatgcagggcgtcgtcccaaacaacgaggccgtcgtttctct
cgcacttggcgagtttggtcaggcaaccgcaatcatcatgtgcatcggcatggtcctgaa
cattgtccttgcacgtttttctcgctttaactacatcttcctcaccggccaccacaccct
ctacatggcagctatgctcgccatcatcctgcacgtcggcggcctttccggttggatgct
ctacatctccggcgcatgcctgcttgctctgattatggttctgtctcctgcatactgcca
gcctactatgcgcaaggttaccggtagcgattccgtcgcacttggccactttggcggtgc
tggttactggcttgccggtatggtcggtaggctctttgcttccgatcgcgagaatagcac
cgagaatatcaagttctccaagcgtctcatcttcctgcgcgacaacactgtttccattgg
tctgaccatgatcatcatgttcttggttatcaccggcgttgctgtcagtcgcggtcttct
aaccttggtacctgcaggaactaccgctgcagagtttgcttctaacccacagtatgctgg
tctccagcacctcggcgacctgctcaacattggtaccgagaccaccactaactggattgt
ctgggcatttacccgcggcctctccttcgctggtggtgtttacatcattctgtccggtgt
ccgtctgatcattggcgagattgttcctgcattcaagggcattgctcagaagcttgtccc
tggtgcaaagccagcaatcgactgcccaatcgcattcacctatgctccaaacgccgttat
tatcggcttcctgagctcctttgttggcggcatcctgggtctgcttatccttggtgttat
taacgctcagattgcagcaattgctctgatcctcccaggcgttgttcctcacttcttctg
cggcgcaactgctggcgtttttggtaacgcagagggcggcatcaagggctgcatcgctgg
ttcctttgtccacggcctgctcattaccttcctgcctgcactgtgcatgccagtcttcac
cctcatgggcttcacctccgctaccttctctgacgccgatttctctatcatggctctgat
ttttggtaacgttgctctgaatgtccagggtgcagtacttaccggtatctgcgtactctg
cttctgcctcccaatcatcttcaaccttgttgctcctaagaaggcagaggagaagaaggc
cgagtagcatccgctcacagaattgcagctaaacatcgcagttactgcagaaaatgcgag
tagaatctaggtatctaggtcgggctttgtccttggatggggcccgactttttaacccac
gtaacccacatatcacacgtggtgaattgaaaggggcttttatggctatccagaagatcc
tttgctgttgcggaagtggacttggctccagccttatggttgagatgcagatccaggacg
tcctgaacgagctgggcgtgagcggcgttgaggttgagcactcaaccgtttccgacgtta
ctcctggcgcagctgacctttttattgttgctcgcgaccttgaggattttatcgctgaca
ttccagaggacgagaagattgttctctccaacatccttgataaggatgaaatgaaggaaa
agcttaccgagaagttcggtctgtaagcgctggctcgcacgcagctccggcccgcgcgtg
gcgccgacctgctgcgtttctcgcacgcagctccggcccgcgcgtggtgccgacctgctg
cgtttctcgcacgcaatacgtgaaaggaaattacatggacgtcgaccttaaacaggttgc
tcgtgaggtgcgtaaaagcattctcacgcaggtctttacggccaaatccggccatcccgg
tggctcgctttctgcaacagaaatcctgacatatctctacttcaaggagatgcacgtaga
ccccaccaagccaaactgcccctgcagggatcgctttgtgctctcaaagggtcacgttac
tccagcgctttacggcgttttagctgagcgcggcttcttccccaaggaggagctcaagac
tttccgcgcgctcaactcgcgccttcagggtcacccaaatatgaacgatactcctggcgt
tgacatgagcaccggctctctgggccagggcgtttccaccgctgttggcatggcgctggc
tggctggaagttcaacaaggactaccgcgtctacgcacttctaggcgacggcgagatcga
ggagggccaggtctgggaggctgccatgtttgctggcaaccaccagcttgataacctcac
gcttattgttgacaacaataatctgcagcttgacggctcgcttgatcagatcaacacacc
aaacccaattgacgagaagttcaaggcgttcaaattccacgttattgatgtggctgatgg
acacgactttgatcagcttgcagctgcatttgctgaggctcgtaccgttaagggtcagcc
aaccgttatcattgcccacaccgtaaagggcaaaggcgtctccttcatggagaaccaggt
aggctggcacggcaaggctcctaaccaggagcaatacgagcaggccatgaaagagcttga
gggagaggtggcataacatggcagacgtacagaaaattgccaccagagaggcttacggaa
aagccctggtagagcttggtaaagagcacgacgatcttctcgtctttgatgctgacttgg
cagaggcaactcgttccggcaagtacggcgaggagtatcctgatcgctttgtggactgcg
gcatcgctgaggccaatatgattggcatggcagcaggcgttgcggctacgggccacaagg
tctttgcgacttcgtttgcaatgttcacgtctggtcgtgcgtttgaacagattagaaact
cagtgggttacccgcacctcaacgtcaagattggcgctacccacggaggcctctcggtag
gagaggacggcgctactcaccagtgcaatgaggatattgctgttatgcgtaccattcctg
gcatgacggtcattattccatccgacgctgttgaggccgaggccgccgtcaaggccgctt
acgaccatgatggccctgtttacatgcgctttggccgcctccctgttcctgttttcaacg
ccaaccctgactaccacttcgaacttggcaagggcattgtccttaaggagggtgctgacg
ttacgctggtggcctgcggacttatggttcctgtggctcttgaggttgccgagcagctgg
cagcagagggtgtcaacgccgaggttatcaacattcacactattaagcctctggatactg
agctgattaccgcttctgcagcaaagaccggcaaggttgtgactattgaggagcactccg
ttatcggcggtctgggcagtgcggtttgccaggcactttccgagaacactcctgttcctg
tcaaggtcattggcgttcaggacacctatggcgagtccggaccagcacttcaggttcttg
ctaagtacggcctggataccccgagcgtccttgcatccgttaaggatttcttgaagtaag
ctcttcgagctctggcgcgctttagcgtgcatggagcacatcatcgcacgttatcgttgc
acaaacaaagcccttctcgtcatctggcgagaagggcttttgaatcacatcggacttgca
agcgacggaggaaccgcaaaggacaagctctagctgaattcatctactgagttgtcagat
gcttcgtggctggggccacgcataagatacgcggccccagccactgcggcataaagtgcc
caagcgcctacgcagaagagcaggtttcccagccagtccccaacgaaaatctcgtgtgtg
tcagtactgcgatagaacgagttcgtgacagcaagtagtaatgctgctgccccgcttgac
aagagtcgtgtccacagtgctctcactctccgttgtggccatcgttgtggcgggtcaaca
atcaaaagaaccaggccggtgagaaacgctccataaagtggaaataccatcaaaagagtg
ccagctgcggcgagccccgtggcggggatatagaaaatcccgaagaagattccaatccat
gtcgtgtacgtacggatcgcatccctgttcgtgaaagtaggcgtggcaaatcgggctgag
ctcctcatgagcatccgtcctgccatgaccgtgaaggcaatccagccgagaccgagagat
aggagcgtctcactccaatgttgagatccatactgggtggaagcaactgcatcaaaagcg
actaacgcgatggccgcaacccctgtacccaatacgcggatcagtaatgctcgacagagc
ggcgtctcccatgttgatggcctatcaatgataaaaaatagcagtcctgctagaggggca
agccacaatggggtgctcaccggggcgactccaccgatgaagagcagggaaccgggcact
atcgcaaagccgaggatgagccctacccaatacgtgtaggtccgaacgaatagtttgaaa
gactcaaccactcacgcctcccatggacttcagcaccgaaactataacaattctacggcg
gggaggcgactcatgaccagatacacttcaaaacccgccacacttcaaaacccgcctgaa
atgtgcaaagaatctgtatttaagccaccgattcttttgcaaaatcaggcaaatccacag
tttctttaacgttttcaggcaatatttacagattctttgcagaaatcaggcgcgagaaag
ttaaagcaattatgccggattcatgagcctgaaatgctcacttagtctgagtaaaagtac
tcagacatggcgagaaaaacaggcaaatcgctcagacttagcgagaaaaaccggcaaata
gctcagacatggcacacttttcaggcgaatttcctattccctatctttattactgtctag
ctgttttttgaaaagcaccattaagccatttgccgactaaccaaaatcatcttcttgaat
tttcttgcctaaaagattataaacatctataacgttacgtactaattatacacagaacgt
ttggaaaaggcaatcaagctcgattttggcaaagggagtgttacatgaagattcaagacg
aggtaaagcaagcagtcgctaaggcaatttcagagcatgattttaagcacgttgaatgga
ttgccgctggtggttcttatggtggattttatccagcggactactttatgactcacgaag
caacagtattttcttctcgcatgcacaccagtaacgagtttgtatttgctccaccagcta
cacttggagagtcaacaatttgtattgtctgctcgatgagaggaaccaaagaaacttgtg
aagccgcacgcgttgcaaaagatcacggtgcttatgtaattgcagtttatgttgaggaat
cgccattaaccgaggtatgtgatcagaaaatcaaatacgagtctatcgctctcgatgaaa
gtaaaactgagagagtaaattcaagcgtcggcctcttgattgctgcaaatttagtaaatc
aaaccgaaggctatgctcgtatgaatgagatggaaatggcttttgaccaggtcgattctc
tttatagagaggcagttgttcgcacaactccaattgcacagacttgggcccaatcagtga
aagatgctccaactatttatgttatgggctccggacctgcctatggatcggcctatatat
tttccatctgcaatattgaagagatgcttcaaaaaagttcgccaacaattaattcatgtg
agttcttccatggtccttttgaagtacttgtaaatgaagatcctattttccagctcgttt
cttatggacgttgtaagccagctgatatgcgcgcacttaattttctctcaacgtatgctg
ccgagaaaacctttgtgttagatgccgtagatttgggcattactgagctgcctgaagaag
tagcagagtactttaatcatgttcttttctcgccaatattaaacaatgtctttatgagag
agctttcaaaagcaactggcaaagactatatgactcgcacgtatatgtggaaggtccctt
actaggcggttgcacgcagacctacgcacgcggatttgtgcgtgtgcaggtctgcacgct
cagacctacgcgcacggaccagcgcgcagctcacgttgagtaccgttcaccgtccagtag
ataccgttcaccttaatttatataagacgtatataatgtcttatatgtattgtatactca
gttttgcaattttactgtttgacacaattgctctggaagaaaggagtgtctatgaatcaa
gttatccttgcgtcgcatggaaatctatcagttggtgctttagacactgtccacatgatt
gtgggagaaattcctaatgtgcacgcacttacattgcaaagggaggataaggaatcaatt
tccggcaaaattgtcgagcttattaaaacttttgataagaatgaccatgtctatgttctt
accgacatgttaggcagcagtgtcaacaattcagctgttgaattgttgcagcagcaggaa
aatattgttgttattgcaggaatgaacatgcctcttattttgtctcttgcacttgaggga
gaagatcttacgcaagagcaggttcaccagctaattctggaaagccgtaagggtattgtt
gactgtggtcaccctgagtttgaggaagctgtcattgcagctactcaacagcagcctgtt
cagggtaagggtggaaaaagcaaagttgttctcgcccgcttggattacaggcttcttcac
ggacaggttgtattctcttggattaatactgtaggcgcaaaccgcatcatcattgtggat
aacgatgcagcaacaaatgatattaaacagaacgctcttaagctggctaagcccaccggc
gtttatctcaatatctttacagttgaaaaagcgctctcaaagatggcaaagctggacaca
cttggtgattcagtaatgtttgtatttggcaacacaaaagagctcttggagttctcaaag
cagcatcaatttgatgaggtcaactatggtgcaaccgccaatgtagatggtgcggagcaa
attggtggatctggaagttccgtattccttaccgaagaaggtaagaaagatacacagaaa
cttttggagcttggaaccaaagtatacgttcaacagacacctacccatcagcgtgtcaat
ttaaattcactataaaagaggggagaagaaatgagtacatttgttagtgcgcttcttgtc
ggtctcgttggcattttctgcatgcttgactctcgtttgctcggacgactcaactttgag
caaccacttattggcgcaacactcgttggtcttgttctgggagatattcctacaggtctt
gctgttggagctgcaaccgagctcgtaagcatgggcctggtatcagtaggcgcagccgta
ccgcctgatatggttcttggcagtattgttgcttctgcatttgcttgccttacaggagca
ggtgttgagactgcaatgactattgcaattccaattgcagtactcggacagctttttggt
attgttttccgttcgattattgctgcacttactcacgtatctgaccaggcaattgaagag
ggtaaattcaagaaagcaaccaatatgcacattgtggttggcactaccttgtactctctt
atgtatttcattcctatcttcgctgctgttttccttggtacagatgcagttaaggctgtt
gttgagctaattcctgcatggctgagcactggtttaaatgtttctgctcagattttgact
gcatttggtttggcactgctgatttcaatgatgctttctaagggcatggagggcttcttg
ttccttggtttcttgctttctgcatatttgcacctctctgtaacagcagtttcactgttt
gcagtggtgctcgcagttattctttccggcattaaatttggtcgtggtggagcaggagct
ggaactttgcagtcagctcatgtaagtgccacgcatgatccgctcgaggatgacgagtag
ggaggaagttatcatggctgaaaataaggtttctttaaataaaaagctttcacagttttt
ctggcgttcttgggcaattcaggattcttggaattacgaacgtcaaatgaacatgggatt
tatgtatggcattgctccaactattgatcgatgctatccagatccaaatgatccaaagca
ggtagagcgcaaaaaagaggcttataagcgtcacatggcattctacaactgcacacctca
gacaagtgcttttgtcttgggacttgctgcatcaatggaagaggcatacgcagaagatcc
tgaaagcgttaatccagattccattaatgcaatgaagacttcccttatgggtcctctttc
tggtattggtgactcgttcttccagggaaccattcgtgttattgcctttggacttggtgt
tgctcttgctcagcaaggctcaattatgggaccaattctggcaatgcttatctccattgt
tccttctgttctggttacctggtttgctgcaaagcttggttatcagggtggccagcagtt
cctgcataagctgcaggatggcgtcaccatggagcgactgatgtacgtttgcggaattgt
tggtcttatggctgttggcagcatggttgcatctcttattggactgacaacacctctggt
ctttgcggatggaactcttgtccttcagaacgttttggatagcattcttccacagacaat
tccactgcttctaactgcaggaatgttctacatggttaagaagggcgtcaacacaggttg
gttgcttgctattgcaatctttggtggaattgcactttccgcactgggtattctcgctta
ataaatcataacggcattaataaacggcattaataaacggcgtaaaccatttgaagagga
gaaaaaatgtacgagatcgatctgaatcaacctaagagcattatctctaagattgttgag
aaccacactattactcatgttgcttttgtcggctgtggcgcatccatgtctgagctgtat
ccagctaagtatttcctagcaaacaacaccaacaagcttaacgttcagctctttaccgct
aacgagttcaactacgatactcctgcatggcttggcgagcacactctagttattacctgc
tcccttggtggaggtactccagagactattgcagccaatactactgctaagaaggccggt
gctcctgtagttgctgttacacacgttgcagattctgcacttaccaaggaagctgactac
gtaattgttcacggttttgagaagaactatgcagcaaagattgagaagatgggctatgtc
ctggcgcttgcagcagagattcttcagcagacagagggcactgaactttatcaggatgtc
attgatggtctcaacgcaatttatgagctagcagagaagtctgctcagagtgctggagca
gaggctcagaagttcgcagatgcttacaaggatgatcagcttatctatctgatgggctct
ggtgcatctgcaaaggttgcttactcaacctctatgttcctgttctctgagatgcagtgg
attgactccgcagcttacaacacaggtgagtatttccatggaccatttgagctcactgag
gatggaaagccttatcttctctttatgtctgagggtgcaacaaggccaatggacgcacgt
gcgcttacctttatgcagcgcttcaactccaaggtaaccgtcattgattcaaaggattac
ggtcttgcaggagctgtttcctccaaggtactcggctatttcaacccattcattcatacc
gcagtcatgcgtgtttacgccgagaagatcgctgaggctcgtaagcatcctctgaccatg
cgtcgctatatgtggaagattgagtactaagctgatttataaatcacgttaaggaaagga
caggttctgcctgtcctttcttcatattcggggaagttgttctcttactgtgaagtaaac
cttcgacaagatatatatgtgcaagagtttcgctacaagatgtattattgtcataaaggt
tttaaattattgagatgtctataatgtcttaggagtagttttgagtacaacaaacgtaca
gcctctatatcagcagatatacgatgacattaagagtgatattgagtctggtgtatatca
ggttgacgataaaattccttctgaaactgaactgagcgagaaatacaacgtaagccgcat
tacggttcgtcgtgccattgaagatctttgcgccgacagtctgcttacaaagaagcaggg
aagaggcacgtttgtaggttcaaagcagcttaagcgtagacttgaacaatctttagagtc
tcgtagttttaccgagatgtgtgccgcttgtggagctgttccaagagccgaggtagtaga
caggcaaataattcccgcacgtccaaatgagataaagttcttcggtctttctgaaggtgc
tttaattctttatatccgcaggattcgctatgcagatgatcttcctattgttgacgagcg
tgttattttgccctacgagtgggcttcaaatctttacacgcatcctcttgaaaacgtctc
aatgtttaaggctgttgctgaaattcttggaagaaagccaattaagagctcttcttggac
aattaatgcagtaagagcaacaacagagcagtcaagccgtcttgatatctccgttggagc
tccgcttattgtaagtgagtcttattttgtggataagcaaaaaaagcctgtttacattgg
taaagacttctttgttggaggccgttacgagctgagcttgtaagaagtaagctctgcaag
ttccgatacggcatttgcgcgcgttaatactgccgcatcccgccgcgtctcgcgtcatcc
cgcgtcattccgcgtcccgccgcgttccgcctgaaaagtacatcatgtctgagtaaattt
actcagacatggcgagaaaaaccggcaaatagctcagacttggtgcacttttccggcaaa
acgttcagacatggcgagaaaatcaggctccacgaagagcgcccatgaaaagcaacttta
agttcaaaaagtccgcctgaaatgtgcaaagaatctgtatttaagccaccgattctttta
caaaatcaggcaaatccacagattctttgatgcttttaggcagaatttacagattctttg
cagaaatcaggcgcacgctaggcacccgttaggctcccgccgagctcgcgtccagcgccc
gccacctggcgagaaaccccgtccactcccagcgtttccgcacaagaaacccggcatcca
cacgaaatggatgccgggttgaaatcgctttctacctgtacagcccttacttgtactcgt
agaagcccttaccagcggcaacgccggtctcgcccttgtcaatcttctctttgagctggg
caacaatgcgaccctgtacggactcaggatccttagctgcaggattcatcagagcaacgt
tatatgcggtgaccaggccaatgatgtccagaatctggaatggaccctttggcgaaccgg
tgccaatgcgccaagccctgtcgatgtcctcgacgttgccgacgccgttagcccagagct
gctcggcggagaccagaagaggtaccagcatagagttcagcaggtagccaggctgttcct
tcagaaccttgaccggaatcatgcgaatgcttgccgcaaaagcgacgaccatgtcaaagt
tctcctgagcggtacctgcgtgacccataacctcgccgattgggttgcgccaaatctcgt
tagcaaagtggagagccaggtacttctcgggacgaccagttgcaacagcaaacatgcttg
gaatcatggttgagctgttagttgccacaatagtcttctcgggcaggtgcttggccagct
cagtgtagaactcaatcttctgctctggattctctgcgacggactcgatgacaaagtcag
cgtcaccaaaagcctcgtcccaatcggaagtgagcttgaggttgctgtatgcgcgctcta
cctgctctttaagctggtcgagcttctctggagtaatctcgtcctgagcaatgagaccgt
atgcgtacgccttaggatcgctcttcatagcctcaagggtgttcagatatacctctctaa
ggtgctcaatctttggacgagcacgctcaattgaagcctcggacctcagccaaatagtgg
tctcgtagccgtgataagcggtctggaatgcaatctggctgcccaaaacgccgccgccag
caactacaactttcttaacctgtgaaatgtccataggacgttcctttctacaagcgtggc
gagaagtgccgcgcgaactatctaccgttcctataccccagaaactctccgtcaaacatt
cgttcggaaaattttcgactttcattcaattcctacaaattaccccttggcgagaaacca
catctactccccacacttcttgggtagaatagaggcacgcaacaagcagctggtttcaat
gcagcccggcggtcgtttctaacgcaatcgtccgactgagctccaacaaaactaccggct
acaacccaataaagcaccaggtacaacgcctggaaagaatagaggtatcatgattgacgg
aacatacaagattcaaatggactctcccgttggagccaaagagggtaccgctgtcctcat
tacctctggcgagaaactcacaggctctctgactgccctgggtgtccagattgatattga
aaacggcaaggttaccgacaactcgtttacctttggtggcaagcttgagtcttttgtggg
tcccgttatctttgccgttggcggctccgtcgagggcgacaccattcaaggcatcgccca
catcgctaaccgagactttgtgtttacgggcacaagggagagttaaggaagctgcatcat
ccctgatagcagtacaatcagtttgttaacttctaggtggggatggagtatgaaagtaat
cgatacaaagtcagatgcagagtctcctcaaggagctccattttttgttgaccagtgtcg
atttactccaactcaaggtattgaactttcatctcttcaactggaggatgacaaagttca
aaactggccaatggtttatattttggccaacgataatcctcgtcaaaaaagcgcttatgt
gggtgagactacaagtgttagtgagcgtatgtctcaacacagtaaaaactctgaaaaaga
tttgtttaccagtgtaaatattatttttaatcaggagtttaaccagtcagttattaagga
ttatgaaaatcgcctgattggcctaatggctgctgatggagtctacaagctcactaataa
aaatgaaggtcatagtaacttgaattacttttctaaagaaaagtatgaatcaatgtttga
tgacctttgggaagagctccgcaggatggagctcgcggataagaccatcagcgaaattga
agaatcggaagtatttaaatactctccttataagagtttgtctgttgatcagagagttgc
tcttaataagatttattctgcaattgagtctgatctaacaaaagctaaacccatcgtcgt
ccaaggaatgcctggtacaggtaagacaattcttgcgatctaccttttaaaagctctccg
tgatgacgagaaattcaaagatttgaatattaaaattgttgagcctatgtcctctcttag
ggaaactttaggaaagacattaaaaggcgttggaggtctgaaaaaaagcgatgttattgg
tcccaacgatttggcaaatcctaaatttggctataactctgaagtagagaagccatttga
tattttacttattgatgagtcgcatcgtttgacagcacgccgaggaattattgcttttgg
taactatgataaagtaaataaaaagcttggtttgccaaaagaatctacgcagttggattg
ggcattaaagctcgctaaacttccaattttcttctacgatgcatcacagtcaattaagcc
tgcggatatcaatccaagctcgtttgaggaaaaactaggagatgctcttgcgcatcccat
taagctagaaaatcagatgagggttcaaggtggagctgaatacctaaattacattgcaga
cattttgaatgataaacaccccgcgagaagaatatttgataactatgagtttgtcctgca
tgactcaatagatgatttcacagatagttttgaacaaaaattatcagagcacaacctgac
aagaatgcttgctggatacgcatgggtttggaaaacaaaagaaaaaccagttgattctcc
tataaaagacattgttataggagataggtcgttcagatggaattctatgttgaaaaattg
ggttggtaatggtgtaactaatccaatatatgctcaagaagttggatgtgtacataccgc
tcagggatacgatttaagctactcatacgtaatcattggtccagatttaaagcttgatcc
actaactggaaaactcgttggcgacaaagaccactactttgatataaagggtaagggtgg
agcaactgctgagcagttaactcaatacatcaagaacatttactatgttcttcttactcg
aggcgtctacggaacgcatgtgtatgtagtggacgatgccttgagggaatatttaaaaaa
tccgatagctcactaatgggaaagctatcggattgttagaaaatttacattactagctga
atagcaaatcatatatcgacttgttgtaatgtgacaaatctttcggatctgaattgacga
cctttttaagattttcttttagcggtttcgaatatttttttacagcaatctttggtcgtg
tcccgaaaagtggtgtaagcaagcatttcaggtgtttaaaagaagtgcggttatttccta
aaatatagtcaccaaaccaattcagaaaggaaataaccgcaatgcaaactctacacgaaa
ctgagctctcctacacccaaaatcacaaattagatttaaacggtatggcacgaacactgc
ttgaagacttagtaaataccgtaatggttgaacaagtagaagagcttggttgtgttcgca
atggttaccgtgagcgaaagctggtaacttcagttggaactcttaccttaaaaattccta
aactccgtgaaggaacctattttcctgacgatatcgtaagtaagtggagcaggtgtgata
cagctcttgcaagctgtatctgtgatatgtggactctaggtatttcaagcagaaaggtag
aaaaagcactgagtgagcttggtgttgaaaaaatcagcagaagcagagtctcgagactcg
gtaagaaatcttgttgaatagatgatgctcaacgaggttgcaataacagtccatctttgt
gaatcagaaggtgaagatgtaattagtgataagagtcttgaattctttacgaaggaagac
tttgatgaggcatacacttctattcagtaagagattaaaagatataattaacttaccctt
tgatttaagtaatatgcttagtttggttgccaatagctgaagaattgatatcttgtcagt
tttatgaatttggtatgaagatatggccatacgttttttacgcacatactaaatatttct
tatgcactaacctatgcatagtcaaagaaattgatgtttcttaacaaaggaggaatatga
atacatcgactgcactcaataaaaagatgataattagtagagaagcatttatcgctggta
ttgcagcttttttcattgcaattgtgatgattactggctgtagttctgcaaagtcaaaag
ttgttggttcatggcacggtgagaaaattgacgacggtacaaatctttccctgtcgcttg
gtttggcttctgatggaacaggcatttataacattaacagcaactattctagcaccagtt
ctatgcaatctggagatgttacttgggaactcaaagacaatacttatgtcgtgacttttg
atagcggcataagaatgaccttccaactttcagaagatggaagcactatgactgatgact
cgattggcctaacacttactaagttctaagattaggggagataacctaacgtcggataac
ctgctcatccttctccgcccaccgataaaacgacaccgttcatgtgaaccccatctgttt
ggacaggtggggtttctcgtcagccgtatagtcaaagtggtgttttttggacatgcggga
tcattggacatgcgaaactactggacgaatggcgccattgggcgcgcacagacctttgac
cgcagcatcgcgtgacgcgcagaatcggcagaaacggggcgagaaatgcaaaagttacag
aaacgttttatgacggctttgagtatgtttatgacgttggtgctctcgtttgcgctggta
ggctgcaatgtgtttccgttcctgcagaacaaccctgcccagcagacaacgcagtcgtca
atcacaacgggggaaatcgaggcaatgcacgaacacaagtttggcggcagctacctggac
atcaccatcgacgagttcaataacctgggctttgagtacggcgacagcgtggacgttacg
tttagcaacggatacaaactctccgacattccgtactacaacggctattacaccaagacc
aacgagcccctggttgtcgcatatccgggctatccttacattgacgtgtgcgtaaataat
ggcgagcctctgtgggaaaccgctggtctgaagtatggagatacggctacggtgacgctc
cacgagaagcagaagtacgcaacggttcagaaggctttggatgcaacgtataccaataat
cgctccgattacgcaagtgacgaggtctttgccaacttccgccccatgaagggcagaaat
cttgccgagggcgtgatgtatcgctcggcgtcgcctattgataaccagaacaatcgcgcg
ccttatgcggcagatctggctcagaggtgtggcgtgcagtttatcttggacctcgcggat
accaatgaggagattcagggctattaccagaatgcggactacgatattgtgtggcatcag
agcctgtacgacgcagggaacgtcgcagctcttaacctcaacgcaaattaccgtggcgga
cattatgctcatcgcctggcagcgggtctgcgcgagataattctgcataagggcccctac
cttattcactgcactgagggtaaagatcgcacgggctttgtctgcgctcttctcgaggca
ctttgcggcgcatcctacgacgagatgcgcgacgactacatgattacctacgacaattat
tacggcattaacgagaaggacgacgaagctcgttacgatgctgttgttgacgtgaagttc
gacgacatcgctcgctgcattgctggggtgcctacgtacggttcgctcgacggcgcggat
tatgcagctggagctcgcaagtatctgactgacgtaggcatgaccgagtgggaaattaac
aagctcgtcgagcggttaacgagcaagtagcgggggcgggccgggcgcggcggtggttgc
gggtcgcggcgtgcgacgccggtccgggtcgcggcaaaaactgacaggtttaaagagaat
cgcttcaacaaaaaactggcgagtattacaaatactcgccagttatagaattatgtaaga
atgagttagagaatttcgtaagttccttctcttaggtcaatttctttaccgtcaacattt
gcttttgcggcccagctccaattggatacctgtgtaattacaccagttgagcccttctta
attgtagaaaacatatatccaacgtcctctgtaaggataatacggtctccgacttctggc
tttctcataatgattcttcccttctactactaatgataaagaacttaattgcttactttg
ctatttcgaacatacttttaaaatgaattaagtcaccccctctttctgttaattgagcat
acggtgttcagaggctaagaattatcgaccttaaataactctatggctctcaataacttc
agaggtaccgtcgctatagaacacgattgtcttttcaaagagtccaccaggagtggcttt
tccagctcttgctagacggtctttaacagctgcaagcgcctcatcataactgctaaattc
accgttatatccatagctcgaagtatattccacattatcaactgcagaggtgccgtaaaa
aacatgctgttcgccaagtttaacaggctcagcaggtgctttaggttgctcaacagctgg
ctcctgtggtgccgcttgtgctgtaggggccagagcagattgagctggagcctctacatt
acttttggattcttccggctttgtctcttcagctggcttagtatcgtcagtcttttcttc
agacttggtttcctcaaccttctcctttggcttggtctccccagcctttgtttgtgtgat
ggctggagtagatggctgagttggagtaggagctggttggtgagttgctacgatacccgc
tgctgtaccacctgcaactgcgacagttgcaactgccataccaactttctgagcaacgga
agcggtcttaattgcagcagcaaccttagaaactcccatgcgctgagcaaatgcgctatc
ggcttcaagtgcctttccgccaagtgcctgtttcttaccaaaaatctggcgaattgctcc
tgtaatattgttaatcttataaatcctcataacaacttcctttctgttttgtgttcgttg
ttattgactaagacgagtcaacgtcttagaaagttcattcctaatgcaaaattcagttga
aactataggtattgtggtgacttttacttagatgaataaaaaatctccattatatgagaa
catttacaccattatttctacatatttactgttaactatagggttcatttaaaaatttat
gtgctctctgcaggtgaattttatgtgaatgaccttgcgatagacggctatcgttgcatt
tgttataagattctcacttctgaattttgtagggattacgtgctgttttggggactgtat
gaatgtagtgaaaggccttgagaagaagcttatgcccatggcagagtcggtgagtaagaa
taaatatcttcttactatgcgcgactcgtttgccatgctcatgccaattcttatcatcgg
atcaatgtttacgctggtaggcaacctgccaatccctgcgtgggttgatttcttgaaggc
cactacgattcagggcaagtcgcttttttcgctgttggccattccttctgcctgcactgt
ttctctcatggcgatatttttgtcgtttgaaattggctacaactttgctgaccaacttgg
ccttgaggaccgagtttctgccggaatagtctcgcttatcagctggtttattttgatgcc
ccaggtaaccgagtttttgcctcagggggctactcagccgtttttggtggagagcattcc
tcttgcgtggaccggcgcaaagggcgtgtttgtagcgattatcgtgggctttttgtcagt
gcatatttttggctttgttatcaagaagaactgggtcatcaggatgccagagggcgttcc
tacgtcggtttcgcttgcatttagcgcactgattccaatgtcgcttacatttcttgcggt
atggtcggttggcgttttgtttgcgcttaccccttggaaagatgcgttcacctgcattta
ttcgatgttacagactccgctgaccatgcttggaggaaccgtttgggctctggcgattgc
ctacgttatccagggcattttctggttctttggtatcaatggctcaaacattaccagccc
tatttttacgccgattttgacggcacttacgttggaaaaccaggctgcttttgctgctgg
cactgcacttcccaacattatcaaccgagagtttgatgcgttctttgcgctgtttggtgg
cggtggatcaacgctctcgctgttgattgcgatatttttgttctgcaattctcgccgtgc
taaagatattgcaaaaatctccattgtgcctggtatttttggcattaacgagccggtcat
gtacggactgccgatagttttgaatcccatcatggcaattcctctgatttttacgccggt
tgttaacgttttaattgcgtggtccgcaatgagcaccggcttggtgcctctgtgcaacgg
tattatgctgcctggaagtacccctcctttgatctcgggatttcttctgtgcggatggca
gggcgctttacttcagctcgtattgattttgattgatatggcaatctacctgccgtttat
taaggctctggatatgcagtttctcaaggaggaaaagagagctgagacagagcatgcagt
ctaggtactgcggagacatagtatgcgttgaaggcagctctgggtagctgcctttttctg
ttcgccgaaatgtacaagaagttaaaagtgcaagctccaattaggaggatactatcagta
taaagcgcaatttaactggtggtaaatagtaagccgatgatacagcctggttcgttgaca
cacgtgtaaccagaaagattgttggcttttgcctaaggggagcagcaatgacagatagac
aatctcttgatgaggtcctcactcagtacaaagagaattttccttctcactgggaggaag
aaaaatataagtgggaagcaattaagtgcttccaggataactgggatataaacgcccagg
attttcctgcgatgctgagaaagtcgctgtcaaagacagataatcttttaactacttctt
atgatttttctcgtaagatgattgagttttatgctgaacaggatgcagaagaagttcgta
gtatgtttatgcaactttatgacgagaacatcgatatagttgagcgtattaacggattta
tggcaaagtcggataagttactggatgtatatggtcctgaaggaaagcagcattatcaaa
aagagggaaccatcacaacttatctttggcttagatatccagacatatattacatatata
agtttagacaagtaaaagctttatcggataggttagagagcaattacgagtttaagcagg
gggcatctacaactaatataaggacgtatacgaaattttataatgaagttagagatgtaa
tttctgaagattccgaactcattaagatgtttacctctgctttaacagaagattgctatc
cagatccttattttgtgactctaacggctgatattgcgtatttctcaaaggattataaag
agattcctccaactcaacctggtgataagttgttttgtattcctccatataacaagggaa
aatttttggaggaagtatttatgccggaggagaagtacgacaagattgcagctgttttgt
tgaataaaaagaacatcattttgcagggagcaccaggagttggaaagaccttctcggcaa
aaagacttgcatattcgctgataggtgccgtaaacgaggatgcaattgagtttgttcaat
tccaccagaattattcgtacgaagactttatgatgggctacaagcctaatggggcaagct
ttgagctcaagaaaggcgtgttctatcgtttttgcaagaaggcagaggcggatcctgacg
caaagtatttctttattatcgacgagattaaccgcggcaatctgagcaagatttttggcg
aacttttgatgctcattgagaatgattatcgaggtacaccagctacacttgcgtacaatg
acgagaagttctcggtcccagagaacctttacattatcggaatgatgaatacggcagaca
gaagcctggcgatgattgattacgctttgcgtcgtcgttttagcttctttgagatggagc
ctggttttgagactgagggctttatccagtaccagcactcacttaaaaatgaaaccttca
atgatcttctcgctaaggtgattgagttgaacttggaaatcgcttcggatagatcgctgg
gcaggggattttgtattggccacagctatttctgcgggcgcaatgagctgacctgcagcg
atgaatggatgcaggaggttgtggattacgacatcttgccaatgctgggcgagtattggt
ttgacgaccaggagaaatacctgcgctgggagaacatccttcacggagtgtttcaatgac
cgaagataagcatatcttcataaaaaatatttactacatgctgtcgtacgccttctctac
gttgcgggaatctgtgtatgaggacgtgcagaaggagtcgtttgactcgatttacaactt
gtttgcggccatcttgtctaagggaattagcctgcagctcaagcagggtctgtatcgcga
gtacgtaaattgcgtggaggacctggcggttgttcgaggcaagattgatatgtcgggaac
aatcaggaaccgtcttgctcatcgcgcgcaggttacctgcgattttgacgagctctcgca
aaacaacctgtttaatcagattctaaagtccgtggctctgttgctgctcaagcagaagga
tgtttcgacgcagtataaggttgctcttaagcgagaactgcttttctttgcagatattga
tgatattgatgtgaagcaggttcgctgggcggatattcgttttcagcgcaataaccgcac
gtatcagctactgctttcaatttgtcagctagttattgaaggtatgctcatgactactga
agatggagagtaccgcctggcaagttttattgacgagcagaaaatgcataggttatacga
gaagttcattcttgagtattacgcgcaggagttttcccagcatgtgaagggtttttctgc
tagagcatcgcaaattccttgggatttggacgacggctacgttggtcttttgccggacat
gcagacggatattacgctttcgtatggtgaccagattttgattattgatgcaaagtatta
ccagcattcgctccaggagaattttggtgtgcacaaggtgcattcgggtaatttgtatca
gatttatacgtatgtgaagaataaagaagcccaggtaaaaggctccgaccgaaaggtttc
gggcatgcttttgtacgcgcgaacaaacgagctgcttgctcctgacgacgtgtaccgcat
aagcggcaacaagatttctgtgcagacacttgatttgaacaaggagttctcgtgcatttc
agcacagcttgaccagattgtgaaagagcagtttggaatagaaaaataggaccggccctg
gactaggcaaaaagctctagcggaaccggtcatgttgatgtaagtatacaggctttttta
gatgtggctattttggatgaggcaaataaatgccttttgaaaaaacatcgttcttatcga
gaagttcttgtattcttctggcaaccgaagtatccccatcgatggcttttctgtagtagt
tagccattagtatgtgtgcgtaaacgctcttggggtcaaagctaatgtcttttgggcgaa
gttttttctgaactggacattggatgcgcatgggtctattccatagttgacgatgatgtg
cacataaatttcttagtacatgtaaagaatgagcgacacttgaaaaaggtttccattgga
cgccgagagatttagctactcttttggttacctcaacattttttgaatagctaatcatat
tagaaattcttccaaaggagaggacctctacagcaacccagattggtacatcatgatatt
tttcataaggtgtgttggagttcttttttgaataatgctgaatgattcggcttttgtcat
gatcaagatctgaaagaattcccggaattataaagttttttgcaaaattacgcttagcat
aggtattgcaatcaagatagtaagcatttgaaccatactcattaccaaattcgtgggcaa
gctttgctctaattgcgatttcgataacacttaattgctctgtcagcagaattcgtaatt
tagcatcaaggttaataagcttattaatatcttgaaaagaagtattgccgacaaacgagt
tcttgcctttctccggatcttcttgaaaatcacgagcatatccagagaaacgatagtaat
ttgtcctacttaaaaatttcctcagttcattatcatctgggcagataagtccacggtctt
gaattaataaacaacacatctcatcgatgcttttaaaaggtttattttccatgtgaatcc
caatgctatgaaaaggcccaccgcatttcaggacgcattgcgtagccttgggtgggcgct
gatgaattaactataaactaaatagcaagattgtctagagtaatagggttgaaattgtaa
attctctatagcaatctcttcaagctatttatgcaggtttatgtatatggtgtagggatc
agagcgtttctcgctagccaaggtttgattaaattgcgatgtatatacgcgccggtaaaa
cagctgttgcgtaaaagttttgcggggttaggactcgcgctgtttacgggcgtggcttgg
cgtatagttatagagttacaagagaaaaatagaggcgttctagagggcgttttacgccga
gaagagtgtttatgcttgctataaaaaataaaacaaacgtggtccttgcggttgatacgt
cgacggacatgctggcgtgtacggtcgcgcgtctggccaggcgcgatgccgctgtggcgg
ccgcagatggcgggttcgacgttgaggtactagcgtcaacggatcacctgtgccgtcgcc
aggcaaacgtggagcttgtgggctcggtccaggaggcgctcaaagctgctggtctgacca
tggccgacgtcgacgctgttatcgcaggtagagggcctggctcattcacaggtgtgcgca
ttggtgttgctaccgcaaagggcattgcatgcggctctggcctgccactttacggcgcaa
gtgcgcttgatgctatggcgtttagcgcgtggaaggcgggcgttcgcggcaccgttggcg
tcgttgcagacgccatgcgcggcgaggtctatccgggcatctacctgctggatagcgccg
gagcacatagaacgttcccggtggagaccgtcctcaaggcagacacttgtgtggaggagt
ggtcgagcaggactgataaggctcagctcacgcttacgggcaacggtttagtgaagtacc
gtgagcgttttgagcgcgcgggtttctcgacatacaccgatgaagcaacgtggttcccaa
caggagatggcctggtacgtgcggtgtgtatgcccgagtatcagcaggcgggtgcgggcg
atccggcgctggtgctgcccatttacacgcgtctttcggacgcggaggagtcggagcgca
agcgtttgggcctcaaagagccggcaacggtggccctgaccggcgtggatgatgcgctgg
ccgatattcacctgcagcttcgtccgatgacggtgaacgatctggatcaggtggcggagc
ttgaggcggcaacatatgctgacgccgcgcattcggcctggtcaaagcagacgttctatg
acgagctctcgggcgttgggcgtagctggtggctggctcacgaccgcggaacggtcatcg
gttttgcgggcggtcgcctagcaggagctcagtttgaggtggaagaagtggtggtcacgc
ctgagcgtcgtcgccagggaattgcatccaagctggtagaacgcgtggcatacgatgctc
agatgctgggcgcatccgcgattactcttgaggtggaagagaataacgctccagctcagg
gtgtctatagcaagctgggatttgccgaggttggtcgtcgcccgggatattacggcccag
attgcgcggcgcttttaatgacggcgcagttgcccctggcaattggtgctggctttgagg
cgagaaaccctgaacctcacgcatccgtgcgtccatggcctattgttgcaggtgagcgct
ctgaagagacgcttgcagcattgcgcgaggcgggggatttgattctcagcctggagtcct
cttgcgacgagaccgccatgtgcatcatggattcacacggcgtggtctgcgcaaatgttg
tcgcaacgcaaattgacttccacgctcgctttggcggcgtcgtgcccgagattgcttctc
gcaagcacactgaggctatcgttggtctctttgaagagactatggcccgcgcgggcgcgc
actttggttgcgacacgctggtgccgtctgacctggccgccgttggtgttactgcaggtc
caggccttgtcggtgcgcttgttgtaggcgtggcatttgccaagggcttctgcgtggcca
ctgacctgccgcttattcccgtgcatcacctggaaggccacctgctggccaacctgtttg
agacgcctgacctggagcctccatttgtggccagcctggtctcgggcggcaatactatgc
tggtacacgtgcgtacctggggagattatgtggtcctgggctccaccattgacgacgccg
tgggcgaggccttcgacaaggttgccaaggcgctgggtctgggttatccaggcggccccg
taatcagcaaacttgcagctcagggcaatcctaaggccatccacttcccgcgcgcaatga
tgcacagcggtgactattccttcagcctttctggcctgaagacagccgttattacctaca
ttgagggcgagaatcgcgcaggtagagcaatcaatctgcctgatttggctgcctcgtttg
agcaggcagttattgacgtgcaggttgcaaaggctaaaaccgctgttgaagagacgggcg
tctccgatttctgcgtgggtggcggcgtcgctgcgaaccccgcacttagagctgcatata
aagaaacctttggtcatatgggcgttcgagtgacggtacctccgatgtcggtttgtggcg
acaacgccgcaatgattgccgtgggcgcgcttcgtagctaccgtacacaaggtttctcgc
cattgaccttggacgcaaaccccaatgcgcagctgggatcgtggtcgtcggatgcggcac
ccgttgtcccaagcggcatgtaaggaggctattgtgcaagacggattcatcaaagttgca
agtatcacgccgcgcgtccgcgtggccgacgtggcgtttaacgtggagagctgtctggcg
gccatcgaagaagccgcaggtaatcgcggtgccaaggtggtcgtgctgcccgagctctgc
atcacgggctacacctgcgaggacctgttctggcaggatgcgctcctggacgcagctgag
cgtggcttggtttctattgccgcccgcacggccgatgtcgacgcgttgctgctgctaggc
ctgcctgttcgcgtggccggcaagctctacaactgcgccgccgttctctttaggggagag
cttttgggcctggtgcccaagcgctacgtgcccatgtacaacgagttttacgagggccga
cactttgtttctggccccaagacggtcaccagtgtggactttggtctgctgggcgaggtg
ccgtttggtaccaaccagctgtttgcgtgtgacaccatccctgagctggttgtgggcgcg
gagatctgcgaggacctctgggtgcccatgccgccgtcaaatgcgcacgccgtcgccggc
gccacgctgatctgcaacttgtccgcatcgcccgcgctggccggcaagtccgcgtaccgt
cgtcagctggttgcgcaacagagcgcgcgtctgatctgcggttacgtttacgccagtgct
ggtgagggcgagtctacgaccgatttggttttctcgggccatgatcttgttgtcgagaat
ggccgtgtgctcgccgactctggcgtgtttggcgagggtattgccgtgtccgagattgac
gtgctgtcgctagcggctgaccgcaggcgcacatcgacgtttgaggttgctccgacgccg
gaggattacaagcacctgaccacgtatttttcgctggagtttgacggcgagggtgagggt
gacgacgaacttgcaatccgcacgccgctgaccaggtacgttgatccgcatccgtttgtg
cccgcgatggacgacgctcgcgcaacacgctgcgaggagattctgtcgattcaggctcac
ggtttggcttcaagattggcacacactggctctgaccacgcggttattggcatttcggga
ggacttgactctacgctggcccttctcgtcactgtgcgagcgtttgaccagctgggatac
gaccgctcgggcattgtggctgtgacgatgccgggatttggcaccacagatcgcacgtac
accaacgctattgagctggtgcagtcgcttggcgccgacctgcgcgagatttccattgtg
gattctgtgctgcagcactttgccgacatcggccacgaccaggacgttcatgacgtagtg
tacgaaaacgcccaggctcgcgaacgcacgcagattctgatggacgtcgccaaccaggtg
agcggcatggtcattggcacgggcgacctttccgagctggcgcttggttgggcaacgtat
aacggtgaccagatgtccatgtacggcgtaaatgcttcggtaccaaagacgctggtcagg
taccttgtcgattactgcgcagacgcttatgaggagcagggcgaggacgaaattgctcac
gttttgtgcgacgttctggacacaccggtttctcctgagctgctgccatccgcggcagac
ggttccattgagcagaagacggaggacctggttggcccatatgagttgcacgatttcttc
ttgttccacgtgcttcgtcacggaagtggtccactcaaggttctacgtcttgccgagtgt
gcgtttggtacaggcactgaccaggagatttacgaccacgagactatcgtgcgttggctt
aaggtgttctatcgcaggttcttctcgcagcagtttaagcgctcggcgatgcccgacgga
ccaaaggttggttcggtttcgctgtctccgcgcggtgacctgcgcatgccgtccgacgct
tcgagctcgctttggctctctgaactggagagtttggacgcgtaagcgcgcaacgcgata
gagcgtagtccggcaacacgtatttcaagacgcttcatcacccggctattcatgtatatg
aatagccgggtacttttatgcaggttaatttttgctacgagtagggaagaggtgtttttg
ccccaaaaatggccctcaagtggtaaaaaatgcgtttagttggagtttacagaaatagcg
tgattctatgcatcaaatctacctgctgttttgtcctggacaaataatcagaaatctgga
tagaatttgttacctgttaaaacgtaggtgcaatttttctgaatactccatttcatttcc
aactaaacggattttttacccaaattggaccctcccaaagaggtactcatttttcctatg
caaaaaacgcgtatatcactagtagaatatgcacgcagcaaatatttacgcttgaattct
caaagcaagtgcaacgtttggtgatggtagacttcccaagggcacttccaacccagacgc
ttacgtggcctcagattgagttcattatatactgcctcaatctctctatcactaatcgat
gagaggtctgtaccttttggaaaatactctctgatgagaccgttagtattttcattggtg
cctctttgccagggatgatgtggaagacagaagtagatacttactccaatagcttcttga
agctctgctgctcgagcaaactcagatccacgatcaagcgttatggtttttactacctca
cctctcaaagcttgctgtatagctacattgacatcggcactagaccctgatgcagctttg
ccaccaacaaggtagccgctcatacggtcaacttgtgtgaccaggcgtggccctttagcc
ttaccgatgacggtatctccttcccagtctccaatacgttggcgatctgcaacctctttt
ggtctttcgataagttcatgagttattcgtattttgcctctgcgctctatgagctgtttt
gtatgccgtcgtttacctcggtgtctgagtcttcttcgtacagactgtacacctggaagt
tcacagtctagtttccctgagtgtatggctctatatatagtgctacagctgacaggagcg
taggaaagttctaagtgtagtctgcctgcaatctgctcaggtgagaagtggcgactacag
ataagaaagacaatacgtgcacgaaggtttggatcatctagtagtgtccgtttcttgcaa
gcctgacgtcgaacatcggtttttctctgggcagtcgaagccctataacaaagatgcgcc
actccaatgattgtccaaccgtttcttttaatctcccgtgaaatacttgatttgttccgt
ccgagcttacgggcaatctggcttatactttcatgatttttccagcagaccataatgtct
tcgcgctcttcaatgctaagatggctatagtgacccatggaaatcctttcaatgaacgtt
gtcgtaagcgccattgtagacccatgggtcactaccttctcttttgttgttgcactagca
atgagaattcaagcgccaaaaattatgctaatggcaagaaatcgcaggtggacaccgctt
gacgttcgcatccgccgactgcaaacagcacttaccagcagctcagcggcgctgcacgcc
tgcacgcagtccgcacgccgcctgcgccccggccgcacccaccagcccgcgcataaccgt
tgacggcttatactgcacgcctacagaaaatctaagtcggttttgtaagattttcacaat
atttcgtataaattgttttcccgtgtggaataactaatagcgttggaaaagggcgcttgg
cgccaatatcgggcttagcccgaaagggaggttttcattatgaatttgaagccacttgga
gatcgtgttctggtaaagcctgctccaaaagaggagaagacatcctctggtctctacatt
gcatccgcagctcaggagctccctcagcgcggtgaggtcctcgcagttggaactggcaag
cttgatcagaatggcaatcgcattgctcttgatgtcaaagttggcgaccaggtattttac
ggcaagttcggcggcaccgaggtcaaggtagacgaccaggagcttctgcttcttcgtgct
gacgacatccttgcagtcctcgaggactaatcgctcgtagctcgttagctcgcagctcag
tcgctcgcacttttgttcgtccgctttttacttgtaagttcagctattttggaggaatac
catggctaaagatatcgattttggcaccgatgctcgtgccaagcttgctaagggcgtaaa
caccctggcagatgccgtaaccaccactcttggacctaagggtcgctacgttgctctgca
gcgttcttacggcgcaccaactatcaccaacgacggcgtttccgttgctcgcgagattga
actcaaggacccagtagagaacatgggtgctcagctggtcaaagaggtagcaaccaagac
taacgacaccgtcggcgacggtaccactaccgcaactctgcttgcacaggtcatcgttaa
cgagggcctccgcaacgttgcagctggtgcaaacccaatcgcaattcgccgcggtatcga
caaggccgttgaggctgtcgtcgctcagatgaggggcatcgctaaggaggtctcaactaa
gcagcagattgcttccgttggtaccatttccgcaggtgatcctgtcatcggtggcaagat
ttccgacgctatggacgttgtcggcaaggacggcgtcatcaccgttgaggagtcccagac
cttcggcatcgacatcgacaccgttgagggtatgcagtttgacaagggttacgtttcccc
ttacttcgcaaccaacaacgagactctcactgctgagctggacaatccttacatcctcat
gaccgacaacaagatttcctccattcaggatatcctgcctatccttgaggctgtccagaa
gcagggcgcacctctgctcatcatggctgaggacgtcgacggcgaggctctgactaccct
catcctcaataagctccgcggcgttttaaacgtctgcgcaatcaaggctcctgcatacgg
cgaccgtcgtaagcgcatgctcgaggacatcgctgttctcaccggcggccaggcagtcat
caaggagctcggcgtcaacctcaacgagattagcgcagagatgctcggccgcgctaagtc
cgtcaaggtcaccaaggagaccacaaccatcgttggtggcgctggttccaaggacgcaat
cgatgatcgtatcacccagattaaggctgagattgagaacaccacttctgactttgaccg
cgagaagctccaggagcgtcttgctaagctcgccggcggcgttgcagtcatcaaggttgg
cgcagctaccgaggttgagctcaaggagatcaagcaccgcatcgaggacgcacttcaggc
aactcgtgcagctgtcgaggagggcatcgtcgcaggtggcggcgtctccttcctggctgc
ttcctctgtccttgacagcgttcagacctctgacgcagacgagaagatcggcgttgagat
catccgcaaggcacttgaggctccagttcgcaccatcgctaacaacgccggcttcgaggg
cagcgtagttgtcgagaagatcaaggcactcccaaccggccagggtcttgactccgcttc
cggccagtatggcgacatgattgagatgggtgttcttgacccagttaaggtcacccgtac
cacactccagaatgcagcttctgttgcatccctcatcctcatcaccgaggcaactgtttc
cgagatgccaaaggacaccaccatcgaggagtccatttctcgcgcagctgctcagggcgg
ccagggcggcatgtactaatccgcaccttcgcgtcacttcaatcgggtctagcctctcgc
tgggcccgatttttttgccgctgcgcccacttggcgagaaacccgtcttgtcgtgggcga
gaatcccgtcttgtcgtaactgcaacgttttcccgctcattgtccattaatcgaaatcgt
atgaatgtgacgtcatttgagaggaattattggtcgctacaggttaaaatgtttatttgc
gcctgtagtcggtccacccgaccaacacgcaaatttggaccatccgccacgcgccaaagg
agaggaggcaccatggctcagaaccagaatcgtaacgaggagcgagattttctcgacgac
ctcattgatatccaggactccctccaggtgctctctaacccgctcgatgcgctgatggga
agcctgtctattgacccaaattcggacaagccgttcgagccaatggactacaaggaaatc
ccctggtcaaacgctaatcgctgcctgaggtgcgcctcgggaaaagccgaggcatgttct
cgctgtcttgacgtttgcccagctaattgtattgatatccacaaccagtccgtacgtatc
gacgatgaggcttgtctccagtgcggcctctgcgttgccgcgtgtccaactgagacgttc
aacacgcgccgccacacgtcccgcatgctgtatgaccaggtagctcgcgcggcctccgcg
tacgagcagtgttacattacctgtacgcgtgctctggcgagaaaacctgagggcaacgag
atttgcctgccttgcgtgggtatgctctcagccgacatttggttctcaatccttacggac
tttgacaacgtaagtgtttacctgccactgggcgtttgtgaccgttgtcgcaccaccact
ggtgaggaggcatatacccaggcaatcgctactgctgaggaatggacgggtgccacggtt
ggcctcgaggtcgacagcaacaacctcaaccacaacttcacgcgtgcttacatccgttct
cagttcatttccaacgcgatgaacggtgcagaacgcctggtatctgcgtcgacacctgtt
cttgcgggcgccaaagcaatcgctgaccgcatcaactcgcacgctcgctctctggataag
cttcagacgcagcttgatgacgtgatgggcctgcgcaccaccgacatgaggcagtccatg
ctcacgcaggatcgtcgtctggtcatgggcgccctccagcacgatccagacctggctcct
tacgtgaagctcgcggctcctatctgggattccagtaagtgtacggtttgtggcgactgc
aaaaatacctgtacaacgcatgcaatcgacatcgatgagcgcggtaagttaaccatcaag
atgccgttctgtgtcaactgcggtgcctgcgaaattgtctgcccagaaccaggcgcgctt
acgatggtgccgatgaacacttctgagctagttgttcgtgatcgcaaggccgaggagact
gagcggcttgaggctttggctcgtcgtaaggctcgcttcatttttgacaccggcaaggag
cagctcaaacacctggcggattcgattaccgaggactcagacgagagttctaccgccgcc
gcacaacaacctccaaaagaggataatggggagtagcaagtagctgcgtacacagtacaa
cgcttctagctgctcgttcttctcgccagaaacgcaagtaactgtaaccgtccaccgaaa
acaagaggactcacatgtcgctttcaattggtatcgttggcctgccaaacgttggtaaat
ccacgctgttcaccgcgctgacccgcaagggtggcctggccgcaaactatccgtttgcta
ccatcgaccctaacgtgggcatcgttgacgtacccgacgcaaggcttcagaagctggcag
agattgttaatcctggccgtattatgcctgcaactgttgagtttgtggacatcgctggcc
tggtcaagggcgcaaatgagggtgagggcctgggcaaccagttcctggcaaacattcgca
acactgacgctatctgcgaggttgttcgttacttcaaagatcccgacgtcatccacgttg
agggtcgcgtcaaccctgacgaggatgtggacatcatccagacggagctcatccttgctg
acctgggcaccattgagcgcgccctgcctaagctggagaaagaggccaagcgcgataagg
atctccagcccaagctcaacgtggcaaagcgccttcaggagtggctgaacgagggcaatc
gtgccgctgacatggagatgaccgacgaggagcgcctggctgcccgcgatctcttcctgc
ttaccatgaaaccaatcctgtacgtcgcaaacgttgacgaggacatgcttaccgagccgg
ctcctgtcatcaacggcgttcagtccatccctgtctgcgcaggtgtcgaggctgagcttg
ctgatcttgatccagaggaggctgcagagtatctggagtccttgggacttgagcactccg
gcctggagacgcttgctcaggcagcatacaagctgcttggcctgcagagctacttcactg
ctggccctatggaggtcagggcgtggaccgtccgcattggcgctaaggctcccgaggccg
ccggcgtcatccactccgactttgagcgcggcttcatcaaggctgaggttgccagctaca
atgattacgttgagctgggcggcgaggcgggctgcaagactgcgggcaaactacgcatcg
agggcaaggagtacgtggtcgaggacggcgacgtcatgcacttccgctttaacgtctaag
ccacaaaaccgcttacagttaacatgaaacgggcgagaagaccgatcttctcgcccgttt
ttgtgtgaggcggcgttgctgtgtggcacacgccgtagcgggtcacacgctgcacgtcgc
gggtcacacgctgcgcgtcgtcaagtcgccgctgcaggtcgtaagccgctagcgcttagg
agcctgatcagtgcccaggaccacggtgatgtccacgtcagttgggtaggagccgtcgtt
tgccttgatgttagcagtagggatgtccagcgcttttgcaacgccaacggcctttgtcag
gcccgtacgcgtgccatcgtagatgataatcgagtcggttggatgctcaagtgtgctgtc
ggcataggtagtgtaaccctttgtcttgaggatgccagccttctgagctgcaagtccttg
aatgtcggtgccattgagcacggcaacctcaccggtgtagtccggcttgatgctgtcgat
agctgaagggtctcctccgacggtacctacaacgcctgtggtttcgtcagcgcttgcatc
ctccagaggaggcagcgcctggtttacgcggtccatcatagtcttccacgcgctcttatc
gacaatctcataccacacgtcatcaatgagctcggacgttgtcggcgtgcgcgcggaata
catatccttggatgtatccatgcccctgaacgacatggccaggcccacaatgtcagtaac
gttgaagtcagtagttacgctctcggccatggtagacacggcgcctgacatagaaacggg
gtccagctgcaggactttcttggcaatggccgtcaaaatcatgcgctggttagccgcgcg
gtagaaatcgccggcgccgtagttgtcgtatgcgtggcgactgcgagaaaggccgagcgc
ttgctggccgttgagctgctgctcgccggcaggaaggtcgatgcctgagtactgcatgtc
ggagacggcaacgggcaggttgaccgtaatgccgccaatagagtccacaatcttggtgaa
cgactcaaagtctacttctgcgtagtgcgagatgttgacgtttgccagcttggaaacggc
ctcgaccattccggatgcgccgccatagctgtatgcggagttaatcttttgctttccgtg
ttctcccaggtcaaccatagtgtctcgggggatagaaatcagggtgatcttcttgttctt
ggggtccacgcgagccagaatgatagtgtcggcacggaagtttgcgtcggaatcgcccca
gttctctgcgcgtccctcgtccttatcgacgcccagaagcagcatgtagaacgggtcaga
cggagcaacctgtaccagcgtggcctgcaggtttgcatccaagccctggcgaagttttga
gttggtatccagcatccaccacgcaaatgctacgcctgctaccagcagcaacgtgcccag
aatgccggcaaagatcttaagaccacgaccgcgagaagaaccttggcgcttcttggaata
tgcgcccacgccttcggcgcgagaaggcgcatggctgacggcacccgctcgatgtgcagc
aaagtgggtgtgtttttgctgctgagctggagcttcttcgggccactcgtcaccgacgtt
ggtctgaccaattagaggctcgcgcgtaaacctagaaccgtgggattcgtgattgttgcg
tgcagaacttgcacctgcgcttcgaacgctgcccagcgtgcgaggttgatatgcgccctg
attatgagcgtcataatcgtcctgtgcgaagtcctctgtatcgtactcaggggtatcttc
gtacctatcacggctgttgtgaccgtgattctgagatgaatgtgaccttctggccattgg
ggctcctttgtgtttaatctgcgttttgcccaatgcgttttgtcaaacatctactatacg
caattttgcgtctttgtgctgcatagaaacaaacctgccacaaaaaatccccgcttcaac
gtgtgaagcggggacgtgtgcgagaaattcgtggagcttagcgcaagaagtatgagcaac
ttttgctcatggcgttacttactgcgcaacactaccttacttacgacgatccttcagagc
atagccaagcgtggtaataacgctgcccacggtagctactgcaacaagagcaatctcgga
gaagtcgccagtctcaggaagcttaggctgcttcttctttggcttctttggagtctctga
tgggggagttgcaggtggtgtatttggtggtgtatttggtggggtgttaggaggagtgtt
tggtggaatctcggtgttggtaaccgtgaagccatcagtctggttgcccgagactgcact
ggtatatccagcaggaacgttctcttctactacggtgtaagcaataacgtgaccgtctgt
tgcatcgttgcggagaagaccgctaaatgttgcagcccagttattggtctggtcaagagt
gactgtctcggtgctagcaacgccgtctttgtagagcctgacggtaacaggaccgcctac
agttcccacccatgtcttgttaacttgtacgtcaactgttggggtcttctcgtcttcaac
ggtcttaataacgccgttggttgcagaaacagtgaggttatacgtatcagtattgagctg
gtagccagcaggagcggtaatctcctgaacactgtaggtgccagcagggagcttctcggt
ggtagcggtaccgtcctcaccagtagtaatagtccaggtcttggatggatcggtggtact
ggttaccttaaagactgcacccgcaagcttggtgttgtggtcgttcttatcaaccttaat
gatacggatacgagcgatgatggtagaagtgccttctccaccagaagttgcgttgcgata
tacccaatcggagctccactcaggcttgtcggagtacatcttgatgaggttacgcagagc
aacacctggaacgtacgtggtgcgatacttgaacttaaagctctgaccgttgctgaggtc
tatgccagaaaggtcaagatcaaacgactgtccatcaggagaaatagtgagcatacctgg
ggtaatagggatacgcgtatcggttcctgggatggttgagccgtactcatcaaagcgagc
gctccaaagctcaaaagttcctggaacataggtaatctcggaaggaaggtcgccgccgcc
ctggtcggatagctggtcgtgtagacggacgttgtggaagttaccaccagagtagttgat
gcggccggtccactgaatctcgtttgcgttgccctcaataatcttgccccacttggagag
gtactcagtaccaatggtaccaggagcggtgacgtcaaacgttacaggaacagggctgcc
agagacagtaaagataaaagatttaccggtacctgtctgaacacgatgtgaatcaatggt
aaagccaagtcgagcggtaccgcgcaggtcagtgtggttgttaacgtagttggtaaagac
aacacgcatgtttccaccaaaaccatcggtaccaggggtgacgtgagctactgccatgac
ctcgccggttgcggcatcggtgatgttaaaggtagacgcaggatgagctgcggtaaacct
catctcgatagggagggtgacgtcaaagtaatcgcccggttctacgttagcgtttgcaga
ggcgtcccacgtcatagcaatggcatacacatttgccttgttaacaacggtagttggatt
accaaaacgatcttcaactctaaagtctgtaatggttgcgacaaccgctttaggggtgcc
tgtagcagcttcagtgcttgcagtctcagcaaaagctgattttgcagcaagcggaagcgc
caggactagcatgaagacaaaacttaacagcttaaacaggcgtttgttcatcaggactcc
tttgcaatagatgcgtctattttcacctattacaaagagaatttatttgagattctgtat
atatttatatagcttttttaaagttcaaatatttatgcaggtacaaggaatttatcggtt
ctttttctgataccttttaaataaattacagctaaattcacaggttcttcacaattgttc
acaacgaacattccacactatgtgcagcttaacgtaataaaaatggataaatattactcc
taataaatctaaatgatggacattagtcactttttatacgtgattccgaataggtcattt
ttctgtatgcaattaaggaggcgagaaaccccgtgaagccttgcaaactagacgggtttc
tcgccacaaaaaagaacgccttgccacgaggacaagacgttcttgtgaagttgcgtggag
ctgcgcgcccgcgctgttacgacttcgcgccagacttacttgcggcgcttaagtgcaact
gcgctactcagtgctgccaaagatccaaagaggacgcttgcaacagaagatgcatctccg
gtgtgggggaggttggacttcttgcgagtcttagcaggcttctctggagttggaggaacc
tgggtgttggtgactacaaatccctgagttgcgtcgccggtgatctggctagtgtagcca
gctacctcgtcctcagagatggtgtaggtaatctcagagccatcagctgcataagcctcg
aggcctgtgaaggaatcctgccagttgttgtcagagctcaaggtaagggtcttgccggtg
tcaacgccgtttgcaagcaggtgaacggttactgctccgccctctgcaccattccagact
ttctgtacagggatgtctgcgtgagcgttcttcttgttctcaataatcttgatagtgccg
gactgattgtcaacgtttacggtgtaaacggtggtgtcgcgcacgtaaccatctggagca
gtgagctcttcgatggtgtaggagccggtagtgagcctttcggaggttgcagttccgtcg
gcgcttgtagtaagagtccaagaatcagctgggttagcaacgcttgttaccttaaaagtt
gcgcctggaagctgggtagttgcgttgtcagcatcaaccttgataatgcggatgcggccg
acaagattgccgattgcgccgccggagttgtttggtgagtagtaagtaaagccaatctcg
cttcttggagcaccgccagcgttggtaagcacgccatagttatgcagagccatacctggg
ataaaggtggtgcgatactgcaggaggtaacgctgaccctgggagaagtcaacgccgctc
aggttgaggtggtaggagtgaccatcggctgcaatagaaagtgcaccattaggaatagtg
acctcctggaggttgctgtagtttcccgttgcatcaaagtctgcacgatacaggtggaaa
gagttggcaatgtaggttaccgatgctggcaggtcgccaccgtttctatcagagagggag
tcagagaactcaacgccagtcatgttagaagcggagtagttaagacgaacataccaaagt
acctcggactcagtaccggtaacaggtccgccccacttgttgagccactcttcgccaatg
gtgttctttggacgaacaatcatgttgagaggaacagcggtgccgttaacgccaaagtca
atgtgggtgttatcgcctgcgttgatggcgtcgcgatcgtagagagcggacagagagaaa
gtacccctaatctgagtgtgggtgtttgcatagtctgtataaacaacatgcagggtgccg
ccaaaaatgctgccagctgctggagttgggtaagcccaagctacggttgcgccgttagga
tctttaacttcaattggagttgtgttttgtgtggctgtgaactggactttatcgggcaag
gtaatatcaaaatagtcaccttctgccacggtagaagcggtagattcccagttgattgta
atatggtacagattatcagtggtaatctcattgactggtgtataggtatcatcagccaca
gacatgctggtaatttggaccggtgaaacagttgcagccgaagcgaatgttgccacaaaa
gtaacaacaatcataaatggcacaagaaatgcacctagtctgaccagtacttttttcata
aactaaactccaattcgtcttgcgagcgtgagaaaattattacagataggtacttaaaaa
ctgttaccagttttggccgtcacaaaacaattacatttcaaattatagtgtctttgacct
gctcttctcgccatattttgtgttttataattgttagaaattagtagcatttctcgtcag
attatagaactttgccgtcttttgtttgtacagaataagaagactttttggctcgcgcaa
tctctcgtgatgttaatggctggttgaaggtattattaatagcaacaaattcgtggtaga
gatatgtgcccaaccgtgcggtagtgcgcgccggcgcagaatctaagaatgaccgggaaa
ccggagaagcggagtcatgcatgagcgagtccaggcccaagcagtttgttgcagttctag
actttggtgcccagtacggccagttaattgcacgtcgcgtgcgtgatcttaacgtctact
ccgagattgttccttgtgatatttctgcagatgagcttcgtgagctcaatccatctgcgc
ttattttgtccggtggacctgcttccgtttacgctgaggacgcgccaaagattgatccag
agattcttgagcttggacttcctgtctttggtttctgctatggacagcagattatggcgg
ttactctgggaggcaccgttggacacaccgagaagggcgagtatggtccagctcatctga
cccgtgcaggggagagccgcatttttgatggtaccgctgagcagcagaccgtttggatga
gccaccgagatgccgtgtccgaggtcccagagggctttaccgttaccgcttctaccgacg
tttgccctattgcagctatggaaaacgctgctaagaacctgtattccactcagttccacc
cagaggttaaccacaccgagtgcggttcccagatgctttctaacttcctgttcaatattt
gtggctttgagaagacgtggaccatggacaacatcattgagcagaaggtagaggagattc
gccagaaggttggtgacggccgcgttattttggcactttccggcggcgttgactcttctg
ttgttgctgcccttgtccaccgtgctattggcgatcagcttacctgcgtgtttgtgaacc
atggcatgctccgtaagggcgagccagagatggttgagcaggtcttccgcaagcagttta
acgtgcctctgattcatgttcacgcagagaagcgctacgctaagcttctggctggcgtta
ccgagccagagatgaagcgccgcctgattggcactgagttctggaaggtcttctttgacg
aggctcagaagctggatggcgttcagttcctggcacagggtaccatctaccctgacatta
ttgagtcgggcgctcgtaagaccggcggcaaagctgcaaccatcaagagccaccacaact
tgattccattcccagagggcgttcactttgatctgattgagcctctggatcacttcttca
aggacgaggtccgtgcgctgggcgtttctcttggcctgccagagaaccttgtctacaggc
aaccattcccaggtcctggccttgctatccgcatcattggcgacgttaccccagaaaagc
tggagattctccgcaacgcagacgctattgtccgtgaagagattgacgcctacaatgctc
aactctttgacgagacaggcaatcgtaactccgagcacagtgtttggcagtactttgccg
tgctacccgacattaagtccgttggtgtaatgggtgatgagcgtacgtatgctcgtccag
ttatcctgcgcgctgttgagtcgagcgacgctatgaccgctgactgggcaaagctcccat
acgagctactaacccgcatttcttctcgcatcgtcagtgaggttgctggcgttaaccgcg
tggcctatgacatcactccaaagccacctgcgaccattgagtgggagtaggacgacaggg
ttctgacctgcgattttgagtgccgcactatgccgctgagtttcgtttcgtacgagagtc
atgacaaagccaccagcgacggagatgagtaaaagcgattaaagagcctccgttccctgc
gttgggacggaggctctttctttgccgttttactcccttgtctccgttcggggattattt
cttgctcatttagggctattcgcgctgaaagattttgactagcttggtgtcctttatttc
gtagacaatgtctgcgacgttctcgaccagcctcttatcgtgggagacgaacactatcgt
tccggcataggcgctcatcatctgctcgagggcttcggcgctcttgatgtccaggtaatt
tccaggctcgtccatgagcaagatgttgtatctgcccagcagcatcttcgcgagtagcag
cttgatgacttcgcctcccgagagaacgccaacgtcctttgtcaggtcgcgcggtccgat
tcccatagaggcgaggatgcctcgaatttcggtcatgctgtactcgcaaccatcctgcat
gaacgagatcgcagactgacgggcgtcgaacttgtagcctgtttgctcgaagtaaccgat
ctctgccttgggagagatgttgataccgtcggcgcgtcgagcgattgccttcagcaggct
ggtctttcctgtaccgttgccaccggtgatggccactttggcaccgagcggtatctcgaa
tttcgcgtggtcatagagcatgcagttgccgaagctcaagctgaaatcgtctgccgagat
gggaaatttactatgcagttccagggccttgctctggcggaaccgcacggcgcgaatgct
atctggggcctcaatcccttcgagcgcttcgaggcgcttctccatgtccttagccgcctg
gtacatcctcttctgtttggtgccggttgctttctgatgccccaatcgacctgcatactc
gttgctttttttcgcagccttccgcttggcgtcgacctgccgtgcttttttccgttgttt
ttcgatggcggcttcgaggcgatcgcgctcgcgcatcgcctcttcgtatcgagtcgcctg
agctttgcgctcttcttctttctgtcgcagatagtcggagtagtcaccccagaattcgga
aataccgccgtctttgagctcccagatcttgtctaccacctggtcgagaaaatgacggtc
atggctcacgatgagcagagccccatcaaatgccttgagttgtccgacgagaaggcggat
gccgtcttggtcgaggtggctcgtaggctcgtcggcgaagatcgcgcttgcatgctggga
gagtgcagaggcaatcttggcgcgtgtttcctccccgccgctcatcgtctcctgcgccac
tccggcgacgttgagacgggagagcatctcaccactgtcctgagccgcatcaaggtcgag
ttcatcgagttggccgatgagggcaatgctgccgaagcgcctgacgtcggcgtccgcaat
ggtaagattgccgctcagaattttaagcaggctggttttgcctgcgccattgtctcccac
caagccgatgcgatcgtaggagtagatttccaactcttcgatatccaggatatcgcggcc
ggcatattccaaaaagatgtctttagctttgactatgagttccataggttgaaccgcctt
ttgtgtattagccttttactggaagcgcagccatgccaaaaaagattgctcacgtcgatt
tttcgcctttgcccaattgccggcgcgagcgttttgaccttgcgcaagccggcaaatccg
aaaatgatagttggcgacgaataaggagcgcgatgtgggatgtcggcgcaatacctcgtc
gtcgcaagggcttgaaggctgacgcgtgaaccgatggctgccgcctctttttttcgaata
cttgggctattgaatccgcccggtatctcttttccccacgtttcggacgctcggagcaag
cagcatagccatcgcaagcagtaccatggtcgctccagagccgacgaaccataacggagc
tccaagcagatccgcaaaaacggagggggccgcgaggcccatgggcatggcccacgccat
gatggttccgtagaggccgaaaacgcggcctaggtactcaggaggtatctgctcctgcat
aagggcagtctgggttcccgcgtacaacggggagcatgcgcccataagaaagctcgccgg
taggaaaacggcgaacagcgacgggccgatcaatccggatgcgattgcgacgacgccgaa
gccggcgatcgcggcgaccatggtgagcgacctattgcggaaccctcccgtggccgccaa
aatgccggacccagccagcatgcctgcggagaaaaggacctccaccaaagcagcatcccc
cgtgctaccgccaaaatgtcccaaggtcattattgggaacaatgccgcgagtggggagaa
cgcgaaagcgaagacgaacccgcaccaaagaagggcgaacagccccctgtatcccctgat
cagcttgtagccgtccgaaatctcagagaaaagttctcgaactttattggaaaaggacga
gctgcggtcggcttcgtcgagtcctcctgcgtctatctgagcggcgaggacagctagaga
agcgaaaagcgcccccagcacgtcgagggcaatcatggcggtaatgcccgccacaggata
aatcactgccgcgagcgcggcgccaagaatgtatccggcggactgaatcgcctgcatcac
tcccgataggcgaacgagatgctctggcggggcgagatggggcgtgagggattgggaggc
cggcgtgtagaacgaagtgccagctgcgcggagaaacagggcgatgagtattgaccacgc
aggtaagctgccggccaacgaggcaatcgccaaggcggcgcccaccgcggcaacgaagag
gtcggcgccgatgagaacacgtttcaaaggcagcctgtcgacaacggcgcccgcaaggac
tccgaacaaagcaatcggcagaaagcctgctaacgatgccagggagaggagggaagatga
ttctgtcgtgagggcgatatgccaaatgagacccatttggagaatcaagctcgtcaatgt
cgacacgagctccccgccccatacgaaacaaatcttaaattgccatgaatggcacagcga
aacagacctgcgccgagaggtttcaaatatcatggttatgtccaatcgtgaaatggcgtg
cagaaaaacaacgcgacgccacaacagcgccgctttctaggcgctcatccacgtgcggaa
aagaccaaccacgacacccctcctttgttaattcggtctggcaaaccatgtaatattaac
gaggcttgagtttgcctgtcaagaatcgaccatcggaaagggcaatcctctctggccatt
cgattccttttgtatctttggttgcataggtgacccgccagggctattacgcgtggaaga
ggcgcctgccgagctggccgatgaggcgctgaagatggccctggtcaggcgaaacgatcc
caagggatgcgtacatcattcggatagtaagaatgttgccagcaggttttgcggcaaccg
caaaggagccgtatcctgcagctggaatcacgttgcagcatcctgacccgcattccgatt
ggcggacggcccgcttcggcatcctgaccagcacagcgatcgagccttgtcattccttgg
atatgccggttgctcggggcggtcccgacggaggccctcgcctccccggtccgtgaccca
agaagggcaagcatgctgatctgcatggctggttcctcctttatgtagacgaccatgcaa
agaagggacaaccgaggaggcaggttactgatgcgggctcccgcacgcccatgactaccc
gacgggctgtttttcatctccgatgcccgcattgcagcatgaacgaatgtgcctcgacat
ctctgctggcatggtacgactgggatcgcacctcgacgcatccttgcgcatactgccttc
caagtttcgaaaccgggaaggaaagtgtatgtgagcgacgatatcggcgccgattcgacg
ctcgagagggagattgcgccgattctatccatcggggatgcattcccgaagattctcatc
actcgcacgaggcatgagccccatacccgggagggcgtgctcgtgctgaatttcgcgagg
tggctgcttggcgggtagggttctgaacgtcgcattgggatatcgcgcgacagggcacgc
agggctgtttgtgcccgcacgggaaacgccgtcgccatgcgggcggcctgtcgtgtccga
ttagccttttgctaaacaggcttacgccaactcatgggcaagccacctgagactattcac
tttgcttatcgttgacaaagacctgtggcctgcggttttgtgaacggctcgtaagccacc
cgcgtcgactcacttactgttgaagctggtggtttgcaggctcaaaggcggttgagtttc
aaaacgggcgtttttcggcgatatcgagcctccaaaggcggctctccgtgccccttggga
caaaaataaaaactcaatactctgagtttgaaaatggtttttgaagttgtcccagctttt
gtccccgaagccgatgaaacgcgacgtcgcgtcattcagcggcactcacttcgagatgcc
gccgaaaactgggtgcaactggagtgacgagacggcaaaactataaccaccgagtgggaa
tagaacggaaaatcacagaaatggctttaaataaggctttttagcctgtgaaaacgagtg
actggggcaaaattgggtaaagatttcaaaaagagtaaattgaggaatagctcctagtgg
ctttacaaaaaaatacaaaaggaccgtagcttagttgttacggtctttttgtcctataat
ccataaacttgaaattgtctgtaaatttaaatgaataatttcacctatccccaatactac
tttttatactatcgtaatcccttttttaaaactatgttagatgtacaaaacacggtcatt
atcataagaataatatattcaagtgctttatcaaacaatagtgttatttcaattacttag
actgctattgtgattgttaatttatagtttttttcattaatttccgactattattacaaa
tatttagaataaaacgattgaatttattgtttatccattcaattgaattattaataagac
tttatttttaagtttgtattcatttatagaaatatatttacttttacttttgtacttata
tgattctacttaataattctattcgtttcaaatctataattaattttcgagattgatctg
catattcatcttttctatcaaggtatatatatttttattaatgcgcatacaatgataata
ggtattaaaaatactattgctattgcatatattttaactccattttgaaataaattttcc
tttatataactactaacaataattccagatatcaaagaaatcaaatttgtcccaaatgat
gatatcgagtttaatattggatattctttatgcacttcatttataggctccaatttcaac
ttaaaatattcaataacgttagtaatcttttgaaagtcaacattatttttacttaatatt
tcacataattcctcatctctcattctaatcatttcatcttgatatttatctaatttatcc
acatttttgaagaaaaaaaacatggtaataagtgctaatataatccaataaataataaca
ggtatattgtgagatggaaaaaaacaaagagcactaattagataacttataacatcaaaa
atcaatattcctaaaaatatttgcatactacatttgtatgtattctttctaattcttttt
cttatatttttatacctatcaattttctgataatcttgaaataaattcgaataattcttt
ctattctcactaatcatatccctttgtatatctttcatttaatatacccttctcggaatg
caattactcaacaattttaaatttaaccatttttgttatttctcttttaaaatttccttt
attttaacataaataatcacaaaacataacatgagtgtgctgtttgatgcttcggataac
gccttaatatcagtaataatagaagagaatatttgtgggacatagtattcatgttttaga
acgagtaagacagtactttactggtcaaggcaacggagacgtctacgctgattggaagat
gggcgataaatttattatttcaacattaagtcttgtcgatagcggacataaaaatcttaa
tgagcttgaacaagaaattatcgcggcatatgatgtccgagagcgtggctataacaagaa
ataaataattgctttaatgatattaacaaccacctgtgtaacttaaggcacagataggtt
cttgcgtttcttgccgataacggcaagatttataaataacataattcgctcaaacaataa
aaatatgaaacaatttcgcacagttgaggtttatctttctcctctaactttcacgggttt
cttttcctgaagctcagcatacataccatctagaagttccagaacaagcgccgtatcttc
aaatctatcaaatacatgcattagtgtctttgagccttcatacggataacgcaattctga
attagcaagtagcttatccgatgtaggagttctcttcaaaaacagttcattatcgccaat
atcgcctatcaacttgccattaaggtacacaagatatccacccatcatggatcgtataac
gatatcgcctgctacagaaaagacttcacgaacatatttattgaattcattcaccttgaa
tgcactcctatcaaatttgatatttttgctcagtaattttcaatagttacatgtctcact
tttaagtacttcagcgattgacctgtatcaagatttcagacacgaaaaatctggggttta
tgtcgctcgaaacaccttcctcggcttcgacaacgcgctctcgaagcgctcaaagaactc
gtcggtgtacttgttgttgcccatgccttacctcgctttctcggttgtctgagcatattt
tggcgccatcctggtagacgaacacaagaatatcgtgcttgaacaggagaacgtcaaaat
tatctcgcatcgctgcattgcacatgccgaaaccatgctggcagatcgggcttcgcacga
atttgattgcgactatctttggcagtgcatgctttaaacatcggccgaaccttgtgctat
gtgtgcaggtgctatttactgagcaaacatcggtcgtgtggtctttgccatgacgggaag
cagccagcaaaaccccactatggatacgcccgctcggagcatctttgcttcaagtcaaaa
ggacattgaggtcatagggccatttccagagctgattgaaaaggtgactgcggcccatgt
gggctattggggtgagtaggatatgggcttggaattaggagacgtaaccgacttttgata
ctccgatgaggcctctgcgcagtacggtcaactcgattcgttccggctcgaatttatcaa
atgagaattcgtcaaattccgcttggtcaaacacaggttcagggagttcgaatttgtcga
actcggcgacgtcgatgcctagttcagtgagctcattctcggggagttcatagtcttggt
ctacgagaccaaataaggtcagaccatgttcgacacaaagaccgagaagaacctgttttc
cagctgtgtagcctaggccggcaatggcagatccgacgaaactgccaacgagatacccaa
atatggggattggaagtgtggactgtccgactatgccagcaattgcagaatacgtaaacc
ctcctgctgcaagcgatgcagaggtaacgatcacgtcacgggtcacattgtccgcaacct
cgcgcagagtcatttctcccgaagcagccttaaggctgtacgaaagggcattggaagcga
ttacggcgacagcaccgatggcgcttggattaatgtcgatagcgtctttgattgctttgc
ctagaaatccgatacgagctgactcagtaatcgatgctgtgatgaagccacttacaaatc
ccttaccactactcttcacacctgttactccagtggctttcagctgctcaatgtccaact
caccagaagtaatgagctgttggatggcctctatgactgctggagtagtggatagtacaa
gagatattgtcgcagcagacattccagctttaagggagtggctgaggatttcctgaaagt
ttgctaattgcgtaggcgttaaatgccagttttccgcatcaatcttgccctttctccgca
cctctcgggccaatttgaaagagctcctgttggataattcatatgatttattaccgttgc
tgtcggtaactaccccactggttcttgtttttgcagatttaagagcacgaactcgtgcag
gagagtgccgctttgcccattctattttctggtcatatatctgcggtgcccttttgattt
gatcgctcgggataatgatactttgacgggcatatttcgctctgcctgaagatgaggaaa
cattttgcgcatttatggacgatttatcctgcccatagtactttagcgagaagcgttttc
caaagttcgttgtaatatcagcagaggcaagtttatttgatctaggtataaaagcccgat
gctttgaaccattgtggattgcgttgacattaaacgtatgggcatgccaaaactctgcag
tgtcgcccctaagaaaagcgattcctttgttactacccttgaactgttcaaaatctttct
gcatcttttcaatctctcgttcaacctgggtaacccactcagtagattgaacagcagatt
ccacggcagtatgagatgatgcagtcttggcaaaggcctcgtatccgcgctggaactcgt
tatctgtatcagacatggcttatacctcgaggaaccggggaaggccatccatatacataa
tgagcgtcaaaagattgtactgccggtcatgtgcttttccggaggtaaggagattcccga
cctgatcaaaggccgctttgcctccgagtgcggtgattgcgataacgggatgaaggattg
caagaccgacaacggctcccgttgcagcacccgccatcatcgatttgatgtcacctgatg
aggtgccgtcagcaaaagtttgaatagcagttgtaatctcaggggctttaagttccttag
gactatagtgctctgacagctccttttcgaaagatttgccgtacttctcgcaaagttcct
ggaactcaccaaaattctccttggtgaggctattgttctcaacattcataaaagcctggt
taccaagccaaccatagctcattccggcaatgttgaatttgacgtccatgttctcgcgtg
acattttggccagtttgctgccaccgataaagaggacgttattggttgagttgagtttga
tgcggttgtcttcgtattgtttctcgctccagatgacggcattgacagcgccgtctttgg
ttccaatctgctcgccctctttgtcgtcacgggcactgacaagctgctggaggtacatgg
catacttcttttcgctgtctccgcagacgataatcaactgtttgctcatagtatggtctc
cttatattgcggtgttgagtggggcataagtgaacctatcattgccataattttttcttt
cgctttattctataaaggcatttgaggtacagattatccctctctccgcaatttgggcaa
tgccttgacagcaacattcggcgagcggctggattcacggtactatgaccatgcccatat
tgtctgtgcgctcggcctgatacggcaagtcggggccatctcattgaccttctcaaggat
ctgcgccaagaccacttgataatcgttgtatcccacgatgaggagcttctcgccgcatgc
gatgaggtccgggagctctgaactctttctctcttagagactctggtcggccttcctgca
atttcttgcccgtctcgacagagggtttttgaaatctgctaagggatctcgaccagtagg
tgtttttgtggcgagaagggcctcaaaagagctcgaatctacctaatggtcaaggttttt
tagcggcggatacctaaggtcgtgattctttagcagaaagcgcttttcgcgcgggaactg
ttcccagcagaaagcgctcatcgcgaaacacgttcccaaaaagagccgctcctggcaaga
agcgcccggaggaaactctcctggtagaaagcgtaaccgatgcaagacaagagaatcaga
caagagaaccagacgagagagcggcttcttggagcaaaatactgcgaaagccttcgaatg
gaaactaaacctgaatgaggcgctaaactgttcataaaggcttctggaaggaggaccatg
aaggccatgggagaggtgagaagcacgtctgcccgtatcatccgacatttctgggcactc
gtttggggtttgggacttatcggccagctcgtatgggtcgttgaaaaccagtggtttaac
accttcatctatgccaagatcgccaaagaccccacgatcatcggctggatggtcgccgtc
tcggccctcacgaccacagtctcgaccttcctcttcggtacagcgtccgaccgtatgggt
aggcgcaaacccttcgtagtctggggctacatcctctggggagccttcaccatagccttc
ggttgctcggaattcatcacaggcggctcacctacaaacgatgagcaggtgcttatgatg
gccgctacagccgtggtcctaggagatgccgtcatgagcttcttcggctccatgggaaac
gacgccggctttaacgcctggatgaacgacaacatgaacagcgagaaccgcggggcgatt
ggggcggctattgccacccaacccgtcatcggcaccatcgtgggcacggtcgcaggcggc
ctcatcgtgggatccgaggacaactacatggacctcttcgtcatatttggcgcagccgcc
atcttcttcggcatcgtggcacaactcacaatgcgtgaggcgccgggacttgcctccaaa
catgagggtggcttctggcagcagctttcaagcgggtttaagctacgcgaacttcttgcg
catagggaacttgtcgccgtattcctcgtgctcatggtctacttcacagcctttgacgtc
tactacccgcacatgggtaacttcatgatctactatttgggctttgatgccgggtctatc
ggcatcatccaaggcgtcccactcattttggccatgaccgtagtcatcccgaccacgcac
cttgtgaacaaaggcaggctcacgttggcagccaccatctcgatcatcctgagttgcctg
ggtatcggcctcatcggcctgctcgtacgacccgagaccgtggatcccacaactatattc
aatcccatacccctcgccgggatgctcgtcttcggttgcggttacatcatgttcatgcag
gtcatgaatgtatggatgaaacagctcttccccgatggctcgcgcggccagttcgagggc
ttccgcatcatcttcttcgtgttcataccgtggctcttgtcgccattcatctcaaacccg
ctcatcatggcaaacggggccatcaccgatgcgaacggtatgacggcgtacctgcccacg
catacactgcttcttgttggcgccgcactcacattgttttcattcgtaccgcttataatg
gcggcacgcctacatggcagaggccaaaggatatgaggcgaacgatcaaacccatatcca
tacggacggaggtagacatgcaggaccgaaaaaaagagatcgacgaggccatagaggctg
ggaggaaagctctgcaggcactcgacgaagcagccgagaaactcggttcggctaagcgct
ggggaatctgggatatcgtgggtggaggactcgtctcaagtcttgtcaaacattcgcgta
tcgacgatgcacgcgaacttctgcagcaggcacgtaacgagctcgagtccttctcggatg
aactcgacgatatacaggagaatctccccgaattcgatttggaaatatcggacttggtat
ctacctttgacatcgtattcgacaacgtattcgctgacgtccttgtccaggagaaggtcg
aggagacagcatgggaggtcgacaaaacccgtacccgggtgaaggatgccgtcgaccggc
tctgtgagctgcgcacaaaaccggtaattccattaccggctctgtgcgcacagcgctctc
ctgagctggcaaaccctcctatgtcgcatgttctttacggtatctcagcggcgtcatccc
atacctttttctgaaggcctcgctgaatttacccgcgttggcaaaccctacggcatgtgc
aacatcggcgatagacccatcccccatcaaaacgagtcgtctcgcctcctccatacgcag
ctcggaaagaagctccgagatattgatcccatacacgcccttaaagtacgtcttgaggac
ggtcggcttgatcccaagctcagatgcgacactgtctatgctcctccgttgcgacaagtc
atctgtgagcaggcactcagcctgtttcgccaaatcgacctgcctccttgtgaagatggt
ggaatccgcctcccttggaggggctccctgctctgagagctcgaggagtagctgtatgat
accgatccggacagccacctcctcgttccttctcctcatcttgaacaaggaaagaaatgc
tcttctcgtcgaatcatctgcgcgtcttgtccaattatgtatcctcgtcgtaccgagctg
tgctatgacggagcggagatccattccaacctcttcgaagagtctcggcgggctctcgag
gcacatcctgtgaaggaagagttcgatgccctcgtagaaatcgcaggggaacgagaagtc
ccatgctgtcgacgtctccacggaaaggtctccgggacccatataaagggtccttccacc
atccatcgatacctcgagcctccctgagatacagtagttgatcttgacgccgtctccgac
ccctttggtggagagtttgaatcctgccgatttgatctgatggcgcgacaggaggattcc
ctccatcggctccagcatcgtcgtcatcccaccctgatggtgggtcatacgtgcggtcga
gccatcaatggtgatatcgaaaggcagggcagaatccatcgacgagaggtgctcgtacat
gccagataacaggcccatattcctccattcgataaaaatgctcttttcgtcacacagtat
acgccagatagttaacttagacttactgtatggtatgggaacgtatacaggaggtgttga
ttcatggccaaaaaggaaaagcaagggctcgcgcgcatccttgagcaggcaggggagcca
tcttcagggttggcggcaggcgtcatcctcgcgatactgtccgctgtactcgagctcatc
cctatcttggcggtctttctcgcactcgactctatagcagaccttcctattgcacattcc
gtactgggagacaggggcccgatgtcggtggcgcttgtcgcggctggagcgactgcagac
tgccttctcctcggctttctctcaagcatgctctgccacgggtacgcattccgcaccatc
tgtgccatccgcataaaactcgtcaaccatctgaagacgcttcccatctcctattttaag
aagaacccttcaggaaagattgtccaagtggtccagacggacgtcgaccaactggaagga
ttcctggcacatcagtttcccgactttgtgagcacaatggcgcttctgttgctcctcata
gcggggatgatcgtctttgacgtcaggctcgccctcgttgcggtagcggtactcatcatc
ggcttcctcgggcagttcgtgcccatggtcatgttgctgaggacgggggccatgagggaa
aatttcgatgcgcttgagcggataagcactgcggcgacggaatacgtccacgggatgccg
tccataaagatgttcgggcagactccccgatcctttgccggtttccaagatgacatcgag
gcgtaccgtgatttcacctccggcctcagcaaaaagatcggggtcggggtgacgttcttt
aggactgtcgtcatctcgattgcgacgtttttagcgcctgttgccttggctttcctcctt
tccaatccctcaagtgggcggatgctggagaccgtgctattcttcctcgtgttcgcccct
gcagcaacgatgccagtatgcaagctgaggtcgtttgccgaagggatgaatatgctcgga
gagtcagtcagccgtatcgagaagatccttgacgagcaacccctcgaggcatcggctgcc
aaagacccgaccacattcgacatcaagttcgaacatgtcggcttctcctataccgaagcc
gacggtgctgccgccagacaggtgctcgagaatgtctccttcgtcgcaacccaaggaggg
cttaccgccatcgttggcccgtcaggtgcagggaagtcgactatcgcccagatcatctgc
agattctgggatccggtcgaaggggcggtccacatcggtgacatcgatgtgcggaatatc
tctgagggacgcatggccgaccttgtctccttcgtgttccaagacagccacgtgttctcc
atgagcgtcgccgacaacatccggctcgcacgccccgaggcaaccgacgaggaggtcgcc
gaggccgcgcgtgcggcatgctgtgaagggtttgtctcggaattgcctaagggcatggcc
acggttgtcggagacggtggcatcgggctttcaggcggcgagcgccaacgtatcgccatc
gccagggccttcctcaaggacagccccatcctcgtgctcgacgaaccgacatccgccatg
gacgcggataccgagcgggaggtccaaaccgccctctcacgtctcgcgcgggggcgcacc
gtcatcatgattgcccaccgactccccacggtcgcgggggccgactccatcctcgtcatg
gacaagggaaggatcgtcgaacgcgggacccacgacgaactgctcaagcgggacagactg
tatcgaaagctctgggaggcgtcgaaggaatcggcgtcgtgggacgccgggaggcgatga
ttatggacatgatagaagccatctcatgcggacagggtcgaaaactcatcaaaccagtcg
tcttgacctcccttgcaaacatcgtcgagttgctcccgttcacctgtgtcgcgtttatcg
tcacctcgctcatcggaggtgagaaggaccaggcatccctctggtgggcatgcgcggcga
tggggattctgctcgttacgacgttcgtcgtcgagcacctctcgatcaacgcaagcttct
cagacggatatagggtctcggctgaaagcaggatacgcctcgccgaacacatcaggaagc
tgcccctcggatccctcgacatatctgggcaggcttccatcacgaactcgctcatgagtg
acatcgccatcgccgaacggggtatgacacacgtgctcccgcaggtcgccagtggcatcg
tcgtggtcattctcggaagcgtcatcttgtcctgcatagactggagactcgccctcgcag
cgtttctcggactgcctgtctcgatagcggcaatcgccttcggccggaatctgcgcaggc
acggtgatatgaggctttcctcggcgcgggtcgaggttgcctccagcatccaggatttcc
tttacggcatagagccggtgaaggcatcgggcgaggcaacggcggttatggggagggtgc
ggtccgcatgcgaggaataccgcgactcctgcatcgcccaggaacgaacgaccggggcgc
tgaactatttggcgagcatggccctccagatcggcctgccactgatgcttgtatgcggtg
ctgcgttcttgaccgacggtacgattgaggtccccgtactcgtgctcttcctcatggtcg
gcacaaggatgtatgacccgctgtcgtccgccatcatgaactgggcggagctcgagacat
ctgcccgtgcaggaaagcgcatcctctcgatactggacgagaagccccttcccggcgcgg
gggacatagaggggtcggacctctcgttggagggcgtcaccttctcgtacgtcccagacg
cacatgcggcacccgccctctcagacgtcagtctgcatgcacgcaccggcatgcgcatcg
cactcgtggggccgtccggttcggggaagtcgacggcgctcaagctcgccgcccgcttct
acgaccccaacctggggaatgtgaggctcgggggcttggacgtgtctgcggcatcccccg
aggctctctatcgcaacgtctccatggtcttccaagacgtgtacctgttccgtgacacgg
tggggaacaacatccgctatgggcgcgaggacgccaccgacgaggaggtggtcgccgcag
cgacggcggcacggtgtcacgagttcatcaaggcactgccgcagggctacgagaccatgg
tcggagaacgcgggtcgacgctctcgggcggcgagcgccaacggatcgctatcgcgcggg
cgatcctgaaggacgctcccgtcgtcctgctcgacgaggcgacaagtgccctcgactcca
tcaacgagcgtgaggtccaacaggctataggtgcactgctcgagggacgcaccgtgatta
tggtcgcacacagcctgcggagcgtccggggtgccgacgagatcttcgtcctgcaggacg
gctccatcgtcgagcatggcacccacgatgagctcctcgacgcaggcgggctgtacgcaa
agctctaccacctccaggaacagtcagcctcctggaagatcgtctaatctgggaatctag
aggcaccgccccgaggaaggaaaggtacaggatggaaaaagagaacaccctcgtacgcga
cacccgcgacgcgaagggaaaggccagcgcctcaggctcgaggcgcctggtctctgcagg
aatctggatagcgctctatttcgtcgtcttcatagtattcgggtcggcctgcatgccgat
accaccactctacctggtcatgcccgcgcttatcgcatttttcgccgcacccgtgttcag
catgctggtggcgaaggcaccggtgcacggccccgtcttcatcgcagcgatattgccgtg
cgccttcctcatgctccagggcaacatctgggtcgtaggacttaccggtgtggtcgcggg
acttctcgccgagatctgccttggcatcgggaagttcaagggtaggggctggaacctgct
tgcctatgtcctgttcacccagaacctgctcggcggctttctgcccatctggatcatgcg
cgacctatatttcgagaagaccgcagccatgggggccgagttcgtcgacaccctcgcggc
gataacgcccacgtgggtcctcttcgcacagacggcattggtcgcagtatgcgcagtcgc
cgggttcttcgtgagccgagtgctgttcaagaagcatttcgataaggccggtgtcatcta
ggatggaggattcccgtcctcagacgtccgcgtcgtcgcgaacggctgcacctccgaaga
cagccgcatcgccgaggaaggctgcaccgccgagggaagccatcgtccggcttgacctga
ggacgaaggtgaccgtgctcatagccatgaacgtggtgctgttcctctcgacctccctgt
acctcgaggtattcctgatggcaaccgccgttgtcctggcgggcgtcagcggcgacgcga
ggtcggcggtgcgcttcggcgtcacgttctccgtcctcgtcgcaatcgaactcgcggtgg
tccctgtcctgggagggtttgccggcgggctcgtcatgttcgtcgccgtcctcgtccgga
agatactccccgtactctgcgtcggccttatcatcttgaccaccaccgaagtcgcggagt
ttcttgctgtcgcggcaaagctgcacgtcccaaagggcgtgactatcccattgtcggtgg
cgttccgctacttcccgacccttggggagcagtgggagtgcgtgtgcgacgcaatgcgca
tgcgcggtatcaacatgtcactcgagcacgtcctcgtcccaatcatgatgtccgccgtca
tggtgggagacgagctgtcggcagcggctctctgccgtggcatcgacaggcctggtaggc
acacctgcctgcgagaagcccgcctctccctcatcgactgtgcgattatggtatccgcct
cggcatcggtcgcggcgatactcgcgctcaaagcggcggggttgctgtgatcgagtttaa
ccacgtgaccttcacctatcgcgggacggacacccccgccctcgacgacctcgacctcag
ggtcggcgcaggcgaatgtgtagtcctgtgcgggaagagcggctgcggcaagtcgaccgt
gttacacctcgtgaacggtatgatccccaacttttatgacggtatgctcgaggggtcggt
ctctgtcgctggaatcgacccgttcgaccgcgagatgtgggaactcgcggacatcgtggg
gacggtgttccagaacccacgcacgcagttcttcaccacggataccacctccgaggtggc
attcggctgcgagaacaaggggcttccccgcgcagacatcgcctcgcgtgtcaccgccgc
attcaaggccacgggtatagcgcggctgcgagaccggagcatcttcgggctgtccggagg
cgagaagcaggccgtggccttcgcgggcatctcggcgatggggccccaggtgctcgtgct
cgacgagccttcgtccaacctcgacctcggcgcgatcgagcttctcggcaggatcgtgtc
agatctgaaagacactggcgccacgatactcatcgcagagcatcgcctcggatacttgga
ggacatcgccgacagggtggtcctcttggaggacgggagggtgtcccgcacaatgtcgat
gcgggaggtggcccagatggatcgggaggagcgaattgcgacaggggtccgtcccctccg
tcccagctccccccatcttggcttcaggacaggttgtcgcagcacagacgccgtccatgc
cctcggtgaggtcacggggtcgaacgtccggtatgcctaccgggacggcgacaggcccgc
ccttgatgcggggcggttctcagttccctttggaaaggtgaccgcacttctcggcaagaa
cggggcaggcaagtccacgttctcccgctgcctcgccggacttgcgaaaccgtccggagg
agagttctttgcccatggcaggcgcttgggcgagaagggtcggctctcgctgggctacgt
cgtcatgcaggacgtcaactaccagctcttctgtccgagcgtcgctgaggaggtgtccct
gtcgagggggagggatgtggaggaggaataccttgcacgcatcctcggacaacttgacct
ggtagggatggaggatcggcatcctatgtccctctcgggaggccagaagcagcgggtcgc
ccttgccgccgccctcgcaagcggaaagcaggtcctcatcctcgacgaacctaccagcgg
cctcgatttctcccatatggccaaggtggcgtcgctcgtgagggggatcgccgatggggg
tgccgccgtcctggtggtgacccatgacatggacctcgtcgccgaatgctgcgactcggt
cctgctcctcgacgggggaaaggtccgccttgagagcaggctgacggaaagcctgctggg
acaggtctccgacttcctctcaaagctgcctgaggaggggagccgatagggcctatagcc
tacctatggcagcagtgcggtcatatggcttcctgccctctcccagtcaagtcttccgct
cccctcaactgtgggacaagtcgccggcagcctgtctgggccgggtcggtcgggactata
gccatcggtcatgccgcagcccgtaccttctcgggccggtatgtcgcaaactcgatcgcg
aagccgactatggccgagacggctgaggcgataatagcccagaggatgtagttagggctc
tcgacgcccgcaggcgggatgaataagagccagttgaagacaccgaggccaccggagata
tagatcgaggcgcctgtgatactgatgacgttatagtgctgttgtaaatcaatagacgtc
agcttgttgagtgtatcctcaagcaaaacataaagccacccgcagatgaactgcgtccca
aaacttggacgaatttaataaagagctaggccactaaggactgattccggaactcctccg
gggtcagtccttttagtttaacttggcgcctttgtgtgttccagtacataacatatgcgt
ccaaatcagctttgaaagactcaaagttaggccacgttcttcctcggaagaactcgtctt
tcagatgaccaaagacctgctcggtagcaccgttgtctatgcagttaccctttctggaca
tgctctggataactcctgcatctttcagtcgtctgcaccatgcgctgtgctggtattgcc
aacccatatcgctgtgcagaatcggagttacacctttaggtatcttcgctaaaaattgat
cgagaagagctttttgctgaaccatgtttggacccctcgctgtgctccatgcgacaatct
ctttgcttccgaagtcatagatgggagcaaagtacgccttgccccacgcctgcttaaact
ctgtgacgtcggtacccatcttcttccacggtccatcggcagaaaagtcgcgtcctatga
cgttttcaaaggtcttaccgacaacgcctttataggagctatagcggtgatagtctgtct
cacgccgtatcttacagcgaatatccatctcacgcatgattttaagaactgtcttgtcgg
cgattcttacacccaactcagcgcgcagacacatggctatctgtctgtgaccacagccgt
ttgtagtacgcgagaaaatctctgcaaccgcgcggtgtagctctgggcgtgttggcttta
ctgggtgagctagtgcgtagtagtaggtagaccttgaaagccctgagcactccagcaaat
aggacaaaaagtacccctcactgcacaaagcgctcacaatcttagcctttaccccggtca
gagctcgtctttctcgaccagggcgcgcaatttttttaagtaggctacctcggtctcgag
cctgcgacagcgttcctcaagttcctgctcgcgggtgcgtttctgtggcttggacgtaga
gcctttaggtcttccttttggctttggcttaagagcctctgcgcctcctgtacgatagag
cttgcaccagctcttaagtggtgccagcgacataatcttaaacttggccattgcctcagc
ctttgtcatgccgtcctcaatgacagctcttgctgcagcaactttttgctcgtaggtata
gggagcttgcttgccatccatgatcagtagcacctcgcttccaaacgcgtggtatatatg
gtgccattctttcacagttgagagtggaacagaaagagtacttgcaaccgtacgagatcc
cataccggaagcaaagagctctgctgcctttctcctcacccctacatcgtactttaccct
acgatccatacgcataaaaagcctcccatttcttgtgtccaagaaatgggaggcagttca
agagcaggtggctttaactattggttcttctgcgcttatttcccaaaacttcgcatatag
catgcctattacttcgaaatctgccagccttcaatacgcgagcgagcttcaacaaagtca
tggtagggaccgctgtgcgagataagctcctcatgggtgccctgttctgcaacacgtcca
tctctaaggaagaaaatctggtcagcttcctcaattgttgagagacgatgcgcaatctca
agcacagtttttcccttacagagttgggcaagggctgcttgaatctctgcttcgttttct
gggtcaacacttgccgttgcctcatcgagaacaacaataggcgcatccttcaaaattgcg
cgagcaattgagatgcgttgtctctcgcctccagatagtcgcgctccaccttctccaact
tttgtcttatagccttcaggcagagcttttatgaactcatcgcagcgtgcggcctttgcc
gcttctacaatctcttcaaactgtgcatctggcctgcttagggcaatattgcgctcaatc
gtgtcatccataagatagacgtcttggaaaaccatagagaagtccgcaagaatgctgtcg
caagaaagctcgcgtacatcgtggcctcctatgcatacggagccgcctgttgcatcatag
aaacgtgcaaacaacttggcaacagttgtcttacctgaaccacttcctccaacaagagct
gcagttgttccctcgggaatagtcagagacattccgttgagtacaagaggtccatctccg
taagcaaatgagacgtcatgcatctcaaggttgtgatgctcaagtttcacagctttgcaa
ttgtcatcgattgcgggtgcggattcgatagcgtcaagacggtcgataacttctccgatg
tgtccaattacgtaggcagcatcgccacaagcctcgattgattggaacaacataaaggag
aacatcaccagtgtgcagaagttaagaagagatatcgtgccgttcaggaaagagatacat
acgataacaatgacgccaatcgaagcactgcgtgtcacaaagagaagcaaggcgttgaag
ggttggaaagcaagctcggttttgagatttacatttctagaacgtgcgtatgcggagcgc
actgctgaaacagcagcatctacctgccggtaactcttaacaacgggcataccgtggatg
tattccaacgttgcttgagccatatcctcgcgtgcgtcattttgtgcgggcgataaaaga
gcggaatttttgaacatcagctccagtaccaccgttgctaccgcaatcgcagccaatgca
aggatacaggcccgcagatccatgaaggcgagaaacgccaccattgcagctgcggttatg
tatccgttgccaagtatgtctaccatgcgcataccgtggatttccacaaatgacagctcg
gttgtgagtgccgagagaatttctcctgatgggtgattgtcaaagtaaccaagagggacg
cgtttcagcgcttctccgatacgtaaacgcacctcgttggaacgttctgcagctacggtt
tcctcggctcgtgctctcaaccacataagtgctgcgcgtagcgcaatcgaagcaataatg
gccagtccagccgtaagtgcaattttcagatcgggtttctcgccatttgataagccgaga
aacccgcacatggcccaggcggcaatagcgatgggtgctgcagaaacaagtgagataaga
aaagagtatgcaaagccaaagagaattcgcgttttcttgttgcccgtccaacgcaccact
tttataagcgcactaaacattacgctacccctttctcacttcatgagttccattggaaat
gtgtgcttcccacatacggtgatagagatcacttgaaccaaggaggtccgtatgtgttcc
ctcagcgacgatgtttccggaatccatgactactatcttgtcaaaattacgcaccgttga
gattctgtgcgcgattacaatcagcgtctttccacgtgcaagttctgaaagcgcctgttg
aatgagttcctcactctcggggtctatgaatgcagttgcctcatcgagcacaagaatcgg
tgcatctttcagataggcgcgtgcgatagagatgcgctggcgttctccacccgaaagagc
tcctccggcttctccggaaagggtctcaaatccatttgcaagcttatctgccaattcttc
acagtgcgcagcggcaagcgcgcgctctacctcggcgtcagttgcgccctcacgtccgag
ccttacgttctcaaagattgttcgatcaaagaggaaattgtcttgagtcacaaagctcac
aagaccagcgagctgatcaagtggtatatcgcgcacgtcagtttccccgatgcggattgc
tcctgatcctgcatcccagaatcgagcaatgagcttggccattgttgactttccagaacc
acttggtcccaccagagcacacgaggtaccttcaggcacttcaagagagattccgtggag
cacttcttcgttggaatatgagaatcggacgtttttgaatgagatatcgtgggacgagat
gagtgcgggagaagagacttcgggcaagggtttcatctctaacagcttactaacgctgtc
cattaccttctcgatttccttgaacatattggtgtactgcgtaattttagtaagaggacc
aatgacgccgattgacaacatacatgcaagagccatctgagctacgtcgatactgcccga
agctacaagaatgcatccaactggtacaacacccagaagaagcgttggcagtagtgcaaa
catggcgttcatggggatgcgagcagacttataccaggcaagtgttagtttctcaaattc
agagatgtcgttacgaaagcgagcatacgaggagtcggcttggttgaaagtcttgatgac
ttcgattccatcgatgtattcgacgagtgttgagttaacgcgctcacttgctgtccagta
cgctgcatagtctcgttcaaagtttttaaaaaggagcgaaaggggcacaattgacaaggc
tggtgcgatgagcatagagagagccagccggatatcaattgagcacacgattgcaaaaca
caagatgagaagaagcacattgctggtaaattccgggataacgtgggcaatgggcagctc
tatttgctcaatatcgtcaatgattattttcttaagtgctccagagggcgctgattgaac
atcgccgagggagcatgcagcaagatgtttgcacgcagcgtttcgcaagttctcaagcgt
atggtaggcaacgctgtgtgatgtcgatgttgaggctagatagcctattgtctgaactgc
cactccgagaagggcaatgagtgcccagtgtccaacttcactgatggcaagggcgcctga
tattgagagcgcaatcaacttgtaggcggcaaaaaaaggaataatgcctcccacaacacc
tgccacagcaaataacagcgaggctccaagttttagacgctgtccacgtgtaaataaagc
aagctgccgtatccaactgctctttttctttttgctagggtccatgggtcctcccaaacg
acgagtatgagcaaattgtattcatagctcgttgcatgagaaaagcccgattgtcgcggc
tagctccaagtgtatctatgcgggtggattatctttcttgcccagcgctttcacggtaat
cgccaggagccatgccaacgacattacggaatgtggaagcaaattttgaggcattggtat
atccgacttcaaatgccacctcgccaattggcttggaggttgttcggaggagggttgcag
cttgtgccatgcgatagcgtgtgaggtatgcgtgcacactagcgccataaacctccttga
accaccgctgcatgctggcatagggaaactcaaactcatgtgagagctctttgagtgtct
tatgggaagaaagatcagaggttatagctcgttctatttcctttaccttatcaacttgtg
cgcgtgtgagaccgtactgtccaatacgtccgccttcaggaatattactgccgagaaaca
agagaagctccataatcttgagctttaggtaagcatctctaaagcggtcatgagcgttat
atatctcgcagaaaatatgctcgaccgacggtccgctacggagcacacttggttcatcgc
ctgaacagaacctctcgtagagctgttcaacacttacaggaaagccctcgggaaacattg
attgcagcgatttatctgctatgtcgggatcaagacagacggtgacaccacggtagtgtc
caaacggaaaccgaaagagactttcatgtcttgcgtgatcgtcaatgccaagatcaccta
cgtcaaggtacaggcatgagtcagtcccggactcccactcaattcttccttctcgacaat
agtttaggcagagcatgcgtgatcctggggtaagtttaaagcccgactcaaggttccata
cgcttgtgaagtcattgaacatgagggtaattccaggcatgacgtcatgcattgtcatga
tgccctgtccgtcagtaccttccgccctccatacagaatgatctgtatcgtgcgtcacgc
gacggacgttgccacccatgtcagcatagtgagcaatgtccatcgtgtctccaatcctct
tcgtttctctgaagagtgttctcaaaaaatgacaggacctttgaccagcccacatcatcg
agcgcgccttggtctacaaacgatccgtcttccatgtgggcaaagtcggtgcaacatgct
ctgatgaactcaggatcgtgtgttacaaccacgacagctcgtccttcctccgctgctgcg
gtaacgcttgcagcaacctgttccatatgggcaaggtcaagtccactggtaggttcgtca
agcacgagtaggtcacgacctgatgcaagtgccgtagcgagggcaacgcgttgcatttgg
cctcctgaaagcgacagcggatggcgttgtgccagttcagttaagtccaacgatgcaagt
atagtacgggtaaggtgctcgtcagcacgactcgtggagtcgagtacctcatcaaatacg
ctctctcggaagagctgatggcttacgtcctgcataaccaaggagccgtttcttggtctg
cttgagaatgggcgaggaccttctccaacatctttggtccctttgcaaccgctcacaaga
ccgcagatgcagcgtgcgaaggtagactttccagcaccattgcttccgatgatggcagtg
acacctcctcgcctgaaagcgatgcgagaaacgttgatgccgcggctcgattgcgggtag
tggtagtccatatcccgtatttctacaaactcgtttttctcgcatcgtgcgcagcactgt
tcagctgcaatggccgcaaaggttggtgcacgcaaaccaagcgctcgcgcctcggcagca
gtggatgcatagaattgcgtggagtcaatctcgcgctccacgctgcctgagcgcatcaca
ataatgcgatcggcgatgccctccaaccaatggagtcgatgctcggagataagcacagcg
cggccctcagctttccattttgcaacaatctttcggagaagccctatggaagcgaagtca
aggttggaggatggttcgtcaaggacgagaacatctgggtcaagcatagtggccgagcca
caggcaacgcgttgtttttctccaccagaaagtgagaggcagctgcggtcgataagatct
gtgagctcaagcgcgtctgcgacgtcctttaagcgcgtgcgtatcttgtcaggcgttatt
ccttggttctcacatgcaaatgcaagttcaccggttgtatctaaacagaagaattgagtc
ttagggttctggaagactgatccgacctttggcgctagttcccaaagctcgtggttggaa
ggtgtaagaccacagacctcaatcttccccgagagtttcccctcataataatgggggatg
aggccattgacgagccttgttagggttgtctttccagatcctgaggcacccgtcaggcag
actacttcaccaggggctacgttaaggttgacctcggagaggctgtttttctcgcttgcc
tgatagcagtagcatgcattttttatctcgatcatttcaatcctagtagtagagcaatgg
cgtgattaccgcgcagatagtggctatggcgagaaaggcgattactatccagtctcgtac
acgcatgcgcgcttcgtttatgtttgtgcgagctgttggtccaccgagccctcgcacaag
agccgaagcagagaggtcttcaccgcctcgcactgccgagacaagcagcggtaccaggta
attctcgatggcggagatagggtttctgaacgtcttgctgctgcgcatgcgtatagcagc
agctatctgtcggtagtcgtcggctatcgctgggaagtatcgaagcattacgacaaaggg
aatttctactgcctgaggcatgtgcatacggtcgcatgctgccatgaactcactcactga
cgtggttgtgactagccaggttcccatggcaatacctggggcaaactgcctcacgattcc
cgagatacccagcgtgacaaagagagcaactccagtgaggcatgattccgcgattgctgc
cacagcgcttgcagccccgtataacgtgaggtaggtgattgctgagcggaaatggtgaga
gagggctagcatgatgaaaggtgttgcaataagcagcggcttaaccacaaggagaggccc
cacgttatatgacccaagcataattgttgagacgacgagtgtggcaagcactttagtacg
gggatcaagcacgagccctcggttattggcagtcgagaggaacagcccctttttcattat
gcgatgccggctcgctcaaagtgcttgcggaggagtttcttgccgatgacggctccaata
caccctgcgacaaatgcagcaagagcaagaggtagaaggctccagtcaggaatgtagctg
gagagggcgttggcatattcctgtccgtagccagaggcgatacctgcgaagtagctcgtg
cgattcatgacgatgggaatatagttgcctatcaaccatacgctcaggactccgtgtgaa
attatggcgcgtcctgcgctgttatagttaccgcttctgaggacaaggtcggcgagaaga
ccacatactggccccgtaataaaggcatatacgcccatgccgccgagacccataaggaga
ccgaggatggttcccatgatgaaaaccattccgaaatgccttacttttgtgatgtagagc
atgtacggaatgcctccgataagcggacagatgacggagagcaatggaatgaatatagga
acgtagcccagcattgccacagccatgatgattatgaagtagagagcggtgaagataccg
atgtttataaggtctttcggttgcagcccttttttcttgactgagggtgtttcagacata
atgcgtctcctttcggttagctctatctaacttataaaggatagacacagagaaactcag
tcaatagcccatttgtatcattatgtcccgtttgaatcgcacgataatttatgattcatg
gaataagagagcaaacgaaattgttaaaaagtataaagctgaaccttatgactactttga
gggtctcggattaataaaataaatgtagaagtaggagctaataattatttattcaactaa
gtcttcaagtagtgtttgtcccataccgtttaaatctaatttgtgatcttgggtgtagga
gagctcagtttcgtgtaaagtttgcattgcggttatttcctttctgaattggttgtggtg
actatattttaggaaataaccgcacttcttttaaatacctgaaatgcttgcttacaccac
ttttcgggacacgacccactggccaatatacgtggtaaatattagccaactgccgtggta
aatattagccaactgccgtggtaaatattagccaactgccgtggtaaatattagccaact
gccgtggtaaatattagccaactgccgtggtatgatataaacaaccgctatccttaagct
aatgaaaagaaagtagatggcttcatgaaaaagtatcttcctcgagtatgcgatgatctt
ctcgcttttcatttgcgttcaaaaggtgctgtgcttgttgaggggccaaaatggtgcggt
aaaacaacctcatgtgttcagcaagcacacagtatcttatatatgcaggctcctgatttg
cgcgagcagaatatgcgtatggcggaactcagccctcagttgcttcttgatggtgataca
ccacgacttattgatgagtggcaggacgcgccttctttgtgggatgcaattcgttttgag
gttgatcgtcgcgatgagttcggccaatttatcttgactggttcaagtgtgccagtagac
gtccgtaaaacggctcattctggaactggaagaattgccaggatgcgtatgcgtccaatg
tcattactagagtcgcaagattcctcgggttcagtttcgcttaaggatatgtttgcgggc
aaacagccgatagctcaagcacagtcaggtactatcgatgacctagcttttttggtatgc
cgaggaggttggccaaaagcaattggacagaaacaagatgtatccttacaacaagctatc
gattatgtagatgctcttaccagcgttgatataagccgtgttgatggagttgacaggaat
gaagcgtctgctcacgcgctgcttcgttcctatgcaaggtttagttcctctcaagggacg
ctcgaatctattcgaaaagatatggattcctttgctacgttgggagaaagtgctttttca
ggttatatagaggccttaagaaggttgtttgtaatcgatgaccttgaagcttggagtcca
aatttgcgctccagaactgcaatacgcacttcaccgacacgacattttgttgacccttca
attgcggctgcggcacttggagcatcacctgctaatttaattgctgatttgaatacgttt
ggtcttttgtttgaaagcatgtgtgtccgtgatttgagaatttactcgtctgctttaggt
ggctcagtagcacattaccgtgacaaatctggtctagaggttgatgctgttgttcattta
aggaacggatcttatggttttgtggaaattaaattaggcggtgagtctgcaatcgagcaa
ggtgcgcagacgcttaagaaaatcatggaaaagattgatcagaaacgtatgagttcacct
gcatttcttatggtgcttgttgggttaggtgactttagctattgtcgtgaagatggagtg
atggtggtaccaataagagctctcggggtgtagtgataaaaattatattttgagaacttt
agatcttctcgttattattaagttatgagtagcatatttattatattttcaaaagtgcta
ccctcaaatagcattgttacatcattttgtatactccggtcttcatttttaataccatac
aagtttgcctatataactcgctaaaatagagtgggttggttaaaactaatcgtttctgtg
acactcccagaagcacacgattggagtttatatatgtgcggcatcgttggttttactgga
caccaaagcgcaaaagataccctcatcgagggtctgagacgtctcgaatatcgtggttat
gactctgccggtattgctttgcaaaacgcaaccaacgaagaacttacggtcgtacatcgc
gtaggaaaggttgcgggattagctgaagcggtggagtacctcaataatgcaagcccctgt
ggcatcggacatacccgctgggcaacgcacggcgctccaagtgaacgcaacgcccaccca
catacctcttgtgacaataaaattgctgtcgtacacaatggcatcatcgagaactttgcc
gaactccgtgagcagcttgaggctcgggggcacaaattccgcagcgataccgatactgaa
gtcgtttctcaccttattgaagaagcctacagaggcaaccttcgcgatgctgttgccaag
gcatgctcgcaaattgtaggaacctatggccttgctgttatatgctctcgggaacccggt
cgcattgtagttactcgcaaagattctcccattgtccttgcacatggcgagaagggcagc
tatgttgcatccgacatcatcgcggtcatcgaagcctcccgagatgtcactgttcttggt
gacaacgagtttgctgttatggagcccgacggtattagctataccgatgccgatggaaac
cccattcaacctaaagttatgcatgttgattgggatgttgatgttgtcgagaagggcggc
taccccgatttcatgctcaaagaaatccatgagcagcctcgtgtcatccgcgataccctt
gcaggacgtttgaccaacggcgttctttccattgatgagctgggcatgtccttggaacag
ctccgtttaattgatcgcgtttatatcattgcctgcggaactagctaccacgccggtctt
atcgcccgtcagcttattgaaggctgggcacgcatacctgtcgaagttgaagctgcaagt
gaatttcgttatcgaaaccccattattactccgtcaacgctggtagttgctgtttctcag
tccggtgagaccgctgatactcttgctgccatccgcgacgcccgcatcaaaggcgctaag
gtttttggtatcaccaacgttattggtagtcccgtggcccgtgagtctgacggtgttatc
tacactaaggctaacaaggagattgccgttgcctcaaccaaatctttccttggccaaatt
gtgagcctaacacttcttgctatggttcttgcgcaggcaaaaggaaagctctcaattgct
cagatacgcttgctctttaaagaacttgccgataccgccgagcaggtcgaagaagtcctc
agcgatacaaaagctatcgacattgccgcgcaggcctgcaaagatgccaatgatgctttg
ttcattggtcgtggcatgggagctgctatttgctacgaaggtgccctcaaactcaaggaa
attagctatcttcatgctgaggcatatgctgcaggagaaatgaagcatggccccattgca
cttctgtccaaaggctatcctgtcattgccgtggcaactaactctccggtatacgacaag
atgatctccaatatccaagaatctcgagcacgcggcgccatgattattgctgtggcgacc
gaaggtgatcaggaaatcaaaaagcatgccgactatgtcatctacgtgcctaaagtcaga
gatgccttctcgccaatcattgcttcggtaccttttcaactttttgcgcgctccgtggct
cttgcacgtggttgtgacgttgataagccaagaaaccttgcaaagtcagtaacggttgaa
tagttgtggctgaaagtccagcaacggcaatcaaaatattggataaagcaaaacttgagc
tgaagaattgctataaattttcaagcgcactacagatattgtccacaacagaacaaagca
aatcaaaacttttcccactcgcataggtacggactgaaagagtgcatttgtctttgtacg
tagacgctgccagttgaaaataaggcactgttttatctgcagtagcaatgaaagcatctg
aaatagaaactccttggaatatgaactgcctcccatttcttatgtccaagaaatgggagg
cagttcagaatgatgatgttttactatagaggaagcagtccttttcaaatgacgggggac
agcgctaacgatattcgaattgataatgttttttggagcgtctaatggatttgatgtcgt
ttatcaaagatattgcaacgccagtattggctgtcatgggttcagctataggactctttc
aaatctatcaaggtcagaaagaaaagcgcagagctcaggctgaacagatcagtgcttggt
gggcacgcgttgacgatgaccgttgtggcgagaaggaagaaaacgattcgcgaaatagtg
gtaataagttcgggcagcctccgtgtaaagatgcactgcagtaccatgttggaatggtat
tgctcaaccaatcgcagacccctattagaaatctagctgtttatggcgaagcatacaaaa
tggaagaaggcgagaggaaagacgagccagtgaagacgctccttcttcaacccatcttag
ttcccggggagttcatttcatttgctgttgttgataataacaaacccgataagcgtcctt
ggacgtatcctgaggaactgtctgtaattaaagaaacgattggtaaagtacggccgatca
tcaacgatgagaaatggaaagttgatgtattcattttcgaggatgccgctggacgctgtt
ggattagaagagaaaatggcaagctgtctcgatattggttctataaagtagtgacatttt
tgaagtcgaaacaaaaatccttttctaataatgatcgatcgttagtcaacccgctgaatt
acaaggaatgtttcaagaataataaaactcgagaagttagcgtttatagttggatgatag
acgacatcctcttcgtatgaacgatatatgatgatgccatccagttcgacagaggaaagg
aataactctgaatgacttcagcatgtcgtggggctggctggatgattctctcgaattgcg
agcgctaagcgcgaaaccctgagacagctgctgcatcgacaatattgcggtagctaactt
cgcaagtatggtacttggagtgattgtcctcgctctggtcattgtcatcaggtgcccgac
catttacataaccatatcgtgctgcgcatatggtggcagatggagcagtggattgttaac
cgtgatgctatgtcatgtgagtgcggacctggtcggcgaatgatctacgggctttttcgc
tatcaaacgaagtttaggtactttaagtgtgagggtttcacttggttacaatcttccgct
tgcgatatccattacgaacgcatctcagcccttctacttgctcgaccattacggtattca
ccacatcttcaagcagagttcgtgcaataccattgagatctaatttgtgatcttgggtgt
aggagagctcagtttcgtgtaaagtttgcattgcggttatttcctttctgaattggttgt
ggtgactatattttaggaaataaccgcacttcttttaaacacctgcaatgcttgcttaca
ccactttttgagacgtaactaacaaatcttagtttggagatataaaagcatatataagta
taaatttatgaaactggagttatgtagatgacaatatttagaaattttgagaactacaaa
aaagaaataaaactagcgtccattcaaaatgcttgcgttgaaatggaattatattctata
gtggcgagcttaattagagaatcaaaaaatgagtgtaaattatcaatacgtgatgtaact
agtagaagaaaaactaaaatttctgaaaaatattatggagaatcaggctttcctgatttt
attgtacttgagcaaaattttgataaatcagaaattctgggatgtattgagattaaaagg
ccttctatagcaatagatgaaaatgatagccagataaaaggacatttaaaatcattcaaa
agagtaatatacactaatggaattgtatggctttttagaggctttaacgatgatactagt
agagatattattcttgggacaaaaactaaaaataaagaaatagaatggaaagaacaaaaa
agttgggatgatttacttcgtaaaattgacacattaaaatggtattaagcataagacaaa
ttccagtttgtccaaatcattgaataactttaatgttgaactatgcacctgtagtgtcat
atcgttttcggatgctagcgagctctggggtttaagtgagtccgctctgcgtaaagctgt
tgcatacggcaagatagttccaggtgtggatgcccgcaagtatggcaagcagtggattgt
tgaccgtgatgctatgttgcgcgagtacggcaatcccgcgtgctaaaagctgcaaatact
caatttaagatactgtccatttcagtggacagtatttttattcgaggctttagcctgttg
agcgcgtgtaacgcgcgaaacacaaaaccacccgctatgcgggtggagaatactttttgc
tttgcaaattaaactccttccttctagcatagcgattgttcaggtcactaatagccaaga
aggaaggagtggctatggcacataaggccaatagccttgcgcacacaaaatggttatgca
aataccacattgtgtttacaccaaagtatagaaggaaagtcatttataacaaatacagag
aagaccttcgagaaatactcaagatgctttgtgactggagggggtagaaattttagaaac
tccctcatgtcagatcatatacacatgcttgtaagtatcccaccaaagataagcgtttca
agttttatgtggtatttaaaaggcaaaagttcactgctcatgttcgatgggcatgcaaac
cttaaatataagtatggtaatagaaggttttggactgaaggctactatgtgtcaacagta
agccttaatgaggcgacaataagaaaatatattcgagaacatgaaaatgtcgatatagcg
caggataaattaagtttgaagaaatatgaaaatctcttcaataaataatctagcaagata
gccagtttaaccggcctccgatgttacattgctattatgacctgaacgaagtgaagggca
aaggtcttgagttttgggcaagtatacttagggttataccctaagaacaaagcatccgct
atgcgggtggttatgattgccaactgcccgaaacagaaaaggaaatctctctgaggcggg
ataattaaaacgaaagcgacattaaggatcgtctatgagcaattacgaaataatccccat
ctcaagtacggggctagcaaaagcaaattcgatcagccctgatgggccgtcaatcgtcga
atcgttcgaggcgctagagttcgagttcgacgaaagcgttgataaagccagccgtctcga
ctatggagttgctgcaggcagcggcttgattaccggcttgcttagcatcttcctcggcaa
acctctctcggttgaagaagcagcaaaaatcggaggaaaggaagctgacaaaatcgtcgt
caatgcggccagatcttttggctgcaagcttctagatgataaagtcatcttcgataaaga
cggacgctgcaacatcgaagtgttatcgaaggccatcaaattccttgaggagaagttccc
tattcctcaagacaagctaacacctgattttggtggtggattgcaacaccacctcagaga
cttctctcatcaccctaccgttctcggtctcttcttttccatcctcggtcaatttacggg
cactggatacggcactgacaccgacggaaattttattaaagtcctctttccagacaatac
ccttgtaggcaagaacgtcccggaaaagattgcaatcggaaccttcaattggcttttcca
cctgattagcgacatcgatggatcaaacgctaatgcaggcaagggcaccggcatcccagg
gccgattctctcagttctaaaagaactgtcttcgtcgccgctcttcaagaatgtcaagat
aaacaataaggacagcgagatatccttttcgaagtgggtttccaagctgttcaatggaac
ctacttcaaggaccctgaaggcaagccggtgcgcttcgacttcaggacagagatgggtct
tgcaactcagataatcgaagaatcccttttcgttttggcaaacgaagtgattgtccgtgt
cttctatacggtttcaaggcttgccgcggagatcaaatcaaagaatatctcctctgtccg
cgagctggatcagcttgaccccaaggcatttatcccgattaacaaccgcgctctaacgag
aatgtgcaccgtttcaagtggcacgttcgtagctgtcaacactgcgggaagcgcaataaa
ggccggtattgcttctaagaagagaggcgaaaagtttgccgaagcctttttccttaacgt
caattaccctggtattggcaggtttgctattgcctgcttcttcgatgcaaagtacatcaa
ggaagatgttgcaacggcttacaaacgtgttatgagggagcacgaagagcagaagcgcag
acgcgaagatgagctgcagaggctttccgcaaaatacaaattcctcgctctaagtccaga
tcaaactaggctgctttattcgttcgagtcaatgatggttggattcgacatcctgaatac
aaagaaggcagaaacgcagctcgaaaagaaaagatggaaagagcagtgggaggaaagcgt
ctgtgaagtactgggagttcgaggggacgaattcttcatccgaagtggacgacaggcttt
cgacctgatggatgatatttcgaacgagattgaggatcgctcctggatagatctcgttgt
tcttgaactgtccaggttcaacccctactaccagttgggcgtcgaagagaacaagtcctt
caagagactaaagctcaagacgaactatctttctgatgtcttttgcgaagggcaaagcta
catcgacgtgaaggacgttaaggcaatccaaaaggcttacacgaacgccgtcggcaccgt
tacgggtaatcgaaagaaggttgccgcagccgcagttgttacccttgcagcaacagccgc
cacagcaggaggtgcattgttctttgctccggaaatcgccgtacttatagcgggcgatgc
tgtggtcggactctccggagcagctctaacaagcgccagtttggcatttgtcggaggcgg
ttcgctggcagtcggtggaatgggcatggccggaggcactgcaatcctgacaggaggcgg
tgctctaatcggtcttgcgggatcgggtgttaccaccgcagcttcagtggctgcgcagtc
atctgaagcgttcgtgcagagcgaatgctcaaagctcctggcattttgtaacgaagttgc
gataaagaaatacggcagatacgacattgtcaaactcgtccatgaaggcatcgcaaatta
cgtgatcgagcttcaggcggagattgaacttctctcaaaggcagaaaagaaacctgatag
gaagcttcgttcacagatgaagaagagcctgaaatgtatggagcgctgcgaaaaggcatt
gatgaaggcgctgggccaagtaaagggaatacggaaagtggcgaagagataatgaccgaa
gaggaaaaccgcgaaccggaagaaatggaccagccggaagagcaaggtagtgactccaac
tcttctgatgcagaaatggataaagaccttgaactcgatggccacgaatcaatatccgaa
gcatacctagcgttggctcctggtatccaagcagcattgaagacgatgtcggagatggca
cttcgtgcctctcagatacaaatcaatatcccgaaatccacgctcgccgcatttacaagc
ctctcggaaaacgcaacaaaagcgtacttgaagacacttgaggcttcccaagtcttagcc
gatacatttaagccaatatacgagtctctgtccggaattattaaaagcatcaattgggaa
gaactctcaaaagctttagaggggcttgatttcgagggacttcaagagggagctaaaatc
tggggtgagtatggatggtcggttagtgatttgtctccatccgaaatcagaaacgctccc
gagttgcttacggatgcggataaatactacttgcaatacatgacgaaagagagagttcaa
aacctcttcgacaatgttctaacggaaataccacgaaagaaagatttcgaggaatgtcgc
gtcctctatgagcagaagcactacaagccttgcgcgatgatgctttgctcgctgatagaa
gggcagctgattagacatgttccaaaaacatcatggaaaagaaatggcgacaaggcgcta
aaaagacttaaagatgtgtccgatatagacagtgatctgacagatgccatctggatacta
aacactctaagtgcctacaattactttttccgtagtggggagaatttcaatcgagtggta
gaaggtgaactaaatagaaactttttgatgcacggaatgatgtaaagacctgtgttaaaa
aggacctgcatcaaactatttttgctcctcgagtcaattgtagcaatgatgcccgacttt
gcttctcgtcagcagcagtagagcaaaagcgtctcctcaggttttctaaagccacgcaca
attattctttccataagtgataaggcgataacaatacgacctacaattttataccgtaca
tgctagccactcatagaaactcctctggaattgtcgcaagcgacttgcgtgttttcggca
ttaagggaaggtttccaacctctctatccgctccatttttaagcgctcaatgtcaaaagc
atcagctgaaacgcattaatttatcggccattccaatggaagtgcataggcggcgagatg
ctttggtcgtaaaatgtttatattgcattttgatacctaccgaaagggtagatcatggaa
tacagcgaacttgtcacccaggatgcatcagaggcgaagattcagcgatttctttcagat
ggagagcagatcgcctttacggttcgcattccgaaaaacctaaaaaagctgcttctgatg
atggcagcatgagaagcatgagttttcagcgtttgttcgcaattgtatgatctaagaact
ctcaaaaagaagttgatagcgatggaaaacttgcgaaacaaggcgaagcagcttgcagaa
acgtcgctcgatgacacgaacataagcgtccgactcatccggtctctgtcaagagccggc
tacaagacgcttgaagaggctttcgacgaagatgaatccacgattaaagacgttgtcggc
aaggccttcaatgagttcacaaaactcgtcgatgcctactttgacgatcctatacgcttc
gtgtcgctcatgtcccaggaacgccaaaagcacgtagaacgccctatcccatccgcactg
gagaaaacaaataagatagcgcctaaacgggttgatggaaaatcgcgggatcgtaggcac
aactacgtacatgagtcttctttaagcactcctcatggcgaatttttgaagtcgagccaa
caaaaagcaaaggctgtgtttgacgacttatgcgaccgctacgatacagtactggtctac
caagcgttcccggcattctcagtcgagctcgaggatattagaggagcattcctgaagctc
ttctcgggttacaaagcccatcccaaaaaggtcctcgacatttccgagcagttcctcccc
gatctcttccttatctttgtggcagatctcgccagggactccttcgctgacgacaacctg
tggggcaatttttcaaaaactttgtccttgagccaaaacattctaaatgacttaaagaga
cgatttgtcgacttgctcgcaaaacgaggcatgcccctgtatgcccaaggagaagctgct
gcctactacttctacacagcactgctgcacggcggtctttccggagagtcttgggaagac
ctgtggaagtgttccctcatacccctggcaaaggaattgagaagcggctccgtcgagttc
ggtggtgaaatcgacggaaacgtaatcctaaaagagttgaagcgtgatggcggtaagtac
gccccgaaaaaagaatccgtaattagaatcttacagaaggctcccgacttcacaatcgcc
cctctttttgaagccgcgctcaaggcggcagcgcagatcgagacggcagcgcagatcgag
acaaacaggctctccaggagcgaatacgtcctcatggaaagcttcgacctcccagaggct
gcaatcgtcgcgctacacgaagtggcagagaagaaatctagtagcagctcaagtgcagct
cgcggtgccagcagaggacaagcaaatactttgaaacagtatgtcagcctgccttccgcc
gacctctgcctcgatctcgagcaaggtgtcgtctcggttaagtgggcgaagaagcaatac
ccagccgccttccttggagataaaatcgacttctacatcgacggcgtcaagctctacgag
cagcgcttcgagatgaagctgaacaagtgcattctcgacgacgtggaaatcgtagttcag
cccaaggcaagatacgatctcgagttgcgactcatgaagcgaaccgagggggatgggtgc
tccttcgagcagaagagctcgcttgagcagtcctttcagcgaagcaagcctggatgcttt
gagtttatccgcagcatcgatggaacttaccacctccgaagccgaaacgacagaatcacg
agacgtaggcgcatcgcctacgtgttgaaagacggcttctacatcgtcccgggaacggga
atgatcccggttgaaaagtatgagtccggcgaagactggagcggaacgtccgtattcgtt
tacgacgtcgatccgggagcttcgggctcaatcttcaagaagatatgcgcaaaggacgac
gaagaggtcgccgtctggcaggagtcctaccgcgtccacatcaacaagcaccgaatcatc
ggcgagacgctcggaggtctcgacctgttcggctacgtgtgctgcagagacggaggcaac
gccggactgcctaagatcaccattgaagccgccgatggcgaagctgcattcagggacctc
gacatcaaatgcacctgcaacggagaacctttctacgtaccacgcgaagtggtttgggaa
gacgacttcgacgcgtcgaggactataaagatcgctttgtctctcgagcgcgcttcaagg
attgattggcattcggaggaggttgagattgtcgcccgacagatttcggctggcggcaag
gttgtattcaggtatcgcttcgcgattgttccaatacaacagttcagactcgatgaggcg
tatgtcgaaaatggcatcgtggtcgcaagctactccttcaaaccaaggctcaacatcagg
gtcactgaccccgatggaacagtgacggaagttcgcgctcaaggggactactccaagagg
atgctgctcaaagacgagttccttcccctcacgattgagtccgaggacggatcgcgccgc
gtagacgcaaaactcgcgctcgccgctttagacgtgagcatccccgagggaattgccgca
atctcgcagaaacgccccgtctgccttgctgacgccatctcgctaggaactagcaagggg
gaaatcaccattcgggctaccggatggagatacaacagggtcatctacgttcatgccggt
ctcaatgcgatatgcatcaaggagttgaagcagccagccatgatttccttcaacctgttc
gctgccccaaagatgtttgtccctaacagcaccgaaccaagggacatcaacatgatgctc
tcagtaggctacgaagacataggggctcccggcggcgtcacgttggcctggaccgacgcg
caattgctcaggtgcagagagggcataggtgttaaggattaccagttggtatccagggac
gggtctctctacctcagattcgacaagtcggtcctttgcaatgctagcgtcctgtttaag
cgcgtcgggcaccgcgcgaaggacttggtcgaggttccactcgccaaggactcatccgag
ctggcgattccgggtgaagtcgcgtatttgattcgcacccaaaaagaagtcgtggcggtc
ttcgctcccaagccgagaatgggaaaaccgcgctacgagtattcatttgaagttccactg
aaaggttagctatgtcagagaagaagcagttcaaccctattaaaactgcgaggaccatag
aggatctgtatcgcgagtacatagcgaccacgatccacttcgcagaccctgaccttcagt
cccagctggagacaatccttggaaaaaggagattcctcgccaaaggtccgtttctcgagg
ccgcccctccgtataggccggcatctagcgtgagacagctcgtcgacgaaggcgtacttt
gcgagagcatgctaaagctcggcggcttcgatgtggacaggcctctctacgtgcatcagg
agcgcgcgatcaggaaggccgtcagcggtcgaaattacgcagtggtcactggcaccggtt
cgggcaagaccgagtccttcctgcttcctatcgtgaacgacattttggcggagttcgagg
aaaagggaccatccagtggcgtcagggccatgatcctctatcccatgaatgccttggcaa
acgaccagctcaagcgactgaggcagcttcttgccggtacggacatcaccttcggtcgct
acactggagccacggaaacctctccggaaaaggcaatcaagaagtggaagagcgagaacc
ctggccaggaaaagctccacaacgagatcatctcacgtgacgcaattcgcgaaaacccgc
ccaatatcctcctgaccaactactcgatgctcgagtatttgctcctgcgtcccgatgatg
ctcctctgttcggaagcgttttcggtgccaactggcgccatattgcaatcgacgaggccc
atatctacaccggcgcgcttggtaccgagatcgcgtaccttatcagaaggctcaaagccc
gaattgcgtccgaggtcggattcatgccgaagctccattgctacgccacgtccgcgacca
tcggctccgatgaggatgtgccgaacgtggcgaaattcgcccaaggattgttcggcgagc
cgttctcgtcggacccgtccgaccttgatgtcgttaccagcgagaaggactctcctgtgt
ccgcgctcgacgcctccccgtggggaaccctgccccttcaagtctggaagcagctccgcg
aatgcataggatacaatcctgacgagacgagaagccttcttgccgacgtgttgaagtcga
ccatcccgtccgagaaactgcagatcctggccgactccgaatcacctctgctaggcctag
gcaagatactccttggcgaggcctccgccatggcgctcgtaagaactatgtccgaggccc
ttcttgaccttacggatatcgacgagatgaaaagtatcgggatcaaggggatgaacgggt
cggacgacgacatcgaggtcctgtcctcaatggtggaggtcctctcctgggcgcaaaggt
cggaagacgtccccattctgacaagtcgctaccactcattcctgagggcgcctgagggca
tattcctgaacctgagggacaggaagctcatcgaacataaaacgacggtcgaaaggtcgc
ccgagggctacgaggtcccagtctacgagacgtcggtatgccgtcattgtggccaggctt
acatcctgggacaggagacatccataagcgatgtcaacccgagcccatggctcaatccaa
agcatcaggggacgaacgctgacgatgagtttattccccgtgactactatcgattgattc
cacaaggcgaagaggcggacccggacgagaccgtccagtggctctgtcctacctgcggct
ctatcggcatggaaaaagacgatatcgggcacaggttcgaacacgaagcatgcgaacgac
tccccatcgcttacaacagcgccagcgaagatgacgcgagatgcaatcattgcggctaca
cgagccgtgtcgcgatccagccaatgagagtgtcgcccgaagcggctggaagcgtcgtgt
gctatgacctcgtcagagacatcccgtccttcaaggtcggatccgagcccaagcagaaag
gaaggttcgccaaagccgaaaagaagcatggcggaaacgtcatctgcttctccgacaagc
gtcaagacgctgcgttcttcgcgcctgccatgaagcgtacttacgaaaacatcaccatcc
gacagcttatccgcgaggccgtcgaagccaagtctccgtctggcgagggctgctctccta
cccaggtgtgcaactggatcgctgaaacaggcttcaagcgatactccggcttcatgaacg
atggcacaaaggaagagcaggccttggcttgggtaatcgatgagctgacggctgaggatt
ccaggaacagcctggaaggcctcggcgtcgtgagagtcgagccaacctcctttgtcgacc
gcctcgaggatgaagacattgcaggagtactcgaggaggatgtctccgatctctccggcg
agttcccatggctcaccgtcttcgactacagactcttcttggtcatgagtctggaaacgc
ttcgcgagaggggtgccatcgaggtacccgtcggagtcgacaagtatcgcattaaccacc
tcgtccgcgcgaacgacgtcgtttacggcggcgaaggcgccggcaaaaatgacatcaagt
tcgcgggaagcgcctctgccaccgtcgacaacaagagggaggctttcatcagaaagtatg
cgcgcagggtccatggcgtcgaagtctctagagagcagactcgaacgatactgaagaaac
tcttcgatttcctgaccgagtacctcctctcatgcttcgaagcagagagatacatggtcg
gaaacaaagagcgattccagctgaacaaggacatctggaagatgtatccgcacaaggaca
gcgacgtggttttccgatgtgacacctgcggctgcgagtcgcatctcgacacgaacggcg
tgtgcacgacgaacaagtgcaaagggcgcttggagaggatgactttcgccgaggctaagg
aaaaggaccgtttctataaggaggtctactgcgaggaagctcttccaatcgagatcgaag
agcacacggcacagctctcatccgagagggcgaggcttgtccagagcaggttcatcgagg
gcgacgtgaacgttctctcctgcaccaccacttttgaactcggtgtcgacgtcggcgact
tgagggccatcttcatgagaaacgttcctccgtccaccgcgaactacacccagagggccg
gtcgagtgggacgtcgggcgggaatgccaggctacgccctcaccttctgcaggctccgtc
cgcacgacatcgctcatttcaacaatccgaggagaatcatcgccggagacaccagggttc
cgtactgctacatggagaacacggagattgctatcagacacattttcgcagtggctatct
ccgagttcttccgccacatgagagatgatgagggtcaggactactctctcgtttacgata
actttatgtccctcaaggacgacaagcctcgcggcctcaagcagctctcaagcttcctgg
aggaccacccggaggccatctcccgccagttggaagtcatcttcccttctggtggaagcg
tttccgaaagcctgggagttaacgattggagttggatcggggagctcgtctccgccgaat
ctggccgactaaccaggacccacggcataaaaaggtcggacttcttgcgcattgaggatg
ctcttggaaggtctaccgatagctccgagcgcagtaagctcgaaaagttcaagggagctc
tcgagaaggagaagaccatctccatcctcgcggagaacggaatcctcccgaaatacggtt
tcccgaccgacttggtagagcttcacctcggagagctcgatcttaggaagaaggaggaga
agctccagcttcaaaggggcctcagacaagcgatcagcgagtacgcccccggttcggaga
ttgtcgcaggcggtgagctttggcgttctaccggaatccgcaagatgaaggggcacgagc
tgatcacgcgctccttcggaaaatgcgaatgcggcgctttcgtatggccaatagacaacc
ttagctacgagggcgagtgccccgtatgccacaagactgtccaattgcgcaagagaatgc
tcatcccttcgcttggcttcgaggggaagaagatgaagaaaggcatcggactcaggaagc
ctcgatccacgggctactcaatggtctactttagccagcactccatcaacgaggtctcac
cctcaagctactctttccctggcggaaccgtcgaggctaggttctcaggcaacggacagc
tctgtgcggtgaacagcaatggcaaagccggattccaaatctgccagtactgcggcgcag
cagcaggtttcaaggaagacgtcgtacacacgccgtattgcgagaaggacaatcccttcc
cttcgtataaccatatagacgccctcggaactgctttcgttagcgatgtgattgaactgg
tgctcgacatcgatggcgctcctgccgccgacaaatatggctgggagtctgtcatgtggg
ccatcttcacagccgctgccaagctgctagatattcctcagacggagctcggcggaaccc
tatacgagaacgaccacggaacgatgtcgctgctcatctacgatgacgtcccgggaggag
cgggccatgcaaggcagttgagtgagatggtcgaaaagctcatccaagcagcttacgatg
tcgtggacggacattgcgattgcggagaggagacctgctgctacggatgtatcgcgaact
actacaaccaatcgaagcaggcttacctgtctcgtggcgctgcgaagcaaatcctcggca
cactactttcgagtcaagggagtcaagcagaggcaagcgtcaaagatgaacgcccctcgg
acgcagagaaaaaatccctagatgccattgagagtcgagggattgaagtgtgcccggagt
ttactaacgtcgactactcctctaccggaatgcaacgcatctgcgaagatgcccatgcgg
gatccgaggacgggcagcgattgctgtatgaccttgccgaaatcggcgacgacgagttcg
aggagcttccagagcccaatgtcattttcggcttcttggccgacgagttcgtcgcactgc
tcgcttgggagagccatcgagtcgcggtaatcgagcagtcggagtacgatcacatcctcg
aagcgactggcgtaaagtccgcagagatatctggatggactctcgtgctggccgagcaaa
cgacatcaaacaaactgattgaaatacttaaggaaggatagacatgaccgcaaggatata
tccaaccgacggtccaagggattttgaggacagcagccacgaggacgagatttactacgc
gctaagggacaggctgtccaaagattacatcgtcatccattcgtttaaatacaggaagaa
gtccaaccacggcattgaagagagggagagcgatttcgtcgtctatcacagggaactggg
aattctgtgcatcgaggccaaggccggcaggaatatcgtatatcgtgattccgagtggtt
ctacagcgacggaaaaaccaagttcaaccacgacccatacgaccaggctgccgacgcgat
gtaccgaatgagggaacgaatcaattccgagaaggacggcggcctcggcatcaaagagtg
ctccatcctttctgccgtctggttccccgatatgaacaggtcgcagctgaggtccctcaa
tcttcctccgcatgcactcgcggacttcacgctcacgtacgaggacaccctcgatcccga
taagaaaatcagggagatcttcggcgcctgctctaatggaaaatggaactcttaccgaca
cgactattgtcccgcaagcttcaccagcctctctgaaactgaggaaaagtccatactaga
caaagtcttgctccccagcttcaacatcgtggagatgccatccgttaggttcgacaggac
agagagaaagttcttgcagctgctggactcccaggcgcgcatccttgatttccttgtcga
ccaaagaagtgccgtcattaacggagcggctggcaccggcaagaccttgctagcgatcga
gcgagccaatcagcttgcttccgaaggcaaaaagtcactcttcttgtgtttcaacaagct
tctcaaggaggatgtagccaagagaatccgagagaagggcctttcggactacgtggacgt
catgacggtatcgggtcttgccatggcaaacacaggctctttcgatgactacaggggctt
gtccaaatggctagacacatgtccggacgagtcaaagattcgaagcaggcatatcatcat
tgatgaaggacaggacttcggcatgagggcgattgcggatgccggcgtacttgagtctct
gtacctgctgaactccatgcacaaagacggctccttctacgtgttctatgacgaaaggca
gcttattcagggagtggacctccccgatttgattcgcgaagctgactgcaagatgaccct
gtacgtcaactgcaggaacaccagaagcatctccgactgctccatcaatggacttaacag
aaagaccaaacacagactcagggacgaagccgtctcgggagagcctccgagattcatatt
cgaaattgacccaaaaaaagtcgaggaccaaatagacaagatgatccaatccgcaaagca
ggatggcatcaaggctgaagacatggtcgtcttgacgtgttcaaccattcgcaattccaa
gcacaaagcaaagatcagagtcgaccgcagtgatgatcaaatgaaagcctggggatcctc
caaggttcccgtctatacctgcagggagttcaagggtctcgaggctgatgtagtgtttct
aatcgacgtcgataaggctgtttgggagcaagacagcgaatatcaggctcctccaggatt
gcttttctacactggcgcgtcgagagcgaagtttcaactggtcattgcggttgaaatgac
cgagggggacgccgcggacgtggccgacatcttggacggcgtggacaatcgtcacagaag
aagatcataccttaagctggagaacattttgaaaaagagcttaggttgatagcctgtagg
ggagggtttgtagagactgctctatcccactccgctcaggatttataacgtggcttggaa
gcacaatcacacctccaagccacgttgcgaaaattcgctgtctgtcacgccttttaactg
gaaaaaaacgaaactcaatctggctgagtttctatatttgccacaatactgtctcagtaa
cgtgccgtcatgtaccgcaacgtatcgccatgtaccgatagtcgttcaatccgcgaacat
ctatgcatcaggtgaaaaaattgatttattgagtgggaataagatctggtagagactttt
ttagttccagtttgaattaactccttgctcacgttgcaagggtttttttattaataaata
gttgcagatgatatcacgttatcgtgatctttttattaaaagaaaggatacatatgactg
cacttgtacggttttacgggatagttatacgcatgtatttcttgggttcagaatacaatc
caccacatatacctgcaatttacagtgaggacactgcagcctttgatagtaatttgcgcg
aggagattgatgggagtctgcagcttcgtactgcaggtatggtacgcgagtggatagaga
ttcatcaaactgagcttatggttatgtgggagatgcaagaatttaagaagattgagccac
tcgtctaaaggaggcagattatgaaatttcataaggtcaaagaagtctctgttctgactg
acttaaagttgagtgttcagcttactaatgggactacaaaaatctatgatgtagctccac
ttatgcatcgtttttcggcttttaaacttctaaaagatgaatcattgttcagagatgttg
cggttgatcaaaatagttccaggagtggatgctcgtaagtatggtaagcagtggattgtt
aaccgtgatgctatgttgcgtgagtacggcaatcccgtgtgctagaggctacaaatattc
aacctcaattgaatgtctatttcttgccgataacgtttctgcttaggagaatgaccgcag
aatatttcttgttttcggggaatctccaagctactataaattcaattgaattgccggagc
ctttggcaagcgctggcaagagaagggattaggtgcatgaacaactagcgatactcataa
aacccgaattcacgtaacgtcgctgacggcactatcgcgggtgtagtattgctcactcat
gtcttaatttatagccatttttctatacatatttgcatgctactccgcgtggtcttcggc
agaaccgaggtatcatgcagctcaatctttcaaatattgaatatacttacccattagcgg
tggagcctaccttacatgatgtgaccattgtgcttccacaaggatggaccggctttgttg
gtaataacggatcaggtaaaacaactcttgcgcgtatcgtatgtggtttattgcaacctg
acaaaggagttgtaagtccatcgtttttctcggcatattgcgctcaaaatgcaacagagg
ccccacttaatctttttgattttgctgttgcctatgatgatttggcaattaaattgaggc
gagagctttcgttagaagaagattggccttggcgttttgaaacactttcgtgcggccaac
agaagcgactccaggtggcgtgcgctttatgggcttcgcctgacgttcttgtggtagacg
agcctaccaatcatgtagatgtatcaacaaagcatgctctttttgcggctttgtcgcagt
tcaagggtattggggtgcttatttcacatgatagggagttgctggataaactctgtactc
aatgtttatttgtagctaacggcacggcaaatatgaggaccggcggttattctcaggcgt
catcgcaggtagagcttgaacgctctagcgcattgcacgcaaaggaagcagcgcaaaaag
agaagactcgccttgagcgagaaacccagcgacgtagagaagaggcttctagagttcagg
cacgtaaaagtggaagaactattggcaagcatgacagtgatgcgcgtgcaaaaaagcggg
gctatatagtttcaagccaagatggtaaagcgggaaaattggctgtacgcatgggggata
gacttgaaaaggcaacgggtaaagccacaggtattagggttgagaaacaatacgattcca
acatctggttggatagtgaggcaagtaagagaaaagttctgttgaggatggaacctaata
acattctcatgggagagagctggctacaaaccccaccgttatttattggcaacacggatc
atattggtgttgttggcgataatggctgtggtaaaacaacgctgataaagaaaattattt
caagtatttctgacgatgtgcggatgttatatattcctcaagagccaactgaactgcaaa
aaacagagacagtaagaaaaatcaaagggctatcaaactcccagcgtggaagagtgttgt
ctattgtggcacaacttaattccgaccctgattttattcttgcaggtgagtcaaccagtc
caggtgaaatgagaaagcttatgcttgcgctgggaatacttgaatcaccagagcttatcg
tagtggacgagccaactaactatttggaccttggttcaaccgtagcacttgaacgtttac
tgtctgaatatccaggagctttgttgttggtctcacatgatctctcgctggttaattccg
ctacatcgataaaatggagcattcggcgatcaaataacaactttgagcttgtggtgcaat
aggggcgagaaacacgttggacagttacggtggttgcgcgtttgtgtttgagtagctcgc
tgacacagaccgctgcttttataccgctcgccgtagttgttcaagcaagctaacttctgc
tgaaaatttttatataaactgaaaggtcaaactgatttcttctgggatttctcgtgtttt
aagcatggatttcggagggacctatgcttcacttcaaccacggttcaaaacaagaaacca
atgagggaaatgtggccggtgcgggcactgcaggcacgggcgctgtggatgccgctggtg
cgggtgccggaacccccaacatccccacacctcctgagggatatcaacaggcatcctttg
cgtctacgcttccaacggtagctgatcagacggctaacttaggctcccagattggtgtca
tttctccaagcgagagcgaagaagatgctgaggctcgtgaggcatacgagagtttggctc
gtcaccgtaaagctcgtcgtaaaaagaaatttattaaggcaggaatagtcgctggagtcc
ttgttcttctcgccacattgtttattttgcctatgtgtcagggtggccagaaccagaaca
ctaccgtgatgccaagcactacgtttgtcacgcgcggcgagttcagcgattctgtttctg
cgtctggatccatcaagcctgtgtcgtcaactgtggtaactcccgaggtagatggcatta
ttcaggacgttcaggtttccgagggcacatacgtccataaaggcgacaagctctttacca
tcaagaacgatgagctggataaggctgttcgtaaggcatctcagcaggtaaaagcagccg
agaacgaggtcagtaaggctcgctcagccctagcgtccgcacgcaacggtgtccccgagg
cgggcgaggacggacaagaagcaaacgcagcgtccgttgctgcggctgttgaagcggcag
aggcaaatctggagagcgcccagattgctcttgaggaggctcgttctgcttataacgacg
caattgcccaggcagataagcgcgtagtcaccgctccttgtgacggaacggttattgtga
tgaacgcggtgaacggcgcttcagttggctcgtccacgccaggtgctggcaacgccggcc
ctctgattactatcgcagacctttcccagatgaaggtgaacgtccagattaacgaggtag
atatttctcgcatcgccgttgaccagaaggcgcaggtcagctttacagctctgcgagacc
tatattgtgacgcagtggtgactcacgtttctgctgtttcgtccaacggcgccgacgcag
gtgcaagttacgataaccctggtcgctccattgtttcctacaccgttgacctgctcatca
gcagccctgatgcctccatcaagccgggcatgactgctaatgtggacattatgattcagc
acatggacaacgtgctgactgtacctcttgttgccgtcatggacgatggcgatggtgctt
acgtcaacgtggtcacttctcgtgacgagaaaggctatcctcaggtaaagcgcgtatcgg
tgaccgtaaaggcacaaagttctacgacggccgtcatcgaaggtaccggtattgaggacg
gcactgaggtgatgattggcggtggcgctggcggtccatctcagggcgcggctatggacg
ctccggcaggcgcaacgtccggctcatcgactgacgcaacaggctccaaagattctaagt
aggcgacgcatatgtccaaggtaattgaggtacataagctacatcgcatttacgagacga
ctgcgggtttgacgcacgctctacgaggcgtttctctgactgtggagaagggcgagtttc
tttgcatcatgggtccatcaggctcgggcaaatcaaccctgatgaatattttgggctgct
tggatacgcctacttctggctcgtacaagttagaggggcttgaggttgcagatctttccg
acgacgacctggcggagattcgcgctacacgtctgggatttgtattccagtcatttaacc
tactgccgcgcactacggtgctgcgaaatgttatgttgccgctcatctactcagacattc
ccgcaaaagagcgagagttgcgtgcttggaaggcgctacgttctgttggcctgcccgagg
agtactacgagcacaaatcaaacgaactttccggcggtcaggtgcagcgcgtagccattg
ctcgtgcgctggtaaacgacccggcggttatttttgccgatgagccaacaggcaatctgg
actctgcaacaagtgagatggtactcaacacgttcaagtccatgcaggagcgcggcaaga
caatcgtgctgattacacatgaccccgagactgccttttgggctgaccgcgtggtacaca
ttcgtgacggccgcctgctcacagacgagcaggaaaaggagtttgtgaagcagcacgccg
cgcaacccgttacgggtgcgcatgctgcaccgggcgcacacgctgcaacgggcgcacatg
ctgcgagatccgcgcagcccgcacctggcgcgcaagctgcgagatccgcgcacactgcac
cgggcacacatgccgcgacgggaggtggcgcgctatgaggttgatggatctgttacgaga
aaccctgtctgcgctcaacgccaaccgcggtcgcagcttgttgacggtgctgggcattgt
tattggcatcagcgcggttattgctatgacagcgcttatcgacggaatcaagtattcgct
ggtcagctcgctgggtcttaaccagtcgcgcatggtcatgatctacgcgtggccagaccg
cgaggtcacgcagctggacctggagatgctgcagctcagcgtaccagggtacgagctcgt
gactggcattgactccaccatggctcgcgtcaactcggccgagaagcagtttgatgcgcg
aatcatcggctgcactccagactactttaccgttatgggcctcaaggcgtctacgggctc
gctcttcacaaagtccgacgtagatgacacatctagaaacgttcttctcgacaaattatc
tgccgagaaactctttggcagtgcagatgcttccattggacaggttgttcgcatcaacaa
cgacagctacaccattgtgggcgtggttgacagtggtccaaatgggggcgggcaaggcga
tacactgcttgcctacatcccgtattccacgtattcggcgcgcctgacgggcactaaaac
tatcagccaggtctttggttatgctcgcgaaaacgctgacatgaaggcgcttgcagacga
aacaaagtcctggttgctggactggtttaacattccttccgcgcaggcagaagatcgtgt
gacagtcatgacgctctcgtccatcattgagcagatgaacgcaacactgatgtcgttcca
ggtcctggttaccgccacggcaagtatctcgcttctggttggcggcattggcatcatgaa
catgatgcttaccaacgtgacggagcgtattagggagattggcctgcgtaaggctctggg
cgctcgcgcgtccgacatcaccaagcagttcctgtgcgagtccattttgatttgtatcat
gggcggtgtgattggcattgccctgggttacgctggagcatggggcctggccggctcgtt
tggcagcatgatacagcttgaaactggtatcacgcccatcatcaccccaaacatcgtgat
gattacctcgggaatctgtattggcatcggcttgatctttggctattggcctgctcgtcg
agcctcaaagctcaatcctgttgagtcgctccgctaccagtaaacggggtgcgtgcgtaa
acggcttgtggtcagagattgcttgctgttggtaaacagcttgcgttcacagaccgcttg
ctgaaagtaaatgacgtgctacaagtagggtttctcgccaggcgagaaaccctttggagc
gcggtggtttgtgcagctacagcaaatcatctggcggtagtagttcgatttcccatgtgg
tgctgacgtaacaattaacgtcaatatctgacggatcaaatgcaggtacttgatttttac
tttcgtaatcgtcatacgcactacaagcgcaagccgtatagacaaagtccttttctttaa
tgtcataagtcgcattttgcagtccaacaacctttgcaccagctgctttggcaagaaggt
tagcttgctgacgacaagaaataatagcgtcagtagaaagtttgttcttaataggttttt
cattttttattgtaaattcaactgagaaagtcacttcatctccacacgaactgagtgctt
tccagattttttcaacgagacccaactcaagttgctcttcaatggacaacttagcgcgaa
aatcaaatccttcaacaattgtatgagcaacgtaataacgctcccacttttctttttgat
attgcttaatctcgtgagctgaaatcgagtacctgttgtttttcaaaattgaagaggata
gtccgttttgttcaagggaatctttcattgtttgaagtagctcgttatatttggcggtgc
attcttcacgggttttcgaagttccctgaatagtgatatcaacgtttatggtgtcaggtg
gaacttgcgtgcttaggtttgtagatacgtcaatcgttcgttccatagtgcgttcctttc
agagatgttagagaaaaatcagctgtttgaacaggtaatttgtttctcatcgttgaataa
tcataggttcaaaaaagattttgagtgtccagtgtaatggacactcatatagtgggtagt
aactgatattaaccaggtgaaatagcttattattagtgtcatgggagtgcggctaacaat
caccgcgcaggagagggacacatgattttgtatttttccgcaaccggtaactgcaaatac
gttgctgaacgaattgccacggagttcaatgacaccgcagtctcgattgaggtttcaaac
ggccaggtaaatctctcagaagacgagatgcttggcatcgtgacgccggtttataactgg
gagctccccattacgactcgtgagtttttgcagaatctccaggttactggtgcctctacg
ccgtacatgtttattgtgacaacatacgggacaacggctggttgtacgtttgttgacgta
aaaaagattcttgctagcaaaggactagagctcaacgctggttttagcgtcaaaatgcct
gatacctggactccaatttttgatttgagcgacaaggcaaaggtccagcaaattaacaac
aaagccgagagttatattgacgctgtactaagcggaatcaaagagcgatctgttggtaat
cacatgcagggcgttgtcccgtacgcagtgagactttttatggatcccatatacaacaat
gaaaggaagacgcagcacttctcggtttcagaaaagtgcatcggatgtagtctttgcgca
caaaagtgcccagttcaagccattcagatgaaggataagaaacctgtgtgggttaaggac
cagtgcgccgcatgtcttcgttgcctgcatcattgtcctacgtttgccattcagtatggt
aagggggcaacgaacagacatggtcagtataaaaatccgcacgtcaaggtgtagatatag
gtgtaaactgtatggcatagttaacttgagctaacaaatcgctaaccgaacggagtttaa
caaatgcctgctcagaacgagaagaacgatcaccttccggtgcttggcgtcggccctgct
tatgtgattgtcatcacggtgctgacggtcgcgtgcattacgctttctaagctgggaatt
cttccgtatcttcgtatccgagcgacagtcggcgtgatgcacaccgtgggcacggctttt
ctgattgtgggcatctggctgtgggtttccgccgctatcaaagaaaaacttcgcgagaaa
atcatcgcaaatcagctggttactactggtgtttatgcgctggtcagaaacccaatttac
tccgcatttgcgtttgttatgtcgggcgccgctttgctttcaagcaacctttatctactg
ccgctgccgcttgtgttttgggcgcttttaactgtgatgatgcaagccacggaggagaag
tggcttctcgagcaatttggcgatgagtacaaagagtactgcaagcgagttaatcgctgc
attccgtggtttcctaagcgctaacgtttaacgtgaatataaacgtgaccatttgttttt
atccgagccccagtcccatagttgagctggggcttgtttgattttctcgctatataaata
cttttacgaagcggctatgatatacatacgtccgctaggcatgcttgtgtcgtgcctgct
ctatatacgtcatgctagtttgttagtgcttgtacctgctgcttcatgagaaacgagata
tgcgatgctggatattcgtcgtgttttggcaagtgcgcccaaaaagcatacggaggagac
gcttaattctctgacgactgtttggggagaggcgcttgatgcgtcgaacgtgttgcctga
gcatccgcgtcctcgcatgcagcgcgaagagtatgcgatgttgaacggcgtgtgggagta
tgcgattacgccggtagatggcgaggtggatgcaaagaccctcgcgcaacaggagattcc
ttcccgttgggatgggcagattgtggtgccgttctcgccagaagctccgctttctggtgt
tggtcgtacggtgcagccgagcgaatttttgtggtataagcgcaaaattgaactacctaa
actggctgatgaccagcgacttattctgcattttgaagcggttgactggatgtgcgcgtg
ctttgtgaatggcaagcttgctggtacgcatacaggcggttacctgccattttcctttga
tgtgacggatctgcttgggtcagccgcggcgggggaaagtgtgggcgaggttgaaggctc
ggtcacagcagagagtggcgccaccgctgagctcgtgctttgtgtttgggatccaagtga
taccggctctcaactgcgaggtaagcagcggctttctcgtggcgacatttggtacaccgc
tcaaagtggcatttggcagagcgtttggtatgaagttgtttctgcagctcatcttgagtc
gctaacgttgaagggcgacatgtacggcgtgcttgaagttaagacgaacgtacaggtaag
cgggcaggcaagcttgcagtcggaggcactggagctggagttggcgctcaaggatgagct
tgggcaagacgttcttctcgccaggcttccggtgagggaagcaggagaaatttgcgagga
actacaggtagacaaaccgcagttgtggtctccggagagaccgtacctctatttcgtgga
ggcaacactttggcgggatggtgtagcggtcgattttgttcggagctattgcgcgtttcg
tactgttgaggtgaagcctgatgaggttggcgtgccaagggttcacttgaacagggcgcc
atattttgtgcgtggcgtgctggatcagggctattggtctgacggattactgacggcgcc
gtccgacgatgcgctggtatatgacgtagaggccatgaagtcggctggtttcaatacact
gcgaaagcatatcaagattgaaagcgaacgctggtactaccactgcgatcgtattggcat
gcttgtttggcaggattgcgtttcgggaggtagcgcgtatagtccctggcacacgagtca
aaagccgacgctgttcagctttacctggggtcgattcgacgacacaactccaagtcatca
cggggctttatcctcaggtgaagagggctatcgcaaggagtggacagaaacttgtcagga
aatggtcaagctcctggatgggcatccttcgattggattttggacgctctttaacgaggg
ttggggacagtttgatgcacgagctgctactgaggctgttcgcgccttggatgcaacacg
tccaatcgatgcgacaagcggttggtatgaccagggctgtggtgattttctgagcattca
caattacttccgtccacttcgcgcaggttggagcgggaaacaacgggggaatcgagcggc
aataatctctgagtttggtggtcttgcgcagatgacaccaggtcatacgtcacttgacca
ctcatatgggtacggagattttgccacggttgaggattggcgagtggctgtcaaaaagtt
gcttacagaggcggaatcgctgcaggttgaaggccttgcgggatacatttacacccaggt
atctgacgttgaggaagaggtaaacggcctgctcacttacgatcgaaagatcaacaagtt
tgaagggtagcagctgccgggtgttgttggacaacgttagatggcttcggtagtgcttga
aggtatccggtaagccaagcgatgtattgtgaaccgaaggatgcccagttgattgaggcg
tgtccagtaatgccgagtgttgatttttgccaaagtggtaaaaaatgcgtttagttggag
tttcatttttctgcatatcgtgttttcgcagataaaaaattgcaacggtggtaaaaaatc
gtcttagttggagctgaaatttgatttttaaagttttgatctccaactaaacgggttttt
tacctttttagccccttaaattttgctccgaaaattggatgatacgtaaaattgaatatt
tgagtatagatattcatagaattgaatacatctctagcgggaaaaggaattttgtaactt
aacacaaaaaactcgccttccagaggtctatttctggaaggcgagggaagtgtatcactt
cagttatgcatcattgcacttggtcgcacgtatgtgcaggtaggcgcgtcattcgcatcg
cggcgcttcacggcgcgtagctgcacgttaagcgcttgctccagaggtcgcatccacgcc
tgcacttggtgcgggagcgccggcagcaggggcgggagcgccagctggtggaacagcagc
gccgctagcgcttacgaggcgctgacctgtggtttgtaggtaccaatccaaccatggctt
gaagttaaagacaatctcgttgataccagcgtacgaaccgtcaggataatacattgcctg
gtagttgtgggtattgatgatgtcggccggcgtacctgggacaatggtacgaacgtactc
tttgtcgccgttgcgaagtacaccgatgacaaactcaacgtttttcatgcggccctcggg
aagagagctgtgaactgtggaaagacggtcgcccgactgcgctggcacgcgttttgccag
catagtgtctgggttgtcatgagcgttgttgtagtaaaggaactgattgttgtcgtccgc
gtaggtcagctcaaatggcattgctttcaggaacatatcaatctggttgaccgtcaaaat
gccgtggtcaagcttaacgtacgtgtcgcccgagaccgcgcccacaagctcagcggcctt
ctcgacccaatcaggatcgtcgggatcaatgccctggatagtggtggaaattgagttggt
tacgtccagatcctctggcgcgattggctttggcttcttcaacttggagaccacctctac
gtatttgacaaagttatccaggcaaaggcccaggaagccgacggtgcgttcgtcgataat
gttgccgtcctcgtcaaaggcctgctttgcctttccaagaaggaactcgttaccaggcaa
aacgtatgcgtttacgcccggagcatccataatcttgcgcagatgtacctgtgcgcgaga
agttccttggtcgtagtaagaagcgccgacaatcatgacaggcttgttctcaaatggatg
cacgtcgtaggagagccactcgatgacgctcttaagcgcaggtgagatggtatggttgtg
ttcgggcgtagaaataatgacgccgtcagcgcgggtgatcttgttgtacagcaggcggag
ctggaagttctcgtcccacttgaggtcctggttgaacagaggaatgttatcaatctcaag
gatctcaagctcaaactgcttggcaaaatgctttttgatgaagtgcagaagttttcggtt
ataggaaatctccgcatttgaaccgacgattccgacaaatttcatagtagtagttccttc
caggcctacaggttttcccagtcaaagttctcggcctctttgcggagaagttcgcgcgat
gcggccattttttcgttgagtttcacaaacagacggaaatcgtcaaagagcaggtcaagc
ttcttgacgatagctttgtccttcaagctgcccttctcgtcaaatgcctgcggggcgcgg
ccaagaaggaactcggaacctggcatgattgcggccttgagctcgggagcgtccagaatt
tgacggagctgaagctgtgcgcgagaagatccgagtgtgcccagggatgcgccgacaatc
atgactggcttgttgaccatagggaagatgccgtaggacagccaagcaagcgcgttttgc
aggaccgctggaatggagtggtcgtactctggtgttgcgatgatgacgccgtcggcggcc
tcaattttctttgcaagctctgagacaacctcgggaaccttcatcttttgaggcttgttg
aacaggggaatgttgtcaatctccaccagctcaatagtggccttgtcggcaaagtgcttc
tgcataaactgcaggagtcttcggttatttgactcttttgaattggtgccaataaggcca
acaaagttaagcatcaaacttcctttctgaattacgcaaggaactcaggcgagattcccg
acgaataatatacgcgattatcagtggttactatgagcgcctcgatgcctttttcttgtt
caacacgggcaaggagctgacggggtttctcgccatacaggcacgtggtccaaatttctc
catcaagcgagttgtccgagataatcgtgatgctcgccagttgcgtgtcaactggatagc
ctgtcttgcggtcaagaatgtggtgataggtgtgctcgtttacctgcagtttcctttcgt
aggtaccggaggtcaccacggactggttgcaaataggcagcacagcaaggttggtgcctc
gcggttgtcgcggattctggatgccaatctgccacggcctgttcgcgagcacattggcgc
caattgtcttaatgttaccgccaaggttgataagggcggaagtgacgtgctgacttttca
gataatctgcaattttgtcggcgatgtagcctttggccaagcatcccaggtccagcttca
tgccctctttggcgagaaacacggtgcagctcagagggtctaattcaatgagctgtggat
cggtaagcgacaacgcatgcgcaacctcggcgttatttggaatgcgcgcgtcagcaaagc
cgattcgccaggtttgcaccaaggggccaagtgcaatgtttaaatgacttgcaggtataa
ggctttgttctttgccaatctgaatgagctcaaacagctcggggtcaacggggacaggat
gtttgcctgctgcatgattgacctgcataagctcggaattgtcgtcgtttgcgctaaacc
gctggttatagatgttaaggagttcaaagacatcgtcaagtagctgttctgcagtgcact
cttcctgcgaatcattggagggtggcaataaagaaatggtaatagtcgcgcccatcaggt
gagttgatctggaaatgtaggctcgttctggcacgactctcctatagtatctaacagcag
cttgtttaattttacctgcagattgcttagcgataactctattttacgtttgtttgttac
ggtcatttgttgtatccacaacattttggcgagaaaccctacggttttggcagctcgctg
aagaccacctctgaaatcaaagctcagatgtccttaaactcaaagtgaagaccgctctca
gccccaaaagtgaagaccgctcccagcctcaaaagtgaagaaaactgtggagttaatttg
attatttattcatagggatgtctgtttattgttgatatgtacttattccagtatcatttt
ttgcagaaagtactgaccgaagaattatttttggctgacgcgtatacgccagccaatttt
tttaaaggagcatgaaggaaatggaaaaaagaatggcttggtgtgcacgtttttctcgcc
aggagtaatgaagttaaatctacgcactttgtagcattaattgagcgcaatttagtcagt
tttcaaagtctttgtccaagattgaaataaaaaaatttatttgaacacgatatttcttta
aatattttgtcaaaaaccattagtatgtttagtggagctttatatatctccaggggtacg
ttcgataggaaagatggggttgatatgagcaactttaagaagacgcttgcaactatgttt
gcagcaataatgatgctcaccggtatcattattttaggtacaagcactgttgcaaaggca
gtgacctatccgttaacacaaaacattgattttggcgctgacggagagcttactgtaaac
cttaagcccacttcacccacaaccgttaaggacaatgcaaacatctccacaggtatcgag
attgacgcaactggccttcataagccaatcgatggtctttacctggagattgaggtaaac
actaagcagtcctctgctgatgtcaacaataccaacaacattactcctaacacctacctt
gataactttgctactccagcagcagctacacagcctattatcaagcgcgaggagaccatt
gttacccctgatggcaagaccattaagcgcctgtacctcaatactatcgataccaccgtt
aagttggagctcccttacgttatgagcttcagagacttggttaccccagcaggtttccag
ctcaagccagtagttcgcgtgtacaatgcggacggcaccgagcttgctaacatgcctgat
caaacctactccatcacctacgataagccttggctcatgaagcaggttgcaggtgaagag
actaacgatcagctcctgtatggcggcattaacgccccaggtgattcgtccgctctttcc
aacgataagaccgcagacgttatcttcaactttaggctttaccagtatcatcgtgcttat
cgctccatcatcattactgataccctgcctacatacgtaaatgcagcaggtcagaccgtt
actgctcactttgacccagctaagaaccctaactggaccctcagtcctgatggtcgtacc
gtaacgctcaaatttgatattcctgcaggaaccacggtccttaacgactacattagggac
aaccttcctgcatattcacagctcaagctttccttcccaggcgctcgctacctcaacggc
actaatcgcgtagtcttcaacaacactgctactcttcagggcattccctataacccaagt
gcagcagaagagaccgtgggtcaggttcctggcaacgagcacaactttgacgacgatacc
aagcagttccgccttgctggtaatgacttcagcggcaacggtatgctcagcaagcgtggt
ccagtgaccattcagtatgacaagaatggccttgctgttaggaagcttgactacgccatc
aagctggtaaacaagctggacacaccactcaccgacatcgagttcatcgaggacgttgcc
aacactgataaccgcctcttcatgactgcgctgaccggcaaccttattgcagttggccag
cgagttggacttagcatggatcagattgaggtccgtggctacaaggctgatggcagctac
gacattattcctaccagggctaacggtgcaaactggctctaccgcgctgacatgaactcg
gcaagccagcagcagctgcagtcctacctggaccagatcaaccagggcacgcttgaccca
tccaatgcttccgcggtgtctcctcagtacaggaagattggtatttacttcaagaacgta
accttgcagccaaccagcaacattgatttcaacattcagatgatgttcatgaatccattt
ggcgaggtctacagcgatagaccaatcaccaacatcatcaaggtcaatgccaacaaagtt
aataccgacggcaccaagaccccaatgaacttctccgcaaattgggatactcgctatacc
ccatttagcgagaaagtctggctgaccaagtccacttggttccagcgcgttggtatgcct
ggcgagcgcttcagtgctcgttttgactttaggctgacagagctttcacctgctcgttat
ttgaagtatccaactttcgttgatcttctccctgcaggcgtttcatttgacgagaacact
acggttttagcgatttctgctggttcactgcagcctgagaaggttgagtacatcaggaat
tataacgagaccggtcgcaacgcaatcaagattacccttccatctggatacgtgtatcag
tatggaagcatgggttatgagattagaaacctggtaatcaacgacgacatcattccttct
aaggccgagaatgacgttctgaacaacaataatgacgtctacttctacgccacaaactgg
actcacggcacaccagatgacttctctggtatgtataacgccagtaactttgttcgggat
aatcttgacatcaatatgaatggtgtcactgacgagactattctgaaggcaactgcaaag
gttcttggcaacaacgttgagagtatccagtctgataaacacatccgtagccttgagcca
aacattgctggcggcggtacattctacggtagggcatttacctcggctactatcatgact
gactttgctggcgtcactgataccagcggactcttccagtatcgtctgagcattcgtaac
tactacaacacgccaatgaataagattcttatgtacgacgtgttgccatatgtgggcgac
ggcagaaactctgctttcagcaatacacttcagggtcctattgatctgaggattggttca
actgatgtcagctcccagtacgagatttactatcgcaccgatgagcacccagctcagaac
gatatcaacgagattaacagcccagaatggactaagactccagctgactacaccaaggta
acggcaatcaagattgttggtaaggatggcactattttgcctccatacaccgttctgtct
gcggttcttaccatgaaggcaccactgtatgatccaaacctctccgaggctcttgcatac
aacgacatgagcgttatctacaacaacgaagcagctatgcgccgtaccgagaaggtcgca
aaccagcttgttgacatcatggatgtcaaggtagagaagaagtggcttgacgccgacggc
aacgcaattgctcagccagatgctacctccattaccgtaaagcttcttgcagacggcgtt
gatactggtaagacgcttgaccttaccgcagccaacaactggactgcttcgttcacgcat
cttcgtaagtacaccgttgaaactcacaacgatggtaccagcacaaagactcctattgtc
tacactcttgaagaggtaggcacagacgctaatggcatggtcacttataacggtaagaag
tacaaggtaactgctacttctggtcaggcagacgagaattcacctaacgattccgttgca
ctgagtgttactaaccagctacagcaggagaaggtctccgtctctggtaaaaagctttgg
gacgactccaacaacaacgacggtaagcgccctgcttccattgttgtcagacttcttgca
gatggtgttgaggttcagcacaagacagtcactgctgccgacaactgggagtacaccttc
tctgacctgcctaagttcagtggcaacacagagattacctacaccgtttctgaggacgct
gtacctgactacactacaagcatcaacggctttgagattacaaaccagcacgctcctgag
gctttgagcattccagttaagaaggtctgggttgacgatgagaatgctcagggtctacgt
cctgctagtgttcacgtcaggctctatgcagacggcactcaggttggcgagtttgacctg
aacgcaggtaacaactggtctcacatcttcaacggcctgccacgttacactgctggtcac
gagattgagtacaccgtcaaggaagacccaattgctcactacacaccttcctactccggc
tcttcagctactgcgcttacagttaccaacaccattgaaggtaaggtttctgttccagta
acaaagaagtggattggtgcacctgctgatagcgtaactattcacctgctcgctgatggt
gttgaggttcagagcgctactctgactgctacagacaactggcagcatacgttcagcaac
cttaaccagtacaacaatggtgcgctgatcaactacactattactgaggatacagttgac
ggctacaccacccagattactggcgacgctactaactatgtggtaactaacactaacatg
aagactcgcgacattccggtcaccaaggtttgggagaaccaggaaggcgactctgctgag
attgttctgtatcgtgacggtgtcgaggttgacagggtaaccatcaccaaggctgacgac
tggaaacacaccttcagcaaccttgagttctacgacaagactgatggtcacgagtacgca
tacaccatctccgagactcctatttctggctacacaacccagatcacaggtaatcaggac
gatggcttcacagtgaccaacactgctcctgttgttcctccaaccacgccacctactact
ccagagcctaagaagccaggccttccttatactggcgacgcttcaggtattgcttcaatc
gttggagctgcagctctgtccctgagtggtcttggtattgctcttagaaggaagaacagc
taatagctgggctttccaactcgttgatagctgactaaaaaacaggctcctggtaaacca
ggagcctgttttgcgtggcgcgtggaaggccgccaaagcaaccaagccgccaaggctacc
gtatgtgcggcgcagaactgtgcgtccgcgttgctatcctggtgttttgtaaagttctca
cttccgcttttgcgcaaagtggtaaaaaatgcgtttagttgggggttacatttttctgca
tacgcgtttgcccaggaaaaatttttaactatggtaaaaattgcgtttagttgggcttca
aataacgaaatttcaattttcatccccaactaaacggcttttttacctttttgggcacta
aaatcagtactctaaaattgcggtattcacgattatgaataaacagagtccattatgcag
aaataaattgctcaaacgtttttgacggctctgccaacgccaagttgtcttcatccaccg
aaaactaagcgcactgcaaagaattatccagcaacacgatataattttaggtagttccta
gttatttcttgtactgcaaaacgtggaggtaaaaggcctatgagaagcatctttgaggat
cgacaggtatcaattaagtgcgacgataagtattcttataccgttacaaaagatggtctg
gcttatgttccaggtaatggaaagccagaggtcaaggttttgttttcagaggtcggttca
accttcttactgaactactgcagctcaaatggtccttacgagattacctttaaggataat
gacggccataacctcgctagcattgacacagatctcaagtatcgtggttttggccataac
attcttgataccaaggttatcatccttgcttttgcagctaacaagcttactactgagttt
cccaataaccttgatacgttaaacactaagcttgggtttagcctcaaggagaaaaagatc
acaattgcaaacggcgtgatttccggcgcaaagcatcaggtcaagctttccgacatccgt
cgagttcagtgtgttgctggtggcgcactcaacaatctctttgtcttcactaaagaaaaa
ggtggtttttttgatagggcagacattgtagttcccgtcaacgagctcacagtacctatt
cttgaggccgcgatgagaagaaatactggtcacggcattgatttcagtaggggcaatggc
ttcgaccagccaaacagcaacttcattattattcgttatttggactctagcttcttcgag
accgctcctggcgtcttcaaagaggattggcagaaggacgcttacgagtttgttaagtcc
tttggctatgacctacaaaccatgctaggggagtaactcctggcgagaaaaacgtcttat
ccaagaaaaacagccgccctcttgtgaaggcggctgtttccttgtgggcgagaagatcgc
tctagcagttaggtcttacttctgcttgcgagcccttagtgcaaagccgagagcggtgat
gccagaagcaaccatgccaacagaagcaattacaagctcagcgacatcgccggtgtctgg
cagaacgcgcttcttcttggtcttagaaggcttgtgtggatcagggctaggagttggctc
aggatctggtgttggctgaggctcaggctctggatagtcgtttgtgaataccagaggagg
cgtgcttctgcactcgcactgatcaatctctgttacggttccatcttcagcggtcttagt
aatgtggtaggtgaaatcaagctcaccatcatcattcttaaagacggtgtaggtgagggt
gtagacggacttgtcgtaagtaaccctctggttagtgccggtaacctctttgatggtgta
aacataggtgccaggttgcgtaaagactagctcaccgaagttattatcgccagaaacatc
aacagaagtctcaacgctatctgttgttgcgttgtttggcattgggtaggaaggatcgtt
gcgggtgagcgtgaacttgaagacatcctgagttgttgcagtgcgtgggttgccgccgtt
gtcatcagggagaactgatggatagtcggttggagcatctggtgcgttaccagtaacaac
cttctggacaactggatagtccctggctggcagtggatcaggatagacattagtaaagac
agcgcctgttgcatcgttatactcgccaaggtcaacggtagtaacgtttccgtcctcgtc
agtcttggtcatagtacgtgttgcctcaagctggccagtaccgtcgtcagcaacgttata
ggtaacggtgtagacgctctgatcgtaatggatgttctgggtgccggtaacctctttgat
ggtgtacacgtaggtgccaggctgagtgaaagtgatgttgcggaatacagcgtcgccacc
aagaagcctgcgtgtacgagcggtattgccggtagatccctcaggcattgggctggatgg
atcaaggcgtgtcatctcaaagataaagacgttaggagcgtcgccctcgtcttcagaacc
atttgccaggaagttgttgattaggctctcggcaaagctgccgcttgcagtgtcgtcgcc
gtttgttgcgcttgcagtgcttgtggcgcctgctgcgctagtgttacttgtgctcaggta
agaattaaccagagacgcaggtgaaggctctccagatataggaacaactgggtaatcacc
ctcgacaatcttggtaacggctggtgtcacaatagcaggcctgacattgtagacatttac
cagcgactgagtggtggtgtactgctcaacgccagaaatactgcttctggttgaaacgta
ggaatcaggaacgttctcggtaatggtgtacgaaacagtatcggctgctgtgttgtttac
gtacttgcgaagacccttgtagacgatggtgtaggtgctgttgccgttatcggtaactgt
tggggtaatagtgctggtatcaaggctcttatcgttagagagaaccaggttgttggcacc
aaaatcagttgtggatgggcgcttaccaccagcgttgttgttatcgtcccagaccttatt
gatcttgaggtcaatgccagcatagctcagagcgtgagtggagagggtacgagtggagtg
gttaccagcaatgtcgtagtcaagaacgctactgaatacactgcgcttaccgtcgtagga
ggcatcaacgttgtcggcaaccttgtacgtgacgtcagcaaagccgccgctatttgcgtc
aagtgcctgagttgaagtaaacagcaccatgtcggcctcagtaggatcagtgactacagt
atagtcgctaggctgtggagcatggtttgcagtgtaggtaacaccagggttcagcttgat
gtactggtaagagaagttggaagaagagcttatgccctcaagtgaaagaggaagctgggt
tgcgccctctggattaatacctgcgccgcggtttgcagatttggaaagcagtggaacaaa
cagctgcgtggtatttgcagtgttaccggtgttattgcggacagcaatgtgaacagttgc
ggtgtctccgctctgcataacaggggtagttgcgcttggattagcggagtcgtacgtgta
atcagttacggttccagagataacgtcctttacagaaagggtagatgcagcggcaatagc
agatgcctgtgcaatgttgataccagggccctcggagagtgaaaccatggtctcgccaga
gttgacgctgttgccaaacaggctggtgtactgagaagtgttccagttgctgcggtccca
gtgctcagacttaatttgagcaccaatctccttgaagtctttggtggtaatgccaacaaa
gtcattgatgtgatagatgcccttgcctgcaagatcagtggtgtggacatccatgctcag
agtcatgttcttgctggtaaagtctggctgatactggccgcgagtctcatcgccaacatc
aatggtgtacttccaaaccttaacagctacgccgtccttatcgtacgttcctacaaactc
aggagcactgagcgtgccgttagaaacggtgaggttgctgtaggtaaagccctcaggcat
gatgacgtagagcactggctcctgaagagggttccagtcccagtttgcgtcgtcgatgcg
accagaaatcttgaaggtctcgccgccgttaatctgggtcttatcgatgctaccaacacc
gttaagaaccttaggtgcgccggacttagcggtcagcgtaacgcctgcgtcaggagtggt
accggtgtcgtagagcttgacgttagtgacaacgtcggcgttagtgcccttcttccaaga
gccgtaaacgccgttggagatgtagctccaaccatagtactcgtcagtgacatgcttgtt
gtttggattccatgtatcgagaagatcgctcattggcctaatgccatcgtatccgccaag
aattgggccaaggtcaaccttgatggaagtgatagaggtattgatatcaaggccaagggc
agtgttggtgataagtgcggagacaccagaggtacgcagaatgcttgggtcagcagttcc
gctcgtgccgtctgatgcggtccagtggattggaccataggtcataccagccttgtaagg
gatggtgacgccacggatgatagcggtctggttctgatcgatggtcatctcgagcgtctt
tggagcggtgtctgaggagagttcgttcttgatgagataggtgccaagacgaacgttgta
ggtatcgtttttcttgtatgcccagttaggagctgtgtcgacaagagcgtgtgtggtaag
acgctctgggttaagaccgtcaattacggtaaccgtaagagtagaagaagcgtttgcgga
ggtacggttgacgtttggagtgtcattccaaacggtcatagtgaggttcttaatggtgac
gttaaaggttgagttgttaggtctggtgcttgatgcaggaaccttaatctgtggcttaaa
ggttggggtacctgcgtaagagcctggctcgttccactcgactgttgcggtcttgttagt
gccgtcatcggtagtagagacgatggtacctggggtgttgtagaggctggtctcgttgac
accaacaagctccatatcgcttgggtagacaacctgaaccgtagtcttgctgttagcctc
ggtgagtaccttagagcctgtggtagaaacctgcagggtagaggtggtaccacctttaga
gagaacctcagtggactgatcagcccagaaaccataggtcatggcatcagctgcagtaac
agatgaggtgtgtggatcaatgttttgtgttgcagcggtgctcaagctaacacgaattgc
atttgcaataacctggcttgcgctctggttctcaacagcatcgtcaagcttgaactgaat
ttctcttacggaagaaacctgggtcaagccgtttttggtcatgtagaccagatctccact
gcggttcttctcggaacttgcgccaggatagccgtaaggaagggttcccgttcccgtagg
tgtggtaactaggtcagagaagctggtgttgtttatgccaccaacggtaaacgttgcacc
tggaagacctgtgacatagagtccgtctccaaacctcacgttgaggtaggttggcgagaa
ctgcagcgaggcagggattgtataaccaacattcaatgcgtaggtaactcccgcttttag
agcaggagtttgacctgcaagaaggtcagcaacttgggcgtgagtcgacgcatcttcaat
gctcagagcattgatttgaagacctgtggtgtcttctgcgtaagccacgctaaggttggg
cagcaatgctgcgacgaatgcaacggcagctaaaagcaatcccgctacaatccttgcctt
acttttcatagcacatcctaactagagcgatacagaaccaatcactttctttcttactta
ttcttacgacgcttagtaatgccaagtgaagtcattacagcggtcataccagcgagaagt
gcagcaagaggtgctgcagcagaagcatctccggtgtatggagtcttctgcttctttttc
ttagatggcttagttggagtagaaggagtctcgggagtctcatcctctgcaacagtaata
gttagctggattgtgtcgttatcagttgcaacggcgtctttaccatctggccactggaca
ccattccaggtgaacgagaagaccttgcggttgccagctgcggaatcagcaatagcgctg
aaggagccggtaacggtaccgacagcggtgagctgggtgcctgcagcaacattggagtca
atggtgacgccaggaatggtgagcttcatccagccatcgttggcacttgcctcatcaaca
atgcgctcgaggtcagagtacgtcctaatggaggatggatcgctgagctcaaaggtgacg
gtaaccgtacgaccgttgacctgaacatcgctgaccttaaagccgctaccaaagttagag
gcctggatggtgttggcatcaaggttgcttgggagggtcattccctcaggaacagtcaga
gttgctgtgaacttgaacttcaggttgctcagcgtaatggtgtcatggttggtattaggg
taggcacgctcaatgttgttcatctgctcctggatagaagaagcaagaattgaaccagtg
aggttaaaggtagaacctgccttcatagtgattacctggtcatgctcggtattctcgtca
gcaagcatatctgcaggaaggttcatctcaattgggttgttcacaatcagagtctgctga
atgccggtaccacgagggtctctgctcgcagcaatctgaacgccgttccaagaaagttcg
aacttcttggtgacgttggtgacggtgttctttgcaaaagactcaaaggagccagtaaga
gtacctgtagcagtgagctcctgaccattggttacctgagttgggtcaagtgtgagacca
tcaacagttacggtaagaggtcttgcaatttctgcggtagctgcatcatctttgccaact
gtctcgacagcgtctttgagctgcttgtagttggtgtaagtgcccttaagcttcagggta
acggtaacttcctgaccgttgacggaaacgtttgtaacctcaaagagatcaccaaggcca
gaggtagttactgttggattagctgggacaacaacgccagcaggaagcgtgagctttgca
gtaaaagtagaagttgtgccagaaagcgtaatcttggttaggtcgtcgaggccgccagca
atgccattctcaaaagcgctcatctgattaatgacggaagtagcgtcaatagcgcctgta
agactgaagctcttatcgttagaaacttccttgatctgagtggtgttgctctgagaatca
ctccacatatcagcaggaagatcgctagtaagctctactctctggatggaaggatcttcc
ttccacttgaggtagtaggtgacatcgttggtaagcgttgcgccaccgttaatggttgca
ggggagttacctgcagcgtcagtgaaccagtagtgatagttgtgatcaaaaaccatacca
aggaaagttattggttcatctgtgttatccaaaacgtaattctctagtgttgcaatctct
gtataagcagtattggtgttagtgctggttggacttgcaattccatcagttgtagcgctg
agagtgttaccgctaaggttttgaagcagtgcattgatattggtttgctcagcaacagtt
gggtgagttttgatagttgcaacttcaccgccgtttgcatcggtggtgatgtcaaagacg
tttggattctgcttaaagacgctgtttgccgagaaagtaccaccatttgccgagaaggac
acggtaaggtgctgctcctcccagtctgcgtacaaatcaacggtatcggtacccgcagga
acagccaggttggaattagctgcaacctcatcgccagcaccgtttgcctgagtggtccag
cgcttgaaggttttacctgcaatgttgaagttgttgtcgaggttgttgacatcagcgtca
gagcgaaccgttacggtacggctagcgttggtggcaacgcggtcaatgacagagacgccg
ttaccattgtggtacctaacgtaaagccatgaggtgttggccttccaatgtggatagact
gtcatgtcagaggtgacctgggtatcagcggtgaactggtgctcggtaccagcagcgtcg
gtgtagtaccagccgtcaaactcctgaccacttgcgtaaggatctgcaggtagggtagtg
gagcctcctgctacagaagaagcagttgcaagagagttgccgcgcatagcaagagcagtc
ttgttagcagtagtgccgtcagcaaatgttgggttgatgccggtaacgcctggggtgttg
aggtcaaaggtaacggttgcagcaggtgcccaaacgtgcttctgaccatcgcttgaagcg
ttagcaactgggtaggtataggttgctccgttagcattaatgaggctcagagagttagtt
gatgggtcagcaagggtaaagagcgagagaacctcattgccgttagctgcaccgtttgta
gggatagtgctaccaaagccactgttatagcttggtgcgtatttgatcaggtaagagccg
ccaacaacgttgtagttctgacgagtctgaccagcgccgttatcggagttcttggtagca
ggggtttctaccaggctgtttccggtgaattggatggagccgttagtctgagctccaaag
agggcgccagagttacgaccgtctcccttaatcgtggagttgttaatgatgacgtcacca
gtgttgacgttaaggccgccagttccaccgttagtgaagttaagggttgagttagtaacg
tttactgttccaccagctacaccaacagaaatgccagaagttgagccagcatttgcatta
atggtggagttaacaatattggaagttccctggatggtcatgcccgtagcgccgtaccat
gaaggattaatggtaagggtggagtcattcatgttgagctggttgacgtagaaagtctga
ccaaagccttcaacggtaaggtctgtgttcctaaggttgaggttgcgagcgtcattccag
gtacgagcctgtgaagttactttgatagtagcgttttcaaaggtgacaccagactcaaag
aagtttgtattgctcttatcgtctgcggtgatggtaacgctgttcttgttggtgctgccg
ctaacggttccgccaagagaaataccacgagtaccgctggaacctgcgttgtttctaaag
acataggtaccatcggtgatggttgagccatcttgtgcagttagtgcggttttgaagccg
gacatggtaagggtgcccgtgccggtcagcgttgagccaggtgatagaaccagaccgtca
atgctgtttccagtgccagtaagcgttgcgccctcagattcaattttgagcgtgagacca
gaaggaatggtaatcgtagaggtcaaatcaaggttgcctttgaggtgaatggtgtagatt
gaagaagtttctccccacagttccagtgctttctggagagatttcacaggatcggagctg
gagccctcgttagtatcgctaccgttggttccgtctacccagagctcagttgagatgtaa
gaaaggcttcttgtaacacggcgagaagatctttctgcaggagcagcagtctgctcagag
gtctgctggttggaagtagcttctgcgttagtagtggtttcagcagaggtctctgctgtt
gcttcagaggttgaggcagttgcatcacttgtttgagttgctgcaacttcttgcgtctga
gctacctcttgagtgctagcaatttctgctaacgctgaagaagggaccaaagagagcgcg
agtaccaaagacatagctgtctttgcccctttgcttgcaaagttcttgttttttctttcc
atacctacccctaacaaatagtgaataccccaacaaaatttgcaattaaatcttgtgcca
aaagtgataaatcacgatgagcacgacggagacaaatgacacatattcagagcatttttc
gtacagataattatccattattttgataaaaattattagctcaaccagcgatttttatag
tttgaacacatttcaaaaaacgtcttcatctaatgttatataaataatttaatcaaaata
tttggtacgttgaaaaatggcatttaaattgctctatttttaacgattttctcgacattt
gtcataaacgtgcaacggataaaaattgtaatagaaatgtattaaattttaagacaaatg
tgagttatgcggaaactgaatagtggaagctggatggttaacaatttcatgaaatttgag
cttcaaaattctcaagcaagagaggctgtgtacactaagaaaaagacagttaagaggatg
cacaatctgcgcaaataatgcgtgagagatgcgtttgaatgtgttgagcggggagttatg
gacttaaaaattatcgatgacgctttggactttgtaaaagaggtcttctccacagatttt
agtggtcacgattacttccacacgctgcgtgtgtacaaaatggctgtaagaattgcgcgg
gaggaaggggcaaatcaagagattgttgcccttgctgcgcttttgcacgatgttgatgac
atcaagctttctccagagacgcatgagaataaggatagggccgttggttttctgcgtcag
catgctgtcgacgaggccactatccaggcaatttgtactgtaatcgatgaggtttctttc
tcgggaacagactcggtagttccttcaacgcttgagggtatgtgtgttcaagacgcagat
cgcctggacgcgcttggtgctgttggcatcgcacgtacctttgcctatggtggaagccat
ggtcgcagtatgtatgacccagatgagccaccgacccttaatatgagcagcgaggagtat
cactcacacaaatcaacgtcgctcaaccacttctacgagaaactctttttgctggcagac
atgatgaatacgcgcagtggcaaagagctaggaaaagctcgcgagaagtacatgcgtgag
tatgttgaccagttcttagatgagtggaacggtgaacgttaagatatagtttttagctat
atgaattagttaagtatttgtatttcacaagtgaagtgctgattgtcatactggtttctt
gtaagcagttctaaggggtcattatggcaatcaaaaatgataaaactactccacatcgct
ttgatgttgttggcagctttcttcgtccagaaaatcttaagcaggctcgtattcagtttg
aaaaaggtcagattgattcacatgagctcaagcaaatagaggacaaagctattacagagc
ttatccaaaaggagaaacaggcaggccttaaagtcatcactgacggtgagtttaggcgtg
caacctggcaccttgattttatgtgggcattcgaaggtataggccatgtgccaacgaata
cgggacttcctttccacgatgagactgcagagattgacgacaccttcctcgtaggaaaag
tggagctcaccaaagagcatccctttatagagcacttccgctttgttcagcagtttgagg
acgagacaaccgttgccaagcttactattcctgcacctgcgcagtttattgagcagttca
ttatgcctatgaaccgcgagcagactaacaagtactatgccaacgaccaggaacttcttg
aagatattgttgctggctacgaagcgtttattaagcaggtatatgctgcaggctgtcgta
atcttcagcttgatgactgctcatggggcgtgctggttgacccacgtgcagagcttttct
ttggcgctgaccaggagggtcttaagaggattaaagcactgctcttggagattaataacc
gcgttcttgatgcagctccagctgacttgactattaacacgcacgtttgtcgtggcaact
tccacagcacttgggcttgtgaaggtggctacgacgatgtggctgatgctcttcttgctc
aagagcacgtaaacgctttcttcttagaatttgatgattatcgctccggtggctttgagc
ccctggcttctgttccagctggtaaaaaagttgtacttggtctgatcaccaccaagcacg
cccagctggaagagaaagccaaggttattgagcgcattcatgaggcagctcagtacgtac
ctctggagaacctctgtctttctccccagtgcggctttgcaagctgcgagattggtaaca
agctcaccgaagatgagcagtgggcaaagattgcgcttgttaaagaaattgctgaagagg
tttggggctaaatatcagttgatttacggcttgtctgcgactctcatgccgtttaccgaa
gagtttctgaccatacgttcttctcgactcctgtccactaaaatggacaggagttttttt
attggagctagacttcggaggcagtatgccaagcgagaagacccgctgtttgcacctcgt
aaaaatttttgaggaagaaactgacgatgatcatggcttaagtactcctcagcttattga
aaagctggcagagcgcgggctaagcgtggaacgtaaaacactttatgatgacatcaaatc
gctgcagaattttggctacgacatccagtcttaccagcgccatcctgttgagtatggtct
ggcaaccaggaagtttcaggctgaagagctcatgttaatggcagacgctgttcagtcgtc
aaagtttttgacagagcgtaaagcaaataacctggtgagtcttatcggtgaactaggtgg
aaagtctacctccgacacgctgaagaagcgcatccatgttgagggtcgcattaagtcgca
aaatgagtccgtgttttatgctctcaatgctattcagacagcactcttgcagaagaaaaa
agtctcgtttaagtatcgcaagaaaggctttaaagataaggttattgaagagcttcccgt
aagagaagaaacacctgttcaacttacctatattgatgatttctactaccttattgtgtg
gaatgataagcatcaaaactttgtcaattatcgcgtggaccgcatgtttagacttgaggt
ctctgatgctgacgccacagttaacgagcagatcaagcagtttgatatagacaagtatca
agagcgcgtctttggcatgtactcgggcgaggttgtagaggtcacacttcgtgttaatga
gcgcgtgatgtgctcggtgtacgaccgttttggcaaaaacattattttgaacaatccaag
ttctgatggaactacagctgacgtacatgtttctgtaatggaagctccaacgttttatgg
ttggcttgcaacatttggaacagatatagaactggtagctccaaagaagaccaggcagaa
atatcaagagtacttgagcggaattcttcagagctaccaaacacagaaagaggattagct
aaaccaggtcaaaacaagtagtctttctcgcgccaattagcgagcatcaatgacgtaaag
gcctgctttaacgagaagatgaccatggtgatcgctgagctgcgtgatcttgcaagtaac
aatgttttgatgtccgtagaagagcaaagtactccagagagaattgctttctctaggaac
aaagcccagcttgtggtcattagagtacagagcaagagcctctgggtcgtaagggttatc
acgttcaggaacaatggttagatctgagccaagtttgagctggtcaaagacaagaggagc
gtcgtagtagggaagaccggaaataacaaaagaatcaacaagctttgtaggactgtacat
aagagcctccttagaagatgttgagaatagaatatggatttgttaaagaatgagtgtcca
acagattggacagtaatataaagtcattaaataacaaaaggttgtgagggaatttgcatg
attaccactaagagattgtttcttattccatggcatgcatctgatgccaatgagctctat
gaattggcaaaagatccagaaattggtccactttgtggatgggaagctcacaaaacttta
gaagattccaagcaggttcttgcaaacgtgctgtccgataagtcctgttatgccgtaaaa
gacatgaggaccggtcatctaattggttcaatgtcgttggattttgaagaaattcctgat
ccaaaggattcctcaaagcagctgcatcaggcagaaattggctattggattggtcgttct
tattgggggcaagggtttgcatctgagggtgctcaagctcttaccgcatatgcatttgaa
gagcatggtgttgaccaggtaattattagatatcttgagcgcaataaaaagtctgcttca
gtggctcgtaagtgtggcttcacggagatgggcattattacagactttaataagtacaca
ggcaaagaagagcagtttggtatatcaatgctcacaaaagcggactgggaacgtgttcaa
aaatagcagttgttctcgctattttgtatgttgcttcaaaatgttatataaggcaaactc
ttatatgcaacgacaaaactacatgtaaagtaagtaaaacagttagtggattaaagattc
tgcttgtaagaaaagcgaaagaagtctgcatatgatgatcaacaaacgcctcattgccct
tattgaggagagtaaaaaatacattggtttgaccgtgctttaccagtggattgcacttct
cgccaatatcgtatttatgtattttctggcaagaatgatacaagccctattcatggatta
ttttgtcctcgaagagcagttggtgtttattgcactctgccttattgctattgtgattag
gtatttctgcaaacttgctcagcacaagacaagcttttacgcagcaaaaagggttaaaaa
gacccttcgcgagaaaatctatcagaagcttttagagtttggtccctcgtataaaaattc
atatgcgaccagtgagattgttcagctggcagttgagggtgtcgatcaacttgagacata
ttttgcgcagtatctaccacagttcttctatgcagctttggcgccactgacactttttct
tgttttgctccttattagcccggtagttggcattgttttgctggtatttgttccgctcat
tccaatgaccatcgttcttatccagaagtttgctaagaagcttttgtccaagtattgggg
ccagtatacgcagcttggcgatacgtttttggagaacctgcagggcctgaccactgcaaa
gatttacaaggctgatggttttaaacacaagcagatgaacgaggaagccgagcactttag
acgtattaccatgaaggttctaaccatgcagctcaactccatcaccgtgatggacgtggt
tgcatttggcggaagcgcgcttggtacaattcttgcaattcagcaggtaaatgaccagct
cctcgttatgtgggaaggcgtctttgttattttgatttcggctgagttcttcctgcctat
gcgtcttttgggcagttatttccacattgccatgaacggtatggcagcgtcggacaagat
ctttgacctgcttgatatgcctgttcgaaagcagggtaccaagaccgttccagagtccag
cgatttgacgctgcgcaatgtctccttctcttacgacggtgagaaacccgtcttggtgaa
tgtttcttttggaatacgcgctaactctttgaatgccctggtaggagagtcaggctgcgg
aaaatcaacaattgcagcacttctgaccggaaaactccgctcgtattctggagatgttct
gtttggaaataccagtttgtcagacatttctgaccagaatttgcttcaaaacgttacgta
tattggtcatcaagcacatctctttatgggaagcgttcgctctaaccttgccatgggtaa
tccagaggcaactgaagaacagctctggcacgcccttgaacaggtcaatcttgctgagtt
cgtaaagtctttgggtggacttgacgcgccagttgccgagaagggctccaacttgtctgg
tggtcagcgtcagagattagcactggccagagctcttcttcacaatagccagatgtacat
ctttgatgaagctacttcaaatattgatgttgagagtgaagacgttattatgcagcaggt
tcaccagcttgctcagacaaagatggtgctggtaatttctcaccgcttagtaaacgttaa
aaatgctgatcagattattgttatgcagcatggtcgcgttgttggaagtggaacgcacca
agagttgcttgcaacaaatgacgagtacaaacgaatgacgcgggcccagactgagcttga
gaattatgtgaaaggagttgaggcgtaatgaaaacagaagttaagaacagcgccacaact
gcacgtacttctcgccgtagtgcgctcaccattatgttgaggctggtggggctggttcgt
ccgctggctggctttatgatacttgcaattttgatgggcgttttgggtaaccttgccgcc
acgttcatcagcatttttggagcatatgcgctgctcagtgctatgggctttgcttcatct
tctcctatggtgctactttttggtggcatgcttttgtttgccctggtccgcggtctgctg
cgctatgccgagcaggagtgcaaccactttattgcgtttaaactacttgcgcttattcga
gaccgtgtgttcacggcgctcagaaagcttgcccctgcaaagcttgaggtcaaaaataaa
ggtaacctgatgagtgtcattacctcagacattgagctgcttgaggttttctacgcacac
actatctcgcctatctgcattgcggttgtgttctgcattgttatggtgtggtttattgcg
ggcagcaccaactggattttgggtgttattgcacttgtttcttacctggtagttggcgtg
gcaattccgcttgctatgtctaaacgctccgagcaagactctgctgaggcaagagatctt
gctggtaacctttctacggttacccttgataacctgcgtggtcttgacgagattctgcag
tacaacacgggcactcaaatgcttgagagctccagtaagcttgctgatcagttaagcgac
agacagcaggcagttaagaaggcatttggtgtcaacgatgcaatcacctcaacggttatt
ttgctctctggccttattatgttctttagttcgttctacctggcctatcaccagcagatt
cttatgaatgaagctttcattgttaccattgcattgatgagttcgtttgggcctgttgtg
gctttggcagcacttggtacaaccctgaccagtacgtttgctgcaggcaaccgtgttttg
gatattttggacgaacagcccctggttgaagatgtagtgggtcaaaaagatatctcctat
gagggcgtgcgcgtttctaagctttcatttgcgtacgatgacgagcagattctagacaac
atttccgtggatattcctaccgataagatcgtgggaattgtgggaaagagcggctcaggc
aagtctacgctgctaaaacttttgatgcgtttctggccagcaacgcctggtgccattgag
atttctggaacccctttggagcaggttaatacctctaacctgcgcgatcttgagagctac
atgacgcaggatacgcatctgtatcacgattccattaagaacaatctccgcattgcaaag
cttgacgcaacggatgaagagattgttgaggcgtgcaagaaggcttcaattcacgagtac
atttccacgctgcctcaaggttacgacacgcccgttgcagagcttggtgactcgctttct
ggtggagagcgccagcgtattggtcttgctcgcgctttcttgcatgacgcgccactcatg
ttgcttgacgagccaaccagcaatctggacagcctaaacgaggcaattatcttgcgctcg
cttgataaagaaactgagcgcaaatccgtggttcttgtctctcatagggcttctaccatg
ggaattgcagatgttgtttacaccgttgatgggggacgagtgagctgatgacacctgaag
aaattgcgcagaaacgtcaaaaagaaaaagatcttatttcgctcatgattcgtttttatt
gcgagaagtaccatcgcaccaaagcccacggacctctgtgcgacgagtgcgctgagcttg
agaagtatgcgcatacgcgtgtggaccgctgtcctcacattgagacaaagacgttttgct
caaaatgcaaatcgcattgctatagcaaagagatgcgcgctcgcgttaaagaggtcatga
aatccacaggacctcgactgctcctacaccatccaattcttgtaatcaagcacgcgcttc
agtaacgcagccctagttggccttgtacacctttgacatctgcgattttctcgccatttc
acggtcttctcgccaaaagtgagaagaccgcatttttttgaatctttttcatttgaaaca
taactgttaactctgagaattacgtatttttgtcgcggcgcgttaggtttacagtgacct
ctcgctttacagaaggaggtactgcgttgattaaatctaagaaagcgtcatttattttta
agctatgtattgctgtgattggcacctttgtactgtgtgattctgcgggcgtcttccgaa
tgaacttccgcgtttctttcttgtattacttcaccaacatctctaacctgctgcttgttg
cttatttctggggtgcgctattccaggcttacaagcatcccgagactgctcagaagccat
ggatgccaacggtcaaacacacgcttatgctgggcattaccgtaactggcctggtagctt
acttcctacttgaccatggcgaggtctttgtcaacggcgtctttaagttcaacaatttta
ttctgcatgatgtcattcctatctgcgctgttttggactggctgctctttgacgagaagc
caactatgggcttcaaagagcctctgatctggcctttgtatccgctcacgtattttgcat
acattattgttttggtcctgggctttggcgtgcagattaaagagaagtctcgctggcctt
atggatttatggactttgacaagctaggagtcccaacagttactttgaccattgtgattt
tgattgttgtctttgttgtcctgggctacctctacgtcgtcattgataaaaaacttggcg
agaagatcaagaaggctgagaactaaacggactgcatagtcaaagcgaggttaaaacctt
aagcgattgcacagcgctcggcacttgtgaactgcctcccatttcttgaacacgagaaat
aggaggcagttcaaaacacacctaagtcggataatctgttaaaaagacgtatacatgacg
cagaaaatacctcaatcatgcagattatcgtcattaggtgtgtaaaatgcccgcaattga
gcagaatatctgacttaggtgtgttccttaggtgcggaatttacctatagttaaatcttt
tatatgatgctattcattttctagcatattagatgaagtttatgcatagagatgcatatc
aggtagtgtgagcgcctagctgcctgctatcttgattaggaacatgtcgattcttcagca
gaacctaccaaagctgcgctattttgtgcgccagacctaaaagccggcgctaacacgctg
cagaatcataatcacccgcatgtgaactgcctcccatttcttatgtccaagaaatgggag
gcagttcatcgtcgggcgcttttttatgccgtttacggaagtacatttggaacgcggcgt
gtgtgctggtaaaatattaaaaagttgatgaaggaggtactatgtcactgtatcgtcatc
tacgttctagtttgggttcagcccaaaaaatcgcgcttgctgccagcacttttgttatga
caattgcgtttcccgttattgcaaaagctgatgttatttctacgccaagaattggtagat
catctagtttcttagcaatggctgcagtttctactcttgtggcagtaattggcttcatta
tgatcataaggcgtcgcaggtaaaaccttgtccacaacacagcagattcttcccaaaaaa
gaagtcactacctttgcatttgcgttatgtcattttgtagttgactttgcatgcgtatct
accatgctctgcgcggtaagccgagtgttgggcgagtctggccagggttcgatggaagtt
gttgcgctaagtattttactgtatgacatagttgcctttaccctgcagctccctataggc
attgcgctggatcagctggataagaactcctatgccgccttactttcgtatgctttagtg
ggtgctggagttgttctttcgctggtccctatagcccttctcgagtggcctgcgattctt
ttgcttgcgattggaaacgcgctcttccatagtgcaggtggactgagcgtccttaatatc
tcgcaaaaacatgcaggaccttcgggaatctttattgcaactggtgcaattggagtcttt
ttaggcacacaaagtgctcaaatgggaagacttcagattgcattttccctgcttgtgcta
ttgttcttatgcgcgcttatcacgcttgtagtacaaaaggttaacaagaagtactggaac
gtgcataacgttacgtttgatattcctaggctttcgtccaatacattgcttgcgattgca
ctgctgagccttgtggtggcgctgagaagctatgctggcatggctatggcatttccttgg
aagagcgagatgctcttactggtattaagtgtccttggtgtatttgcaggtaaagccctt
ggtggaatggttgccgatcgcattggttttagaactacagcaatcttctcgctcattgtt
gcagccaccttgtttgtgccctcatgggagataccggttatgggccttctgggtgtactt
ttcttcaactttactatgtccattacgttggcatctctggcaaatatcttgcctaacgca
aaaggcaccgcatttggactggccagtttctcactagctgtaggtgcgttgcctgcgctc
gcaggattccgtattgaacatcctgcaatgctctctggtatcagtttggtctcggcactt
gcgttgggcgtaggtcttacgttagtcaaagattccgtggctacggggccatttggacat
gagcgcatgcttcaagaagcacaggttgctgagactgcagaggaagataatctaatcgca
gagctatctgatcaggttgatgagcttgcggttgaagatgcgcttgcagctaaagactat
cttgttgctgaagacaaacaagcagaaggctaatggcatggacgagcaaatatttttgtt
gccgtatttgataaccattattccgatatttgcgttttgtctgattctgactattactgt
tgagcttattgtcgcaaaatcgctgggcgttaaagacaatcaagcactgttgattgttgt
tgctgctcaagtacttactaatccaattgccgtttttatcacaagcgcccttgttgatgt
ggttgctaacgacgttcagtactgggcgtgcgtcatagcggttgagctggttgttattgc
ggttgaaggtctcatttacaaggtaaaaagagtaagtaacaccccatggactctttcaat
cttggccaaccttgcgtcagtatccgtaggtattctcgttcaaacacttatataaaaatt
tagcgagaaaccctttgaataggaggggtttctcgccaaatctgggtgatttatgagatg
aagccttaatggataattgcgataagaagagctccgaccataagaccaatggatgttctg
agagccgctgaggcttgcctgtgcaagagcttttgcgcacgagttgcgcgagcgagctgg
gcttctgaagtgttgagtgtatgcattggtcctcctttcttagttcttgtctagtatatg
tccaaaagtaagcttaggtaaactctttagtataaaaatgatacaaaaaaccacgccgag
ggtgagtccaatcattcctccagaagaggcgtctaagtaataactacctgttattccaat
caaaacgctaatcgtggcaataagtggagaaatccagagcatatgccgcatctgattggt
aagaagccttgcgcaggcacccggaacaataagcagcgagactgacaaaatgacgccaac
tgcctggagcgatatgacaatcgcgagtgctagggcaacaagcaaaaatgaagtgagtgt
tttagtagaaaggccgattgcttgaacctgcgtgggatcaaatgaaagcaaggtcaagtc
cttgtttttaaggatgagcaggattgcaatgggaaggccaatacaaagaacttgcagcat
gtcgggagtagtgacccccaaaaggtttccaaagagtatgtgtgagaggttaatttggct
tggaaccttggatatgagaactgttcctagtgcaaaaaacgttgtaaatacaatgccgat
agcagtatcggggcgcacaatttggctctttttgacttgtccgaccaacaccacggtaat
gagagcaaataccagtgctcctaccagatagggaagccccagcaggtgagcaatgaccac
gcccgggagaatagaatgcgagatggcgtcgcccataagcgaccatcccatgtgtgtgat
ccagcagctcaaaagcccgcagactatggcggttgcaattccggtgatgagggctcgctg
catgaatgcgtattggagaatgtctacctcaggcatggagcacctcctcaatgtgggtat
cttcggaaataccaaggttctgcaggagggcatctccagaaagaatttcttttgaagagc
cctgtgcggttatggttttattgatgaccaggcagagcgggaatttttgctgagccaaat
tgatgtcgtgaattgaaacgagcaatgttttgccttctttgctgaggttattgagctgtt
cggtgatgatagcctcagagcgagcgtctactcccgcaaacggttcgtcgagaaatacca
gctcagcagcttgcgctattccgcgtgccacaaaaacacgctttctttgtccgcccgaga
gttgggcaagtggacgatctgcaaggtcggccaggttaacgcgttcaagcgcctgggcaa
ccagctctttgtcctgagcggaaggtatgcgcatccaaccctgatgaacatatcttccct
gcataacaacgtcttttacgagcagcggaaacgtcgcgtcaattgcctccgtttgaggaa
cgtaggctactttgccctgcttgcgcgcctgtgaaagaggttgctgaccccaagtaagtg
aaccctcccatgcgatggtgtccatcagtgctttgaagagcgtagattttccggcgccat
tgacgcctacaagtgcgcaaagatctcctgttgagagcgagaaattcacgtcataaatga
cgggtttctcgcggtcttttttctcgtaccaggcgcaaagttgcgaaacacaaagattca
tcgaacaattaccttcccatgagaccagatacgattgcgtctgcgtcgtgttgcagcagg
tcaagataggtgggcacggggccgtcagcttccgagagggagtctacgtacaagatgttc
ttctcgtcagttttgaggacagctcccgtctcgtcggctacctgctgcattgccttgggg
cttaccgtggattcgcagaatactgcagggatttgctgggcttttacagtttcgacgact
ttggcaatctgctgcggagtgccttcatcagcggcgttaacggcccagaggtagagctcc
ttcatgttggtgtcgcggcacaggtacgagaacgctccctcgcaggtcacaagcgtgcgc
tggctctccggcagggtgctaagctcctcaatcaggtgagaggagatgttgtcgagctcc
tttttgtatgcgtcgccgttggcttcgaagtctttggcgtggtcagggacaaggttgctg
agcgcgcggacgatattctcgacatagatctttccgtttgcgggcgacatccacgcatgc
ggattggcctgaccctggtagtcaccctctgcgatggggatggcggtgatgccttcgctg
aggtcagcgcgttgagcaggcgagtcatcgacgaagcgctcaaaccagcgctcaagcccc
agtccgttgttgaggatgagctgggccttttgcgcgcgcttgaggtcgtcaggcgtaggc
tcgtagtcgtggatttcggcgccggccttggtgatggattctacctggcaaaactcgcct
gcaacgcgagaagccatgtcctggatcacggtgaaggtggtcaagacgaggggagccgag
gagttttggttttgcgcggagcttgagttggctgcagaatcgcgtggactacatgcggcg
agaaaagcgatggctgctgcggaacttgcgctgagcaaggtcagcgctgacctgcgggtt
aggagaggattgcgggtagcgtgcagttgtgggtttgcgactgctgagatatgtgtgcag
cgatgtttcatagtgacttccttaaaagatatgagagcaagtagctacgggactgaaagc
aagaaactgatagcgtgaggccaagagttaggagtttggagctacgagctcaactggttt
ctctccctattgtattcctaaaagttagctttgtctaacttttgaaatttacgaggaaag
aaaaagggttagatttgcagacaaatgtccaataggttgaacgtgaaatttaatgtgtca
tttatgtcacattttaagcaaattattttcctttaacgcattgaccataggatttgtggt
taaaaaatattttttgtatagaaaattatgtgaatatggctagaatttatttgttttcca
atggtttgtgctcatgaaaaaaggagagagagcatggcattcgattttacaggtaagttg
gttctggttacaggcggaagcgctggtattggcgctgagatctccaagggtattgttgat
ggaggtggacacgtaatcgtttgctctcgtcacgaggacactggccgcaagtttgtcgag
aagcttggcgagggtaacttcttctacacaatggacattgcagacgcagagggcgttaag
aagaccgttgctcagattcttgaggagtgtggcgacgtcaacgttcttatcaactgcgct
ggtcgcattagctccgttcctttcaccgaggttgacgacaaagagtggaacaacaccatc
aacaccaacctcactggtacctacaacgtaactcacgctctctggcagcactttattgac
cgtggcggcgctcgtattgttaacgtttcttccgttgcaggcaagattggcggcggcctc
cttggtaccgttgcttatgcatcttccaaggctggtatgaacggctttaccaaggctatc
gctaaagagggcggcaagtacggcatttcttgtaacgctgtttgcccatccttcaccatt
acagatatgaccactgcactctccaacgatgaggagaagtacaagaaggtcgtaggcatt
attcctctcggccgtcctgcacaggcatctgagcctgcacagatggtactgttctttgct
tccgacgctgctagctttgtcaacggtgaggttggcgactgcgacggcggcatcgtaatg
gattaggtgattgttgatggctacaaaagaaccaatttctcttcagcacccatttaaggc
actgggtcgcattccaggcgcaaacatcctggtaccactgcttcttggcgttttcatgaa
cacatttttcccagatgtattcccaacgcttggtagctttactgctgctatgaccgttaa
gggtactgctgctctggttggtgctttcatgttgtgtgttggtgcaactatttcgtttaa
gagtgcaccaaaggctgctcttcgtggcgctatcatcatcatctctaaggttgtgttctg
cgttgctcttggtcttgcagttctattcttcctgaacgacaacctgcttggcctttcttc
catggtcatccttgctgcttgctctggtgcaaacaactccatgtatgcaggactgatggc
tgattatggtaacgagtatgagcagggcgcagtcgcaattactacgctggtcgttggccc
tccagttaccatgcttgctcttggcgcaactggtcagtctccaattaactggtctttgct
tggtgcagttctcccaattatcctgggtattctgcttggcaactgcttcccatctatgaa
gaagatgctcacaagcgctctgccagcaattattgtcatgaccttctttgctatgggcac
aaccatgaagtttgattctctcattatggctggtcctgcaggtattctgcttggcgttat
ctgctctgtttgcggtggctttatcaactactttgttgataaagcaactggtggaaccgg
aattgcaggcgttgcaatttcttcctgcgcaggcgcaaacgcacttacacctgctgctat
ggcagaggcaaacccagccctgtatggcggcgctgctcttgcaacagcaaatgcacaggt
agcagctgcagttatcgttactgcaatcctgactcctttgattactggttatgttgctga
gcactttgctaagaaggacaacacttcagaggaagttgttgagtctgcttaattgccctt
aaagtttcaagtgtaaaatcccagcacctagcggtgctgggattttttgtgctgcgaaac
agcactggctccgtgcaagagttgctcgaagaatggtgatgggcggctgaaggggggggg
gtggtggatgcggagatccttcgcgaatcactcgaataagtctccaagtggtaaaaaatg
cgtttagttggggttttcatttttctgcatacaacgtttccgcagataaaagtttttgag
gcggtaaaaaatcgtcttagttggggataaatcggccaattttaagttttcatccccaac
taaacgggttttttacctttttcggcacataattttgagccaaaaaattacgtattcatg
gaaatgaatataacaacttgattatgcaaaaagggtcagaacaaaacattctgacccctt
gatttgcaataaaacctgcgaccagctttgccacaagtaattgggcaagtaatttctgca
agtagcaacaggcagtcttaaacgacagctacttaatcaggacatttccctcatagctgt
catgaacatcctgaggcgtgacgcccatgtgcttcttatatagtctgctgaaatagaacg
gatcgctatagccaactgcctcggaagtctcacgcacagaaaggccagattgaagcagct
gttgagcatgatcaagacgctttgcgataatgaatgtcattgggcgaacgccaaatgttt
ggacaaaattgttggagaaacgttgagtgctcattccgcaacgtttagccaggccaggga
tggtaattggatctgcaaagtggagctcaatgtacgtgcgagcctcagccatgctctcct
gaaccttttggctgttggtgagtaggaacatagacttgatgagctcggtgccattgacaa
tctgagcaacacgattgtccagcgatggggtggtgttaagtttttccaggtcaagcacct
tatcaagaatgcggtcgaatccttgaggatcaaatgcataggcattgaagattgggctgg
tgacatcgccctgaatgccatcatagtagatgtttacatggtcaaacgagcgtccgtaaa
gggttcgatacgttacggtctgacctgcaggaacatgtacaaccgtggttccttcgcaga
caaattcatttccaccaatagtaatctcggcagctccaaaaacaggaatgatgaaaacag
agtgagcaagtgaaaaggtaacttgggagtcagcaatcttctgttggcggttgatcgaaa
acacactatacgtctgccgcgaataggtctcttttagctcctgcagattagcctgcatag
aatctcctcatttcacaagcgcttaattgcgccgaatattaaaaataacatggagagtat
tttagccagcagaactgcgattgcaaccccaaaatcaaataaaataccatttcaggggtt
aaattttgattaacgagaaagacaattgcctacgtaacttttagagaatgatttgaaaaa
gaacaatttatgaataaattttgtccattcaaattaaagattttacattttgattgttcg
ctttaaactgccgataaatagcgttttttgataccatgaattagttatgcacaaatggtt
tcttcaggttaactttagatactgcaaacttcattgagaagtcgtagttttcttttagtt
tgccatgaattccattgttttttgcaggttttaggtttttaggtttaagtttaggtttta
ttggcttctgtagaggtttctcgtagaaggtttgtatatggagcagcttgcacacgtttt
ttcacttatcgttcagcccgcatacgacttgaccggcagttggtgggcggcaatcttcct
ttttactcttgcgactaaaatcatcctgatgcccctggcgctctggacgcagcaaaattc
tattgttatggtgcgccttatgcccgagaccttccgcctgaagactcgctacttcggcga
cagggagaccatcgaggagcgctccaacgagctcaacaaaaaggcaggttatcacccgct
gttgagtcttattcctctggcaatccaggtagtcatcctgtttggcctggttgacgttat
ccatggcatcactgattctggcgcgcctggcacagagtttttaggcatgaccccaatcat
cgatggcggtatcacctggattatgccactggcagcagctttgtcctcggttgctcttgg
ccttgcatccaacaagctgaatccgcttcagcgcgagcagtctcgtgcagagaagaacac
cacaaacggcctttctattgcaatgtcacttgtgcttgcagtctacgttgtctgtggcat
ggcattctactgggtttgctcaaaccttctgtccatcctggtacaggtggtatgcaacat
catcatcgaccctcgtaagcaggttgactacgatgacctcaatgctgctcgtgacgagtt
tgaggcaatggatgcagcaaccaagtctactcacaagtggttccagcgcgatcctcatgc
cgctcgcgaaaaagaggactacaaacgcttctttgacaccatcggcaagcacctggtctt
ctactccgaatcaagcggtttctacaagtacttccagggcgccatcgagtggctgctggc
aaactctgacattcgtattcactatgtcacctctgaccctaacgaccaggtctttgaact
ggcaaaacagcagcctcgcctgattccgtattacttgggtcagcgtcgccttatcacgct
tttcatgaagctcgacgctgatgttgtggtaacttccctcggcgacctggagagctccta
catgaagcgctcctacgtgcgcaaagacgctgagtacatgtacatgtgccaccacatgac
ttccatgacggtcacctcaacgcgtaacgagtacacctactacgatgacgttctttgtgt
tggccctcatcagcagcatgatcttgagctggtcgagaagtactacggtacgccatccaa
gagaaagccagctattggctacgatcttctcgacaggtcaatcaagaactaccagaaaca
gaatctgggccagcgcaaacctggcgagaaacccctgttgctgattggtccttcgtggca
gtatgacaacttgatggatagctgccttgacggcctgcttgagcagctcatgggccgcgg
ctggcgtattgtggttcgcccacacccagagtatttgaagcgctatcctgcccgtatgga
ggagattcttgctcgctatgctgacgcggatccagaggagctctcctttgagaccgactt
cagctccaacacttcggttctctcggctgatctgctgtttactgactggtcgagtgttgc
tgaggagttctcgtttaccacgctcaagccgtcggtcttcattgacaccgcaatgaagga
gaacaaccctgactggagcaagattcattcggatccatgtgacattacgctgagaaatga
gattggccgcagctttgatcctaaggacctctcgggtcttggtgacgcggttgcgcagat
gctggaggaaaccgatagctggtcgcacaagattgaagagattcgtaacaatatgatttt
caacctcggccacggtggagaagccgcaggtaagttcattctcgagcgcgttttggcgca
ccaggagggaaccgcggacgctgatgttgagaagaccgacgacgtagcaaccgatgtcga
tactgctacaaccgagggcgacgtcgacgccgcagacgacggcaacgtcgagaaggacag
tgatttccgtgcgtaaaacagccacttcatctgtgaagacgccagccagcgccgccgctc
acaagacacgtgcactctttgtgcatgctgcattgtatgttgcagcgttgactctagtct
ggtgggcactgctgccagcaatcgctcaggcgtacgttgacccatcagttatgacctata
ccatccaagcgctggcagcggtcgtagttgcgctctctgcagtgcttggcgttgcgttta
ggcgctctcgtaaggtgctcttccgtctgcttaagattgatgagaacgccaataagattg
tcgaaggcaaagttcacaaggttgacaccaaaggtgcagaagctgcaaacgctcagatga
aagaaatccttgcagcagaagtcatccgtctcaaagagcaaaaagagggaaccctcaaac
ctaaaggtcgtgttggtgttgcatttcttgtttctttctttactgtctttaccatcttgg
tcgtagccccacttgagttggtagccagcaatgcgcgagacctttctttcaacctcaatg
atgttgcaggtcccgttattattgcaggccttatcattacaatcattcttacagtgtttc
tatcgctcctgcgtaagcgcgtgtttaacgttgcagttgcgtttgtaggtgccatcggtg
tggcgtcatacgttcaggcagtattcttgaacggcggtatgccacttgctgatggtcatg
aggttatttggtccaacttcaccagccaaatgattgtctctggcctcatttggctagcaa
tcattgcagctgcagtggtcttctcgctcctaaaagcacgtcagctccgaacgggccttt
tggtaaccgcaaccgctcttatcattgtccaggcagtgggtgttgcaagtctgtggggtc
ctgcaatcgcagcgtcgatggatgctcacgctgagcaccagcaggttatcgcaacgcgcg
agggcctctacaacgtttcctccaagaagaacgtcgtggtgtttgtcctggacaccaccg
ataccgcttttgtccagaagctctacgatgaacgtccagagacatttgccggtttaacag
gatttacgtggtatagaaactctgtaggttctatgattcctactcgatatggtgtaccat
cgctgctttttggaacacgtcctcagcctggcgagaatttcaacgagtttgtttataact
gggcacagagtgatcagtatctcagggatatccagaatgctggatttgaggctggcctgt
acaccgaccagctcaattacaaccgttatagaggaacagctcagaaatattccgttaact
accatccacctgttggtaggggacttgataatcagctggatgtttttggtgcactgcgca
ttctctataagacggcgttctgcagggacatgccttgggtgtttaagcctcgattctggt
attataccgaggatcttaatatgcgcatgcgcaagtcagtcaacatggacgaagttgatc
tctcttcacagccatacaccgaggacgatctcaagtattatcaggagttgcagcactacg
gactctcgattgacaatactggtcagaacggttcattccgtttcattcatctgtttggct
cgcatccaccttacacgcttgatcgcaacgttgagcgcactgaagatccaagcaagcaaa
acgttgacgagcaaaccatcgcggcttacagaattgttgaagcctacatcgctgagctca
agcgtttgggagtgtatgagaatacgtctttcatcattaccgctgaccatggtgattggt
acttgacgggcggcgatattcagacaccttccgctccagtaatcatgtacaagcctgcag
gtcagactgctgaagaggcggctcagcctatgcagatttctgacgcacctgtctggcact
acgatatcttggcgcagacgcttaaggacatgggtgttgatcagcagacactatccaact
acaccacacctctcgatgaggtccacgagggagatgttcgtcctcgctactacatcgaga
ctatttcaaatggcaagcgagacatctttgttagggagtttgtcatcaacggcaatgcta
atgacatgaaagactggagtcttacgggcaacgaatggcctgttgaaccatggcacgact
aagttaggtgtccggcaacagcccactggcgagaaacccggtgtactcaccgtagagaaa
tccaactacaagaaaagccgcgtccacacgacgcggcttttttggtgaccagttatgtga
gctgttctgcgaagagagcttacctgtgagctgggactactgtggcaaaatccaggtagg
aagaccatcagagaagatacgtgcaagtggatacgcttcttcaatggttagcgctgcaac
aacgtgataagggccctctgctgatgcatcaaataccagcgcaaggggtttctcgccatc
agaggtaggaagcgcaaggtagacgcagtgcctggatggattgtagagctcaacggccat
gcgccatccatgttttgctgctcgcagggcgttttgcaccagaggcgagtcgtcatcaaa
tccgcactcgggatcaaagagcagaggcgcggcacctggaacgggaagcgaaaagtcagc
gtcagtatgcatgagctgctgctcgttctttctgtagacgtacgccgcggaaaggcaagc
ctgtgccgcctgtaacgaaggcgcgtcgctcagataggtggtgcaaagcgcgttccagtc
ggagacaggggcctcgttcataaccacatcaactgggttgatgggcagctgcttttctgc
ggcgggcagcttctcccatgaagcgatgccagactttggcagtccgtgaagcacatcaac
tgtctgatcctgcagctcatctgcggaaacgctgagctccaaaagtgtccagggacgcag
agctccgcgcttagatttgcgaatggtagcggtaataacctcgtctgtctgcggtttctt
gtaacgcgtgttgaatgtgaacgtgccgcccttggaaatgagcgcgcgagaagacactgc
aagtttgaagtcttcctccagctgcttgaggacgttggcgtcaacgggagccatctgata
caaaatgccgagaagctcgttgttgacgtggacatcttcctcaaaattggcagggtatgt
tggggtaggagcaggagtctcattctgattgattacctgcgtagaagtttgggattcaga
agctgtaatgctagaggcagaacttgttgcactcattgcctgctgcaatactgaaggagc
agcttcaagcgtcttctcttcatcggagccgtcgtaggggttataggttacggtaagcga
gatggttggctcaggcactacaggttcgggcactgtcggctcagcagttttagactctgg
agctggcgtttcggtctcgtcaggttctggagatgcgtcatcagcggttccagcgggctc
tggagtgacatcatcggcagattcttgctggaagtcttcttcaggcgcctcagcagcaga
ttcctctgcgattggtgctgtttctgcagctggcagttcctccgagctctccgcgacaga
cagctcctctggcttcgtcggctcttcttgggtaggaagttcttccgcttcaggctctgt
ttcagctaccaggtgctttggcttgagtgcgcgaatggactttgccccacggcggcgctt
ccaaggcttgtcgttgttttgcgactcgacgtttttctcgccagctacaagggcagcctc
aaaggtatcaaaggtcagaagcgtcgcgtagacgtagccttttttgaacgcagtgatttt
gatgaaatcggggcacgcctccataagcgcgcggatgtcgtcaaagccaaaatcctgcgg
cgcaagctcatcttcaaccaagacgtcttcaacagtagaaagaggagtttgcttggagac
gccaatggtagctttgagtagtttatagaggtagagagcgtgttcttgttttataacagc
catgatgctcctgagatagtagttagtggactacatactactcgattttgaacagacaaa
gatactgattacgcacagaaagtcgcaatacgtagcgaaaaagcgagaactggactgata
gaataaggctagattgaagggagcttacatgattggtcgttttattaagagagctgcagt
gagagctgcaggtttagcaattactcagtatgccgcaaaggcagcacttcaatccgaggc
tggaagaaagctgcttgctacaacggcttctaaggctgctaacttagcaggtaatatcgc
aaaagagcagcttacagctgggtttaatgctcatattaggccagcactgccaaacggcga
tgctattcagtcatcagtcgctcgtgctcagtctgcgcttcgttcggctcagacttcagt
tttggctgctcaggcccagcttcagtctaatctagagaatcgtttttctcgcccaaagaa
caagctttcaaagcaacttgcaagcactgcagagtcgcttgaagagatgggggagaccct
ggctgagcatcaggatgctgccgcagatatcgcagttgcagatgttgttgaggaaattgc
tgctcaaaatgaacaggattctgacgctttgttagcctctaccaaaaaacgcaagacgtt
aagaaatgtggcaattgccggtggcgttgtggctggtgctgctcttggcttagctgcata
cggtgcttattctattgctccacgcaagcaaaatgatcgcctgcttctggagcgttggca
cgagattgctcgtcatcgctatgctcaccgtggcctctacaacaacgaggcaggtattcc
agagaactccctgcttgctttccgtgcagctgtcgagaagggctttggctccgaagttga
tgttcacctgaccgcagacaataagctggttgttgttcacgattcagcacttgatcgcct
ctgtggcgtacagaagattgttgaggagtccacacttgaagagcttcgtggtttgaggct
tcttgctaccgacgagcagattccaacgtttgaggaagtccttgaggtctatgcatggag
cggctccggtgagctgcctgcacctttgattattgaggctaagacacgcaacaataacgc
tgagcagctgacagaaaagattatgcaggctcttgatcttcgtcccgttcgtgcatgcat
cgagagctttgatcctcgcgttttgcagtggctgcgtcagaaccgtcctgagatgcttcg
cggccagctttcggagaatttcctggttgaccgtcagactaagcacatgaacattgctac
acgagctggcgctacagctctctttggtaattctgttggtcgcccagacttcatttcata
caagtttgaagatcgcaagaacccctttgttaagctggcttgcaataccatgggcgcaca
tctgattacctggaccgttaggaacgaggaggacatgattgcctccgagcttgaaggtgc
gcctgtcatctttgagggatttatcccaactcccgcgtcgctgatcaactagctttccaa
tcggtgagaagaccaattggcgagaagaacgtttggcttaaactacggccaaaatttata
ggtttatctgggactccacgggtttctcgcccgcggagtttcttgtgaaaagttccttaa
gattattgtatgaatatatgtacatatatcaatttaaggagtagactaggcataacaaca
acccaaggaggagccatgagctcaaagacaaaggtgaaaattgctcgcattgtctgttct
gctgttttgctaggtattgcttacgcggttgaacacgcatttgacctgcagctctggcag
gcactgctgctttacttgttgccttacgctgttgcgggatacgatgttgttctagaagca
tgggagagcatcactgagggtgagtgctttaacgaagacttgctcatgaccattgctact
gttggtgccttgctcattggctttgtgcctaacggttctcctatgtttgatgaggccgtc
tttgtcatgctgttcttccaggtaggagaagtgtttgaacaccttgcttccgataacagc
aagaaatctattgccaagcttatggatatccgtcctgacagcgcaacggttgaacgtgac
ggacagctgcttactatctctccagaagaagttgggctaggagagattattgtggtcaaa
cccggcgaccgtgtccctgttgacgcagagatcgtcgagggttctaccagtcttgatacc
gttgctcttactggtgagagcgtgcctcgtgacgcaacggtgggagacaatattatctcg
ggctgcgtaaacctttctggcgtggttcgtgctcgcgttacccacctctttgaagactct
actgcttcccgcatcattaagctggtagagagctcaaaccaaaacaagtccaagactgag
agctttattcgtcgtttttctcgcgtgtatactccagcagttgtttacagtgccattgcg
ctggcgtttttgccaccactgctctcgggagactttgtgggcaacgcatcaatctggatt
gtaagagcactgaccttccttattgcctcatgtccttgtgcgctggtagtttccgtgcca
ctggccttctttggcggtattggcgctgcttcgaaggagggcatcctaatcaagggctct
gcgtacattgatatgctttctacccttgataccgttgcctttgacaagaccggtacgctg
actgagggtgtttttgaggtccttgctgttcatcctcaggccattggcgagaaggacctt
ctgcacctagcttctcacgttgagatgcactccacacacccaattgctgcagctcttcgc
gctgcttatccaagcgaggacgatggctgtgttattacggacatcaaagaaattgctggt
caaggcatttgcgctaacgtgaatggtaagagcgttgctgttggcaactgcgcacttatg
gagagcgtaggagcttcttggaaagcgtgcgagaaccacggaaccatcattcacgtggct
gttgatgggacctacatgggccacattgttatttctgaccgcgaacgagctgatgctcca
gcagcaatcgcttccctcaaagacgttggcgtttctaaggttgttatgctcacgggcgat
aaacgcgacgttgcagaagagattgctgctcagatgggcattactgaggttcgtgctgaa
ctgcttccacaggataaggtttctgccgttgaaggccttctcgcccaaaagacagctggt
aagtcccttgcttttgtcggtgacggcatcaatgatgcacccgttcttgcacgcgctgat
gtaggcgttgctatgggcgttttggggtctgatgctgctattgaggccgccgatgtagtt
cttatggacgacaagctttctaagctctcaaaggccgtaaagattgctcgtcataccttg
ggtattgcaaagcaaaatattgtgtttgctattggcgttaaggttgctgttttgatcctt
gcagcctttggtttggctcctatgtggctagcggtctttggagacataggcgttatggtg
cttgcggttcttaattccactagagctttgaatataaagtcgattaagtaaaagagtcag
ggctgctggcctaaaaaaaggagcgcctgcaaaggagcgctcctacaaaggttgttttca
caaacggctgtttctacacatcgccaattacaaattactgagccttcttacgaagtctac
gagcacggtttgcaagattgcggaccgtgctttccattccatgaggaacgtaggccagcg
attctaagtcttctggaaggtagtcaacaagactgacaggctctgtgggtgtgaaatctg
ctggtacaggacctggagcaatcaggtaggcatgaaccttagcgccctgggcgccaagtt
tttgttcgtactcactaggaacatcgtgaggaaaatctgtctgtgcatctcgcgttttcc
aaataaagttgtaaccagcaacttcaacttgctcaagagaaaaatcaaaaagtggctgac
tgtccgttttaagacgaacaacaccctctttagctaaaacatttctgtactgcataagac
gttcagcatcagtgaggcgcaactttgcctgtctgattcgaggaaatggtgcagggaagt
tgagataaataacagagacctcttctggcgagaagtactcatcaatcttcatgccggtac
caggaactacgatggcgttaggcactcctgcttcatacattgttttagcagcatatgaaa
tacagataggttctgtatcaatggctacaaaaagcacgttaggatttgccttagcttgag
cggcagtaaaagatcctttaccgcagccaaggtctacacggacctcagagaaaggaacat
gtccctcagcagtaattggcgcacacgcagaagcccatgtacctctcaaagcctctggat
gaggctcaataacgctggaatacgcctctaagcgctcttccagaacaaagtttttaggca
aacgtgcatgtagtgcgcgcaaagcaactcctcaacaagtaggcaaaatcagcgtttctt
tacagaagctgatcaagcgtttctccgtacgaaggtaggaattctgtcataaaatcgcgc
acttctggaagagaatctgctaaatcttcaacaactccacgagtagaggcttcagcggta
ataaattctgagtttccagactgagcctcctcaatacacttaataagtgctgcaatctta
tctgcagctttaataagctttctaagataaacttcactctccgaagcctcagtgctgtga
gtgagcacctgagcataggcatcttgcaggtcttctggcagtgtggagagaatggttttc
tcggcacgtgcctctacctgatgatacgcatctctaatctctgaattagcatactttaca
ggtgtgggcatgtctccggtgataatctctgatgcatcgtgatacataccaataagggct
gcacgatctgcgtcaagatttctgtgatagcgcacatttgcaatagttgctaggcagtga
gaaataacggccacgtcaagggcgtgttcagcaaggctttctgatcgagaattgcgcata
agcgaccagcgttcaatgtagcgcatgcgagaaataagtgcaaaaaagctggactgcgac
gaagaattctgagacattgcccctccttaatttgttttctcaaccttaccacggataccg
gacaaaaactgttttgacacaactatgcaatgtagtcatagcaaatatgaagtaatcaaa
tactttagatgtttatatgaaattattgatatctgaacatccgttcatgggtatttttgc
tccgcttaccggcaaccatggctaacttattccaaaggagttaacccgggcttactatgc
aagtaaacctcgtccgtttaaaagaagtgagcggacaacaaaggaaggatgggaaacatg
agtaagtatgcttttgtaggcggcaagctcgttgacggtactggcgctgctccagttgag
gactctcttgtccttattgatgacgacaagattacctatgctggtcctcgcaaagaggtc
ccagagggatatgaggtacgtgacgcatccggtcataccgtaatgcctggtcttgttgat
acacacctgcacttctccggcaacctgaccgacaacgataacgactgggttatcgagtcc
gttgctcagaagcaggcatgcgcagtcaagcaggcttatgacgctcttacccacggcctt
accactgtcgttgagattggccgcaatggtattgctatccgcgacctcgttaacatgggc
attatgcagggtcctcgtatctttgctaccggccttggcctttgccgcgttgctggtcac
ggtgactctcaccacctgccactgcagatttccaaggacggacacccttggggcgaccag
gtagacggtccatgggagcttcgtaaggcaatccgccgtcgtcttcgtgaagagcctgac
ggcatcaagatctgggcaaccggtggcggcatttggcgctgggactccgaccgtctgcag
ctcttctgcaccgaggagatcaaggcaattgctgacgagtgcgcactggtaggcattcct
ctgtatgctcactcctacaacaactttgacgctgcatatgactgcgtccgctttggctgc
aagcagctcattcacggctttgagcttgacgagcgcaccatgaagcttatggctgagcag
ggaacatacttcactccaaccatcggcttcctgccaacttggtacggaacctatccacca
gactggactccagagcttgacgcattcccaggcgagactgttgtcgagaagggccttgca
cgcacctatgctaacctgcgtaaggcttatgatatgggtatcaccattaccatcggttcc
gactccttcagctttgtcactccttacggctacgtcaccatcgatgagatgtatgatttt
gtcgagaaggttggcatctccatccttgatactgttgcagctgctacttacaacggcgca
aagatgctgggcaaggagaacgagtttggtgctgttaaggaaggcctctctgctgatatc
ctcgtagtcaagggcgacgttgctaacaacatccgcgacctcacgcctgagaacatggac
gtcatcatgaaggaaggtaagattattgatcgcggtagcttctaagcttccagctcgata
atttgtaacgcgaaggttgggccctgactcacttaagcgtcagggcccacttttacaagc
aagaagtttattctttgatataaaagtttgacatttgaaggagctcactatgtctgaacc
aaagcaggtgaaaattgtgctgcttaccggctatttaggcgcaggtaagaccactatttt
gaaccacattctctctaacactgaaggtattcacgcagcagttatcgtcaacgatattgg
cgagattaacgttgatgctggtcttattaaagacggcggctacgctaaagaaggcgacgt
tattcctcttactaacggttgcctctgctgcaccctttctaatgacttggcacttcagtt
gggtgatttggccgataccgaggagtttgactacatcattattgaggcttcgggcatctg
cgagccaatccccattacctataacatttctgcattctgcaatcagagccagcatgcaac
taatcactctcacctcaaccttgataacatcgtcgcagttgttgactgtgctcgcatgtt
tgaggagttccacaacggcgccgatcttctcgacccagatattgaagaggacgacattga
gaacctgcttattcagcagattgagttctgctctacgctggtgctcaacaagaccgacct
ggttactccagagcagcttcacgagctcaaggcgcttgttcgcggcctgcagaaagacgc
cgttattgttgaggcggtcaacggtgacattccaatgagcgagcttatcaatacgggccg
ttttgactttgacaaagcctacgcctccgctgcttggatggatgcaatggaacaccctga
ggagcacgaggacccagaggttttggagtacgagattactacctttgtgtatcgccgccg
tcagccatttgacctggataaacttaaccagtttgtggctagctggccaaagaacattat
tcgcgtcaagggtagcatctggatttcacaagaccccgagatgagctacgtatttgagca
ggccggcaagcaggtccagttctacgagaatggcatgttctacgcatcgctgccagagga
tgagcgagaaacccttcttgacgagaaacccgagctacgcgcagaatgggatgatgaact
gggcgatcgtcaaacaaagctgtgcttcattggccgtcatatgaaccatgaagaaattga
agccggtctggatgcatgcttgactgagtatgttcctgacgagtttgattactagcgttt
tcagcgccaagagctccggcgcttgagacgagggacccagtttatccgggtccctttttt
aggttagaggtgcctaatgaccaagattgagcagcttaaagactggattcagtcgtcaga
taacattgttttctttggtggcgccggcgtgtcaacagaaagcggtattcctgattttag
gggtactaacggtctgtatcgccagggcggtatcaaggttgaaaacatgaccattggtct
aggccaagacggctacgacatgggaaaagaagcctacgacctgggaaatggtgtaacggt
tgatcccgacaatgaggagtcttttgcctacagcaaggcgccagactttacgcttgaaga
gatcttctcgctcgatgtgtttttagattaccccgcagcgtattacacgtattttagaaa
ctctcatcatttgggggaggctcagccaaacattgctcacaagtggctggcagacttgga
agctgcgggaaagttgcgcgcggtggtgacgcaaaacatcgacggactgcatcaagctgc
tggtagcaagcgtgtgtttgagctccacggcaacgagacgcgtttttattgtcccgagtg
cggccacacctacacgcttgatcagattgaagagcagtcatctgtggtgccgctttgcca
atgcggtgcagttattaggcctgatattgtcttctacggagaaggcctcaatatggacac
cgtgtatggagccctgaacgccatctcgcaagcggaggttcttgtagttgcaggaagttc
gctggtagtgcagcctgccgccggtcttctcgactactacgagggcaacaagatggcaat
tattaacgaccagcctacgccgtacgataatcgcgccaatctggtgatcagagacaaaat
aggcgccgtcatagaacagctcctgtagaaaaacgcctacccgcaaaagtgcaggtaggc
gttgtcttttcagccaatggcgagaaacccgcgcagtgaaagctcgcataaggcgcgacg
agcaagaaacccgtgttagttggcgttttcctcggcgagcgtctgaagcgttgccatgag
agatggaacaacctgcttcttacggctgacaacacctggaagaacagcaatgttgccgtc
aacctttacgttaaaggcgcgctcgatgacgttggcagcatttgcgccgtagaagagcat
ctcggtgacctggctcttaacgtcggtgaacatgtagaagaccattggaagctcttcgga
cttagcagcagtctccaagaatggtccaacaagttcctctgcagctttgcggctggattc
ggtcatgaaggagccctggccaacgccaaactttacgccgccacggctgaataccttgta
gtcaccatggaagacttcttctgcagtacgaccagtgaggtctgcgccagcgtcaaacat
ttgctcagagtaagcgtcaatgtcttctccgcaaatctctgcaagctttttaccagcaac
aatatcgcgctcggtgcaggtaggggagcggaatgcaagggtgtcggaaagaattgcaga
gagcatgaggccagcaatattctttggaatctcgatgccgtactcgtggtagaggccata
gatgatggtgcaggtgcagccaacagggacgtttctaaaggtaattgggttagaagtctc
aatggagccgatgcggtggtgatcaacaatctccatgatctctgcctgctcaagaccatc
aactgcctgagtgcgctcgttgtggtcaacaagaatgacatgcttcttgcgagggttcaa
aagaccaggaccgctgataagacctgcaaaagtgccgttctcgttgataacagggaagaa
gcggtgccttgagttggtcatttccttacgagcatcatcaattgcggtgttgacgctgaa
cttaaggatgtcgtcagtgagcatcttctcacgtacaggcatagacatgataagcaggcg
agctacctcaaaggtatcgcgaggagtgctgataatagcgcaatcacgctttttagccag
gtcaatgacgtcctgagcaattggagcatcgcaagagacaataaggcaggaagcgccgtg
ctcaactgcgatagtctggttctcatggttgccagcaacaacaatgatatcgccagcatc
aacaatctctgacagggcggaagcgctggtaccaacgcgaatattgccctgcttaacaac
gccccgaggatcaccaagaaccatggtgccgccaagcgtagaaacgatattttcatagct
tgtcttagccttagagagcaggtttggctcggaaaggctcatgtttgcatttgcaatatc
tttaacggcaatcaggccggtaagttcttcttcctcatcagtaacgcagagtgtatcaag
cttaacgtcctgcataagctgccaagcagcatagaggctcattccagcatcaacttttgg
ctgagcctgaatttctgcatctttaatctgaggagtaaccgtagtaataagctgtggctc
ttcaaagccaaagtgatttaggacaaacgcagtctcacggttgagtgagccagcgcgacg
agcttcatagatagggttatcaatctgatttttgagatacgcataagaaattgcagcaca
aatgctgtctgtatctgggttcaaatggccaatgatatttactttacgaattgcttctgc
catcttcgcctccctgataatgtcgatgaggtaactttctaattagaacacactttagta
agcacattttgtttcttttttaataccaccttgtagtgtacccctctctctttttactta
gaacagaaaatcgcagaaaaacagcgggcgtacctgtgaatctggtaaatgtgtatagga
caaatgacaattcaaaagttgaaggaaattagtacaatgaaatagttaataaatcgattg
aattggaatacctagtgagttctcctacgcgtttttctgctaagaaaagaaacgctcgtc
atatggttaaagcagcgcacgtccctgagccttcatctgaggcaggggaagttgcacctg
tagaagcacctcaggctcccgtagagaaggctgataccacggcaagtccagtggcctctc
tgcagactgcatctgagcagctttcgtctgcttttacgtcgtttgcgcagcgtaagcctg
cagaagtgtctgctgcacagcctgcagagaagtccgctacacagcccgcagaaaaacccg
cagaaaaacccgcagaaaacatgcggtctaaagttgcgccagagaaaaagaagcgccaga
aaactcctctatctgcccgcaaaagcattcgtgtggagaagcgttctcgcaatcaagcag
atccagaaccagagcagcgtcattctcgcccggtgagcgcgggcagaagaaagctcgagc
tggtaagtgtcgttgcaattttggtgcttgcggtgctctcgattgttctggttaaccgac
caagtcaaaaaacgctggtattcggcgacaatcaggtgacgtataccggcactactattc
agggaaagatgaatggtcaaggcaagatgacttttgagaatggcgatacctacgagggag
aatttgtcgacgggtattttcagggtacgggaacgtacacctcaaaagatggctggacgt
acgaaggtcagtttgtaaaaggccaggcagatggccagggaaggctcactacacaagaca
acattgtgtatgaaggaacttttaagcaagggatttatcaaagtgcgaattaaatggttt
tcgcttgtacgtataacaggacttgttttagtcctcatatatcattttttcaaggacgcg
cttccaggcggctttattggtgtcgacgtattctttacgttctcgggctatctcatcacg
gctcttttgattgacgagtttgctcgctttagatccatcgacgtcattggattcctgcgt
aggcgtttctacagaattgtgccgccgcttgtgtttatggtgcttgtgtgcacgccgttt
cttctgcttgtgcgtaccgagttcatttccggtattaagtatcagattgccgcagctctt
ggctttgtaactaactactttgagatagttctgggcaacagctacgagaaccaatttgct
cctcatgtgtatctgcacacctggagtcttgccgttgaaatgcacttttatgtgctctgg
ggtttgtgcgcctggctgcttgcttgcatgagcaaaacaattagaagctataaggtaaag
attgctggagcttccctggtgctgttggttgttacttacttggcgatggccaccggcgcc
caaaactccacgaatctttctatccagtatttctcgacgcaaacgcacgtgttccccttc
tttatcggtgcgcttttatcgtgtgttgcaggaattgcccagacaggcgagctctttgac
cagcttgagcagaagctttctactcagctgacgctcgtgggccttgtggcaagctgcggt
gttcttgtcttcctgagcgtcttcatgcacttcgaggacctctttacgtacacctttggt
ttcctttttgcctcgctcgcagcagccgcaatgattttctttgctcgcatgttgcatcaa
aaaaccgagggtatcaacgagcctggcatcgtttcttttgtggcagataccagctacggc
gtgtatctgttccactggcctttgtacattatttttgccgagaaggtcgatccagtcctg
gctgcactcctaaccctggtgctttcgtttgtatttgcaagctgctcgttctatgtactt
gagccagcgttggcagggaagtctccagagatcttctcgcgcatcaagcttgatggtcag
aaggttttgcgaggtgccggccttgcgcttattccttttgctgcggccgtcgcctttatt
gcgctaaccgctccacagcttagcgatttccagaacgatctgctgctcaatgcttcgttg
caggagcaaagcaccatgaccatgactcgcaagcatgcggatacctcgcaggcaagcaac
tacaacgttgttgagggagtcacctacattggcgattctgtttcgctgcgcgctcgttct
tacctgcaggatgcgctgcccgatgctcaaattgacgcttctgttagtagaaacgtggcg
atgggcgtagatttgctgcagtccgcaatcgacaacaacaccctctaccaggacgttgtt
gttgccctgggcaccaaccctgttggcggctccgatgcggttgataagattgtggacatg
ctaccgcgtggacatcgtctgatttttgtcactccgtatgacggtagaaactccgatcca
aatgctggtgcaaatgctattcgcgcacacgagcttgaactcgctcaacagtacgatttc
attaccattgcggattgggcacaggttgctcaggataatcctgacatttgggcaggtact
gactacgttcactttggctctgattcagattccattaatcgtggtggcaccctctacgcg
cagatggtcaaagatgccgtagataaagcaaatcagggccacgtaaaaccataaaagctc
gggccacgccataaaagctacgtcaaaccacagaaggctacgtcaactacagtttattgc
cattcttccagctcgtttgtgacgtgcagttgaatggcaatttgcatttcgagtgtgcta
gatggcttggaaatctggtaatcctcgcgacaaaccgtctgaagacggcaatttagtgca
agtcatgattgcaatttatggcttaattcattttcatgtataaataatgttcgatatacg
taatgatgaataacaatacataaatagtttaactaccactattttcaagccttcaacaac
acacctatgtcagataatctgctaaatccggggcgaaaaacacacctaagtcaaataatc
tgcaagatatagaggttttgagtgcaatgtatacgctttttgagcagattatctgacata
ggtgtgttttcgtgttttgcaaccgcacccgcgagcctcgcatcccgtaccgcgcaccca
cacgtccgctcccacgcgcctcgcatcccgcacctgcacgcctcgcagcgcgccccgcgc
gccttcttccagtttctctactgtggagtccccgcgatatttcattagaatggactatgt
gaatatttcatctgacagccccttaaggaggagcacatggcagagtttgtctatcagatg
tacaaggctcgcaaagctgtcggcgagaaggtcatccttgatgacgtcaccgtcggcgtg
taccctggcgcaaaaatcggtgtcgtgggtccaaatggaatgggaaagtccacactgctc
aaggttattgccggcatagaggacgtctctaacggcgaggcaaagcttaccccaggttac
accgttggcctgctccagcaggagccgccgctggataagaccaaaacggtcaaggagaac
attgagcttgccttcggtgacctgcttgccaagattgcgcgcttcaacgagattggcgtt
gagatgggcaatcctgacgccgattttgacgcgctcatggcagagatgggccagctccag
accgagatcgacgcagctaacggctgggacctggacagccagctctctcaggcaatggat
gcgctccagtgccctgatccagactctcccgtcacccacctttcgggtggcgagaaacgc
cgtgtagccctatgtcgtctgcttctcgaggcacctgacttgctgcttcttgacgagccc
accaaccaccttgacgctgagtcggtgctctggcttgagaagttcctgcatgattacccc
ggcgccgtcatggctgtcacgcacgatcgctacttcctcgacgacgtcgccgagtggatc
tgcgaggttgatcgcggacagctttatccttatgagggcaactactcaacttacctggag
aacaaggcagctcgccttgaggctcagaaccagcaggacgctaagcgcgcaaagaaaatg
cgcgctgagctggagtgggttcgttcgtctcctaaggctcgccaggcaaagaaccgcgcg
cgtcttgatcgctatgagcagatggaagcagaggctcgtgcgtccaagaaactcgacttc
accgagatccagattcctgtgggtccgcgcctgggccagaaggttctggaggccgatcac
atccataaggcctttggagaccgcgttcttatcgacgacctctcgtttagcctgccaaga
aacggcattgttggcgtgattggccctaacggtgttggtaaatctacgctgttcaaggcc
attgttggccaggaggagctcacttccggcacgcttgagattggcgagacggttcaaatt
tcttacgttgaccagctcaggcagggaatcgatccagataagactatctgggaggttgtc
tccgacggaaacgacttcatcaaggtgggggacacggagattccaagccgcgcctatgtg
gctagcttcggcttcaaaggacctgatcagcagaaacgcgctggtgtcctttctggtggc
gagaggaaccgtctaaaccttgcccttacgcttaagcagggtggaaacctcctgcttctg
gacgagcctaccaacgacctcgatattgagacgctggaaagccttgaggatgcacttgag
cgcttcccaggatgctcggtggtaaccagccacgaccgttggttcttggaccgcattgct
acgcacatccttgcgtgggagggcgacgacgagaacccaggtaagtggttctggtttgag
ggtaactttgaggcctaccaggccaatcgtatcgaaagacttggtcaggaggctgctcgt
cctcatcgcatccaccgcaaacttacccgcgactaacgtataggtggcgcaagcgtagca
cattcaaacagaagacaaaaatagtaactgtttttatcattaagattttgtgcaatctgt
ttaagagactaacaagtgggtatcaaaaatgagaagccaaagagcttctcattttttatg
agaaaacattgttatgaggaaagagaagaacatggcacttgacacaaacgttggtaacat
ccttaatcagcagatcaacaaagagttttattccgcatatctctatctgacctttgcaga
tttctatgaggagcagggcctgaagggctttgcaaactggtatgtcatccagtctcagga
agagcttgctcacgcacgtattcttcgtcgttacctgcttgataacgattggactccaac
catggaggcaatcgcaaagcctgaccttaccttctccaaggtagttgagccaatcaaggc
agcatacgagcatgagcagttcattaccgcaagcattaacgagtgctatgccgttgctca
gaaggcaaacgatttccgcactatgcagttgcttgactggtacgttaaggagcagggcga
ggaagaggcaaatgcttccgatcttctcaaggcagtagagatctttggtggagatccaaa
gaacctgtatgaccttgaccgcgagaatgctgcacgcgtttacgttgcaccaactatgcc
aatgtaagctcgctgcgcttttgcgttattgcttacagtggagtttcaatagcctctgat
ttgttcgaagaggaacctgatagctcagcaaagatggcaccgcctatgatgcaggcggtg
cctattattttgagaagaccaaaaggctcgccaaggataagtgccgagaaaataactgca
gatagtggttcaaggtagccaaagactgccacgcgctgaactggaatcttggtaagttgt
gggaaatacaaaaatgatccaaggcctgtgttaaagaggccgatggttaaaacggcaagc
caatttaccgatgctggatctgcgggcagctcaatgccatggaatacaacagtaaccaga
gcaacaatagcgcagccaatgcccagctgaatgctggtaccttcaataccagaaacatct
ttgagttgcctgttacaaataaccatgacggcataaagaacagcagagagagcgcctaga
agaaggccaactggcgagaggttcagtccaactccatagccaataataagggcagctcca
ataacaactacaagaaatcctagtatctttttagcagtgagtttctcgccaaacaaaagg
ggagagagcgccattacaatgacgggtccgcagtaatactcaagcgttgcaataccaacg
cctaccaggcgatacgcctcaaaaaggaaggtccactgaagacccaaggcaatgcctgat
ccgacgagtgcctggaagtccttggggtagttttgaatggtaaaagcctctttttgtaca
agcttaaccgcgagcaaaaagagcgtgcccaaaagcatacggaagaagacaatttgatag
ctaggaagattgataaagcttgcaacgattccgttagaaccgcagatgataagcgcaatt
aggtagagcacggtaggtttaaatgtggcgtctctcatcggctactcgcaaatttctgta
tccacggactgtggaattctgtcgttacaaattacctggtagaacagtttttcttgctct
cgttgatcggaggtctgaccaagcatccacatagtttttgcaaccagagcttcggtagtc
atatcgtctccagagagaacgccgggcatatcttgataggttctaccaacttcatataca
cccaggtcaagaccctcttcaggaacttgtgtggtaataactacagtgcgaccagacgca
atccaatcggtgatagcttcttcgtaagagccgtcgtatgaggggatgccaccaatacca
aaggtttcaagcacaatagcgtcgtagtcattcttcagaaggtagaagatagatggatta
agctcgggggtcagtttaagcacaatgacacgtgtattaagcgtttcataggtggtaaga
ccgccatctacctgctcttgatttggaacactacgaataatcttgttgccacggatgtgg
gcaagcggtggataattcatgctcgtaaatgcattgaagctcagggtgcgctgtttatga
gcgcgggtgccggcaataacctcgttgccaaaaaccaccacaactccggcgcttctgtcg
tcaagtgcgtagagaacggagtggtagaggttaagtttggcgtcggtaaacggatttgcc
attggctgttgagagcctgtgagcacaatgggtttctcgctattttgaatcaggtaggag
agggcagcggcggtatatgccatggtatcggtgccgtgaaggataataaagccgtcgtag
gcatcgtatgactcaataatggcgtctctgatctggagccaattttgagggcgcatattg
gtgctgtcgatattcatgacttgtttgaaatcaaattcacagaggtcatgaacaagaggg
acgttggctaaaagctcttctcctgaaagtgagggagccaagcccgattcagtggaaaca
gaagcaatagttcctcctgttgccatcagtaaaagtttcttcacacgtcccccatgaact
ccaattgtgcagactttacagaaaataagtctgtatagcgctttattgtaacgggataga
tgcttttcaaggcgagaaaagcaaagtcggtgtattcttttttcggtaaacgaatctttt
agcaaggattgttgatggcagagaacaacctctttggttttggtaagaaaaagcgtccag
ctcaggttccacctactgtctcccgtaatggggagtcttctacctctccgcgtgcggtac
gaggtcgtcacgcagctgttggaagccgtgcacaggcgcagcgtaggatgacgcaagatc
gcccaacaaatcccgttaaccatgcccgtgcagatgccgcccgtgcacgtggtcgagcaa
gaactgcttacggcaatcactatggcacgctcaaccccagagatgaagctcaggcagcat
atgcggctagaagacgtcgttcttctcgcatgagactgggtcgtgtggcgctggcggtat
tgcttgcagccatcatcttgtgggtagtgtttacactggtaagttcatgtagtccaggag
gcgcttttgcgcatgctcaggcgcttgatcctaccgttaccctggctggttccgtgaagg
tcggatagccttacgggctgcgacgcgtttagcatttgtggctggcgtgtaagctctatt
ttgggctcttgcttgtagagacgcgtgagaagtccaaattcaaatcaactgaaccggtaa
taccgtcaacttgtcctgttgaggtgtattgccatatcaaaaagttaaagtttacgtctg
gctgatcaacgtattgtgccagccaaataggctcgtcaagcgagaccaggtcaaagcgat
tcaaatcaactttgttgccatacacaataacgcggtatcccgcttcttgaatagtggtgc
aaaacgcgcgcgcaatagcgttagtttctgcaggggaaaggttgtcggcgcgaccgctgt
aatcgggagaaggctccagatcaaacgcaacaggaagagcaagctttgtaactcctgctt
ctcttagctgctgcaaaacaaaagcagcttcctcacgagcttcttctacgttaatagcct
gcgagaagaagtacacacctacatcaagaccagcgctttgcgcaccctttaggttggtct
caaacagttcatctgcgcgaatgccaccctcggtggagccgcggtagccaatgcgaagca
tggcaaactgaatgttatcggcagcaacggcctcccagtcaataaacccctggtgagaag
agacgtcaacgcccgtgcgtgtgagctcttctccgtccaccacataatgcgcacgtcccg
ttgcatcataggtgaggttttcccactcataggggacttcgtttttgatgatcaggttgt
tgtcaaaagagagggagaaaagtccctggcacgattgcaacaatgccagcacaaatacaa
tggccagcgtaatgagtccccaggtaacaacaggattattctgggaattttgctcaagta
tatgcatcgcccgctgcttacgttttgaagcgtttgcagaagcaggtgtatgtttagttt
tagaacgagtcgtagagtttctcgttttcttgcttttatgtgagctcttaaaaatcactg
gtgaaagaattgtccttgttcaaaaattggctcgcaacacacgttaatgcccagcttgtg
atagatggactcgtcatcgcttggaataattgacgagaaatacgcgtcgcatccatggag
tagttgggtggcatcaacggcttttccggccaatgggttggtaattgagctgatggagag
cgcaataagcatctcgtcagcgcagaggctggtgcgagccagcttaaagttgttctcttt
tagtgcgcaaataggccttaggacctcatccgagacaataaacgtcttcttctcaatacc
aactacgtatttgagggcgttgagcaaaagcgacgctggcgcacctaaaagctccgaagt
cttgccggtaataatggtgccgtcaggcataaccatggcgcccgcaagctttcctgtctc
ttctgctttatgcaaacaagctgcatgagctggcgagaagttctggtcaacgttaacgtc
tttcatcaagagattaatctttgtgagttcacgctcacccataccagtacgctcgagttt
ctcggcagccctaaaccacctgcgtacaatctctgcctttgaagcttcctggcaaacctc
atcatcaataatgcagttgccaaccatattgacacccatatcggttggagactgatacgg
gctggtacctgcaatcttctccatcatggctttaagcacaggaaaagcctcaacgtcgcg
gttgtagttaacggtaacctttccgtgagcctcaaggtgatatggatcgatgatgttgtt
gtcgcccaagtctgctgtggctgcctcgtaggcaacgtttacagggtgcttgagcggaag
gttccaaacagggaacgtctcaaactttgcataacctgcgcggactccgcgggcgttctc
gttgtagagctgcgagaggcagacagcaagcttgcctgagccaggaccaggtgctgttac
aactaccagaggatgcgtagtctttacgtactcgtttttaccgtagccctccgccgagac
gatcaggtcaatattggaggggtagccctcaatggggtagtggcggtacacggcaatgcc
catgttttctaggcgcgcacgataggcctttgcctttggctgaccagagtactgcgtaat
gacaacgccgccaatggcaaggccgcgagcacggaagatgtccataagccttagcacgtc
atcggcataggtaacgccaatatcgcttctgcgcttaccgttttcaatgtcatttgcgtt
gatggcaaagacaacctctgcctcgtgagcaagctgctgaagcatctgagcttttgcatc
tggagcaaatccagggaggatgcgagaagcgtggttgtcgtcgagcagtttaccgccaaa
ctcaaggtagagtttgccgccaaactcactgatacgctggtgaattcgatccgcctgcat
agtgatgtacttctcgttatcaaagccgatacgcatgcgtcctcctgccaagatttactg
tagaaattgtatcatcaagcaaagacttcctatacgctataagctatacagaaaacaaat
aaacaaccaaggagttgtgtatggatagcaagttttcacaaacaccttctcgtggcgaga
agttcaaagagttggcactgagtgctttgcgtgcatttggttatggttgtcttgcagcgg
ctggaatgagtgcgcttatctttgcatttgcgtacttcaccagtggaatggacatgttta
cgggcatcgactgggtgcgccgtgttatgtacgtcatttcttctttgggaattattgctt
gcggcgttggtctgctctttagcggaaaagagtacgaggaccgtcagatgggctttacgc
gtgatattgatgacccaatcagccttaaagaaggaaagcttgatcctcgtatttcaaaaa
tcgagaccaatcacctttcttggcaggcagcaatcctttatgcctcaattggtatgtttg
tagttaccactatctttgacgaggttatgagccataccttcttgatgtaggtattctcgc
tagtacagagataacttactaggacagtggtggcttgctagtacggaggtagagcgccta
gtataaaggcagctcgcccgttaacggatcaatatcttctgcagccagtggctcaaatgc
caggcaggtaaatgttggttctccatggaactcggtaaagcccgcgtccctaataagggc
cacgacaaaaccacgagcttttccctcgacagcaagctcaagcaacgcttcttcagaatc
aacatagacacatacttttgcaacgccagcatcaaaccagttagtgattgcagaggtatc
ttcgtcagcatggtccaaatagacccaattctgatcatcggtaacacgaacctgatcaag
tcgacgctcttttgcaagtgccatcagcgtggcttcaacacatgcatggcttgcctgagc
ggcaattttaccttttcgcatcttaagatcgcgacgaataacaatcatttgttttgattt
atatgaagaacttggcatgaaaaacctttctagaaactgagtgctaagtgtaccattcac
ggctttccgatttttgtcgcaagtaaatctcgaaggatcaaaaaggctctctaaaaccaa
gagcggcgagaagaacgttgaatgttcagcttgttacatcaataagttaaataacggcac
ctgtgtagaaagttgattcttgttcatgctgctaaggttgactgaggaggtgtctatgag
agagttagttatttttgtcatgtatatctgggcttcaatatcggatatgcgaaatcgcac
tattccaaatagaatccctattttgctcgcttttttatggcctatttggcttgtggcaaa
tgaaaagcgcactgagttactgatgaatgcattatggagtgagctctttgttatatgtgt
actggttaccgtaggtatagttacaaaatttataggtcatatgtcttctctgggaggagg
agatattaaactaattctctcaacatgcctttatcttgaaataaaagagacatttgtctt
tttatttttagcaaatattttaggtgttatgttttcctttctgttctttatttggcgtaa
atttttaaagagagaagacagaaataaagaagaaattaccagttcagatagtatatttat
gtatacatttccttttgcgccatttcttggatttggtgtggcacttgcgctatttttacg
ctaaaatcgggaagtgttatatgaatttaaaaattcttctaattcccgaatatataaaaa
gttttttctgctatcaatagtttacacgttgcgttgagagattgagtacccccaacactc
aatttcattactgaatggccccgactgttcagatctctcgttatgcgaggcaacgtatgc
catggaggcaggacgactattaacgtggtcgcacacatgtcgccctgcctcatggcaacc
tttaagagcaagaagctctgcttctgatatacccattatttcaagtatttaaaagtaaat
atacagctactaagctattttcctgtggttttatacgtgccagaaaccagctgcatggat
catccaaaatcttaaaagccagatggcgtagaggtctttgttattgcataaaatcgctga
tacattattttgcatagttcaattgatttttgcatatcttttgtatagctaattaatccc
agacagaagagtcacttacgatttatttacgtaacaggtatgcaattttctttaaatttc
cgcttgtaaaacaacataacaaattgtatctgaagatattttagtgtagtatgatacggt
aacaacgcgggactatgcataaaacatacgcatgtttttaaggcatcgtttgagcagatg
gggctgtgagatggctaaggcaggtgttaccaaaaagaccgacccaggtttgggtaggac
agtagcaaggttgttacaagaaagtggcaagcgccaggtagacctgtgcgaattctcaca
ttggtcacgtgcgtatgtctcttatatttgcaccgagcgccgtaagtggccttcatttga
taaagcaaaggttatcgctgactttttctccttaagtcttgatcaactctgggttgagca
tcttaaagatcttgttgatgctggcgtggagcttacagagatgcagaagaagaatttagc
cgagggtgttaatcttccaaatcctactgttatgcatgacggaaatgacaatagagaata
ccttcaacctgttgtttcctcggggaacggttcagattacacgctcccggaaattcttgg
cgtcgaataagtatttttgactatttttattgttttcaatgccatacttgctgtatacgc
gtatgattcagcgttgttcagattgcatggggctatctgaagagtaggagatgtgcaaga
tggctggactacactgttcagactgcgcttttagctcgttcaaatttaacgaggacgccc
agatgtatcaggcgtactgctcgcgcggctatttgctggctgatccacatatccatgagc
ttttcgccatgcactttgctaagtctccagaggattttgttcccgtcaaagatccgttta
atcgcgagtatctaaggaagtcatatatctgcggagaatttattaagcgtaaggataatt
tgggttaacggtatgtcttaaaaccctgttatgcaacatagcagggttttattatgcctc
tgacgtgtttctcgtctaatcaatatcaaagaattaagtaaatatcacaaaagttgttat
gtaacgattatagatttctgcataattagttaactttctgttatatgttcctcttaaaac
aagatagtattgatttgggggaatctccttattacaaggggatttaaaacatttataaag
gagcggcagcaatgtcgaggcgaccacaaacagaaagttgtgacacacgtcacaagcttc
ttgaatccgcagagcaagagtttgctttacagggatacgataaagcttcacttcgacaga
tttgtgcacatgcaggcgttaccacgggcgctctttatttcttctttgataacaaagagg
acctctttaagaatgttttgattcctgtcactgaaggcgcaattcagattcttgaggatt
acaaagatcatctgctggtctctggcgaaagaaatcttgaagacactcctttgggtgata
aagaaacgctcgagaaattcttggaccttctgtacggcaataggtacgtggcgcagattc
ttgtgaataatcgagaaaacccacatgttgcctatttctttgaagagttgaccgaggtta
tctctgcaaccatcagagctattctttatcctaacgttgcacaggttaaaccctatgatg
agtttattattacctggcttgctcaaactgaaatgaccaccattgtcaatattcttaaaa
atgatgagactcgtgaagaggctgacggtcacattaattctgcagtgatgtttacgcaag
gtggcatcaaggctttagttgcagagcattaagtgttcatctatgcataaaaattgacaa
tatctacttatttccgttatcctcttacaaggtataaatcacccgaaggagacctttatg
aagttcaataagctcggcctcgtagcagcatccgcttctgccgttcttgcacttgctggc
tgcaatcttattccaaatcttgctgatccaggaaccactactggcggtggtcagcagcaa
cagcagcaacagcagactgcacctgatgcaaataccgcaaccaagccttcagatactcgt
gctggtgactctgactctaaggacctttataacactctgatggataagcacaacacttca
gagcaggttaccaacgttcagaagtacgttgatgatattaagaagactggcgataagact
gaggttcttatcgacaccgataagattaccgttaccgttaccggcattggtgttgacttt
gagaactccaacggctatctggttgaggttgttaacaagaccgataccaacatcttcatt
cagaccaccgacaccgctattggcaaggatgagctgagcttgtttgttaacgcagctcct
aacgcaactaccaagggctttgcattctttgacccaggtgtaaagatggatccatccgca
actgttcgtggtaccatccttgctctttatggttctgactacagcatggattccttcaac
gttatgttctaagtttcacttagttcgttgactgcaaaggctcagcttttagctgagcct
tttttgttagcgagaaacccagtcaaaagcagttaaatgagtcagtgttaagttattaga
atccgttagactatagagttgttagctattagaaaagcatatatgcactgcatataagga
gctacgatgctagatttagataaaaacacagacaggtcatataacgatcttatcttttta
aaacctctttttcacaataagatttggggcggcagaaggcttgctgaagagtatggctat
gacattcctgaaggtgcagtaggagagtgctgggcaatcagcgcacatcctaacggagac
tgtgaagttgcctctggtgcctttgaaggaaacactctttccgagctatgggtttctcat
cgagagctttttggtaatgcagagggagaccgtttcccacttctcattaaaattcttgat
gcaaaagatgatctctctgttcaggttcatccagatgatacgtacgcagcagaacacgag
aatggctctctgggaaagtctgagtgctggtatattcttgatgcaaaagagaatggtgat
attgttgtgggacaaaatgcctcctcaaaagaagagtttgcagccatggttgagcaggga
aagtggtctgaactgctcaattacgttcctatcaaggctggagatttctttaggattgat
cctggaaccgttcacgccattagaacaggcacgcttattcttgaaactcagcagagctcc
gatattacgtatcgtgtgtatgactatgatcgtttgggagacgatggcaagcctcgtgat
ttacatctggcacagagcttagaggttattgattacgctcaggaagctccaacatctgga
gaaattattgctccagaaattgatggcaaaactgaacttatgagctgcaagtatttctcg
gtagaaaaatacgagattcatgaggcaaaaactattgctcagccatggccgtttatgtgc
gtaagtgtcattgagggagaaggtatggtttgcgctgacggcggcaacggagaagagcat
aggatttgcaagggttcgcattttattgcacctgcatcttctggtagcctgcgctttacg
ggcactatgacattgattacctctcatcttcctcatacaaagtaggatgatacataagtc
gaatgcagcttaatgtgtaacatttgactcgtttcaagtagaatataaaaagttgagcct
tttatacgtttataggaggaacgtatgaataaagagatgattactcgtcgcgcttttgct
ggattggctgcaggcggtgctgccagcacgcttgctgcttgtaatagtgacgtgatgcag
gcaatcttaaaccctgattctattcttggtggagctggtcaagatcctcagaatggcggt
caaggcggtactggtgatgcaccttctcagtcagattttgtgaagcttgaagagattcca
gaccatccaacgctaaccggagatttttctaagattattactggcgtctggtgtgttgac
aatggcgttggaactaaaggtggatcaaaggaaggcaaaacctttgaccatggtggcatg
cttaatcagggctataacgatggaaccgttctttactattcattcaaagaagacggcact
ttcttcatgcataattttaaaggtgtgaagaatgatggtaagtgggaagcaaaaggaact
attgccattcaatgtacgtatgatgatggcgatagtgtgccaatgctttttgataaggac
gacaacaactatctgaagtacagtgatgccaagagtgagattacgtttaatttcaaaaaa
ctttctgacaatccagacgatacttcacagatagcttatattgaaggacaggtagtcaat
tttgctgccaccattcctggtacgtattatctctttggcttgcactatgcagatggttct
aaagaagatttgaccagtgatcagattgagtctatgaataagggttctggcggagcgtat
accttctctgctcataaggatggagctgctgcactgttctatccagacggtagcgtttct
cctattcagattgttgcagaagagccttcggcagatggtctttctttccccattcttgct
cagggcttttcagaaactgaacagatatctaagtctgttctatacactactgcggaaaat
aaaaagcttctcagtattgatgctcctggatttactcttaagtttgccctccttaatcac
cgtgaggatgattgggctaaatatgagtatccaccaaaggcagagttcccttggcaacca
gatggtaagggtggctataagctagtaactcctacttcttctggttctggcggtagctct
[truncated: 1,203,063 more chars]
