# Supplementary material for: Clinical strains isolated from early-stage colorectal cancer patients promote tumorigenesis
Source: PeerJ. 2026 Jul 14;14:e21488. doi: 10.7717/peerj.21488 (PMC13378470; doi:10.7717/peerj.21488)
Supplement: Supplemental Information 19 [file peerj-14-21488-s019.fasta]

>sequence1
ggggatttttatggagcaaaggaatgaacaatatttgaaggaagtatgggacaatctcct
tcaatatttgaatgataaccaacttgttgatggagttataattgagaatttttttagacc
atgttttttatatgcaatcacagatgaaaaagtaattattgtggcaccatctgttattca
taaacaaattatacaaagtcagaataaagaaattgaagcttcttttatcgatattttaaa
tgtagatcacaatttcatcgtagaagtacatttgaaagatgaattatcaattcataaagt
agtgaccgcaccaatatctaagattgatacaagtgatttcgtttcgctacctattcaaaa
agatcgtaattttgataattttgttgttggtgactgtaatcgagagagtcacgctgccgc
attagcttgtgcaatgagccctggtaagttctttaaccctttatttatctatggtaattc
aggtttaggaaaaacacatttgttaatgtccattgctaattatgtattaaaagaaaatcc
tacaaagaaggtttattatacggaatctctaaagtttgttgaaacagttgtaaatgcaat
tcgtaataataaaattgatgaatttaagcaatatatgtactctgttgatttattacttgt
ggatgatattcaattcttagctggtaaagaaaaatcacatgaggtattcttcacaattta
taacgaattagtgaataatcgtaagcaaatttgtattgcttctgatcgtttgccaaagga
aattaaaggtcttgaagatcgcttgattagtcgtttctccagcggtttatctgttggtat
cgattctcctgaatctgaaacatctctagcaattcttcaaatgaagattaaaactagtag
ttattccattgaagatgttgatcaagatggattaaattatattgcgtctaacttttcagg
aaatgtcagagatctagaaggtgcatggaatcgtgtattattctatgcaattcaattcca
accagatggaggatgtattcgttttgatacgattatgaatgcattaaagaatcagtcagt
tgtatctgataaaactggcttatccccaaagaagattattaaagttgttgcagattatta
tggcttaacaagacaacaagttacttcaaaaacacgtacaaagaatattgcgaatgcccg
acatatttctatctatttatgtcgtaaattacttgatatttcttatattaagattggcga
agagtttggtggtagagatcactctacaatcattagtgcatgtactaaagttgaatcaca
aattgccaaagataaagcaatgtccgcagcagtaaaagaaattgaagattacttgaaagc
ttaagttattcacaattttatccactgtaaaataacaggttacaatgatagaatagtata
gtaaataaaggctttctaagagttttccacattatccacatacttaataagaataaatac
ttaaaatactttaaatacacgggagaaaaaaatatgaatttaacaatttctaaaacagag
ttttataacaccttacagttagtatctagagctatctcaccaaattctccacagacatct
ttaagaggattaaagattgatgttaaagataactctatggttgtgactggtagtgatgcg
gatatttctattcagcacactatcacagcaaacgataagaataaattaaatatcttagaa
gaaggatttatcttaattgaatctaaatacttactagaaatcgtacgcaagattgatagc
gaagaaattcatgttgagattattgatggatcacttacaaaattctcaggtaattcagct
gtatttaaaatcaatggtatgaatccacatgattatccaacaattgatttttctaaacct
gcaaactctgttgtaatttcttctagtgttatgtcagatattattgaacaaacaacattt
gcgacttccatcaaagaaacaaaacctgtattaacaggtgttaacttccatctttctgat
aatactttatgctgtacagccactgactcttatcgtctagcgaagaagacaattccattt
acaagttctgataaatttaatgtgacaattccttctaaatctttaaatgaagtaaagtct
acaatgattggtgatgattctggagaaattcaaatctacttgaatgataagaaagcacaa
tttgtaaatgaagatatgattttacaaacaagattattagatggtggatatccagaaaca
gatcgcttaattccaaaagaatttaaatatacattagaaattaatcgtagtgatttaatt
cacgcaattgaccgtacaacatttattaagacagataatatgacgattaaccgtctacaa
tgttctactgatgagattgtattaacaaataagagccaggaaattggtgaatcccatgaa
acattagttggtacattcactggtgaacctttagatatcagtttctcaggtaattatgtc
atggaagctgctagatcaattagaggagataaattaaagattgaatttgtaggagaaatg
agaccatttattctcagtagtgaagaagatcctactatcttacaacttgttcttccagtt
agaacttataactaattaaatatagtattttaaaccaagagaaatcatttcaatcatgat
attctcttgggatttttataattttgataaaaataaaatgtaaagaagtattggcattta
gcttgagtgaaataatttagagactttgtataaatctatagcgaaaaagttgtatagatt
tcatagtcttttttatcaaaaaatgtaataattttaggattaattttttgatataaataa
tgttcataaatgcctttgtataaaggattttttgtgttttttatgatataattattttgg
ttttttttaaggtttttatgaaggagtttacgatggaaaaaatcacaacagaatacatta
ctttacagcaatttatgaaactctctggcatcgtctccactggtggtgaggcaaaactaa
aaattaaggaaatggatattgttgtgaatggtgaaaaagaaaatcgtagaggtagaaaac
tctatccaggcgacaaagtaaaaattgaaggaaagacttatgtggttttctaatgtatat
caaaaatattcaattaagaaattttagaaactatgagagtgcatatatagagtttaatcc
aagtatcaatctaattacaggcgcaaatgcccaagggaagacaaatctattagagagttt
agtttatctttcactaactcgatcacatcgtatcgttgatgataagaaattgattcgcaa
tgatgagatgtttgctggaattgattgtaaatttgtggatacagatgaaaaagatattga
agttattattcatccaaatggaaaaactctgatgattcataaaagaccacttaaaaaaag
tagtgaattcatcggtttattgaatgttgtcttattttctccggatgatcttagaatttt
cagtgatcaaccaaaagagagaagacgtgtcatgaatcaggaaattacaaaggtttctac
gaaatatttattatcgttaaatcaatttcaaatgtatttaaaagatagaaatgctttgtt
aaagagtgacaaaattgatttaaattatctagatattctagatgaacaaatgtctaaggt
ggaagcacatattatccgtgaaagaagaaagtttatagaaataattcaatctgtaatttc
taagatttatcaggaattatctggtagtcaaatcaagcttgaaattgcgtataaaacttt
tgttgaggatacagaagaactagaagaaaagattttagaaattcatagagaatcacgtca
gaaggatatggaatatcatattacaaaagttggtattcatttagatgacttgatatttaa
gatggatgatcaaaatctgatttactttgcaagtcaaggtcaaaagagaatggttatgtt
gtcatttaaattagctttactaaattacattaagttaatgacgaagaaacaaccaattct
acttttggatgatgtattaagtgaattagattatagtcaccaaaagaagttattacagat
ggtacagcgtgattttcaatgcattatcacgacaacggaaattcctgattttttgaaaca
tgcagacatgacggaatttcgtatagaaggtggaaagatttttccacttacaggaggtaa
gtaatgagcgataaattagagcaggtaactgaagtatctgaaaacagtgaacttgtatta
ggacaagagatggatatgaaagttacccacacttataacgactctgatattcaggtctta
gatggcctagaagctgtacgtaaaagaccaggtatgtatatcgcttcaacttcttcaaag
ggtttacatcaccttgtttgggaaatagttgataatggtattgatgaagctatggctgga
tatgcatcaacggttactgtaactgttgataaagacaacattattacagttgaagatgat
ggtcgtggtatgcctacgggtattcatgaaaaaacaggtaaatctacaattgagactatt
tttactgtcttacacgctggtggtaaattcggtggaggagcttataaagtgtccggtggt
ttacatggtgtaggtgcatctgttgtaaatgcgttaagtagttggttagaagtaactgtt
ttccatgatggaaaagaatactatattcgttttgaaaatggtgggcatccagtaggaact
cttgtagaaaagggaacatgtcctgcagataaacatggttcgacagttcgctttaaagct
gatccaacaatctttacggagacagttgcatatgaacatgatattttacgtgaccgttta
cgtcagctagctttcttaaataagagtatctgtttaaagtttaatgacttacgcgaagaa
gatgaagctaagcgtcattatgtatttaagtttgatggtggtttgaaacaatatactgaa
tttttaaatcgtaatcgtgatgttgtaaatcatgaaattatttatagtgaaggttatgaa
agtaatattcaggtagaagtagcttgtcaatataacgatggttataatcctaatatttat
actttctgtaataacatcaatacagctgaaggtggaacacatgaagaaggattccgtctt
gcgttaaatcgtgtcattaataagtatgctcgtgatacaggtttcttaaaggagaaggat
gataatctaacgacggatgactgtcgtgaaggtttaacagctgttatcagcgttaaacat
ccagatcctcaatatgagggacagacaaagacaaaattaggtaactctgaagtacgtaag
attgtttcagatatctttggtacacaattagagcgttatctgatggaaaatccagacgag
gcaaaggttatcttagaaaaggttgccttagcttcacaagcacgtatggcggctaagaag
gcacgtgaattaacaagaagaaagagtgctttagaagtaagtccacttcctggtaagtta
gcagattgctcatctaaggatgcgtctatctgtgaaatttatatcgtcgagggacagtca
gccggcggttccgcaaaacaaggaagagattcacactttcaggcaattctaccattaaga
ggtaagattctaaatgtagaaaaggctagacagtctcgtatttatgaaaatgcggaaatt
cgttcaatgattactgcctttggttgtggtgttagtgatgaaattgatcttgaaaaatta
cgttatcacaagattgttattatgaccgatgccgatgttgatggtgcacatattcgtaca
ttgctattaacattcttctatcgctatttacggccattattggaacagggttatatctat
attgcacaaccaccactctataaggttcaaaagggtcagacagtgcgttatgcatataca
gataatcagttagaagaagtaaaacgtgaactaggcgatcgtctcagtattcaacgttat
aagggattaggtgaaatgaatcctgaacagttgtgggaaacaacaatggatcctaagaat
cgtacattgattcgagttgcagtaggtgatgcagaagcagcagactataactttacaatg
ttgatgggtgaagaggttgaaccacgtaagaactttattgttgaaaacgcgcactttgcg
gaaaacttggatttctaagaaaggagataaattacaatggctttagatgattttatggaa
tttgacgaaagtaattttgatcctggacacattacagaaacagaattaacaaaagaaatt
cgtcgtgacttcttggagtattcgatgtcagttattgtatcacgtgcattaccagatgtg
cgtgatggcttaaagcctgtacagagaagaattctttactccatgcatgagatgaacatc
ggacctgacaaggcatatcgtaagagtgcacgtattgtcggtgatacgatgggtaaatat
cacccacacggtgactcttctatctatggtgcgttagtttatttagcacaaccatggaat
atgagaactgtattagttgatggacatggtaatttcggttcgatggatggtgatgatcca
gctgcgatgcgttataccgaagcacgtatgtctaagattgcggtagaaatgttacgtgat
cttgaaaaagatacagtggatatgattgataattatgatggtcaagaaaaagaacctaca
gttttaccatcacgttatccaaacttaattgtaaacggttcttctggtattgcggttggt
atggcaactaatgttgcccctcataacttaggagaaacaatcgatggaatttttgcggtc
atggataacccagaaattacagcgactgaactaatgagttacatgaagggacctgacttc
cctactggtgcatatatcttaggtagatcaggaatccgtcaagcgtttgaaactggtcgt
ggatcagttatcatgcgtgcaaaaacaaagattgaagaaatgccaaatggcaaatctcgt
atcgtagtatatgaactaccttatatggtaaataaagctagtttagtagagagaatcgct
actctagttagagataaggttattgaaggtattactgacttacgtgatgaatccaatatg
gatggtattcgtgttgtgattgaactacgtaaggacatccaaccagatgttatgttaaat
cagctatatcgctctacacctcttcaatcaaactttggtgtaaacaacgttgtattattc
aatggtgttcctcgccaagctagtatgattgaccttctaaagggatatattgcattccag
gatgaagttattgtacgtcgtacgcagtttgatttaaagaaagcacaagatcgtgcacat
atcttagaaggtttacgtattgcggttgataatcttgatgcgattattcatacaattcgt
gattctcgtgatcctaatgaagcgatgccacgtttgatggaaggctttggattagatgaa
attcaagcaaaggcaatcttagatatgcagtttagaagactaactggtcttgaacgtgaa
aagattgaaaatgaataccaagatctattgattaagattgcggatttccaagatattctt
tctaaccatgcaagagtattacagattattcgtgatgaattaagtgaagtgaaggcgaag
ttcaatgatccacgtcgtagtgagattattgatgcaatcgctgatgtagaagatgaagac
ttgatccctgttgaaaacattattattacgttatcttcaaatggatatattaagcgttta
acaacagatacataccatgtacaaaaccgtggtggtaagggcatcaagggtatggaactc
cataaggatgatattattgatcaatttatcagtatgtctacacacgaccacttattagta
tttacagataaaggtaaggtctatcgtatcaaaggatataacgttcctgaattcagcaga
acaagtaagggtattcctgcaatcaacctaatcagtatggagaagacagagaatattcgt
gctcttgtaccatatagtcaagaccatgattcaaagttcttattctttgttacaaaacaa
ggtattatcaaacgtactacttttgatgaatatgaaaatattaataagaacggtaaaatt
gcgattaagttaaacgaagatgatgaacttgcatttgtaagaagtacagatggtaatgcg
gaaattatcattgcaggttcaaatggtaaggccgttcgcttccttgaaaacacagttcgt
ccacttggacgtacagcacgtggtgtgaagggctttaacgttgatggtggatacgttatt
ggtctagcaacaaatcttgaaggtgaatatatcttaacaattacagaaaatggatttggt
aagaagtcatctctagctgattatcgtatgacacgccgtggtgcacgtggcgttaagacg
gttaatgttacacagaagtcaggtaagcttgtatgtatgcgcgctgtaagaggcgatgaa
gactgcatgattatgacggctggtggtattgtaatccgcatctctctaaaacaggtatct
gtatatagccgctctgcgcaaggtgtgaaggttattaatgtgaaggatgatattgtgtca
tctgtagcaatccttgaaccagaggaagattctgaagttgtagatatctctcataatgaa
gtattagatgaaggtgtatttgaagaaacaccggatgatgaagaagatagcattgataac
aatgagaaagatggaacatattctgattcagaagaataaaaataggacagagtgaataaa
tcactctgccttttttagtttgaacaaataaaaaacttccgtagcgaaatgcagaagttt
taatttaagattactttttcttagtagtcttctttgctggtttagcagctttctttgtta
ctgttgccttttttgttgttttctttgtagttactggttttgcgactgtcttcttagtaa
ctttctttgcagcaggcttagcaactgtctttttagctactggttttgcgactttcttag
ccggagtagtttttttggcagatttcttttcggtctttacggttgccttcttagttgttt
tctttgaggcagtcttttttgcattcttttccatatctgcaataattagattacataagt
aaccctttacagattctttagcttcaagccaagcgataactgttttctcaactttattat
taaagcggactgagaatgagcggtagttgtttctgttgtagttgttgttatactctaact
tttgtttgtactgcgacttttttgccatacctattctccttattattaaaacaactgagt
tgttcaatcatcataaatatatcactgttttgttacattgacaaatttatgtcaaaatga
ttaaattattttataaatacgttgatagagaatagtagtacaaaagcattttcagaaagg
taacgggtgatgtgagttgccattgtgatgtatgaatccactcttgagtgaaactaatac
tttccggttgtcccgttatcgctaatgaagtggttaaattgtttcacgtgaaacaattta
acaaaaagggtggcaccgcgttgacatcgtccctttgatggatgatgcttttttattttt
agagaagaggtaaattatgatagacattaatctaattagagagaatccagaacttgtaaa
agaaaacatcaagaagaagtttcaagatgaaaagttggtactcgttgatgaagtacaaag
catggatgcagagtatcgtgcagcgaaaacacgtggagataatcttcgtggagaaagaaa
taagatttccaagcaaattggtctctatatgagagataagaatatcgaagctgcagaaca
agcaaaacaatctgtaaaggatatggatgcggagttggaaagtttagaggttaaagaagc
taagcttgcggaagaaatcaaaaatagaatgatggtgatcccaaatatcatcgattcttc
cgttcctattggaaaagatgattctgaaaatgtagaaattcaaaaatatggagaaccatt
cgttccttcatttgaaattccatatcacacagatattttagaaaagcttgcaggtattga
tattgatagtgcaggtagaacatcgggcaatggtttctattacttacaaggtgatattgc
tagattacattcatctatcttatcttacgctagagactttatgatcaatcgaggatttac
atatttcattcctccattcatgattcatagtagtgttgtaacaggtgttatgagctttgc
ggaaatgcagaatatgatgtataaaattgaaggtgaagatctatatctcattggtacatc
agaacactctatgattgggcgttttatgggacagattttaaaagaagaagatttaccata
tgctttaacttcatatagcccatgtttccgtaaggaagttggtgcacatggaattgaaga
aagaggtctctatcgtgtacaccaatttgaaaaacaagaaatggttgtagtatgtaaacc
ggaagaatcaaaggattggtatgataagctatggcagaatagtgtagatttcttccgctc
cttagatattcctgtaagaacattggaatgctgctctggtgacttagcggatcttaaggt
aaagagttgtgatgttgaagcttggtctccacgtcagaagaaatattttgaagttggaag
ctgctctaacttaggtgatgcacaggctagaagacttggaattcgcatcaagggtgaaaa
aggcaattattttgcacatacactaaataatacagtagtagctccacctcgtatgttaat
cgcatttgttgaaaataacttaaatgaagatggatcactcaacattccagaaccactcag
accatatatgggtggacaggaaaagattgttcctccaacaaagaagaagagtttctaaaa
cacgaaggattgtttcacgtgaaacaatccttttaaaatacactcttggacaagtacgat
aaatttgctataatcatacatggcacagcatatatacattgaacctggtcagggccggaa
ggcagcagccatagatgtccctgtatcgcgtgtgccacttttattttatgaaaacacacg
aagagtatatggaactagctctagaagaagctagaaaagcagaagaaatcgatgaagtgc
ctgttggatgtgttatagtatgcgatggagaagttatttcacgtggacataatctcaaag
aacaactaaatcaagcatatgcacatgcagaaatgatggcaatcaagaaagcagcagaag
taaaagggaactggtgtctaaatgattgcgacttatatgtaacgctagaaccatgtatga
tgtgtacaggaattatcaacctttctcgtatcagaacagtatattatggtactcaagacc
caaaaggtggttgcttagagacagtaattgacttaaagaagataaatcgactcaatcatt
attcaaatatagtcagaaatatcctacaaaaagagtgtagtgaaatacttacaaattact
tccgtaaaaaacgagaaatcataaaagagaaaaaacagaaaaataaagccaatatacagt
gaattcctacatgtgaatgtaggaattttgttataatgaatatactgggagaaaagtaat
gtcaaagcaagcgttatatcaaaaatatcgttctgcaaacttcgaagaagtagtaggaca
agagtatatagttcaatcaattaagaatgcagtgcgtgaacataaagtaggccacgcata
ccttttttgtggtccaagaggtacagggaaaaccacaatggcaagacttcttgcaaaagc
agtaaactgcgaatatccagagaaggctccatgtgaagaatgcgataactgtaaagccgc
aaataatgggacacatccagatataattgagattaacgccgcgaacgaaactcacgtgga
agatatccgtgatttaattgatcgcagtaagcttgcacctatgcaaggacatcacaaagt
ttatattgtcgacgaggttcatcagttatctagtgctgcatccagtgcattactgaagac
attagaagaaccaccagaaaatgttatctttgtactagctacaacagatccacaaaagct
acttccaacaatcatttcaagatgtcagcgctttgattttacaaaattacgtaaagatca
aatcaaggatcatctattagatatcgctaagaaagaaaatatctacttagatgaggaagc
agcagagaacattgcggtgttatgcgatggtggtatgcgtgatgcgctaagtattatgga
ccaatgtgcatcctatacaagcgatcacattactgctgaagaagtggatcatatctatgg
actagcatctgttgaagaaaagataaacttaatttattcaattcatgtaggaaatttaga
agatatcctaacaagaattaagaagtatgaacaccaaggcattgactttcaaaagtttac
agatggtatgattgatattctaaaggatgttgtaatttatcattctacaaagaaagacaa
attactaaaattgatttcaaaagaacaggctgaaaaactatcagaaaccttatcgcagca
aacatgcatgcatataattgaaaagttatttgattctaaagataagtttagaattgcgac
ctcttccgcaagctgttttgaagtaatttgtttgggtctaacaatacaaccgattgcaga
aacactagtagttgaaaagcgcgtagaaattgctgctcaacaaaaagaaggtggatatgt
tgttcctacagtagagcttaaagaaccagaaaaaccagtagaacaaccacaggtgattaa
ggaagaacaaaaaccatcaaaaccagtaaagacaatagtttctacaagctcaaatgaatt
atcgattgatgagatcttaacgcttcttgtgcaatgccaaaaagcaattaaatacgaaga
tgatgagaagttcaacaagattcatagcttatttgatatggaaagcaagaagtatacagc
attattagaagagacaaggattgttgcgagtgggccagattgtgttgtattagttacaga
ttctaaagtactagcaaatcgaatgaatgaaccgaagatgaaccaagagttatatcaatt
tgtacgagaaactttaggtattgataagatgttgtatatcgctacaaatgacacaatgaa
agatgcaactcttaaatttatcgaattgaaaaaattgggtaatttgccacagccaaaatc
aattggtcgatacacaattgaaaagccacaagaagtatcaacagaagataaagtaaaagc
aatgtttaaccctgaaatattagaaatagaggaatagaaaatggatattcagaaattaat
ggaacaagctcgccagatgcaagataatctcggcaaaatcgaagaagaactaaacgccac
cgaatatgaaggtaaagctggtggaaatggcgtaaaggtagtcgtaaacggaagaaatga
agtacagtctgtggaaatcgcagatgatctcatgtcagtagacaacaaagaaatgttgca
agacttaattttaattgctgtaaatgaagcagtagagaaggcattccaagatagagaaag
caagcttggctcagccacaagtggattaaatcttccggggatgtaaagaatgtacccaaa
aagtttaaccgaactgattgaacgtttgaaattcttgccaggagtaggtgaaaagacagc
ggaaagatacgcattttctatcatggaaatgaaccttcaagaagccaaagaattcgctca
ggcaattaatgacgttcataaaaagataacccattgtaggatatgtggaaatctttcgga
gaaagaggagtgcgaaatctgtcgtgatgacagtcgtaatcaaaaacaaatcttcgtcgt
acagtctcctaaagatgttatcgcaatggaaaagacagcagaatatcgtggtacatacca
cgtattgaatggtttgatttcctcgagtaaaggaattatgccaaatgacttgaacattga
gtcattacttgcaagactacctgaggcagaagaagtgattttaggcacaaacatcacgat
tgatggtgaaacaacagcgatgtatttagataaacttattacatcacgctacccacatgt
gttagtaactcgaattgcacacggtcttccatcaggaggaatgttagattacgcagatga
aatgacacttgcacacgcattagcggatcgtcgcaggatgaaatagaaaagaggtgtttc
tatgaacatagatttaaagattgcacaagcagctgtcctagagccaattgataaaattgc
gcacaaagcaggaattccagaagagtacttggaaatgtatggcaaagaaaaagctaaagt
aaacatcaaactcatggaaacactagcagataaaccagatgggaaactggtattagtaac
tgcaatcaacccaacaaaagcaggtgaaggaaagtccacaacgacgattggattagcaga
tggattatccaaagttggcaagaatgtgatggcgtgtttacgcgagccatcattaggacc
ggtatttggtttaaagggtggtgcaacaggtggaggatatgcacaggtagttccaatgga
atctatcaatctacacttcacaggtgatatgcatgcaatcacaacagccaataacttaat
cgcagcactcttagacaattcaatcttccaaggcaatccactcaatatcgatccggcaag
agttacttggaagcgttgcttagatatgaatgatcgtacattacgtgatattacaattgc
acagaagaagaaatcaaatggagttgaaagagaagatcactttgtcattacagtagcctc
tgaagtgatggctatcttatgtctttcaaaagacctacaagattttgaaaagagaattgg
cagagcagtagttgcgtatacatatgatgatcaaccagtaactgtagatgatattcaagc
tgctggtgctgccacggttgttatgaaggaggctatcaatccaaacttagtacaaacttt
ggaacatactccaacattcattcatggtggaccgttcgcaaatattgcgcatggatgcaa
ctcagttatcgctactaagatggcacttaagctagccgattacgttgtgactgaagcggg
cttcggtgcagatttaggtgctgaaaaattcttagatattaagtgtcgcttagcagaact
agaaccttctgcagttgtagtagtcgcaacgattcgtgccctcaagatgcatggtggtat
tgaacaagaaagtcttgatcaaccaaatattgaggctatgcttgcgggtgcgaagaactt
acaaaaacatattgaaacagtgcaaagcttcaagcttccatttattgttgccatcaataa
attcgcaaaagatagtaaagaagaagtggatgtactacttgcatggtgtcacaaaaataa
ctatccagttgcggaagctgatgggtgggcaaaaggtagcaatggtatgttagatctagc
agataaagttgtagagattacagaccatgcgtgcaagtatcaaccaatctatgatgtgga
agcctccattgaaacaaagattacaaagatttgtgaaacagtttatggttcacctcatgt
agaatttagtgaacttacaaagacaaagattcaggactttattaaacatggatgggacaa
gttaccagtatgtatggcgaagacaccattatcactgagtgatgatcctaccctgaaagg
aagaccagaaaactttgtgacacatattacagacatctcagtatctgctggtgcaggatt
cgtagttgtttatacaggcaatgtactcacaatgccaggacttccaaaggtacctgcagc
agtaaatatgggtattgatgaaaatggagaaatctacggattgttctaagtgagatagaa
aggaggaatcataatgggatctattgcatatgtaacagacgagaagatgcttgcatatca
tcgcttatgccgaaatcaatcgatactattttggcgattatccaataagaagtttacaga
tttccacaaaggagatttactattcttcttcgcaagaccaaatcatggacgtaagaaagc
tttgattggctatgcacattatgattctgaaataaatctttcacttaagcagatgtggaa
tcgttatggtgattccactggatatgacacacaagatggactctacgcagcgatagaaaa
agcatctcgtggaaatataccaccgcagatgaactgtttatatctgacaaatgttgtgtt
cttcttgtcacctgtttatccagaagatgtaggtatttctatacaaaacaatcttgaaag
ttattgctatctagataaagatagtccaaagataactgccaagattttacaacaagcaca
aaaacatggcatcgacctctggagcgcaaatccaaatatccccccagaagaaatctttaa
agaagatgccacaaagcactatctagcggtcatctctcaagagattgggcaagattgtgg
aaatgaaagacaacaacgtatacttgaacgatacgcaaaacaaaaagtgaaagaatctgg
ttgggagttaattcgtggcagtaatacagagtgcatatatatgaatggaaatgagataca
aattgcgattccattcgtatcacaagttaaggaacaacctcaaaagattcgcgaatatat
aggacggctaacgatgtatcgtttgttggccaagcatcagggtttggaaggcaaaatcag
atttgaaatactttccccaaatatacctgacgaattaaaggaaatggtggaagaaataaa
caatgagtgattttgatattatcgtcatcggcggtggccatgcgggtattgaagctgcac
tggctgctgcacgattaaaaaagaatacatgtcttctcacattgaagatagaaaatattg
gtaagatgccatgcaatccatcggtaggtggaccagcaaaaggaattgtagtacgagaaa
ttgacgctttaggtggccaaatggcgattactgcagataagacagcacttcaattcaaaa
tgttaaatggggcaaagggtccgggtgtacgtgcacttcgtgtacagtcggataagcttg
catataaaaaaatgatgcaagatgtctgtttgaaacaagaaaacctcactgtcattgaag
gaatggcaagtaagctaaacgtaaccaacaacaaagtcacaggtgttacattaaaagatg
gaacagtcctaaatgccaaaattgtgattgtaacaacaggcacatacatggcaggtgtaa
atatgatttcatccgaagttacaccgggtggtccagatcttgagcctacgacaggagact
tatcagagtctttacgagagttgggtttaagaaccttccgattaaagacaggaacaccac
caagaattctacgttcttcaattgattttagtaaaacaaaactagaaccaggcacagaag
gttttttacatttctcagaattaaccacaagagaagatgtattaccatatgacaagcaag
tatcttgttatatgacatatacaaccccagaaactcatgaatatattttggaaaacctca
ataaatccagtatgtactctggtgttgtaaagggagtaggacctcgttattgtccatcca
ttgaagataaactagtacgcttccaagataaaccaagacatctattattcttagaaccag
aatcattagagttagatacaatctacctacagggattctccacatctcttccaagagata
tacaggaaaagatggtacattcgcttcctggctttgaaaacgcaattatcaagaaatatg
catacgcaattgaatacgatgcaatcgatccaattcaaatgaagccaagctttgaatcca
agcttatcgaaaatctatttacagcaggtcaagtaaacggaacatctggttatgaggaag
ctgctggacagggtttacttgcaggtattaacgcatgtatgaagctagatgggaaagaac
cactcattctagcaaggaacgaagcgtatatcggtgtattagttgatgatttaacaacca
aaggcacattagagccatatcgtttattaacatctcgtgcagagtttagattgttgttaa
gacatgataacgctgatcaaagattgattgaatatggacgtcaggttgggcttgtcagtc
aagaaagatatgatgcgtatctagcaaagatggaaaacatcaaaaagttagaacaacatc
tatcggaaacaacattcgtacaagatgaagaaaaagtacatgcatacctaacatcactcg
gatatgaaagtgatgcacatattggtattaatggtattgacttagtaagacgtccaaacg
ttacaacaaaggagcttcttgctacgattggtgaagaggttgatgaagaaatcgcaaacc
aatgcgatatcgaactaaaatatgcaggctatatcgaaaaggcaaaacgagaggccaata
agctaaaggagatggacagtatcaagcttggagtcaattttaattatgatgaagttgata
atctatcgattgaaggtagacaaaagctaatgaagtataaaccagctacgatgggacaag
catccagaatttcaggtgtgaacccagccgatatcgcagtacttgcgatagctatcaaac
aaggaaagggaagataagaaatgaaatacacagacgtagtatcaaatgtaaatgtctatg
gaatggaatctgcagttatgggttcaaaatatccaatggctgttgatttaaaaaaagtag
acggaacaattgttccacgaacacacgcacttgcgaatgctaagccgggcagtggacatg
ataacttcttaaatggaattatcgtgcagttcgacctcacatttacaaacaaggcatggg
tggaagcggaacgatatcacttcctagactttatcagttcacaatccacaatgcatcgta
tcaccaagtttaacttagatgaggtgtatatctcctatacagatccacgtattatcgaaa
tcatgaaagaaaaggttaattcctataacgaattaacacaaaagatttccgataagaaat
tagctggagaagatgtgacagaattaaatgaagaagctaaggtgaagtatcttgagattc
tgtattccaatccagcaggttttagaattacagcacgtatgacaacaaactaccgtcagc
taaagacaatttacgcacagcgcaagacacaccgtttaccagaatggcgtgcattctgcg
actgggcagagacattacctaacgcatcattcattgtaaatagcgacttaaaataaagct
tatttacaatttgtggaaaactattttatccacaaataagataaagagaccacagattgt
gcaaataaaaattctccacatttgtggataaaaaagttatcaacatattttcatctttca
caggggacgtgatggtgatagaataggtcacacagagattatgacaatacaagaactcat
agaaaaaacagcagagctacaaatttcattgtcagaaacacaagtaaaacaacttgaaca
atacgcccaacttttggttgagtggaacgagaaaatgaatctcacagccatcacagaaca
tggtgaaatattagagaaacatttctacgattccatcttgccattagggaaaggcaagat
ctttggaaaaatagcagatgttggaactggagcggggtttccaggactggtttggaaaat
cgtcaaaccagaattagatgtgtcactcattgaaccaacaggaaaacggtgcacattctt
acaagaagtaatgaatcaactgcaattagaaaacatccatgtttataacacgcgtgcaga
agaacaggtcaagacagaccgtgaacagtacgatgtggttactgctagagcagtcgcaaa
cttacgtgtcttatccgaattatgcattccactcgttaaagtgaatggattattcctagc
gatgaaaggtatgcaaggcaatgtggaagcgaaagaagcagcacatgcgaccaagatgct
tggcgtagagctagaagaaacacaggatatatctttatatacaggagatatgcgagtgaa
cttatattaccgaaaagtaagtcatacgccgcaacaatatccacgcaattacgggcaaat
aaaaaagaagcctttataagggagggttatatgccaagtattttaagtatatttgatcga
aaagataccaatcgcatcgtagatatcccaacggagaaaattgtaccatcaagatatcaa
ccaagattggtgtttgatgaagaagctttacgtgaattagcactatcaataaaggagaac
ggcttgattcaaccaattacagttcgaaagattgatgatatatacgaaattatcacagga
gaaagaagattccgtgcatgtaagatgattggttttaaagaagtgccatgttatatcatg
tctccaaatgaaaaccaagcagcacagatggcactggtggaaaatatccaacgtgaaaac
ttaactgcaattgaagaagcgaagagctacttacaaatcatgcgacaatcgggcttaacc
caagaacaggttgcccaaaaggtaggtaagtcacaatccgcagtagccaataagattcgc
ttattaaatttaccaattgagattcaggatgcggtcatggaaacaaaaattacagaacgt
cacgcacgtgcattattaactgtacctagtgataaacagaaagaagtattccatcatatc
gtcgcggctgaatttaatgtaagacaaacagaagactatatcgcaagtctagatgatatt
cctaagaagaaacataaacatcaaaagacaaagggtttctctagaagtacacagattgcg
gtaaatacaattaatcagagtattaaattgattaataaaatgggtatccaagcaaaagta
gaaacggaagacagaccgcaagaagtatgcatgatcatccgtttcccgaagaattcataa
gggagaagtattatgggaaagatcatcgcaatcgcaaaccaaaagggtggtgtggggaaa
acaacaacatccatgaatctagcatcaggcttatcatatatcggtaaaagagtactctta
gtagactttgatccacagggaaatgcgacccatggtatcggtgcacataaagtaggcttt
gataagacagtatatgatatcctaatgagagatgaaaatgtggatgatgtaaaagttacg
ctacagatgccgccactagatgtactaccatcaaccattgacttatctggtgcagatgtc
gacatggcacaatatgaaacaggtcgtgaacaactattaaagagaaaactagaagcggtt
agaaatcaatatgattacatcattattgattgtccacctgcattaggtttattgaataca
aatgcattaacagcggcagattctgtaatgattccagtacagtgtgaatactttgcgcta
gaaggattaacacagttattaagtacaattcgcttagttcagaaattatggaatccacga
ttgtctattgaaggtgtacttctaacaatgttcgatgtacgtacaaaattatctgtagaa
gtacaacaggaagtacgtaaatactttaaggaaaaagtttatcactgtttcatcccacga
aatgtgcgtttatcagaagctccatctcgtgaacaatcaatttttgagtatgatacccgt
tcggaaggtgcgcgtgcttacgcacaacttgtaaaagaagtagttacacaaaacgaaagg
atcaaacgatagaaaatggcagagaaaaaacaaaaaggcttaggacgcggtttagattct
atcttcggttcgaatgttgagcagtttcttgacgatattcaaagtagcgctaaggaagtg
cctggcagaagagaggtagaaatcgcaattgaagaaattagaccaaatccttatcagcca
agaaaagaatttgatcaaactgcgttaaatgaattagcggattccattcgaacacacgga
atctttacaccattacttgtacgcaagagcgtcagtggttatgacctaatcactggtgaa
agacgtttgcgtgcagcgaagattgccggcttagaggttgtacctgcaatttcagttgat
ttcacagaagaagaaatgatggaaattgccatcttggaaaacgtacaacgtgaagacttg
aatgcgattgaagaagctgcagcctatgactcacttgtaaagaaattaggctatacacaa
gaaaaactggcagaaagagttggtaaatctcgcgaatattgtgcaaatatcatgagactc
ttaaaacttccttctgaggtccaaaaattagtcgtagataagaaactagcaatgggacac
gttcgtccactactcggcttaaaggatgaaatggaaatgcttgatgcggctgagaagatc
atgaaggaaaagatgtcggttcgtgaagtagaagcctacgttagagatattaattcagaa
gaagtaaaaccaaacaaaacaaaaccagaaaagaaacgtgatccaattatccacgatcta
gaacaccaaatctcagtgaagcttggcacgaaggtaacaattcagaacaagaaactcaca
attcgatacacagatacagaggatttaaaccgtatcttagagatattgaattgcttagat
gaaggatagtatgtgtgaaaaactactttttcacacatacttaaaaaggaatataatgca
agtagttggaagtaacaaatgacagattatacttggaaaatatactatgcattcgttctg
attagttttgttttcttgccgttccactggcaatggacgacaggttggttgttgggatca
ttcgctgcatttattatctatagaaggacagagaatttcgcaagacaagcattaagtatg
cagtccacatctggaacatacttaaactttgctatcaattatgctttgatggctacagtg
ttagtcatcagtgcaatctttccgcaatatctcaatgttctaacatgcgcgattggcctt
tcaacaattaaattagcaattatatttcatgtggcagtcatagagagaggacggtgaaga
catgacaatacaatcggacgtatatgtaatcatcctgattacaatcgtcctagcaatcgc
tatgatattattgtcaaagaaaattaataaggtagatccattagaaaaaccaaaaggtat
cgtcgtaccaattgtactcgcaacggaagcggtatataaaacagtacgtacaaatgtagg
taagaaagtagcggataaattaacgccatatatcttagcattatggttctacatctttgt
tagtaatacaatttcgctatttggattaagttcaccgacggctaactttagtgtaactat
tacattatcattcctaacctggttgatgattcaggctgcggaattaaaatacggtggctt
taaggcctacatgcatgcattcttagaaccgatagcaccgatgttgccgatgaatatcat
tggtaagttttcaacaatgttatctatggcattacgtctattcggtaatattacttgtgg
ttctattatgatgtcccttgtatatatggggacagcaaatctatcaaatgctttagctgg
acttgttggtatccaaggaacagtatttaatttcatggcaccaataattgcaccagcact
acacatgtatttcgatttatttgcgggttttattcaaacattggtatttgtcactttgac
aatcgtacttttaggaaacgatattcctgaagaagaaaaaaattaaaaggagaaaaatta
tggaaaagggtttaatcgcaattggtgcaggtatcgcagtatttacaggtttcttaacag
gtttaggtgaaggtacagtagctgctcacgcatgtgacgctatcggtaagaatccagaag
cagaatcaaagattcgttccacaatgattttgggtatcgctttatctgaaacttgtgcta
tttacggtttgttagtttctattcttcttattttcgtatactaattgaggctttcaggta
actatggaagtcaatattgtagaacagttatttccaaatggtttgacagtgctgacccaa
ctttgtagtacactcgttttatttctggttgcaaaacattttttatgggcatctgtaaag
aaatttctagatgctagggcagataagatgcaggaagagcttgcgttaagtcaacaggca
aaagaaaaggcctttgcagatcgcaaggctgcattagagcagttgaatactgcatctaca
aaatcggaagaaatcgtaagtgctgcaattcagcaggcaaagcaagaaaagaaacatatc
cttgcacaggctgataaagaagctgccgctgtaaaacagcgagcacaagaacagatcgaa
gcagaacgcagagagatgtacgcatccatgaagaaagaaatggtcgatgtcgcattcagt
gctgccggtaagttaattggcgaacacgaaggcgaaaaagtcgatcgtcaggcaattgat
gcgttcgtaaaggaagcggttggcgatggtgaatgagatagctgaacgctatggacaagg
actgttcgagctagcaactgaaaataacacaatacgcgaaaagaaagaacaatgcgaatc
attgttaaaaatcttaagagaaaacaatgaagttgaactgtttttgcgtgcagtaaaaat
aacaaaagaagaaaagaagaactttataacaaatgtatttggtaaagttgttgatcgaga
tattttaaatctactgaaattacttgttgatcgtggaagagtcacatatatcaatgaaat
tctacgcaagtttgaaacactcgcaaatgaggaactaggtatcgtcaaagcagtcgttca
ttcagcgcgtaaattaagtcaagaagacttaaatagaattcaagaagcactcattcaaaa
gacaaagaagacagttacaattgaaaactatatcgatccacaaattatcgcaggtatcaa
agtaaccgtcggcaacaacgttacagatatcacaacaaaaacaaaaattgaacgcatgaa
gaatgcgatattgaaaggaggacaggcatgagtcaaatcagaccagaggaaattagttct
ttgatcaaagatcaaattaaaaactatgaacaaaagattcagtccgatgatgtcggctac
gttattagcgtcggcgatggaattgccatggtccagggcatcgataaagcaatgtcctca
gaacttttagaattccctcatggtgttatgggaatggtattgaacttagaagaagaccat
atcggtgccgtattactaggtcatgatactttgattcgcgaaggcgatgaagtaaaacgt
acaggtagaatcgttgaagtaccagtaggtgacgcattacttggaagagttgtaaatgcg
cttggtgaagcagtcgatggtggtgaacctatcgttagtgtaaagtcacgtccaatcgaa
agagtagcaccaggtgttatgactagaaaatctgtatatcagccattaatgacgggttta
aaggtaatcgactcaatgattccaattggtaagggtcagcgtgaattaattatcggtgat
cgtgaaacaggtaagactgcaatcgcaatcgacgcaatcatcaaccaaaaaggaaagaat
gtaaactgtatttatgtcgctatcggacaaaaggaaagtacagttgcacgtttggtacag
aagttacgtgaaagtgatgcgatggcatacacaacaatcgttaacgcaggtgcttccgca
agtgctccattacaatacattgcgccatatgcaggctgtgcaattggtgaagaatggatg
gaacagggtaaggatgtattaattgtgtacgatgacttgtcaaaacacgcagttgcgtat
cgtacaatgtccctattattaagaagaccaccaggacgtgaagcgtatccaggtgacgta
ttctacttacatagtagattacttgaaagagccgcaaagttatctgatgccttaggtggg
ggatctttgacggcacttccaattatcgaaacacaggctggagatatctcagcatatatc
ccaacaaatgttatttcgattacagatggacagattttcttgcagactgacctattcgca
gcgggtgtaagaccagccgtagactccggtctatcggtatcccgtgtaggttctaaggca
cagacgaaggcaatgaagagcgtatcttcaacactaaaattagacttagcacaataccat
gaaatgttgtcattttcacaatttggttccgatcttgatccagtcacaaagaagattttg
agccatggtgccaaattaacagagcttctcaagcaaggacaataccaaccattatccatg
acagaacaagtattatccttgtttgctgcgaagaatggttatttagaccgtgttgaaatc
gaagatatcgcaagctttgaaaagagtatccatagatacttcaaagaaaacgcaaaagat
gtatgcaatcgaatcgaaacagaagcagtcatcaatgatgaattacgttctaagattacg
gaagtgatggataaagtaatcgaacaatacgtacttgttaaaggggtaaactaagatggc
acaatccagacaggctttgcgtagcagaattaagtctgtcaactccaccaaaaagatcac
aaaagcgatggagatgattgccaacgcaaagcttctaaaacaaagaaaaaagatggaagc
taaccgtgagtatgcacaacgtttacaagatacagtcaatgatattgtcgcaaacaatca
agacgttgaaagtaagtatcttgtgcacaatcggaacccacatacaatgacgattatctt
ctgttctgatttaggcttgtgtggtggatacaaccagaatgtcttcaagctagcaagaga
atcattagatcctggtgacccaatatttttaattggaactgcaatccatcatcagctcaa
agaagcaggatttaatatcatcaatgaggaacaaatctcttcagataaaatctcatttgc
ggatctaaagaaatgtattgaaggtgctgtagaacgttatcgggcaggtgaagttggtaa
agtacaactcttatacacaagatttgtaaatacgatgacatttacgcctgagtttgatgt
gttactaccgtgtatgattccatccgtcgaaaagaaagaaaaagttggagaacatcaaga
aacactattcgaaccagatccagcgtccattttggatagcttgattccgatgatgattac
cgacgtaacttattctgattggatggaatctacaaccgcagaacaaggaagccgtcgtgt
agcgatgaaggcagcttcagataacgcagatgagttaagcacaacgttgaaactcgaata
taataaggcaagacaggccgcaattacccaggaaataacggaaattgttggtggctcaag
tgccgtatagaaagaaggtaaaacaatgagtgttacaggaaaaattgtacaggtcattgg
accggtcattgatattcgctttgacccggaacacttaccttccatcaataacgcaattaa
agtaaaaattgacgatcagacatcaatgaccgcagaagtagcacaacacataggagacga
tgttgttcgctgtattgcgatgtcatccacagatggacttgttcgtggcatggaatgtac
agatacaggggcaccaatcgaagtaccagttggtgatgaagtattaggacgtatgtttaa
tgtacttggtgagccaattgatggattaggtgaggtaagcgcaaaacacaaattaccaat
tcatagagacgctccaacatttgcacaacaacagacaaccagtgaaattctagaaacagg
tatcaaggttattgacttactctgtccttattccaagggcggtaagattggtctgttcgg
tggtgccggtgtaggtaagacagtcttgatgcaggaattaatccacaatatcgcaatcga
acatggtggacgttccgttgttgcgggtgtcggtgaacgtacgcgtgaaggtaacgacat
gtaccatgaaatggaagaatctggtgtattaaagaacacagttcttacatatggacagat
gaatgaatcaccaggtgcgagaatgcgtgtagcactatccgccctaacaatggctgaata
cttccgtgatgaagaacatcaagacgtattgttatttattgataacatcttccgtttcac
ccaggcgggttctgaagtatccgcgctacttggccgtatgccatctgcagtaggatacca
gccaacccttgcaacagaaatgggtagattacaagagagaatcacatcaacagataaggg
ttctattacatccgtacaggcaatttacgtgcctgccgatgacttaacagacccagctcc
agcgacaacattctcacacttggatgcacgtcttgtattagaccgttctatcgctgcgtt
aggtatctatccagcggttgacccattggggtcctcttcacgtatgttagatccacttgt
cattggtgatgaacattacgaggtggctcgtcaagtacagcagatcctacaaagatatcg
tgaacttcaagatattatcgcaatcttgggtatggaagaattaggcgaagaagacaagaa
gattgtcgcaagagcgcgtcgtgttcgcaacttcctatcacaaccattctccgttgcgga
acagttctcaggaattccaggtatttatgtgtcggtcgctgatacagtcagaagcttcaa
agaaattcttgaaggaaaatacgatgatttaccggaagccgcattcctaagcgttggaac
aatcgaagatgttgttaagaaggcagagtcactgaaatgagtatgattcattgtcgcatc
gtaacaccgcacggtgtatataaagagttagatacatccatcctcaacattgaaacacag
gatggacaaagaggtatcttacctgaacatatgccaattgtgacgatgctgcgaattggt
aagatgacaacagttgaatccggtaaacgaatggaatatgcggtgactggaggattattc
tactttagagataacagcgcagaaatcatggtcgatgcaatcgaaaataaagatgaaatc
gatgtcgaacgtgcaatcgctgcgaagatccgtgcagaacaacgtctacagtcaaatgat
aagaacgtcgatcaagttcgtgcagaaatcgcattgaagaaagcactaaacagattaaat
gtcaaaggataaaagaaatagatagtgaagacattcttcattatctttttttagatatgg
tatgataagtccgttgaggtaacaatatgataaaaaaatactatcagtcactaaatagtt
tattgtatggtccgttcatgaccccacttgtattcctagtattcgcactagcgttttttt
acgaaaagaagggaattcaagagttacgttatgcgatgatggtaggcacagctatcctgg
gtgttatccttgtgatgtactatacaaagaaatttaaaatatcacgtgcactaaaatcaa
ttcgcaatatcgaagaatacgagaaaggcggtgtgatagaccgtagttggattttaaacg
atcgtatgatcgcatgtataggattagacatgcatgaagaatccacaatagatattcaag
agatgaaggtagaagaaggtgcacatggtaagttgaccatctatctaacaaataaagaaa
gaaccttctcacttagctgcagagacaaaggcgaagcgagaagatttgcaggatacttac
aaaagagaaatccaaatatcaagctagaaaatattcaaccagagggtaatggtacattac
aagatttaggcgcattataggaaaactaatatacatgatgttatgtctagttattataac
aaaaaaggattaaagaataatagttaaaaacagatgcaattaatataagaaaaattgttg
gagaggaaaatattttttagatgcaaaatacaaatacattatcgaatatagttttatggt
gtaacgagaatattggatttgctactattgtactttcggttttaactttatgtgtgagta
ttataaccatcatagtatcaataagagtagcatatttgccatataaaaaaataataaaaa
tagagacaggtagttattttacaacctatggaactgcaggactacatgttacagctatta
actgcggaaatatggattttacgataagtagcatgggttttattacaaaagaaaaaaagt
taatagtaaattttcaaagcactaataagtatccatttagattaaaaaatggtgaacaga
tttctgaatattttacggatgaagttccagcaattcaaagccttaaatccaatagaagaa
tttatgcgtatgttaaggattcggagggtaaaatatatagaaaaagaatgaaaactaaat
aataaaagcaaactccaaaagttgttagataacctttggggtttgctttatatcctttta
ttatttttggagcaaatcagtttgtatatttggaatattactaacaaatttgaatactaa
agaaactatatttcaattcatctctattggaacagatacagtatcatgatgaatgttcat
aaaatatttcttatcctgtgtttggatatagtatgagtctgtgtattgtgtctgttcgtg
ttctaaagtaccttctacgtaaaccttatcgaggaaaattttcacggaatgatccccata
gatttccatgttgtaagcaccatttgtattcgaatccatcgcaagataatgcccttttcc
tatagaaattgttgcgtttaacttcatgaagagataaatactgagacaaatagacgcaaa
taagatgagtaaaaaacctgagattaaaacctttgtgctagtcttatgcatgctttcacc
tcacaattttataaaataatgataaatagtagatgtattagtatctttagtatatcgttt
tcataaaagaagtgaatatttgaagcaaacttcaaatatttacagaaatttactgattca
ataattcgacttttctacgctttcctttgacagtaaaatcttcgaaacgagataaaatat
cattctcttttgaaaggattgtgactgtcgagaagcgatcttgaatttcaagcgtaccaa
tttcatcaaatgggaatatggtacaaagtgcaccgatgatatcttttggccgtatcttat
catttcttcctgcacgaatgaggatgtgtgttacctgtgtggaaggtgcagctttctttt
gatatggaaccgataaatcgacagtgtgtgtatcttgtggtgtatatgcttgactatgca
tgcgaatatacataccaacttccgacttcatttcttccgatgtaagaagtgaaatagaga
taccttcatcaccttgatgtgcagtacgaccagaacggtgaatgaatgtttcggtatcaa
ttggaatatcataatgaatcacatgagatagttcatggatatctagtcccctagcagctg
cgtctgtcgcaaccaatacacgaatatcacctttacggaaatcactcatgattgcgatac
gcttcctctcatcaaaataaccagaaaaagcagaactgagaatatgattccgcaataaca
aatctgaaagttcaattgcggtactgcgatggtttacaaatacaatcgctgatgtgatag
gaagggagtgtagaagggatagtaaagttgttttcttatcctttgtttcaagatagtaag
aacgaatcttttcattaactgctacacttccttgtagtacttcttcaaatggagtatcaa
agtaagtttgaatcgtatcgttttttgtggcagataaacaaattgtttgaacaccatgaa
tttcttttcgtaattgctttacctcttccgattgaccagtcgaataaacctgatcagctt
catcgattacgaacagtgatagctttgaaagatcaaaggcaccctgtgtatataaatcta
ataatctaccaggagttccaataataatgtgaggatgatgacgtagtgcgttaagctgtc
tatctgaatccataccaccaatcagcgttacgatatgcaccttagtataggaagctagta
gctttgcctctaatgagatttgaattgcgagttctcttgttggagtaataattaaaacag
aagtaaaatcatcggtctcttgaacctgctcgatagcagggattaaataggatgcagttt
tcccgctacctgttttggctagcacaaataagctttttccatcttgaatcattggaataa
ctttttcctgaattggtaataaggaatgatagcccatttcattgagggcattttgtatag
aaattgatagttccatggcttaatcttagcacacaataaaaaaactgctgagttaacatg
caaggagttgataaaactagtacaataataatgggaaactggagggttagcatgtttcag
gatactatagccgcaatcgccactgctgatgcgatgggagccatctccgtcattcgtatc
tctggtagtgacgcaattcaaatcgttaccgacttaacaggcaaagattttagtgatgcc
aagggatatacaattcattacgcaaccatcaaagaaggaaatgaatctgttgatgaagta
ctcgtcagccttttccgtgcgccaaaatcatatactggtgaagatgttgtagaaatctct
tgtcatggtggcgtctatatcacaagaaaagtattgtccctgattcttggtgcaggtgca
cgtatggcacgacgtggagaatttacggaacgtgcatttcttagtggaaagatagacttg
tctcaagcagaaggtattaatgacttaatttgggcaaaggatgaaattaacgcaaagagc
gcaattcattcactaaaaggatccgtcgcaaaattaatgcgaccattggaagaggattta
acacaaatcatttctaacattgaagtaaatattgattatcctgaatatgatgatgtacat
cagttaaccgaggaagaaattctaccaaaagctgagaagtggattgatgatattcatcag
attatcgtaaccgcccaacaatccgcagtgattaaagaaggtattaataccgttatctta
ggtcgaccaaatgttggtaagtcatccttgttgaatgcgttattggaagaagataaggca
atcgttacagatgtggctggaacgacaagagaccttgtggaaggaactgtaagactaagt
ggaatcacattaaacctaatcgacactgcaggtattcgtaagagtgatgatgcgattgag
cagattgggattaccaaatccttacaagcattagaaaaagcacagcttgtcattgttgta
ctagatggttcagaagaattaaccgaagaagatcaagaactattagaaaagacaaagaat
tacaatcgtatcgttgtatacaataagaaagataaggatagtgtgcatgccggtatttct
atcagtgctatccaaaaggatattacagaactcacaaatgcgattgtagagaaatatcaa
agtgagtatatcgcagccaatagcgatacactaaataatgaaagacagataggttatgct
ttgcaggcagaacaagcaatgcgtgaagcagtaaatgcattgcatgcaggtatggagctt
gacttagtaacaatcgatttagaaaaagcgtggactgcattacgacagattactggaaag
gcaggcaaagaggatctcttagatgaaatcttctcacgcttctgtttaggaaaataagat
gagtgaattacattatgtagatacccattgtcatttgatgggagaagagtttcaagaaga
tttagaagaagttatcgcacgctgtaaagaaaaacacgtggataaattaatgattattac
attatcactagaagaaacaaaacgagcaatcgaatttgcaaagcgtgacccagaaaatta
caaggttgcggctggtatcttcccagaagatacgacaaaggtagatgagagatattggaa
tgaattttgtgagttagcgaaagacccaatggtaactgcaattggtgagattggactaga
gtaccactgggtaacagatgaagctgaccgcgctgtacagcgtgcgtactttgcaaagtt
aattgaacttgcacgagaagttaacaaacctatcttagtacattctagagatgctatgca
ggataccttcgacatcatgaagaaacatcattggaagggattattacattgtttccctgg
ttcaaaagagatggcaaaagaattcgtgaagctaggctattacattgcactcggtggtgc
attaacattcaaaaacgcaagacattcagtagatgtagtagagacaatcgatttaaacta
cttactcagtgaaacggatgcaccatatatggcaccagttccagtacgtggttcgcgtaa
tgaaccatcaaatattccatacatcgttgcgaagatggcagaaatccgaaacatttctac
tgaggagatggctgcacaaatcgatgcgaactggacaagatttctggaggaagctgatgg
atcgcatttatgagataattgttgtggaaggaagacatgatacacaacaattaaagaaat
attttgattgtgaaacaatagaaactggtggtagtagtattgatgataaagtcattgaac
agatacgctatgccgcaagtacacgaggtgtgattgtctttactgatccagatacacctg
gcaatcaaattcggcatatcattaatcaacatgtttctaactgtaagaatgcatttgtgg
agaaacgcaatgcacgtacagagaagaaggttggtattgaacatgcggataaagatactc
tatggaatgcattacagaatctcgtaaccatcaccaatgaaccaaagggtagtttaacga
tgagtgatctatttgaacttggtttaagtggcaaatctgatagtgcagaaattcgacgta
aagttggagaatattaccacgttggtgatggcaatgcgaagaccatgctttcaaggttaa
actgtattgcgattaccaaagaagaattacgagaggctatagataaatgaaaaaattgat
ttcaacaccgtctcgcacaaaagagatactagatcaatttggattacgagcgaagaaggg
atttgggcaaaacttcttagttgatccaattatcgtagaacgctgcgctgaaatgtcaca
ttgcgaaggtgcagtaattgaaattggtccaggcattggaagtctaaccgagcaactcgc
catgcatgcacaacatgtactcgcatttgagatagatgaaggtttaattccagtactaca
acataccttagaggactattccaatgtagagattatcctacaggatttcttaatgtgtga
tttagatgaagttgtacatgcattaaaagaaaaatatggaactgtatctgtatgtgcaaa
tcttccatactacattacaacaccagtattatttaagatatttgaaaatccagatatctc
ttatatcacggttatggtacaaaaggaagttggtgaccgctttgttgcaaaaccaaaaga
tcctgaatacaatgcattatcagtagaaggacaatatctattcgatattaagcgtttatt
tacagtaccagggagatcctttaatccttctcctgctgttgatagtgttatcatccaatt
tgctaggaaggataacgatgcgagcaatgaagagattcgagatttctttgaattagtacg
tgcatgtttcaaacaacgtcgcaaaaccatttacaacaatctcaaagaatatgtagatga
tggcgttaaggcaacagagattcttgagaaggcaaacattcctgtaaataaacgtgcaca
agaattaactatcgatgaattaaaacaaattcatgaggtcatgaaatgaaagagcgagca
tacgcaaagataaatctgtgtttagatgttgtaggaaaacgagaagatggctaccatgat
ctaaaaatgattatggttccaattaatttctatgatgttttagaaatggaatttgcggaa
gaaacgacactggagttgaatcgtgattacttaccaatcaatgataagaatacgattata
aaggcaattcatatcatgcaggaaaggtataatatcgaagaagaattccgttgtcgttta
gagaagcacattcctacaagagctggtcttgcgggtggtagtgcagatgcggctgccgca
atacgtatgattaatcgcatgtgtaatctacatctaacaaaagatgagatgattgcagct
ggcaaagaagttggcgcagatgtaccattctgtatcctcaatagacctgcatttgtggaa
gggattggggagaagattacaaccttctcatgtaatccagatttctacttactattaatt
aaaccacgcaagggtgtatcgactgcagaagccttccatatcgtggatgaacaagaaggt
attcatccagattgtaaggcaatgcaaaaagcacttgaatacaatgattatgacggcatt
atcgccagtttaggtaactcaatggaaaatgccgcaatgacactggtaccggaaatccga
aaggcaaaacaagacctattggaattgggctttgatggagtactgatgtcaggtagtggc
tcaaccgtctttggtatcacaagagacgtagagttattagacagctccattgatgtatta
aaaaagaagagatactttgttagaaagacaaccgtacatacacgatgaatcatgcttgca
tgaaatacaggagaaaagaaaatgaagaacgcaattattatggcaggtggtaaaggaacc
cgcatgcactcagaattaccaaaggttttacataagattttagaagtgccaatgttaggc
atggtcatcaatagtttaaagaaatccggtacagaaagaattgtatgtgttgttggctat
aaacacgaagaagttgaaacagagatggctggtaaatgtgagtttgccgtacaagaacca
cagttaggtacaggtcatgcggttatgcaggcacaacaactcgcaaatgaagaaggtatc
acgctagtcgctagtggagatacaccatgtgtgaaatcagaaacatatcagaaactatat
gatttgattggtgatgcggacatggcagtgttaaccgcaatcccagaagacaatggtgca
tatggtagagtcattcgtaacgcagatggaacagtcgaaaagattgtagagttcaaagac
gcaagcgatgcagaaaaggcagtgcgtgaaatcaatactggtacctatgccttcaacaac
caatctttatttgaaggacttaagcatttaaacaataacaatgctcaacatgaatactac
ttgacagaccttgttgatattttaaagaagctcggtaaaaaggttgttgcgattccatgt
gatgattggcaagaagtacaaggtatcaacggaaatgtagaattagcacatgccgcaaaa
tacatgcaagagagaatcaacacagagtggatgaagaagggtgttacgatctatgaccct
aatacaacatacattggaccaaatgtaacatttggaaccgatgtaattattcacccaaat
acatatctctatggagatactgttgtagaagattacgcggaaattctaccgagcacatgg
ttagaagacacaaatgtttcaaaagctgaaacagtcggaccatttatccgccgtaagggt
tgacgaatagttataaaacatctttaattaataaggatatacaacattaatatgggagaa
gaggaaaatcatggttaaggaaactgtcgtattcgctctaacatcaagcaccgatctagc
agcgtctatttgtaagcatttgggattacctttaggtaagatcaaggttgaacatttcgc
agatggtgagattttagtcgaaccacaagaatctgtcagaggtcgttctgttttcattat
tcagtcaacatgcagcccagtatcggaacgtttgatggaagttctcatctgcatcgatgc
atgtaaacgtgcaagtgctggagagattaacgttattatgccttattacggttatgctcg
tcaggatcgtaaagcaaaaccacgtcagccaattacatcaaagctagtcgctaatctatt
acaggttgcaggagctaaccgtgttgtaacatttgacttacatgctgcacagattcaagg
ctatttcgatattccaatcgatgatattacagcagtaccaatgctagcaagttatttcaa
gggtctagagattccaaaggaagaattggtggttgtttcaccagatcatggtggagttac
acgtgctagaagagtcgctgatctattagatgcgcctatcgcgattatcgacaagcgtcg
tccaaaaccaaacatggtagaagcgcaaaacatcattggtgatgttaaggataagacatg
tatcgtcattgatgatatctgtgatacagcaggatcacttgtagcaggatgcgaaatttt
gaagcgtcatggtgctaaagatatctacactggaattacacatggagtattctcgcgtga
tgcaattgcgaagattgaaaactcaccaatcacaaagatggtaattacagatacaattcc
gcttcgtgaagatcaaaaggcaaacacaacaaagattcaagtattatcaatcgctgaaat
gcttgcgaatacaattgaatcgatcgaaaatcatacacctgtatctaaggtatatgaaga
atactcattcgacagttttaaataagagatacaaaaaagatggtaatatgccatcttttc
ttgtgcttatcaacaaaaaaagaacggataaaccgttcttttgttcgtacaatgttctta
attagagctttgttacgttggaagcctgtggtccacgattagactctgtgatgtcgaagc
ttactgcagcgccttcatcaagtgtcttgaatccttcactctgaattgctgagtaatgaa
cgaaaacgtccttaccttcatcagttgtgatgaatccgtagcccttttcagcattaaacc
attttaccttgcctgttgccattgtgcctttgaatctcctattctatgatacggaagtaa
atcctgtattccctattatgatatactggcaatgttaaaaacacaagatttatttatgtt
gagcgcatgaataaaggggataggtagggttttaaacaacacaaagatacattctgtgta
tttgcaaaaacacactttcaacgtataataataccgataacagcaatgaaaagaagagta
cattttcttagaagcgtagagagtatgtggtaggtgaaaacatgcatgaaggggaaatgg
aacatgatcttggagctggtcatgcgaagagtatgacccggagacgtccgttacaacgaa
gagaggcagatgattgaatcatccgcaagacaaaggtggtaacgcgtgcaagacgtcctt
tcatttgggatgtcttttattttgaggaggtacgcaaaaatggaaaacaaaataccgtat
tacattacaaccgcaattgcatatacatcaggaaaaccacatatcggaaatgtttatgag
attgtactagcagacgcaatcgctagatttaaacgtgcggaaggctatgatgtacgtttc
caaacaggaacagacgagcatggtcaaaaggtagaagagaaggcaaaggctgcaggtaag
acaccaaaacaattcgtagatgatgtcgcagcagtcatcaaacaacagtttgatgttatg
aatacttcttatgactacttcattcgtacaacagatgaagcacacgaaagacaagtacag
aagatcttcaaaaaattctatgaccaaggtgatatctataagggatattatgaaggttta
tattgccaagaggatgaagccttctatacaaagagccagttaacagaagatggcaagtgt
cctgtttgcggtggtgaagttgtaccaatgaaggaagaagcttacttctttaagatgagt
aagtacgctgaccaattgatgaagtatatcgatgagcatccacatttcattcaaccagaa
agccgtaagaatgaaatggtaaacaacttcctaaaaccaggattacaagatctttgcgta
tcacgtacatcctttaagtggggaatcccagtagagtttgatccaaagcatgttgtatat
gtttggattgatgcattatctaactatattacaggtcttggatatgatgcggatggaaat
catggtccactatataagaaatactggccagcagatcttcatttgattggtaaggatatt
attcgtttccatacaatttattggccaatcatgttaatggcattgaaagaaccactacca
aagcaggtgtttggtcatccatggttattgattggtgattccaagatgtctaagtcacat
ggcaatgttatttacgcagatgacttagtgaaattattcggtgtagatgctgttcgtttc
atcatgttacatgaaatgccatttgcacaagatggacatgttacatatgacctgatgatt
gaacgcatcaacagtgaccttgcaaataacttagggaacctagttaaccgtacaatctcc
atgcagaataaatactttggtggagttgttgcgaatccaaatgttagtgaaccaatcgat
gatgaactgaaggcattcgctacaggcactgtgaagaaggttgttgagaagatggatgaa
ctcagagtagctgatgcaatccaagatattcttgatttattctccagatgtaataagtac
attgatgagacaacaccttgggcacttgctaaggactctgaaaagattgaacgacttgcg
actgttctctataacttattagaatcagtacgtatcgccgctgtattaatggagccattc
ttcccagagacatctaagaagattttagatgacctaaatacacaacaaagaggcttcgaa
acaatttctgaatttggtaagcttgaaactgacatccatgttgcagagaagccagaaatc
ttatttgcacgtattgatgaaaaggcaattcaatctaagattgatatgattaatgaaatc
aatgcgaaagcacgtaagaaggaaattgagaagaagccaactattacagtagaagacttc
cagaagattgacttgcgtgttggtaaggttctctcttgtgaaagacatcccgatgcggat
aagctcttcgttctaaaagtagacttaggcgatggagaagtacgtcagatcgtttctggc
ttagcacaaagctatacaccaggacaagtcattggcaagagtattgtaatgattgctaac
ctacaaccaaccgtcatccgtggtgttgaatcacagggtatgttactagctggtaaggaa
gaaaagacaatcggacttgttgaagtcaatggcttaactccaggcacaaaagttcaataa
gcacgaaacctgtattgggaatatcttgatacgggttttcttttgtttcggaatatgaaa
atcaaacatataatagatatggattaagaaaaggagaaatcttccatggtcactatccac
gaagcaaaacaatcagatataaaaagactattagaattatctttaatgtgggaaaaagaa
gatagttgttatgggtatcgagccaatacagaagatgacattcaagattgttatatccta
gcagcgtatgatgatgaactgatagcttatgtttttggcaaagaggaaattcaagataaa
caaacaagtattatagataaaaacatgcattactttgaggtacaagaaatctatgtacat
cctctttatcgcttgcgtgggataggaaagcagctcatagaacgactggaagaagaatta
cgcgaaaaagggatagagatgatgctacttagtacggccacaaaaaactggagagcaatc
ctgcacttttatattgatgaagtaggaatgaatttctggagtgcaagattatataaacgt
ctataatccacttgaattaaagcaatgtgatgtataatacaaacaaggaagtaatttatg
gaaaaatttgcaatcataacaagatttgatgaccaatcaaaacagattggtgacaaaatc
aaacaagtattactaagtcatcaatatgaatataaccaagagaatccagatacagtattt
gtggttggtggagatggaacctatatcaaagcgattcataaatacatggaactgatacca
gatgtgaagttcttaggtctacacactggaacgctaggtttttttacggattattatgat
aatgaagttgatgaattactaaagatgtacttatctgaaaaatatgaaattagcgagtat
ccactacttgtgacagaagtaaatgggaatatttaccatgcggtaaatgaaattcgtgtt
gagaatattgcacgtacacaaatcttagatgttcatctaagcgatgaatatttagagaca
ttccgtggaacaggcatgtgtgtatgtacacaacttggctctactgcatataaccgatct
ctaggtggagctgtgattcaagatggattagatttaattgagctttctgagattgcaggc
attcatcatagtaaatctcgttcactttatgcgccaatcgtattaagtaaagatacaacg
gtgaagttaagctctgaaagctttgaaaaagcaatccttggggtagactctgatgtttat
ccaattgacgatattaaagaatttgagattcgagtttgtgatcaaaagcgtgtatgcatg
atcaaaggaaagaagatttcttacttcaaaaaattaaattcactattttaacaggaggct
agtatgcaatacatgcattcatattttcagattttgaaatttccactcattgtaattgca
tttgcatgctttctatgtggtgtatcaaatttgatgcttcatcctacatatggattggtc
accatcattgcaaatgatggtgtcttcttggtaggagaattattaggaattatcgcgcgt
acaatcttaatgtatgcgccattactcattttattaagactattaacacagaagaaaaat
agttctgtaacggtaggtgcaggtctagttgggtattttgcattccatgtcgctacaatg
tttgtgccagcgccagttttaccatcatatgcatataatgcgatattcaatattggtact
gcatctccatcggttagttacttatcaggttctgcacattatccaatattaactggcatg
attggaacgattatcgtaacaatggtaacgtatgtcgcatgtagaacgaatactcatcat
gggattggacaatcatctccagtcaaacagacagatgcgttattcaaaacagttgtgtat
tgtttgttggctggcgcagtatttggtgttatttggccatactgtatcctatttattgta
cggttggtaaactatatctcttctgatttaggtagcccatttaatatgattctttatggt
atcacggatcgtttcttacaactatttcacttgaatgcactcattcgacaaccattatgg
tattcggcatctggtgggttatggacaaatattgcaggtactacagttgtgggtgatgca
aacgtgtggacagcccagttaggtgcaggaactcttacatctggtgcaggaagattgttt
gcaccatattatgtcatgaatatctttgcacttcctgcaatgatctgggggatgtacagt
atcggtacttcaaagatacaacgcacaaaagtcaagctactctgtattgtaggtacactg
atttctttaatatctggtacgactatcccactacaaattatggtgtttatggtaagtccg
ctattattcttctttcatcttggctataatgggttcttatatgggttattttcaacactg
catgtcaatcttggttatgttacaagtgatacaaatgcagtaactgcaacggtaggaaca
ctaccagaattattaagctatttaaaatatacaagtttatatcgtaacgtaatcatcatc
gtgattgttggtgtgatttccgcaattgtatactttttagccacaagactatactttcgt
catctttctacagggttaattatccgtgatgaaggtgaaaagatggtaaagcaaatcatc
aaacagattggtgggcaagagaatattaaacatgtagaagctgatgcaacgtcacttgtg
attaccgtatatgataaagaaatcgtgcatgaaaaagagttaatggatcttggctcaatt
agcatcacacacaatgaaaatgcatatacattattctatggtgcaaagtcttatttcttg
tataaaggaattatcaattcattgcgaacagtaatgtagaaaattggcgatagtaaaaaa
cacttcgatattgaagtgtttttttagacgaatactttattctttgtctaacagccagtg
gataatatttttatggatatatccctcttggctaaaatcaatggtatccatagataagac
atactttggatggttgtcggaaatctcgtgatagactttaaactctcttttacgtgtttc
ggctgttgccaacaaataacaaacttggaaatagagacgtttaccatccttttctgcaat
gaagtcgatttctttatctttcactttgccaatataaacggtatatccacgctgtaataa
ttctgtataaacaatattttctaatacacgttcaatgtctttggtattggagaaaccttt
tgcctgtctaaagccgtgatcagttaggaaatatttttcttcaacttttaaaatattttt
gccaatcgtatcgtagcgaggcaccttctttaaaataaaggcattgatacaaaaattcaa
ataatttaaaacggtatctactgagacattacgaccttcgctctttagaaaatttcgaat
atttaatgctgagaaagtatgactaatattttctgcggcgtataacagtatacgattgaa
aatatctatatcgcgaatctgattatattccaaaacatccttcaccaagacggtattata
gatatctgaaagatatttatagcttggatttggatcgagttgaaagtgcttcacagcagg
aagaccaccaatttcaataaacttagtgaagtattcttcttgtgataattgcaaatcttt
ataacaatcaataaattccttgaatgtaaatggatagatttcaaattgaacatatcttcc
cgcaagtacagtggctaggtcacttgacaacattgtggaattagagcctgtaatataaat
atcacaatcataatctgcttgtagaccattgataacttcttcccagtgatgaactacttg
gatttcatcaaagaagaaatattttttgccattattttgtttgaggaatgtttgtatatg
cttggcaaaagtttctgcatttcgaatattaagtaattccaagctttcaaaattcataaa
gattttgttttcacttggggtatcctttaaaaggacttcagaaatcattttcaatattgt
agatttaccaacacggcgcataccgatcaatattttagtgacaggcttattaataaattt
ttgaatttcatttagataactttgtcgtaaaatatactccatgcagcacctcctgtttat
atttcgattatagtcgaaatataaataattttcaatattgatttcgattatagtcgaaat
cataagaaacaattaatattatttcgattatggtcgaaacagtaaatatattacatatct
tgatgcatacccatcggtcttagaccacaaggaatgtatataactatgctataatacata
tgttttgagaggcgaatatggcagaaaattatacaccaatgatgcagcagtatcttgcag
ttaaaaaagaatatgaagacgcaatcttgttctatcgcataggcgatttctatgagatgt
tctttgatgatgcgaagattgcatcgaaagaattagatcttgtacttacaggaaagaatg
cgggtgttgaggaacgtgtgccgatgtgtggaattccacatcatgcggctgctgcgtata
tcccaagacttgtatctcgtggttttaaggttgcgatttgtgaacagacacaagatccaa
aagaagcggttggtttagttacacgagatgtgatccgtgtcattacaccaggtactgtca
tgcaagaaatctctgatgaaaaagcctctgtatatttagctgcgattactgattatggat
atgggtattctctagcaattgtagaaatgagtactggtgaaaactatgtacagaatatcg
aacataaagatgtgttattactacagactttattgcgttcgaatgtacgtgaagttgtag
tacctagtgattttaaagaaaagacactcaagagttttagagaactgcagattgtcattt
cttattgtgatgaaacacgtattaaagaggagtatctaccactaaccgaaggtattctga
aagattacgatatgcatgcatatggtcgaatgttaaactatctggaaaatacccagaaac
acatgctgggtcacttacaggtgacacgcattgagcgtgaagatgaagtattatacatgg
atttcgcgacacgtcagaatctagagctcgtacaatccttgcatgaaaatggtaaggcaa
ttacactatggtcatttttagatgtatgcaagtctgcgatgggttcaagacagctacgta
aatggattgaaaagccacttgtttcaagagaaaagattgaagcacgctttaataagacag
aatggttaattcaaaactttatgcaaagacaacagttgcgtgatagttttagtaatatct
atgacttacaaagactcattgctagatgtgcaatgaatacagcgaatgcggtagattgcc
aacgtttgacaaagacattagcagaagtgcctacaattatgcatgcattagatgaggctg
tatttgatgagaagcgtaaagttgatcctctacaggaactctatcagaagttgaaagatg
cgtttgtggataatccaccagtacagattagtgatggtggaatgtttagagatggctata
acgccgaactcgatgaagcacgcaagattcaacatagtggtagaactttcattgcggaat
tagaagctaaggaaagagaaagaaccggtatcaagactctcaaaatcggctataacaaag
tctttggctattacattgaaatctccaaagcagctgcacaagctgtacaggatgattggg
gatatatccgtcgtcaaacattaacgaataatgagcgttttatctctccagaattaaaag
agaaagaagacgcaatcttacatgcggaagaaaatgcgattcgcattgagaaacaattat
tccaaatgatattagatgaaatccgtgcatacttaccacgactgcaaaaactaagtaagt
ttttagcagaggtagatgcacaggttgccatggcagaagtatccgccaagtatggttatg
tccgtccgcaatttgatgaagaccgtcttttcattgaaaatggtaagcacccaatcttgg
atgatatgatgaagaacccaaagtatgtcgcaaactctacagatatgcataaagatcagg
atatcttactcattactggtccaaacatgggtggtaaatctacctatatgcgtcagactg
cactaatcgttatcatggcacagatgggatgttttgttccggcgaagagttgtatcatgc
ctatcttcgataagatctttacacgtattggtgcttcagatgatatcctcagtggacaat
ccacattcatggtagaaatgtcagaagcgaaccttgccttgcaggaggcaacttcttcat
ccttaatcttatttgatgagattggtagaggtacatctacctatgatggtatggcattag
cacaggcaatgattgaatatatcgcaacctgtatacatgctaagacgatgtttagtacac
actatcatgaactaactgtgatttctgataatcttccaaacgtgaaaaatatgcatgttg
tagtaaaagaaaataatgatgaagtcacattcttatataagatggcagatggtccggctg
gtcattcttatggtattaatgtcgcaagacttgcgggtttaccagacgcagtattaaatc
gggcaaaagacttacagaaggaattagaatcaaccaagagagtcgttcagcaaaactacc
agttggtagaaatgcataaggaagatccacgtacagaagctttgatggagaaattaaaac
aagttgacccagataatctttctccacgtgaagcgtgggtgatgttaagtgacctttgtg
aggaggtaaagaagtaatggaattagataagattacaatacgaggtgccaaggagaataa
cctaaagaatatttccttggaaatacctcgcaataaaatggtagtaatgacaggtctttc
aggaagtggaaagacctcacttgcctttgatacgatttacgccgaaggacaaagacgcta
cgtggaatccctttccgcatacgcaagacagttcttaggtggagttgaaaaaccaaatgt
cgagttaattgaaggattatctccagcaatttccatcgaccagaagacaacatctaacaa
tccacgatctacggttggaaccgtgacagaaatctatgactacctgcgtcttttatacgc
aagaacaggtgtaccatactgtcctaatcacaatattccaatcacagggcagaccattac
agagatggtcaatcaagtgatggacttaccagatcgtagtaagctaaccatacttgcgcc
tacggttagaaataaaaaaggaagcttcaaagatgtatttgcgaagctattgaaggatgg
ttatatccgggtacgcatcaatggtgaagtagtgatgttagaggatgaaccagaattaga
aaaaaacaaacgtcatgatattgatgtggtgattgaccgcattgtaaagactgatgagtc
tagatcacgtgtatatgattccatagaaacagcactgaatctggcagatggacatgccat
tgtactcaatggggaagaagaattggatttctccacacacttctcttgtcatatctgtgg
ctttacagtgccaaagctagagccacgtttattctcatttaatgcgccaattggtgcctg
tgataactgtcatggtttgggtattacagaagaagttgatgtggataatttaattccaga
tcgttccaagtctatccgtcaaggtggtattcgatactacaagaatattatcggtacaga
taacattgaatggcagacattctcggtcttacttaaacactataagattgatttagatac
accaatcaaagatcttaccaagaaacaactagaagtaatcctctatggtagtgatgcgcc
aattcgttataccatcacatcctctggtggcaatagttataaccgtaatgacttcatcga
aggaattaagaatatgattgaacgtcgttacgtagaaacaaccagttctatgagtaaaga
gtggtatcactcctttatggtagagtcagtatgtccaaagtgtcatggacgtagattaaa
tccagaggcactcagtgtacgtgttggagataagaatatcaacgaatttacgcaactatc
cgtaggcaaagcattggattggattaacaatttaaagcttgatgttgaaaagacaaagat
tgccgagttagtactcaaagaaattcgtaaccgcttatccttcttgaaggatgtaggtct
agaatatctatctcttgatcgtttagcaggaacactctctggtggtgaagcacaacgtat
tcgtctagcaactcaaattggttcaagactatcaggtgttttatatgtattggatgagcc
atccatcggtttacatcaacgtgacaatagtaagttaatcaagactctacaaaatatgag
agaccttggtaactcattaattatcgtagaacacgatgaagatacgatgttacattcaga
ttggattgtggatattggacctggtgcaggtatccatggtggtgaagtcatcgcaaatgg
cacaccagaagaaatcaagaattctccaaactccattacaggacaatacttatctggtag
aaaagttatttcaatgccagaaacacgtcgtaagggtagtggtaaggttgtagaactgaa
gggtgtatccgaacataacctcaaaaatatcaatgtaaaatttccactagggaagatggt
acttgtgacaggcgtatctggttctggtaagagtacattagtcaatgatgtattcatgaa
agcagtccaacaaaaccttggaaaacaaaaagcgaacccaggtaagtataagtctatcaa
gggacttgagaatatcgataagttagtacaaatcgaccaagatccaattggacgtacacc
acgttctaacccagctacatataccggagtatttgatgatatccgtgatatcttcgccaa
gacaccagaagcgagattgcgtggttatgaaaagggaagattctcctttaatgtaaaagg
tggacgttgtgaagcttgccaaggtgatggtgtaaaggttatctctatgaactttttacc
agatgtttatgtaccatgtgaagtgtgtcacggcaagagatataacgaagaaacattaca
gtgtacctataaaggtaagaatatctacgatgtattagagatgacagttgaagattcact
cgatttctttgcgaatcatccaaagattaagaataagttacagacactctctgatgtagg
tttaaattacatcaagcttggacagtcctctacaacactctctggtggtgaagcacaacg
tgtcaagctcgccagtgaattacagaaacgtccaacgggtaagactatctatatcttaga
tgaacctacaacagggctacatacagacgacgtcaatcgcttaattgctgtactagaaag
aattgtggacaacggggatacagttatcatcattgaacataatctagatgtgattaagtg
tgctgactggattattgacttaggtcctgaaggtggcgatggtggtggaacaatcgttgc
gcaaggaacacccgaagatattattaaagtcaaagaaagctggacaggtcagtatttaaa
gaaaacaattgaatggacaaaagaacatcaaaagtaaatggatgctgaggcatccatttc
atgtacaattagaactctgcgtatatcatcgcaacgatatcatatccaggaccataggca
ccaaatatgagagttgcgaagatacaggtatagatgatagaccaacgtatccatgttggt
ttttgttcgattgcgttacggatcgaaccatggaattccttatagatatccacaaggaat
atggttagggctccaacaatcacaatgatccaatcaatcatgtccaaacgtaagaatggt
aatgtgccattaaatgtggatagattgaagtttgtaaagatactgctaaacatcgtccat
ccaactgctaaagtctgggctctaaagaatagctcgccaatgataacgatgataaataac
tttataaatctaaagaggcgtaagccaatatgattatcatctatctgatatttctttaag
aaagtatcgatgggttttttcaatataatttctagaaccatgaagcagaagtaataaaga
ccatagaagatataagaccaataaggaccgtgccataaaccatttaagaaccatactgca
aatagcgcaatgaatggtccgatgaacttacctgctgccttgccaaaatgttttgtaaag
aactttgatagacggcgaattggtttggcaagtgaaatcggatagaagacatagtcacgt
aggaaagtacccaacgtgatatgccaacgacgccagaagtcagaagcgttctcagcgaag
aatggttgtctaaagttttctggtaatttaattccaaagatttccgcactacctaagcag
atatctacgatacctgagaaatccatatacaactggattgtacatagtacagcaccgata
agactaaacaatccatcttgtgtgtaggatgtaaagattttactgactgcaggatctagt
ctatctgcgataatcatcttcttcatcaaaccgaatagaattcgttgactaccaaacttc
agattttgatatgtaattggattacctgcatgaatactatctttgatttcattgaaacgt
gtaattgggccttgaatcaaggtagggaagaaatttgcgtataccgcaaaatccacaata
ctatgatcagagtgaatctttccacttgatgtgtccatcaaataggaaatcatttgtaag
gtataatagctaattccaattggagcgattaagcgtacaggtgtaaatggttgatggaag
atagcgaagatattttcgccaaagaaatttgtatactttaatacaaccaatacaccaagg
ttaattactatcgctatgaaaagagatatctttttggttttcttattcgctgtatgatca
atgactttcgcagatacatacgttattaacatggtaatcacttgatatacaaggaagaac
tttgaccatataaagaagaaagcatagtttgcgagtaatagtacaaactttctgaacttc
tgtggacaaagctgatataacataattatcatcggtaagaaggctacgaaatagagtgga
gcggagtacatcagtttattcattttgtacctccgaagagagcttgatagtctgcttccc
actgggaatacgcagaatcattacggtggtctgttaattcgtaattttcctgtaaatatt
tacccaaggcattcatgaacttaacagagccactataattaagatgatctccaccatcac
gagaatcagttaaccagttgatatttaattcttccggcctcaaattgtagtcaacatagg
ttacgttgttctgatcacaccatgcctgcaaagcattatgtttgcttgttgtccagttga
ggggatttggtgcacttaccatcaataactgtgtgccatgttgatctaatagttctttga
tttgacgcatgtattccaaggtccatgaatcaacagggtaggatgtactatccgcagtca
tataatccaatgtacctgtataaggcatagcttgattggtagcactaaagcctttccatt
tatcagcagactccggatataatagatactccttatagagttcatgataattaaagatag
gtagatacttcgctagaagaatacgtttttttctaagtgcagttagaaaaaaattcgttt
ccatgacaactagttttggtgattgatattgatacattttctttataagtgctagtgtat
caacagaccattgatagtttgtacacagattaaaggaactaacaccttgattgtgaaaaa
gtgttactggatcaaaagcagcctttccttcactgtcgcctaaaaacatgacatcgatgg
aattatctttctccatggatagatattttaactttgccatgacgtatttatattggtatc
catattcccgacccttataaaaaggaatctgaatgagcataaataaaatggatagtacga
gtgtaaaaagtacaaaatgtttgaaatgttgatggacgcgacgcattgaatcattcacct
cttctaaaaaataacccattattaattgtatgttgtattttcctttttttcgagtacttt
tatcaaatttaataggggttcttcatatagtagcctctaaaagccattgttttatggtaa
tttagtgcaagctttaatagaatctcaaccttctctaacttgttatgtggtggattcatc
ataaaagagaagagattcaggtatccttgtaattcttctcggttgaatcctagatggaca
tttagaaacttctttcataaatcacaatagtgattgagcttatttaagggatttggctag
tcatggctgtatattttgtgtaaaactaacatatctacatgattaataagtcatgttata
ataaacggtattgatggaggatgatatgtcggaaaaaacttatgagaaaaaagtaggaat
tcgtgatattgtatctttcttccagttagaacaactaacaggagatgattcttctttaga
tagatggacagttattcaggacttaaatcgtcctggttttgaacttgccggtgtgtttaa
ggatacggaacctcgtcgtatcgttatcattggtaataaagaatcagagtttattcgtac
gatgagtgaggatgaccaaagagctagattccagttcttaatggatggtcttaccccatg
tattattattacgagtggaaatgagattccaaatatacttagggaagtcgcaatatataa
caacttccctgtgttgcgcacatatctagagacttaccgtttaactgcggatttaatcac
attcttagatgaaaagttagcacctatcgatacaatgtctggtgttttgatgtctgtata
tggtctgggtgtcatgattcttggtgagagtggtatgggtaaatctgagactgctttaga
tctcattcgtgatgggcaggtgcttatctcagatgaccgtgtggatgtacagcatatcca
aaatagtatttatggacacgcaccagcaatcacaaagggtttactagaaatccgtggtat
tggtgtcatcaacgttgaaaagatgtttggtgcttctgcagtcgctgatcgtgctgaagt
aaaacttgttattcgcatggtaccatttgaaagagatgcggaatataaccgcatcggtga
tgaaacaaaacgctatacaaaaattctaggtgtccctgtaccaacaattgtgattccagt
tagtgcaggtcgtaatacctttgtcttggttgaatcagcagttagaaactttagattgca
agaggcaggttatagtggagctgccgaaatcaacgaacgattttctcgttttgtaggaaa
ggatgaataaaatgacatttttccccgatgatagaactttactgatgatagggaatttcc
gcattccaacatatctcgtagcagcgatattcgctgtaatcgtagtatttatattcttat
taaaagaaaacaagaaacatggttataaacgcattgtggcagttgaattattcttattct
gtgctgcaggtggatttatctttagccgtttattctgggtattgggtaatctatctgaat
acatgaaatatacaccatacatcttcttgattactgatggtggctatgatgcgactggtg
gtttgattggtgtagccctaggtacatgggtatatacacatgaacactatatgagttggc
gtcgtgcactagatatgactgcaccacttgcgatgttaatgattacgattactagaattg
gtcgagcaatggctgctcgtacattattgtttgtaattgcactagactttatcggtttct
taattatctggtttgaaatccaccgttaccgtgagggcagaagacgtggtgaaacagcag
ccacaacatttatgtggtttggattaatctcatttttagctactgtattcaagtgggatg
tacgtggtacacatgatgtcatcatggcaggccttagtgtagtcgttgccttacttggtt
acatttatctccatacacatccattagataagccagttatcttatttgacttagatggaa
cattgatggatagtcgtcgtatggtattgttgtgctttggatattttttcaagaagtata
gtaacatcaagaactttacaattgataaacaaagaaaggtattcatccagcctcttcgta
catccttcaaggaattcttccctgagcaggatgatgccaagttggcagaagaatatcgta
cataccaaggatcattctcatggtccaatgacgtaacactatttccacatacagaagaag
ttttacatgacttatgggaagacggatataagttgggtattgtgtcttcacgtttaacag
aatcttgtgattcatggttaagacagttcaagttatcttattttgatgtagtagttggtc
gtgaccaatatgataaggcaaaaccatctccagcaggtatcttatatgcatgcaagagat
taaaagaaggtcatgacaactgtatctatatcggtgatagtaagtcagatatcttggcag
cgaaggcagctggatgttatgcgattggtttttatccaaagcgtaacgatccaacagcag
atgaacgtgacaagttaaagcttggagaattagaatctgcaaaaccaaacgcaatcatcg
gagatttatctgaactaaaagacatcttaaaagagacacacggttggacatacgaaaagt
tataaaaatatgccaagctggatggatattctggcttggttttctttttggaatatcaaa
atataatctataataaggattaggttaatcattgttggaggaactatgagcgaacttgag
aaatatagaatattaagtgcagggaaagcatttggtgaccgtgcgaaaattgcgttggca
ctacttgatagccaaacagcctatgaagaattaaaagaagaagcagcgcaaaatatggtt
gctggaagctatagctgtgctggtggtgatccaagtgtaatacttgaaaaaatcacaatc
gaaatgatatgccgcgatactcgtaatacctggtatttacctgatgttgttaagttctgg
gatagacgttttggtagcctactagaagcgaagtttttctgttatgacgatgatgaagaa
acttggagtaaaatcctatacaaattcttcattaaattacaatggatgccaaaaagagaa
gactatagttccacaagaagttataacaatgtttggggattctttgcggaaattttagca
gtagtaaaacagaacaatcatccagaatttgataagtattatgaaattgcagttcaaaat
ggaatggattcgagtgtattagagaaaaagttaaaagaactaactgaagtaaaacagtct
ttcattgagattgaaatgaattgagttacatgcagaaaactgaataggagaatgagcgat
atatcgcattgcatagaaaggaagcgatggaaatgtttcagtacaaaaaatattttgatg
aatattgtaaagaaaacaaactttcactatcactatcttatacaatgccatgtggatatg
aaacggcatatggtacatttgatttgaacttgcaaactatctttataaataagaatctat
taaaagataaagaggagtttgaacaagcattctatctatttcatgaattacgacatgcag
tacagtatatcaatccccaatcatttaacgatattattaatgaaagcttatcgtatatca
ttatgtacgatggtacatgctataaacaggttggagataaatactataaatataaaatcg
atggcgatgaggaattcctaaagaatttgtatgtaagtcaaccatacgagatggatgcga
atgaatatgcatataagaaagtaagcgaattgatgggattttcaaaagaattagaacaac
tttatcatagctggataccaaagcgtcgaatttcaaatgaaacatatagattaatatata
aagaaattgacaagggtataaatgaataatactaccaagtcggatggatattccggcttg
gtttttcaatataaaacttaaaaattacaattaacgctaaagggcataaaggagataata
tccagagtttgttttcttatagtaaaaagttcaaagttaaactactcacatagtttatat
cgaatatactattttttgactgatataaagtagagttcatgtgagtgaaacctatgacat
gctagcatagatttgatttttggtttctactggaagaattctgaataatagattgtatta
tttagtgtaggagaagcattgtgatgaaagtcaatatttcaactatgagcataataattc
caatcgatattttttcatggcttatatcagcaaatctggaaagaaaaaccgtaaataatc
caactaatcctataatgagcagatgaattattatatttgacaaactccaaaaggaaatat
gaaatatgattaagaatactaatgaaagtaatatgtatactgaaaaatacaaaatatgaa
ttgcaaaattcgaaattctactcacatgcactatttcatccattctcagtctgcgatcaa
gggtatactggcgtaataatatatctgtcgcaactctgccaaataatgtaatcaataaca
aattagtaataaatgggaatggtaatgataattggagttctttaataaagagtccagatc
caatggtcattaaaagcaaatatccgacttttttcaagtgtagtgtatggattgtacaat
tttgaagcaagattaaaatccaattattagatagatatcctgatggtttttgagcttgat
tataaatgtgttgacctgaaaataatacaattgtgtaaagaaagagtgttgtaatagtgc
ataggtaaattagcacggctagaaacatgccaaatgtatatcccaagagatatattaaaa
gaacaatcaatccggttataaacgctgtaagagtataagcttctcttgtgatgatttgat
taaattttaaatatattgtaagtgtagaaatatttgttaatacaacagtcaatattccaa
agactatataccagaaattgtagggtatatagtaagcgccttggttgaaaatagaaaaca
ggatattattcaaaagaatactcgaaaaaaataatatcacaccaataaatacaggtatta
tcatttttgcaaacaggaatataacaggcgaaattttacatgtccaaataatttcaatcg
tcttctgtctatattcattattcatcatctcgaatatgaattcagtagaatatgcaccaa
ttaataaatagctatatggtaagaaaacagatggagagatacctgtcataaaagaatgtg
gaatatattggttcagtaaggggagaaataatatcagaattggtacaagcgagaagatac
gtttatgttttaatgtttctttcaattctttttccaagaagatatgcaatgttttcattc
catcaaccttccttcttgcatttttaaaagaactgatggtatttgagacaatagttcctc
atcatgtgtgacgagaagaatgcatttctgttttagatccatttctttaaacaaagatat
tatttcggcttttgcttcgtgatcaataccacctgtcggttcatcgaaaatatatacatt
tgcatgaacaagaattgtggcgataattgcggctttctttttcatacctaacgataaaga
agagataggttcatctcttttatcatagagatgatatttatttaataaagaataatattc
attttgaatagcattaaaactttgtttatataaagcaagtcgaaatttaatattatctgt
gattgataaatcttcatataaaccattatgatcgggcaaatatgagataatcgctttttc
ttcaaattggatacttcctctttcaggttgtaggaggcctagaattaaacgtagtaacgt
tgtttttccagaaccattctctccagtaatcgtataaattttactggataagaaagagaa
tgatagatcagcaatgataggagttccgctatatgaatatgttaaatccttgattttaat
catatgaaatctcctttggggtgaatttatctgagtcacttaaattataattagaaacag
cggattaatagaaggatttcttttatttatgtcaatttctgacggatattttcgtagatt
gtttcttctgtggattgaagtaacttttgtgtagagggttcaatacccgcaaagcgaata
gaatcgaaatcttgtgtaagttgattgagttgttttgtgatagactttgctttttgagtc
agagagtagtatgtttcaaaatcactagatttgactcttgtaacatattcattaaacacg
agtttctctaataatggtaccaataagaattgattgatatctgtaaatagggacatatct
tttgtgacatttgaatttgggaaacaagatagataatgaatgacaatgagttcgtttgaa
cttaatcccgtctctgttgagatacgttgtaataaacgttctaaaagttttgtggtgtag
tagttatgtagtatcgcatcttgtttatgatcactcagttttgcgactgggatgatttct
tctccaagtttctttgtagagaaggagatggcagagtcatctgtcgcaaagccaactaag
aaactcagaatttctgggcgtttgcgagcatattctttctcatcgtagatagatttatag
aaattatcatagtatttgatgacagatagcttcatgtctacgatgttacgaatatcgaag
cgactttgtgacacaagagaaccttctgtttttacataataataaattggtaactgtaat
ggagcgacatgttttacgtggagtagatattctaggttaaagataaaatcttcagaccag
gaaagactagcatccatcttgagatgataggtatcaatgatggattttttgtatagttta
ttccaaaggacaccatagtagtaatctgctggattttgaatcatgtagtccgcaaattca
tctcttgtaagaactttgtcagagtcaattcttcctttgtgggatgtgttttctcctacg
acacgatagaagtctgcgatgactaaatctgcctttgattcttccattgtacgtacaagt
gattttgtggcatcggttgtaatccaatcatccgcatcgaggaattgaatatactttcca
cgtgcattttgtattgcgagattacgggtgtttgatacgcctgagttttctttatggatg
acattgatacgttcatcttttgcggcgtattcatcgagaatctttccggattcgtcctta
cttccatcatccactacgattagttcatagtcacggtactcttgattcaaaatactatcg
atacagcgatgtaatacagttttattttcgccgagtggttttgcggcattatatacaggg
acaataatactaacaattggtgtgttcatacaactctcctattaacgttactattataga
tagtataataagaatggtataaaatgagaagaacagtgatgaccttcacaaaattgtgat
ggtgaaactcggatgataaaatagaaacgaggtaattggatatggaagttagtaagagaa
tcatacttgtaagtggaatgagtggtgctggtaagagtacagcgacacgcattttagagg
atatgggctatcacattatcgataactatccagttgtgctcgtggatcagttcgtggata
tgatagaggcttcaaccgacccaagatatagctatattgcgctaagtacatcggcagaag
acttcccaattttctctcgtaagttaaatggaattaatgcgtcagtcagagtactcttta
ttgatgccagtgatagcgtgctattaaatcggtacaagagtacaagacgtattcacccat
tattattgagcaatactgcaaatacccttgaagaagcgattgcggaagaaaggcagagat
ttaagcagaatctcgataataacgtaattataatcgatacatccttctcttctgaaaagg
agtttaagaagaagttggaatcttactttgcgaagaagcagataccatcattctccattt
catttatttcctttggctataagtatggcgtaccactcgatgcggatttgatgatcgatg
tacgtttcttgccaaacccattttgggatgaaaagcttcgttatttctcaggaaatgata
aagcagtatatgactatgttatggataaacctgagacacaggaatttattcaacgtttac
tagcatttacagattatgcatttgaacagtatacaaaggaaggtaagaatcattttactg
ttgcgattggatgtacaggaggacaacaccgttctgttaccatcgcaaactacttatatg
atgtatataagggaagatataactgttatttagatcaccgtgatcagaaggaatggctaa
cgcatgaagaagcataaagtcgtcatcattggtggtggacacggacagtcgctaatctgt
cgcggtgttaaaacaattcaaaatattgatttaaacgcaatcgttacggtcgctgatgat
ggtggaagtacgggacgattacgtaagaactttcatattcctgcgatgggtgatattcga
aatgtcatgattagtatggcggaaagtgaaaatatgttgagctctctgatggattatcgc
tttgatgaccctgatggaaaagaagatgatattcttggacacaatctaggaaatcttatc
ttaacagcactaacccaacagaccggttcgtttatgacagctattcaggaagtcagtcac
atcttaaatgtgaagggtaatattattcctgcaagtacagatgtaattactttatatgca
cgcatggaggatggtgtaattgtgcgtggggaagcaaatattccaaaccataatcaccat
attacacgtgtattctatcaagatgaagtgcatgcatgtagggaagcagtcgaagcgata
cagaatgcggatcttgtaatttatggaattggttctgtctatacaagtattttaccgaat
attatcattccagagattcaagaagcgttatgtagtacaaaagcggagctagtttatttc
tgtaatgcgatgacacaacctggtgaaacagatggatatacagtagaagatcacgtcgac
gcattgttatatcaccatgcgccagtcgataaagtcattgtggcatgtgatgagatacct
aagaaaatattagaacgttactccttaaatggaagtataaaggtcaatcttgtaaagcaa
aaccatccatatcagatagtaacaaaagaactactaagtttccgcaatgaatttattcac
catgatccagagaagatcaaggcagtgattcaagaattgctggaggtgaagtaatgtcat
ttgcggcagaggttaaacaagaagttgcccagaagattatggagggcaatgatatacgtg
cagagctttcagcactgattcaaatgacgtcatcactttccttatctaaccgtggtatga
ctttgttagttagcttagaaaacgcggctgtttcacgtacgatttatcgtttggtaaaag
aaagatatggcgtagaaattagcttgtttgtaaaaagaaagatgaatcttcgtaagaatc
gtatttatggtatgcgtattatgagtgctgccccaaagattctggaagatttaggtattt
atagtacacgtggtttattagataagccacttgcaaaaatcgtacagaccaacaataatg
cacgtgcatatttagcaggagcatttatggcgggtggctctatcaactcaccggagaagt
catcctatcatttggagataacggcgaccagtgaagaacatgcattatttatggtatcct
tgttggaaagatttagcattcatgcaaagattacaacacgtcgaaagaaagtaatcttgt
atgtgaagtcggctgaaaagattgcggatttcttacgtttgattgaagctgaccaggcag
tcttgaagtttgaaaatattcgtatttcgagagactttagtaattctctgcaacgtatga
ataacatggatttagccaatgaagtaaaggcagttgcggctgcgaatggacagcttgatg
atattcgtatcttagaagaaaatcagaagattaaaacgttggatcgaaagttacaggata
ttatcgcactccgtaaggcaaacccagaggcttccttaatggagctgtgtggtatctatg
aacgtcagacaggaggaattgtttctaagtcaggcatgaaacatcgctttgtgaaaattc
atgaactagcgatgagagaggtaaaacaagatgaatagaacacaactacagacggcggta
tccacaattgtattgttggttatcgtgatgttgatattccgctacctatggtggctcatc
ctattattactattaccaattgtgggatttgtgatttatgggctgatacaaaccaagaaa
tttaataagcagatggaaaatgctactgtagaagaattggatattgatcgtactttctat
cagtcatattcatctcctaagaaaaatcaaagtgatatcattgatgtcgaatatgaggaa
catacagacagagaataagactatggaaaacgtaaccactgaaatattagaaaatgattt
tacaactttacaagtgatggattggcctatggttcaaggatatttacagcgttgtaaata
tgaagaatcaaatcacaatattattaatatgattatgtggttacagacatatccgctgtt
ctactataaaagagaagagtatttattattgttaggtattcatgagggatgtttcttcat
gtatatgccactatgtgaaaaacagtatattgccgaagcaattaccaagggtaaggaaat
atttgaccattatggacatgactttacactcagttgttttacaaaagagatggtggatga
agtcattaagctttatccagaatatacagctatccatgaaagctgggcagatgattatgt
ctatgatggggaacgtttacgtacctatgctggtaagaaaatgcaaaaaaagcgcaatca
tttgaatgcgttctataaagattatgaaggtagatggtcatacgaaactcttgatgaaac
caatattgatgattgtattggatatttgaaggattggaagtcggaagatccagatgattt
cttacagagcgaaagaattggtacattccgtatcttagacttgtatgatgaactaccttg
caagggtggtttgattcgaatcgatggaaaggtacgtgcctttgcgattggatcaatgtt
atcagaccgtatgtgtcaagagaatatcgagaaggcagatggagatgtaagaggtcttta
tcagtgcatcatgaaagagatgctaagtcatgaattccctagcatcgaacttgtcaatcg
tgaagatgatacaggtcgtgagaatctaagagccgctaaactgtcctatcacccagtcaa
tattattgagaagtatcgtattaagaaaggtgttgaatcatgattacaaaagcaacgaaa
gaacaagctaccgaagtaaagaatctttggaaagtatgttttccacaagaggatgaaggc
tatatcgattactattttaagaatctatttgtgccagagaattgctttgtatacgtagaa
gagggacatgtggtctctgcaatcattcgagctccacatgcgatgatgtttaatgacaaa
gttctacgtaccagcatgattctaggtgtaggtacattacctgcatatcgcaaacgagga
tatatgaagcgcttgatggaaattgtattagatgcatgcgaacatacggaactcattact
ctaatccaggcatatgaccagaagctatatgagccatatgtcttccgcaatatctacaat
cgctctacctatcgcctaacacgtgatgatgtaaagcgtagcacaaactttggctgttca
tatgaaccaacagcgattgatttactaaaggtatactctgcatttattcgtcgatttaac
ggttactatgcaagagacctagaatactttgtaaagtataagaaagagatcaacgcacag
ggtggaaagatcgtagcctactataatggcaaagatcaaatcaggggatatgcgacgatg
ttaccaaagggagatgttctagaaattgaagagctcatctacctcgattctactgcactc
ttgaaactatgtaatgcagcactatttgaaaaggatgttgtggaattacatgtatcagaa
gcagaagacttaacgctcgtgttcccagagacgaaggttgagacatatggttctacaatg
gcaagactcaatgacgcaaagctattctcaaaactagtgggaagagatatcgccactgtt
gaacaagcatttgcgacaagtattaaaccactcaatctcaatgaatttgcataagaaggg
tgtatatccttcttttttcgtgctatataataactaaaagcacgcatgaaatggatatca
ttgaggtgattgttatggaaaaatatcattacaactttcttcgccttgcaatctatatcg
tagtcatcatacttgccgtacgtatcattccatatcttctgccaaggattccaggtcgat
cagaattctttaatgaaagaaacatcaattctatcaatcaggatgaaatcaaagaactaa
aagaagagacgtcaaacgaatatcatttgcgatttgattatgatgatgtgttaggttgta
aaactggtgaaccaccatgggattgtggtatagagaacctacaaattaaaaacatctatg
ttcaaagaaattattttgcacataagcagtatattgggaaatgttttgaatatattgtaa
attcatatcgaaataagaagggatatacctttcgattgtatgtcacgaaggaaaatctac
cgcatcaatttacaaatttacatcctgtcgattcggaaagagaagagtacaccatagggg
ggagaatcgtaacggtacagaagttatctgacgagggagataaagcactgaatttttatc
tgactagtgacgattggtatggctataaacttatgggacttatcgtttatgaaaaccaag
aaacaattgcggatagtacatcggaaattcaagagattcttgaaaagttattaaaggacc
attaaaaaattagtataaaaagtcattaaattcacatgatgcgcatttatacaaaaagtt
agaagaatttttagtgaaaatcatagcaatagcgcttacatttaaatgctcttaattgac
cgaaaacatataaaaacatataatataagtgcaacaaaaggaggtctttgaaagacaata
tgacagatgtaagagttgctattaacggttttggccgtattggccgtctagcttttagac
aaatgtttgtagctgaaggttatgaagttgttgcaatcaacgacttaacaacacctcaca
tgctagcttacttgttaaagcatgatacaacacacggtaagtgggatcatgaaatctctg
cagatgatgaaaagggaacaatcactgtagacggtaaggaaattacaatttataaggaag
ctgatgctagcaacctaccttggggtcaattagacatcgatgtagttctagaatgcacag
gcttctacacaagcaaagctaagtctgaagcacacatcaaagctggtgctaagaaggttg
ttatctctgctcctgcaggaagtgacttaccaacagtagtttacggtgtaaacgaacatg
ttctaacagctgaagacaagattatttctgctgcttcatgtacaacaaactgcttagctc
caatggctaaagcattaaatgatttatatccaatccaatctggtatcatgacaacagttc
atgcttacacaggtgatcagatgattttggatggaccacagcgtaagggtaacttacgtc
gttcccgtgctggtgcttgcaatatcgttcctaactcaacaggtgctgctaaggctatcg
gtcttgtaattcctgagttaaacggtaagttaatcggtgctgctcagcgtgttcctgttc
ctacaggttcaacaacactcttaatctctgtagttaagggtaaggatgtaactgttgatt
ctatcaacgctgcaatgaaggctgctgcttctgaaagcttcggctacaatgaagaagaaa
tcgtttcttctgacatcgttgatgaaacacatggttctatcttcgacgctacacagacaa
tggtagctaagattgatgacgacacataccaggtacagacagtttcttggtatgacaatg
agaactcatatacttctcagatggttcgtacaatcaagtacttcgctaacgttaagtaat
taacttaagcaatctaaaaatcacacttcttatgaggtgtgatttttttgatgctacaag
catggtgcgcacctaactggtagaatacggttttcttatataaaaattagaaagaaagag
tttcaaaatattaatctgagatattaatctgagaaagtggagattatataaaatatgctg
gttataagaatggatatttaacttgattgaatactaaactatgagaatattgacataatg
tgaatcagatttgatttactaaaattatggaggaacagtaaatgaaaaaacgtattgcac
tattagtatatcctgattttagtttacaagaagtaacaaacttgatgtatttctttcgat
gggcttttgatacttttactgatgttatatatacagacctgtgtcctgttaggagcgaag
aaggaattatagtgcagcctgtaaaagtgtgttctgaattttgtaaagaggattatgatt
gtttaattcttcctggatgcagtaatttaacgcagcctatacgaaataaaaaaatcaagg
agtttttagaattattcgtaaatgataatacttttattattggtgcaatttgtgctggtc
cagtattcttagcgcaagcaggtttattgaaaaataaaaaatataccgcttcgttatatg
ctgaaatgatggaattgtttaatttcgttgaagaagagaattttttgccgcaatcagtag
ttgaagatgaaaatatcatcacagctgtaggcagtgcatttaatgagttcgcagtacatg
ttgctagaaagcttggttatgactgtccggataaaatactaagtggttatatggattcgg
acgacgttaatgagtatatccatcatcttacggaagaagatttactagaatttaaaaagg
catttaaagaattcattgcttaagagtattattaatttcagattgatcatttctatttgt
catagtaaagcagttaaatcacacttcttatgagctgtgattttttacatcttcttttta
gatattgaatatatgtatcttatatcacaaaatacgcatcttagcgaaaacggcgagaca
gtatgaaatacttgcggtaatatcacagtagaaaagataccgaaaggagaatcaaagatg
aaagtgaatgtagaactatcaaaagagttttctcctccacatgtaacgatttatgcggat
gtgattacggatgaggtacaaagagttattgatttactcgactctgacgatataccactg
atagtgcagcgcgaaaatcagatgatagttttgaaagcggaagagatatgtatgatacgt
gtggagggtggagatactgttatctatacagaaaacgagaggtattattcccgaagacgt
ttgtatgagattctgaaccagatcgggactggcttcatgcaaatctctaaacagactgtt
attaatctttcttgtataaaaagtatagaaacaggctttagtgggacattattactaaag
ttaaagaatggctcttctgattatgtatcacgaaagtatttacctgatttaaaaagatat
ctagggatctaaggaggttacacatgaaaacaaagaaacacacactactatttaacgtat
tcgtatcaataggtattgctgctatgatgtttattctgactggagttattattgatagta
tcttccatggaaatattcaaatgacaaattatgcattttctaagatggctatcgcaaccg
tggtaattggatttggctttggggcacctgcagtagtttataataatgagaggttatctc
tttttacacagacaatcatccatatgggtactggttgcattgttatgacagttactgctt
atctcgtaggttggattcctatgcatcgtggaccactactgatcattgcgagtatcttag
gagagcttgccatcgcatttggaatttggtttctattctatctacaacaaaagaagcttg
ttaaacagatgaatcaacgcatctcaaaaattaataatcatgcataacataatggtctac
ttgtggtaggccattaatcttttttgattagggtgataaattatcaattacatattatga
tagtaaggtactttaaaggagatttttatgaagtggtatgagaatgcggtgttttatcat
atttatccattaggattaacagatgcaccgaaaaataatgattatcaaattacagaacat
cgtttgaatcaattaggcccttggatcaaacatatcaaagaaattggctgtaatgcgcta
tatattggaccgttatttgaatcggttggacatggatatgaaacaacggattactataag
ttagattctagacttggtgataatgaggatctaaagaagtttatacaagattgtcattat
catggtatccatgtgatttttgacggtgtatttaatcatacgggaagagatttctttgcg
tttaaggatattcaacagaatcgtgaaggctctcagtatagagattggtattgtaatgta
aatttccaggggaataatgaatacaatgatggcttctcctatgataactggggtggatat
aacttactagtaaaacttaaccagcataaccctgcagtgagacaatacctgttggatgtg
gtgaagtattgggtaagtgagtttgacgtggatggtattcgactagacgcggcggacgta
ttagactttggttttatgcatgagctacgtatgctgacgaatgatatcaagcctgacttc
tggttaatgggggaagtgattcatggcgactatagtcgttgggtaaatgatgatatgttg
cattctgttacaaactatcaactatataaggcactgtattctgggcataatgaacataac
tactttgagattgcgcacacagtgcgtcatctattagataagggaaatctaccctatcat
ctttataactttgcggataatcacgatgtggaaagaatttatacaagactccataacaaa
caagagtttgtgccattacatattttgatgtatacactaccgggtattccttctatttat
tatggaagtgagtttggcattgaaggaagaaaagagaaacattctgatgcagttttacgc
cctgctattcatttagaagactataaaaatgaggttaatgagaatggctgtaccaatatc
atcgcaagacttggtgaaattcgacagaagaatcctgtattcgcagatggcatttatcaa
gaactacgactaacaaatcgccagtatgctttctcacgtacaaatgaaataacacaagct
atcgctgtagtgaataatgatgaagcggattcatcactagagattccagcgaacggaact
tatacagaagtgctgagtggagaagttcagaatgtgaatggaaatctaaatatttatctg
cgtgcatgttcagggcaaatctggattcgaaactatgatgaaacagttgctaagaaaaag
gaagttaagattttggaaaccaaacaagctgaagtaaaagaggaaataatcaagcaggta
accgttaatcatagtaaatcctatgaagagatgagtattgaagaactacaagcatgtgta
ttagagaagcttgcgaagaatggcccagtgacagaacaaatgaaacgtgatgtcgcaaat
aacgtttattatgattcgctggtcaactgggtaaagagctttagaaattaaaatagccgc
agcataagctgcggttgtttgtatatttaggctttgcgttcatgcattagaatgagcgga
atcaataggattgcacaagaaatccaaatggttggataacccaactgtttggatatcata
ccaccaaggcctgcgccaattgcgaagattacaataataccaaagtaatgcatggattgg
tgaaggtatgttttattctttgttcgaaagaaagcggaaagtcttgcggtagcactctta
atattaccgatacacatggtactagcgtatgtgtttccatttaccttgcggaaggattgt
acttgtaaggcacaggagaatgatacaagcatatttgcgatgttgttgagactaccagga
ataaaaccaacaagtaataatgtgataatctcgataagtacgataaattgtctccagtga
agggatttcttttctttcaggcgaccttgcagttgttcagcaataaatacaccaacgata
aaagcgaagataggtaatagatagtttagactatgtgctacatttccttccatcaagttc
tgtgtcattaagactagattaccggtttgtgcgtttgcgaatacatggtctctagtatta
aaagtgtaggcatcttgtaatcctccgctaaaagcaagaaaggcagaagtaatgaatgcg
tcggacatttgttgtttgttcatagttcaccatccttaaataattcctagaaagttcaaa
tcttatattaggcttaattactcatgaatacaagtctgctagattgaaagcaaaggattc
tatgtaagagatatgcaaaggtgttatgataataatggttattattttctacacacatca
tcgatttcagctaaatttttttaaagtgggtaaggggacatgaaaaagaataatttattt
caacggtttcgctattggctagataagcgaatggcaaggggtacgggtagtatgattcgt
gctctattatttgcgactatttttatgattttgtttttggcgagtattctaattttgttt
ggagcgagtgatgaatgttcgccattacatgcaatatgggatagttttgcgaccgcaatc
aatgcagaaattccttcttctagtgatggttcactattatttgttttcattaatggaatt
gcggcaatcattggtcttttctttacgagtatcttgattggtattattacaaccggtata
gaaacaaaactacaaacccttagaaatggcaatgcggaagttttggaaaatgatcatact
gtgatacttggatggaatgatacaacatttgcgatacttgcagagattatggaatccaat
ctcaatcgaaagatgcggacagttgtggtgttggatgatgcatgtgaaaaggcggagatg
gatgatcaagtccgtacttttattgccgagaaagataaagagcgtgaaagaatagcaaag
aagaagcatgaagtatttattccgtacgcaaagcatacacaaattttatgccgttatgga
acgacagcacattatagtaatttagaaaactgtaacatccaaaactgtaagtctattatt
gtgaatgaagatgacgatgatgaaacaatcaaagtcattcttgcatgtagtgggattatt
aatgatttgcgcatgagtggagtaaagggaaaaaggcttccgtatattactgcggtaatt
cacgataaaaagaatatgaatgccgcaagacttgcgggtggtaaagacttggaagtaatt
tgttatcaggaactaatgtcacgtatcatggcaaactctagtagaactgcagggttatcg
catgtattcactaccttatttaactatgaaggaagtgacatctactatgtagataagaat
gcaataaaactatccggtaaaagagttattgcctctgatggtagtaagaagcatatgaat
gatttaacactctatgagttaaatcagtatttaaccaatgcgactatcatcggtggctcg
cgtggtaagattaataataaggttgagcagggaagactcaatgacaatcgctgggaagaa
atggaatcatgtctgttaccaacgatgaagagtaaattggtcaaagatgtagatcacttc
tatgtattacagatggatgatactccgatcgaagttacaaaaaatacatgtacgatttct
tgtaaagaagttaaaaagaaaagcttcagtccccatacaaggcctgatgcgattcttgga
gtgagcacattactaatacaagtattaaaggaacttgaaacattcttgcgtgaagatacg
cctgtgtatattcttgaaacacaggagaaattagacacatatctagcagacgaagatata
caggaggaaatccagaaggttacaaacgtccgtttagtgtgggttcctttggatattgat
cattataatagtctatacgaatttatgagtgcaccagaacatagggaaattcgtagtgca
attattctttcagataatcttttcgttgatgagaatttgtccaaacaagaacagaaagaa
gttgcagatagccttacaatctctcgtttattatccttgcgaaagatacaggccgattta
atgccggaactatttattacttgtgaaatgaattatgacgaaaacaagaatctagcagaa
cgtacaggttcggaggattatattgtaggtagtaatgtagctgcttctgtcatgacgcag
atttctcaagcaagagaattacatcgtatcttctatgagattctagattggagtgggtca
gaaatctacttacacaaagcatttaaatatctaggctttgagaaccagaagaatgtgagt
gagaagattgatcttccaacgctagctgctaaactggcacagcagaatgcagtatttatc
ggctattgcaaatatggtcaaaacaataaatatcaaaaaccaaaattgaatcctccaaaa
tggaatcaagatagtacagctgcagaagtaaccttcggcaatcgtgactatatcatcaca
atcgcaaatcaaaatgagtagtatcttttaatattggtttagcattcactaaccctttgg
tcagagtatattgaaaactatacttgtaaccattaaaatagaaaggcaggaggtcaatac
gaatgctaaataaatttccagaaaaattaacacttcttcgaaagcattacggtctttcac
agggtgatgtcgcaacaaaaatcaatgtgaaatttaccgattatatgaactgggaaaatg
gcaacagtatcccatcaatatcaaatattcgtaagttatcagtattgtttggtgttccgg
ttgaatcatttattgataatcgaaaggtagttgaattacctgaggtaaaggtagtgccac
aagtacagccacagcctcaacaaccaacaacagaacaaaagccagatgaaactgttaagg
ctgatacagtccatacgcagagagtgaattctgttaagaacgacttgggtagtacacgtg
taatggatgcaggtaaaattaagacagccgcaaaggttgcagaaccaaaggaacctaaga
aagaggtcagccaaaagaagcgcaagaagatttcttatgcgattatggcaggatgcttag
ttgcggtagtggtagttattgcaattattcttcgttttacaacaggtggtaagtcaggct
ttacggtagaagcttctgaattaaaccgcattgcggaaggcgatacatatacattattta
tcaacaagaataactctttagaagtctatggtgatttccaatataagaatgaatttcagg
atgttgtacaggtaagtgcttatggaagtcatgcggttggcctcaagaaggatggtacag
tcgtaacaactgataagaatgaggaagttgcgaagtggaagaatattaaggctatcgctg
ctggtaaagaccacactgttggtttaacaaatgatggtaaggttgtttgtgcaggtagcg
agcttgcatgtcaggtaagtgattggtcagatgtagatagtatttacgctgatgatgatg
ccacatttgcgattataaatggacaggtgaaagtatctggtaactctgcaaacttcagtt
cgattagcgatgcgaagaagttggctgttggagagtcacaagtacttgtattaaagaaag
atggcagtgtatctgctgtatccctaaagggaagcagtacaagtgatgtgtctagctgga
ctaagatttcatcaatcgcagttggtaaaaactatgtggttggtgtgcatgaagatggca
cagttagtgttgtttcggatgataaagatttaaaggaagctgttggagcttggacagatg
tgaaatacatcgcagcgtatgatgatacactcgttgccttcaaccgttctggtaagatgt
atggttatggtgataactccagtagccaatatgaaaattcattcaagacagacgcaaagc
aactatcacaagtgaagaatattacatttacagtcacaacagcgaatgtaaatatcgctt
gggatccggttgaaaatgcggattactatgaattaacagttaatacgaatccaattacag
aacataagaatattatttccaatagtgatagtatcgcatcctcatccttaaaggatggag
agacatacgttgtaacaatcacagcacattccaagaaggaagataaatataagacaagtg
agaagacttctattaactttgcctataatgcaaagacagtacagctcaactcaccaacag
atattactgcgactggcttgcagaatgcatggcactttgcatggtcaccagtagagaatg
cggataagtataacatctcaatcgatggaacagttgcggcatcaaatgtagaaggaacat
ccattacaattgatggtatctcatttgcggaaggttccgaacatgagattagtattacag
ctttatcatctaaccctgcatacacagaaagtgtaccaacgaaggcaaagatgaagtata
ctatcagcaaaggtaaaatcaagatcaattttgaaaaaccggatggtagtagtgctggtt
ctaagacatatgaattaaatgttggttcatactatgctcaaaacatcatcaaacctagtg
atattccaagtggattcaaactggcagatgagcagactgcagcagaagttatgaatggtc
agacaacagaagtaacggtcagactacaggcaaactaaggcaaggagaaatacatggaca
gactttggtattacacaaaacgaggtagcacagaaaaatttggcccatttacagacgctg
aattagtgcagttcatcaaacaagaaattctttgcaaggatgactatatctggatgcctg
atttgaagaattggttggaaatatcaaattcaatctatgcaatctatttaccagcttcag
atacaacagtagaaatataaagaaaagaatgtatttgtagggaagcctataaatacattc
ttttatacatgcattattttctgcgaatgctatgaagtgtagttgttccgatgattgtac
caagactaagtgccacaagagataacccacaatcaaatgcctgtatttctgctagtctga
tattacctgttacaatagatgcaaccatgtagtgaaacatgtctccaggaataagtggaa
taatggatggatagataaagtaagcagaaggaacttgaagcttacgtgacataaattctc
catagagtgaagccgcaagcgcagaaatcaaagtaatcacaaaatgattctgcacaaaac
tggagagtgtaacatttacaagacgtaccaagaatccaccaagacctgcatacaataact
tgtcttttccgtgaataccgaacgttacgctgaagcctaatgaagcagtaaaggataata
gtaaaaccaaaatagtatttaccatgcacctgcacctcccattaggataacagcgaagta
cataccagctgctagagacgcactctctaagaatacatttaatagttgtaaaataccgtt
aaactcatgtccacaaattaagttgcggaatgcattgacgagagggatacctgggatcat
gagtaaactgatagaaatcaaagtccactgtgtatccgcaatcaatcctactttaactaa
aaagaaggatagaaccgtacccaagaacatactaacgatattgttgataatcttatctgt
acgtagtcttgaaagagcacgattgatccagaataagcagaatgatacaagtgcagtcgc
aatcatatcactaggcttaccaccgagaataaagcatacgctggtaatcgctaatacctg
acataacacagttgttatgagcttatacttctttgtgttttcaacttggtctagtatatt
ctgtaactgttcagtaggaattgggtggttggctacctgatgcataatgttatttaaaac
acgtaagttttctagattgattgatattccagaaatatctaattgttttgtgtatgtatt
tccatccgtaccgcggaaacatatactaacgtattgatgcgtcataacggtactgagttc
agttaactgatacgcttcagcattcttttcaatggcatattctacatgttcaagggttga
accattggcaagtaatgcttgggctagttttgccagataatttaatacctgttccatttc
taaatgtgtgttcatcattttctccctgtttggatactagtatatatttatattttgatc
gatgacaagtgaaagcttagagatagtaatttcatgtttatcggtagaataatgctatag
taaaacagggtgatgaaatgaaagaaaaagtaggtttagtttactcgatagcacaggata
acccatgggtaacaagctgtacagtttcaaaagaagtgatgaagaatgttagttattatt
ccttagcagagaatacggatatcagtgcagaaatctacccatattacaaattgatctatg
ttcatacgggacgagcaattatctatacaaatgacgatgagaaaatagttaatgtcggtg
gagcaatcattgtgaaaaccaatattccagtaggaatcaaaacagatcaaggaactattt
atacggaaatcatgataggagaaaatagtatgatgaataacgcaataaaaccaggtgaag
tatttggattaaaggatttagtaccataccaagatggtaagattgtaaacatggatgttg
cacacaacgaaaagatgaagtttgttgtgatggcattcgatgcaggaacaggcttatctg
agcacgcagctccaggagaagcgctagtatttgctttagatggtagtgctacaattatct
atgaaggtgtagcacatgaaattcatgcaggtgaacagttctgttttgcaaagggtggat
tacacgcagtaaccgcaacagaaaagttcaagatggttttactattaactttataagaaa
gataaaatgtctcaatgatgaggcatttttatttaggtaaaaagaaaactgtactttcta
ttatagaaaaacagaaagtgcagtgagaaagaaacctacaaatataaaccaacctaatat
atatccttttaaataatgcttgcataacgcaacatattcacgaatcattgcgctaggcca
gaagtagaatgcgataggagcaccgataccgattgctggaatatctaatgagcgacaaag
cagaagtgcacgatagacatggaagttggaagtaactactgcaatacgcattcgaccgcc
tctgcgcttgatgatttcatacgaattacgcatattttggaatgtattaacactcttatc
ttccataataatttgatgatttttaatccctttatcgattagatatgtacgcatggcttc
ggcttcagatactttttcatcagagccttggccaccagaaacaacgatataacaggatga
tacggatttattaaatacgcgaatcgctttatcgagacgattggcaagaagcttcgttgg
tcttaatccatcgattaagccagcacctaggacaacaacgtagtcaaaatcaacatgtcg
aggaagtagctggataaacatggaatagaacatgaatgctacaaatacaagtgagatata
taagacactgaatccaaaccccattttaagcatagtagagaaatcttgtattaaatgagt
cgagtgatccataagattgtttgtggcagtaatcaaagatgtaaataaataaaattcacc
agcaagaataaagatgccaaacgctatggatagaaaacttgtaatatggaatccttcttt
tagaagcatctgtacactattcaccatcaataagaatggaatgatgaatatcaagaacat
aaatgtagtaataaatataattgagtatattgttgcaattttaaaggcagctgaatattt
tactgaccagacaaagagtgccatcaataatattaataggaacacggcatttcgaaagcg
tctagaatccttgaagaaggagtataagaatatcgcaagcgtgactatcaccataaattc
tgatgaaaggatataattcatgagtttaaacatgggaaaataatatcataaaatgttcat
tatgaggaaattgtcaggaataaatataagtatttatgaaacaatatttcgaagactaca
agaaaaataaataggatttaattagatatgccagtattgtacttttaaggtttctagaag
tacgctataatcaaataaaccgttgatcggaaatagtactacaatataccggcataagag
agaagcatatttggtgagagtgctttggcagatggtgttgatgggaatgcctccgagagg
gtcttcttgatatgtagagaagaacgtcgcactaatgttatcagtgaaattctaaagagt
ggatacgcatagcgtctttttaagaaagacgcttttttaacaggaggaagaatatgatca
gactgtataatacaaagactttacaaatcgaagagttcaaaccaattcatgagggacatg
tagacatgtatgtatgtggaccaactgtgtataactatgcacatattggtaatgcacgtc
caatgattgtgtttgatgtgttgaagcgtttatttgaagcagaaggatatagcgttacgt
atgtatctaacttcacagatgtagatgacaagattattaagaaagctgctgaagaaaata
caaccgaagctgtaatcgcacagcgttatattgatgcttatcaggaggtgcgtactttgc
tcaatacagagcttccagatattacaccacgtgttacagaaacaatggataagattattg
atttcattgaccaacttgtaaagacaggtcatgcctatgaagcaaatggtgatgtatact
tctctgttgaatctgtacctacctatggtgagatatctcatcagcacatggatcaactag
aggctggtgcacgtatcgaaacaaatgaccaaaagaaaaatccatatgactttgcactat
ggaagaagacagatatgggtatcaagtggaattctccatggggagaaggtcgcccaggtt
ggcatacggaatgtgttgtaatgatcaacgataatattggtgattgcattgacattcacg
gtggtggtatggatttgaagttccctcaccatgaaaatgaagctgctcaacaggaagcga
tgcatggcaatacactcgcaaattattgggtacataatgccatggtcaatatcgatgggc
aaaagatgtctaagtcattaggtaatacaatgtgggcaaaggatgttgttttatctttag
gcacaaacttaacaagatggttagtatcctcagtacattatcgtaaggaattaaacttct
ccgatgagacaattgaaactgctcgtaaagaattagataaggtgttaacaccactcaagc
aagcgtatatcaaggctgcacttgcggataatgccatgggtgatgactatgataaggatt
cttatcgtgcattcttggattgcttagatgatgatatgaatactccaaatgcatacgcag
tgatctttgagacagtgaaaaaattaaatcagacactacgtcaaagagaaattgactttg
cacaggtagccctttacagcaatgctgtggaaaagatgttgaatgtattggggattgttg
tggataaaccagtgattggtgaagcagagaaagaattatttgcgaagtggaatcaagcta
aggcagataaagacttcgatactgcagataaatatcgtaatgaattagcagaaaagggct
tgttgtaatgaatccattagaatgtaatggtagaacactagcgtttcttggggatgcggt
ttggtcgcttgcagtacgtgatttcttggttcaagagggacaaggaaaaggaaagatgtt
gcaaaagctcagtatttcctatgtctctgcgaaatcacaggcaagattttattcgcttct
tcatgaagaaagcttctttactgaagaggaggaagcgacgtatcgtcgtggacgcaacgg
taatacaggtagtgttccaaacaatacagatgttgtgacatatcgtatgtcaacaggatt
tgaagcgatcttaggtgctttatatcttgagaataatcaagaaagaataagacagatttg
ggacaaagtacggacactttagggaggacttctatggcacaatttgtgtacgggaaaaat
gttgtaaaacagatgttgatggataactccaaagtcaaacagatctatatgtcagtagac
gatagagatgtagaacggttggctcgcaaacaacgggtacaactgaagagggttgataag
aagacattaacacagatgaccaagacagaccggcatcaaggtgttgtggctgaggtcgat
ccatatcgtctatatagtgtagatgaaatcttacggggtgtttctgagaatgggaagggt
cttatcatcatgcttgatgaattagaagatccacataacttgggagcgatattacgtaca
gctgatgcaatcggtgctacaggtgtcatctttaagaagaccaacgcggttggtttaaca
gctaccgttgcgaaggttagtgctggcgcaattgatacggtgaaatgtgcttctgttacc
aatctttccagaacgctagaagatcttcagaaaaaaggttggtgggctgttgggacagat
atggatggacaggactatcgttctgtaaagtatgatttcaatacagtattgattattgga
aatgaaggtaagggtatctctagactgctacgtgagaagtgtgactttgtggtatcacta
ccgatgagaggaaagattgaatcgttgaatgcggcggtatctgctggtattctaatgtat
tctatttacaacatgcgtttcccgctatagggggagtgttgtatggagaaggacaatccg
agtgaactattatatatgtgcagaatgggtgatgtgcacgcacaatatcgcttatttgcc
cagtatgaaggtttactcacatcgctggtaaatcaaacaatacaagtatatccaccagtg
aagaactataaagatgatttattacaggaagcacgtcttggtttactcgttgcaatacat
tgttatcgagaagataatcaagccagctttaaaaccttcttgtgtatcatcgcaaagaga
agagtttggaatgtcctgcgacaactttcagcgattggccgaaatgaaggtgctgatgta
ctggcgttagatgcgatgatgaatgaggatgaaacattctacgatattgtggaacaacca
aataagatgtttaatccagaatattattatcagtacgtcgatgcatttaaacaaatgaca
caaggcattatgtcattatcacagcgagagatagatgtcatgcaatcttggtataacggg
gattgttatgaagaggcagcccgcaatcagaactgtactgtaaaggcctatgatggaaga
ttgcaacgagttcgagccaagattaaagattatatctatcataatcaataagaaaacttg
acagatagtgtatgataatagaggaaactgaaacagatatattaaatgcatgtcagcgat
gaatgtcgatggcatgcattttgtcattttatgaaagatttgaatattcgctcaaatgtg
cggttattgaataatgtttcagcgtcattagacgaaggaggaaaagtatgaaatttaaaa
agttaatgacatttgcgcttgcggcattcatgcttgcaggttgcgctccaaaacaacagc
aaaacactacaaagttgaaaatcgtagctacaacattcccacagtatgattggattcgtg
agattatcgggaaagataataaaaatgtggacttacaattattgatgaagaatggtggag
acttgcatagttatcaaccgacggcaggtgatatcgcaaatatctctgatgcaaatctat
tcgtatacgttggtggtgagtctgatgaatgggtggatgatgcattaaaagaaaagacca
acaaagatatgaaggttgttaacatgatgcagacactaggcgatgacatcgatgaagaag
aggaaggcttagaaaaagaaagtgaagaccatgatcacaatcatgatgataaagatcatg
accatgaagaaattgaatatgatgaacatgtttggttatcactcaaacgtgcacagaaaa
tcgtaaaagcaattgcagatgaattggtagaactagatccaacaaatgccaagaagtacc
aggcaaatgcggaagcatatatcgctaagttagctgctttagataagtcttatcaatcca
cagtcgatacagttgaaaataagacatggatctttgcggatcgtatgccattccactatt
tagcaaaggattatggtattacgacatatgcggcatttaatggttgttcaacagagacaa
atgctagttttgcgactatcgtcagtctagcaaaatacgcagatgaattaggcatcaaac
atattatgacaattgaaggctctgataagaaacttgcaaaagcagtcattgaaaacacaa
caactaagaatcaagatatactaacattgaattcgctacagtccgttagtcaatcagata
ttgacaaaggcttaacatactatggcgcaatggaagagaatttaaaggtactagctcaaa
gctttaacacggaggttaaataagatgacgcatttgattacatgtaaaaatctatccgtt
ggacatgaacgcaataaagttgcgggaccttttagcttagaaatcaacagtggggattat
ttatgtgtaatcggcgagaatggatctggtaaatccacattcatgaaaaccatcttaggc
ttaatcactcccattgaaggaagcattgaacatgatgattccttcaacgcaaaagaaatt
ggttatcttgcgcaacagacccaagtccaaaaagatttcccgtcttcagttgaagaagtt
gttttatccggttttgttggtcatctaggtcatcgctggttctataacaagaaagaaaaa
gaacttgcaaaggagtacatggtaaagacgggtgttgataaacttgcgaaacattgttat
cgcgatttatccggcgggcaacaacagcgtacattactcgcaagagcactctgcgctgca
gataagatgattctattagatgaacctgcggcaggacttgatccagaagcgatgcagtat
atgtatgatttaatttctaaactaaacaaagaaggcatgacaatcgtgatgattacacat
gatgtgcctgcagttgtacaatatgcaaatcgcatcgttcgctttgtggatggaacagtg
aaagaagtctccacagatgaatatcgaaaggcggtggagaaatgctaactgaattattac
gctatctagaatatcccttcgtaagatatgccatcgttgcggcgatgttaatatccttat
gttctgcacttgtgggtgttatccttgtattaaagagatattcctatatcggtgatggat
tgtcccacgttgcctttggcgcaatgtcaatcgcactcgtacttgggatgattcaacaga
agatgtatcttgtctttccgattacaacagtagctgctatcctaattctaaaatcgggac
aaaataaaagagtccaaggagatgcgatcgttggtatggtttctaccggtgcactcgcac
ttgggtatctggcaatgaatctatttccaccaaccgccaatatcagtggtgatgtatgta
gtacgctctttggttctacatcaatccttacactctctaaagcggaggtttggttatgtg
ttatcgcatctatcaccgttctaattatatttgtgatgttgtatccaaagatcttcgcag
taacgtttgatgaaaacttctccaaggcaactggcctaaaggctgatcaaattaatttaa
tcttggcagttatcattgcggttatcgttgttctggcgatgaatcttgtaggctccttat
tgatttctgcactagtaatctttccggcactatcggtaatgcagctgtttaagagcttta
aagctgtattgattggtgcggcgattctatcagaaatctgtacggttacaggtatgcttg
tggcaattctttgcagtacacctgtaggtgctacgattgttacagtggatattattgcgt
ttattatctgttggttgattcgtgcaatgaaagcgtaagtaattatgaaacatatcaaaa
agtttattctaatctttctaagtgtggggatcattacattagcttttctatatacacatc
aaccaaatgcagtaaaaccagaacagagtaaagaaaccgaagtggattatgacttatccg
tgctaagtggaaatgttgtgtattcgcaagtatatgcgatgatgacaaatccagaagaat
atgtggataaaacatttaaaatctcaggagtctttgcgttaggcaaagataagaatggta
atacgatgtatggttgtattatcaaagatgcgttgggctgttgccaacagggtattcaat
tccaatgggaaggaaatcataaatatccagatgattatccagatttaggaacgacaatca
cagtcgtaggaacctttagttatcaaaaggatggaaatatcgtttccttattattaaaga
atgcagaaatgaaggtgggttcatagcccaccttttttatacaaatgttattttatttta
tctaccatttgttggtaaatgttatacagtttctctttttgattttcggatagttggtca
tctttgtgaatatcataatcatccactaaagatacgtggtaggctaccatttttccattc
tttactgcaattacatctgggacgaacattccttttttaccattgtcgtcttcttggaaa
ctatcagaaatatattttgaaagattcttatagctttcttctctttctctctttgtttct
cccatacctttgtttgcatcaatataataaattgaaatgttattatcttttgcgacgtca
ttcaaaataggtacggctcgttcacaccatgggcaaccaactttaccatagtatagaatc
cctgagtattcctctgtaaaaaacttgattgagctttcaaatgtgatttccttaaatgca
ggattatcatcagtcaatagtgaatactcttttaaatcagaatctttttgatcaacatac
tctaagtttaatatctctgtagtattagaattttgactttttggtgtgggtttgcagcca
aataaaagtgctgatgatattagaagataaactagctttctgaagttatgcataatacct
ccatgacttaattattaataagtaatataaacattaatgtaatttgatattaaatgtttt
gaatatgatatatccaatcatgattccaattgtattgatcaaaatatccacaacatcaaa
gatacctcgatgactaacaaattgtaataattcaatagaagttatcagtaacaaggatat
aagtagtgctgaactaattttaaacccattaagccaatatccaataggtatgaatagaat
caaatttaaagtaacttgagatagatctgttgtttcaaagttaaagggtttgagaagatt
taagttgatgttgttatcctgatagaccctaaaaaacagcaataaaaacattactaaaaa
ataaataatctaaagcagtcgcaatacaaatgctggaatacgatgggatggatctaatag
taaataactacctccataaaaaatgagagtttgaccaatgaaagttaaaagaaatatagg
agtcatcactgcatagacaccttggaagtgtatcgctagaaacttgcttgtgacgtaata
aaacagaaaataacttagcatagaaattacgataatgtgtagtatgcgaagtgttttttc
atataaatagcctctttgcttgatgtgttcattataacaagtatccttacattgctagat
tttattttcggtcggtgggatatataataaagttagataagagatgtaaaaggaggatgt
gtcttatgaatgataatggtacatatcatagttgtgtcgctaggtataaaacaggagttt
attgattgttttttaaaatgccatgagtgtttctacgtttgcaacgaagcattgtaagat
taagtgttagcttttgataattaaaaaatattgaatgatgctagtactcatacctagata
atgaagggaaggtaatatgggcttatttggaaaaagagaaaagaaactttgtccgatttg
tggaaaagaattgagattatttgatggactttcggtaagcgatggtgagatttgcggtga
ttgtgaaaacatgattcgtggaaaatttagtattgtggagtattggaaaaagagatgggg
agcaagtggagaggaaccacaggattacattctgcaggcaagcgatcctttagagaaaat
gacagtagaagagataaaggatatgattcattctatgaagcaggtacaaacatcaattct
tgaagatgttggctcaaaatacagtaatattgcgaaagttgataattgttttatgattgc
cccaagtgtattagaggttggaatatttcgagcaaaagagtataagaataaacttgttgc
gacatctgaggttatcagtggtgagtttgcgaaaggtgatgcagtcactgttaccacaga
tggaaatgatgtggcgacaaagattattgacgtctttttgtgtagtaacagcagtacttt
tcaaacggaattggctgcaaacatgggtaaacataaagcctctgtcggtaccagcgcttg
gatcatattggatatggcggaaggtctggcagaaggaagtctgattcaaaaatagtagct
atcaaaagaaaaacatggggaaacagtagctgttgctatgtttccttttttgtaatctaa
gaagtgaatgatatggcaaagctgtgatctgtccccgcgggaattaagatttgaagaagt
gtgattgtttaaatgatggggaagataaattttatgattttcatatgaaacaggcggttg
gttcgttgcgagtttgcaaattatgtgctattgtaatcaagactttgaaggagtttttcg
taatggcaaaagcggcaagaaaaattattcttgcgtgtgaagaatgtcttgcacgcaact
atacaacaaacggttcgaaaaacagcacaaagagattggagctcaagaagttctgcccta
aatgtggtaagatgacgctccataaagaaacaaaatagaaagtaggcaaggcgatgtctg
aagagatgaaggataaaaaggttgcgaagtctgaaaagcaacaggctaaagaagctaaga
agttagccaagaagaataaaccagcaaaagaccattggtttaccatcagcggtattacaa
aagaagcaaagcgtgttcgttggccacattggactaaccaaggcagcgaagaaggaacac
tacaaaatactggtgaagtattggtgttcacaatattctttgcattattctttgtgttgt
gtgatttaggtgttgcatatctaatgaaagttttcgggattggagcgtaacaatatatga
caacaaacgaaaaagcagtaatttctgcaattgatgatgagcatgaaactagatggtatg
ttgtaaacacatacgctggtcacgaaaatagggttaaggaaaatcttgagaagcgcgttg
aaacaatgggcattcaggattccttattccgtattgtagtagcagaagaaacagagacgg
ttattggtaaagatggaaaaccaaaggatgttaagacaaatgtattcccaggttatctct
tcgttgaaatgaagatgacagatgaagcttggtatgttgtacgtaatactccaggtgtta
caggatttatcggttcctctggtggtggtgcgaagccattcccggttgcaccagatgaaa
tggaagctatcttacgccgtattggtcaaagtgataagaagatttcaattgatttcgaga
ttggtgatacagtgaagattcttgctggcccattcagtggaatggaaggaagagttgcgt
cattgaatgatcaaacccagacagctaacgtattgattatgttgttcggtcgtgagacgc
caacagatatcaactatggtgatttagaaaaagtagaattgttctaggaggttcagatga
cagtagaattgacaaaaatcctaaccaattatgcaattttcgcggtaatttggtatgtcc
tacagaccttcggatatttaaaagtcttacgtaagacatctgagaataagatgcttgcat
ttattcctgtgctacgtgaacttgtgatgttcaaattagtttggaaatctaagtttgctg
gaatcatctggtttgtatgtgtaatcggtggtctagcattattcttggttgctgcaaaca
cgggattacagattattggatggctcggtctcgtgatgatgattgcatccatcgtaattc
atatcaagagatcgggtaagcaatcaaaggcattcaacttaagtggtggcattacgacat
tgttgattttcgctaacccaatcggaaatattgtaatcggtatgggacaagctgaatata
aaggtgcgaaataggagtgtaggaaactacactttttcctttttggggatatgtaatgaa
gaaacagaagatcagtttaaagtttttaaagaaatatcaaaaagaaagtatccttgcacc
tttatttaaattattagaggcgctgatggatttgacagtaccattagtcgttgctcaaat
cattagaaatggaattgggcaaaatgatatgagttatgtcttaaagatgtttgggctttt
attattgctcgcagtgttgggaatggcgttttccttcacagcgcaatggtatgcggccaa
agcaagtactggttatgcgacagacttaagacaagaattattcgataacattcaggattt
aacatatgcagagttagatcaacttggaacagatactttaatcactcgtatgacaagtga
tgtattgcaggtacagacaggtttgaatttagctttacgtctattactaagaagcccgtt
tattgtctttggggcgatgattgtcgcatttacagttgatgtaaaatctgcacttatctt
tgtggtaacgataccagtccttgcggtcgctgtgtttacgattatgtggatcagtattcc
actgtataaaaaagtacagagtgcattggataaattactaggaacattgcgtgaaaactt
attgggcgttagagtcattcgtgcattccgaaaggaagatgctgaggtgcaacagtttaa
tcaagagaatgatactttaacacaatataacgaacatgtaggtcgcttatcagcgttaat
gaatccattaacgtatattttaattaatgtagcaatcatcacattaatttatgtaggtgc
gatacgtgttgatggtggaaacattgcacaggcggatattgttgcattatacaacttgat
ggcactgattattgtagagctaattaaactatcatctctcattatcacaatcaataaatc
acttgcgtgtctagaacgtattgaagcagttcttatggtaaagcgtcagatggtctacca
gctggaacctgtaaaagaagatgaaagtgctccagcagttgtctttgaccaagtttcctt
cgcctatccacaagctggtgcagatgcgatatctagcattagctttgtggcaaatcgtgg
agagacaattggcattattggtgggacaggttgtggtaaatcaaccattgcacaactaat
acctcgttactatgatgtacaaagtggaaaaatatgcgtgaatggtgtagatgtaaaaga
ctatccacaaggagaacttgtatcgaaagtggggatgattcctcagaaggcagttctatt
tgaagagacaattcgagagaatatgcagtggggtaaagaggatgcgacagatgaagaaat
ctggcatgcattagaaattgcgcaggctgcagatgtagtaagaagtaagaatggattaga
tgcgatgattgaacagaatggtcgtaatttatctggtggtcagaaacaacgtcttacaat
tgctcgcgcattattaaagaatcccgaaatattaatcatggatgattccgctagcgcatt
ggactttgcgacagatttaaagttgcgccgtgcgattcataatttaggaaatcaaatgac
agtctttatcgtttcacagcgtgcatctacggtgcgtgctgctaatcagatattagtatt
agatgatggtagcctagttggaaaaggaacgcatgatgaactgatggagaattgtaaggt
atatcaggaaatctattactctcaatttccagaagaaaaaccaaagggggttatggcatg
aaaaagaacacatcattccaaaccttagggaaagtcttaaagtttattggaaagtataaa
gtattgcttgtatttagtgttacgttatctattgttgcggcgatattacagttgtatgta
cctatcttgtttggcgatgcgatcgatacagtcatcaaacaaggagagatacattattca
cagcttatttcaacgttaatcaatattggaatctgtattatgattgcatcaattagtctt
tgggtgatgaatctaattaacaatcgtctaacatatcagacggttaaagagattcgtgta
aaagcgatgcgacatattcaacatattcccctatcttatttagatttacatagtacagga
gacatcgttcagagtgtcattgcggatattgatcagctatctgatggtttgttgttgggg
tttacgcaactatttacgggtataataacaattgttgcgacgttagtatttatgctttca
aagaatgtgctaattacctgttgtgtgattgtgttaacaccggttagtttccttgtggca
agatttatctcaacacgttcgtatcgtttgtttcaaaagcagacaagtacacgtggaaaa
cagaccgcattgattaatgagatgattggtagtgaaaagattgtaaaggcgtttgggtat
gagaaacgcgcatctaagcgatttaaaaagatgaataaggaactacaagaatatacgcaa
aacgcattgttcattagttctctaacaaatccatctacacgtgcagtaaacaatgtgatt
tatgcgattgtggcggtgcttggttcttacagtattatgaagggcaacttaacggttggt
ggattgacagtattactatcttatgccaaccaatatatgaagccgttcaatgatattagt
tctgtggtgactgaattacagaatgcgatggcgtgtgctgatcgtgtctttacattgata
gaggctccagctgaaagtgaagatccaaaactagacttggttgaaaaggctggtgcaatt
gatattcaaaatatcttcttctcatatctaccagaccaaaagttgattgagaattttaac
tttagcgcaaaagctggtacgactacggctattgtcggaccaacgggttgtggcaagaca
acatttatcaacttgctaatgcgattttatgatgcaaatcaaggcacaattatgattgat
ggacagaatatctatgatgtaagtcgtaaatcaattcgcaagaactttggtatggtttta
caggatacatggttaaagaatgcaagtattcgtgataatatcgccgttggtgtgaagact
gctagcgatgaagagattatcgaagccgcaaaggaagcacatagttgggagtttatccgt
cgtttgccggaaggattagatacggttgtaacagatgatagcttaagccaaggtcaaaag
cagttactctgtatcaccagagtattattgagtaagccaaatatgttaattctcgatgaa
gcaacctcctctatcgatacacgcacagaacttgaaattcaagcagctttcaacaatctt
atgaagggacgtaccagttttgtggtagcccatcgtctgtcaacgattcgtaatgcggat
caaatcattgtcatgaatgccggacggattattgagcaaggtaatcatgaaacactcatg
gctcaaaatggtttctattgtcagctatataactcacaatttgcaacaacacaagggcaa
tgataggtttgtattgttggtatataaagttaaattccacttcaaaaggataaaaagcaa
agtggaaataagtcatttagaaatagtgtcatcaagaaggaaacttcaagctggcgctat
ttttaaatgatatggcataaaattttgctattttaagattatgcagtataatttgttata
caaatcatacaaaatatactcaggaggagaacagcatggcgaaaacaccaaaagggaaat
atgcttggacagctacagttggggaaaaaggtcagatagtaataccaaaacaggcacgag
aagtatttcatatcaaaccgggcgatacaattctgcttcttggcgatgaaaaaagaggta
ttgctataccgccaaagggggcattcgcgcatttgatggaagtagcttttgaaacgaagg
aggatgaatgatatgggatatgttctagaagtaaatggtctcacaaaaatttatccgtct
tttgaactaaaacctgttaactttcatgttgaagctggtgaagttatgggatttataggt
agaaacggtgcaggtaaaactacaacacttaaagctattttaaatcttgtccatcctcat
gctggtagtgttcgtattcttggaatggactatatggacaatgaagataaaataaaacag
cagatcggttatgctgtaggtggaatcaattattataaaagggcgaagttaaaggatatt
gtagccattactcgtattttttatgaaaattgggataatgaggcgtatcgtcattacctt
accgcatttaaacttgacgaaaataagaagattatggaactttctgagggcatgaaggta
aagttctacctcaccttggcactttctcatcatgcaaagcttttaatcttggatgagccg
acgagtggacttgacccggtatctagagatgagatgaatgagattttccgaaaacttgct
aaaaaagatgtagcaattctattttctacccatatcaccagtgacttggaaaaatgtgcg
gatactattagctatatcaagaatggggaattactgttatctacaaagaaagaagatttt
atccgtcattacaccaaggaaatgggtggtacaccgacacttgaagatattatggtgcat
atcgaaagagaagaggtaaatctgtaatgaaaaaacttttttataaggaaatgaagctgt
cagcgaatcctttgacttatttgtttattgctttttcggctatgacgatgattccaagtt
atcctattcttgtgggttccttttttatctgtcttggcatttttcatacctaccagcaga
ttcgggaatatgatgatgttacgtacacggttatgttgccggttaagaaacgggacatag
ttacagcgaaatatttatttgttttgtttattgaacttacggcttttatcttatgtacat
tattaacaattatcagaatgaaaattttagggactgccgttccttatgctacaaatcaat
tgatgaacgcaaatatggcgtatcttggatatacaatgattgtatttgcagtatttaaca
gcatatttcttgcaggtttttttaaaacaacttataagattgggaaaccttttttcatat
tctgtgtagtcagttttattataataatcatgggagagatactacatcatattcctgatt
tagaaagtttgaacaatccttcgaatttaagcatgccgcaggctgttatatttgcaatcg
atatcgttgtgtttatgctatgtacatggttatcatatcaaaaagctgtaaaagattttg
aaggtattgatttgtgaagtagagtacattagtgaattgttttagtgctaaatgagaagt
taatggaggacaatcaagatgaatgaatttaatgaatatgttcgcgctagtttttctgaa
tccgatgatattgtcataaaatctatgatgggcggataccttgtgtattttaatggtaag
ctgataggtgacatttgcaataatgaactgtttttaaagagaacgccgacatcggacaga
ttgcttgcagattccgaactgcgctatccgtatgaaggttccaagaccctgatgcatgtg
tttgataattttgatgataagactctaattatgaatcttctggatggtatgtatgctgaa
cttccggaaaagcaacctaggaaagacagatgagaaagacaaatacccatttgaagatat
gcaagtatatataaatctaaatttgcagaggtgttaagatggaaaattgtgtttatatta
tttccggaccaccgggtgttgggaaaagtagtgttagtgaagagctggcttattcttttg
ataaaagtgctgttatagaaggagacagcatttatttaatgattaaaagtggattggtag
caccatgggaagatgatggctactatatggatttgttttgggataatgttattagtatta
ccaataatttacttgctagagatatgacagtaataataaactatgtactgtttgaagaac
aaattagaaaaatgaaagagttcctaaaaacgaaacaagtaaacctaaaatattgcgttt
tgctagcagaggaacaaacgcttaaagaacgagatttgtctagaaaagaaatagaaagaa
ctggtgagttatcaattacatcaagaaatgagtttctatctagaaatatgaacaaaaatc
atttactttatacggatcatctagggattaaagaaactgcaaatataatcaaatcgtcag
agaaattcttcgtttaaaaagtatactatagattttaaaaggaataacgttaaagggtga
ttatgggttagatgaatttactactctttagcatttttgataatccattcacaatagagt
ataaaaaaagatgtgtatctttttttaagaaaaaatcgaaagcctatacaaaacaccatc
taagctcttagatgttgaaggaacttgacggatttgggctagtgtcctattatataaaag
cacttttagtgcactcatgcgtgggaggatagcaatatccgctgaccactgcatgtggat
tctaatataaggaggaaaaccacatggcaaagaaaattgcaaaagtagctaagctacaat
tccctgctggtggagctaaaccaggaccagctctagcatctgcaggtatcaacatgccta
aattctgtacagaatttaatgacaagactaaggaccgtcacggtgacatcgttcctgtaa
ttattacagcttacgaagataagtcatttgacttcgtcatcaagacaactccagctgcta
tcttattaaagaaggctgctggtattaacaaggcttctggaacaccaaagacagttaaag
ccggtaagattacaatggctcagttaagagaaattgctgagtacaagatgcctgacctca
acgcaaatgacgttgaagcagcaatgaacatcattgctggtacagcacgtaacatgggta
tcgtagtagaaggcgaggctaagtaacaatggcaggaaagaagtacagagcagcgttaga
acaagtagacagcgctaaagtttatgattacaaggaagcgattgctttagctaagaagat
cagcacaactaagtttgattcttcattagaagctagcttcgtattaaacgttgatccacg
tcaggctgaacaaaacattcgtggcgcaatggtattaccacacggtacaggtaagacaca
gcgtgtattagtaattacacagggtgctaaggaagaagaagctaaggcagcaggtgctga
cttcgttggtggcgttgatatgattcaacagatccaaggtggctggttcgactttgacat
catcgtagctactcctgacatgatgggtcagttaggtaagttaggtaagctcttaggtcc
taagggattaatgccaaaccctaagacaggtacagtaacaatggatgttgctaaggcaat
tgatgaaatcaagaagggtaaggttgaataccgtgtagacaaggatggaaacatcaacgt
attattcggtaaggtatctttctctgaagaagctcttgttgaaaacttcaaggctttata
tgaccgtatcttaaaggctagacctgtaacagttaagggtacatacctcaagggtgtaac
agtatccacaactatgggtcctggtatcaaagttacagttgaataagtaatttaaaaact
cacagcgatgtgagtttttttgtatgtcatggttttaattaaaatccttgcttaaagaat
ttacggaatgtggatacttcttcggtagattgtgttacagatacacagtactttgcgcgc
tcaccaattcctggttcataagtaattggttcaagttggaaggatgccgcaggactttcc
gcaatacagtatcccatagatgtacgtattgatgagccattttctttattaaagaataca
ggctgctcgtatgtggaaagagatggatcaacataaataacaaccacttcccctgtctta
tatcccacgataaagttgtaatgatgagtgaccgacgcaataatggcgttgtgataattt
tcggaatgacaatagatcagttgataatcatcaccatttggaacagctgcgttaaagatt
tcacgcatgcgagccttatttttgatattatcctcgtcagatgcaccagttagtgctttt
ttgaaaaaaccaagaacgttcatgtagatctcctttactactagttatagaaaaattata
cggttaatttcaacactcttcaacagcagaacgacaaatttggatatcaagaaaacgtga
taaaatagagataagttagaggtgatgctatgttagataaaagaagactaagtcgtgtca
ttgagaagatgacaacagattgtttattgattacagatccaatttcgattgcatatcttt
gtgggaagaaaatagaaccaggagaaagatttcttggcttattgattggaaaggaaatag
aaccagttttgattttgaatcagctattccgtttctctgatgaacttggaataaaaatag
aatattataaagatatagatagaattacaaatatcatttcacggtttatcgataaaaaga
gcagtttaggtgtagataaaatcatgccagcaagatttctaatacctatgatggaagaga
agattgcatcagaatttaaacttggctcttatgcggttgatcatacacgtgctgttaaag
atgcttgtgaacaagaactcatgcgtgtagcctcccatatcaatgatcttgcgatggcgg
agtttaagaaacttatacatgaaggtgtaacggaagtggaggttgcttcacagatgttag
gtatctatcaaagacttggtgcaagtggatattcttttgaacctatcgtagcctttggca
agaatgcggccgatccacaccacatgccagatgatacggtgctacacgaaggtgatacag
tactcttcgatgtgggttgtgtggtaaatggctattgttcagatatgacaagaaccttct
tctataagaagtatccaaatgcagaacaagtagaagtctataaccttgttcgtaaggcta
atgaaagtgcagaaagttattgtaaaccaggtgtaagactatgtgatattgatgcggtag
ctcgtaatatcatcacagatggtggttatggtgaagactttacacatcgacttggacatt
tcattggtacagagacacatgaatatggagatgtatcgcaagcatttacagatttaacag
tagaaggaaataccttctccattgaaccgggtatctatcatccaagtatcttgggttgtc
gtattgaagacttggttttgattacacaggatggttgtgaagtgttaaatcactatccac
atgagatagaagttattgaataaattcataaaggaggaacatctattgattaagaacatg
aaaaagagcagaattttaattctatcaattattggaataatcgttatttccctgggaata
ttaagctggaacaagcctgataagaaggcaggagaagatgtgacgaagtatgactatgtt
gcaagtttttattccattcatcaaaatggaaagatgaatcctcaaactaagatagttttt
gcaagtagtgaccaggaacaattggaatttagcgataaagtatatactgcaggtagacta
ttccaagaaggaaatacagtcctagcatattctttcagcgggaataaattgctactcttt
gaatcaacctcaggatattcaacattctcaatggccgagggtgtatttgaatcaaccata
tatacagtgaagcttgccctcaatgggacaaatggcagaattgaagtgattaacattgat
gatggatcagtaggtgaaattcgggatatgatacgatacacaagtccagatcataaagtg
actacatcgccagtgattcattcatcgatttatcgtgcagtagaaattggtacaagaatc
tactttgtaggatatgatatggttcaagatcaatatgaattgtcttatctggatgaagaa
acaaatgaactccattatgtagataactggcattatacttctgttaactttgaagaattc
ttatatgtagatggaaaaattgtaactgtagaaaatccttataatagtcgctttatgaag
aatattacattaccagagacggctagcttaacaagtatggatccagataccttagagtca
aagagtgtttcactagatacaaagagaatcatttctgcatatgcgtataatgaccatatt
cgcttagtgacagttgataatcatcttctggaatatacagttgacttagaactagtatcg
gacaaggttttatcaggaactgattttgcgaacctatttacaaatacagattataagttc
catggaattcgttatttaggaaatagggcagcagcaatcgtaacaccaaatacagaaaca
acaacagaattaggaaaaatcttagaatttgatgcggatacattaactctacaaaagagt
attacaattcctctatcagaaaatacaggttggaaaacagactttgtggatttactgatc
attgaaaaatagtaaattagacaacaattgataactgatagagtgattgcatagttttta
cacataggggggaatactcatgaagaaaatgtgtagaatcataatgtgtgtaagtacact
tttacttactgcatgcacagcatcaaacaaccgtagtacacaaataacacctgcatccgt
tacagaacaaaagaaagaaactcctgaaccaaaggaaaccgtttctccagaggtgatgga
agcactccatgcatacaataaactgttagataacattgatgcatataattttggtatggg
tgatgaagtggttggtggtgtaaattaccgtattgtgtacctgaatcaggaaatcccaca
actgcttgtgacaaagcactatggcggtccactcattgcgatgagtaagatttttgggta
tgattcaaaaacccaaacatgcattgcctcggatgcgatattccagacggatagtccttc
tcaaaaggaagcaagtacatctgaaactgtagggcattttgtattactgaagaatcacaa
agggctagtgtatgtagacaataaccgtagcactcatgaaattgtgagtatcaaattact
tgagtggcaagaccaggagcttgttgaaacggaaatttcggaagtggaattgaatagtct
ttccaaagaagacaagctcattatgtacagtattgagaatcggaaggcattagagtaaaa
gataaaagtgtattctgtattaacgggatacactttcagtttgttttaaccacgattgta
gtaattggatgtattgcgtagttgcctctgcgaagaccatgtgacgacagtttggaaata
ggtgccatgtagcatgtttggtattatcgtacattgtcttagcaacaagaggagtgcata
agtcatttgttccagatataataagagtaggaatattgatattctttaattcattcgtta
cttcaaaacctgcaagacttccggttggtgtatattcatttggtccccaaccatagaggt
acgattcttttcccgtcttctttgggcgcgttaggcaatcaggtgctttaccaatctcat
atacacctgcacaatgtgcatgcatgaagtgagtgtttgcaataatgtactcttcacttt
cataattacccgttttttccgcaatctctattgcgtgttggtcagcttcagacatgaaac
aaatcatacgatgttgttcactcgcccaaagggaagccgaggataatgtgctagatagta
ttagcgattcaacaccaacagggttgtaatgtaatacatagtctagcgcaagcataccac
cccatgattgacctaataaatgcacctttgttaagttgagatgcttgcgtaatgcaatca
gctcattgacccaagtttcaggtttccatagttcaggacgaccttcaacgtaggaatttc
cacagcctagctggtcatacatgacaacacaataatcatcgcaagcaagtgaatcaagaa
gctcgaagtagttatgcgtagaaccaggaccaccatgtaatagaattaaagcaggtttgg
taatatcaccgacaatacgatagtaggtttgataatttaaatatggcatgtagccttctg
taattttcatatgtttagtatatcatgcaagagataatgaatttcacctttttgcgggaa
acatattgtctgaaggttttttggacaatacgtataattagagtagagggtttatagcat
ggatagacaggatagactacttttcttattggtgaaggagaatgatcgcagcaaatcaat
tcgagaaattgcgaatctttttggtgtgactgctcgtacaattcgtaatgatatagaagt
gcttaatgatgtgcttgtatgtaatggggcaagtatcaagacggaacgtaagggtgtttc
aatttcgattcaagataaagaaaaactagaggattacttgcagtctatcgaaagtaatcg
tgaaagagttctaacagcccaagatcgtgttcgccagattatagaaaccttactcacttc
tgatgaaagtgtgcgcatggatgatcttgcggatgcgatgtttatcagtcgtgcaactct
aaaaaatgatatgaagattgtccgcaatattcttgcggattttggcattgaaatagacta
tcgtgcatatcaaggtatgcgtgcaatcggtagtgagcaacagtatcgtctttgcctaac
aagaatccaaatggaagaaccattctatacacaacaactaccagaaaataatcaattaga
tgtcattcataaaatcattgcagataaaattgtgaaatacaatttcgcgatatcggattt
atcactgaataatctaacctttcatatttatattgcaatacaacgtatcctggatggtaa
agtgattcatcttggtaaagaaacagaacagcagatggaaaatgatagtgatcttgtgat
gaccaaggctattattcaagatattgaaaaggaatttgatgtgaagtttccggatagtga
agtgtattacgtgctaatgcatttgagtagtaagaagattatccgtcttagtaatggaca
gcagagtagttcggttgtggatgaagatacctttgagattgttttagcgatgttagaagc
agtcaatgaaaccttccgcattgatttgcgctatgactttgaacttgcgacattattatc
tttgcatgtcataccgtttaaagttagattacagaatcatattgcaagctataatccact
agcaaatcaaatccgtgagcattttgtgcttgcatactcaatggctactgttgcctgtgg
tgtattaaagaaaatgtacaacagatgtatctgtaaagatgagattgcgtacattgcatt
acactttaatgttgcactagaaaagaaacgcgaaaagcagacaaaagaaaaagtgctaat
tgtctgtggaagtggacgggcaagttcggaactactgcgctatcagattgaggaaaagtt
tggtaagaatctagaggtggttggtacagctagcttaaatacattgcatagtcagaatct
tgaaggaattgattatattctgacaactgtgccaattgaagaaaaattgaatataccagt
cattgaagtcaatgctttcttaggaaagagtgcaattgaaaatgttcatgcgatgattca
gaagacacgcgatttacaaatcttcaactactttcgtgaggatatgttctttggcaattt
accatataacgataaagaagaagttattcatttcttgtgcatgcaagcacagaagaaagt
agatatctcaaatgactttgagaaggctgtgcttgaaagagagagtgttggtgcaactgc
atttggaaatatggttgcgataccgcacccaatccacccgatgggtaaagagagttttgt
tgagattggcatcttacaaaaagcaattcaatgggataaggatacggtacagatcatctt
ccttttatctatgaaggagaagggtgatgataccatgcctgcattctacaaagtactcag
tcagattgtaagttctgatgaatatacaaaggaactgatccgcacccaaacctttgataa
gttacatgagattattctgaagattgaagaagaatccgtataatgaatttccattttgaa
attgaaaaaagtgaactgttctcgattgttgaatggatgaacaatatagatacaggcgaa
aggagacaaaaatgtttgcaaaagaattaacgattttcacggacaaagtttatcgtgaca
agtatgaggcaattgaagacattgcacatttaccaaatgaatttgtaaataatagcgatg
agtatgctaaggctgttattgcccgtgaaaacgtaatcgcaacctatatcggttatggta
ttgcaatcccacatgcaatctcagctgcagtcaatcaagcatttgtcatctatgtaaaat
tcttgaatggatgtccatgggcaaatgaagatggagaagacagggtagatcacatgatga
tgattggggtaccggctgataaaggatctacgcaacatttgaagattcttgcagagctca
gtaagaatttaatgcatgaagatttccgtgagaaattcttaaatacaaagagtcctgaag
aatcttacgaacttttgaaatcaattgaaaaggagatggaagtatgaaactagtagcagt
aagtgcatgtacagcaggtattgcacatacgtacatgacacaagaagcaatcgagcagga
atgcaagaagagaggcattgactgcaaggtcgaaacacaaggtggtatgggtatcaataa
tgagttggaacaagatgaagttgacgcggctgatgtcgttatcctagctatcgcaattgg
cattgaaggtgatgaacgctttgatgaaaaacgtgatgcaggtaaagtcatcgaagttga
tccaacacaagcaatcaaagacatcaagaaattaattgatagagcggaggctttggcaaa
tgagtgagatgaatcataagttgaaagaaactggacgtagtatatttaaagcatttaata
caggtatctcatacttcttaccggttattatcgctggtggtatgttattctcatttactt
tatttacaggtcatattgagaatggtgcaatcattccaagcaatcagttctggcagaatg
tgtatagcttaggtatggcaggtttctccatgatggttccggttatctgcggatatatcg
cgtacgcaatcgctggtaaacctgcattagctccaggcttgattatgggttatgtcgcaa
ataatcctattggtgaagatcaattatctacaggatttattggtgcattactattaggtt
ttatcgtaggttacttcgttaagtggatgaagacttggaaggttatcgattccttgaaac
caatgatgcctacattctttattcctctactaacaacatttgccgttggtatcttctaca
tctatgtattaacaggtcctatcaatgcgtttgtacaagttatcgttgatgtaatgaatg
gcttaagtggaacaaatgctatcttactaggacttggaattggtttattagctgcagctg
actttggtggaccatgttcaaaggctgccacagcatttacacttgcgctaatggctgaag
gtatctatggacctaatggtgtattccgtatgtgctgtgccattcctccactcggtatgg
gtcttgcatcattcatcttaagaaagcattatacaaaggcagatcgttctgtaggtatct
ctgcattcttactatcctcaggtggcatcacggaaggcgcatggccatttgcaggtaaag
acttcaagcatacttggattgcatgtgcaatcggtacagcgatcgctggtgcattaggta
tggtacatggtgtatcttccgttgtggcgttcggtggtatcgttgcgattactggtgtca
tcgaaggacaagtttggtacgctgtggatatgttaattggtgcgcttatcatcgtagcca
tcttagcagtcacaaagaaaccattaacagcagaagagctagctgaaggtaataaataat
caagaaagcataaccgcaattatgcaataaagggtgtggcttaggtcacatcctttacta
ttttggggacaaccagtttcaagttcatataaatgaattagatactgcttttgaaatgga
tataaaaacaccttagatccatttagttctaaagtgtttcgtggatatctaaaatatgtg
atagaagatgactattttttggtttcagaatcaattttatgaagcgtatctgaaagtatc
tcttttctaagtgaagtcagccatgaagaaaattgtacaacatcaaacgcataggtttga
ttgagctcatattcattttcggaccatgtatcaagaggtgattcgttatgttggatgaca
gcttctagcttatccagagctttgtatatttttgactctagggtttcttgttggttcatc
tcgttatatagttctgtcattcgtgctgagatgctctcgggaagcgtatttacccattgt
gacaataatgaatcttcaatattacgattctgatctgtcttgatgaatgttggaatgtca
ccggtaaaacattcacctaaatcatgaattaaacacatactgattactttatcaatatct
gcagtagggaactcatccttcaaaagaaatgccatgagggaaattctccaactatgttcg
gctacactctcaattcgtctcttactcgttgtacaatgacgtggagtatctttcaatctc
tctgcaacatgtagtatctctaaatattctcttggattcattgttgatttcctttctaaa
gctatattggtagtgaaatgctttgtttatctaaatctatcctatagaaaattgactgtt
tagttctacaatcaaaaacatcatactcagtatataacgccataaggcgtaaagtgtata
ttttccttcacgtaggccttatgtttgttataagagataaaatcatggtgaagaattggg
gtgtatcttggaaatataataatacaaatcgaacttgacattctggaattgcgtggtatc
ataacctcgttatcaaataccacagacagtaacggcgtatgcttaataaggttaccgagg
tagatgaaagttcatatcaatgtacttttgctctcgctgtctgcgagggctttctttcta
aatgtgtattcgataacaaagaataggaaggtgaagtatgaatcagactgtattagagtc
taagcagggtgtcgtttccgaaattaaggaaaaattcactaactcttcatctactatcgt
tgccgagtaccgtggcctctcagttgctgaggttactgaactccgtagagcattacgtgc
tgaaggtgttgaacttaaggtttataagaacacattagctagtaaggctgctgaagatgc
agggtatggtgatcttaaggattgcttaacaggtcctaacgcattggcattcggtggaga
tgaaactggtgctgctcgtgtaatggctaagtttgctaagaagcacaaggcattagttct
taagggtggtattgttgaaggcaaggttgttgacctcaacacagtaaatgaactctctgc
attaccaaacagagaaggcatgctcagcatgttgctatctgtattgaacgctccagtatc
ttcattcgcacgtgctgtgaatgctgttgctgaagcaaagccagctaacggagttgctcc
ggttgctgaagaagtaaaagaagctgctgaggcagctgcctaagaaagaaatagaagagg
agaaattaatccatggcaaagttaacacaggaagatatcctagcatatcttgatgaagct
acaattcttgaactaaatgaactcgtaaaggctattgaagagaagtacggtgtttctgct
gctgctccagtagcagccgctgctccaacagaagctgctacagctgctcctacaacagtt
aatgttgtattagctgccgttggcgactctaaggtaggcgtaattaaggctgttcgtgaa
atcacaggtcttggacttgttgatgctaagaagctcgttgatggagctcctgcaacaatc
aaggaaaacgttgctgctgaagaagctgaagaactcaagaagaagctcacagatgctggt
gcaactgttgaattcaagtaatctagaaaataacagaaaacacatgaaaagccgaataat
gaattgttcggcttttcgggtattagaaaggaacggttaatggcacattattttaccgat
aaccgaagtctggacgagaaccggaaggaacacactttccggtttttagaccgtttatat
atctttacgactgacaatggcgttttctcgaaaactggtgtggactatggaagctatgtc
ttgctaaaagccatcagtaaagaagagcttcatggaagaatcttggatatgggctgtgga
tatggaacgttaggcatcattacaaaatcattatttcctagtagtgaagtcacaatggca
gacattaatccacgtgctgtagaactggcacaattaaactgtggtttgaaccaagtggaa
tgtactacgtttgtttcagatggatatgcagaaatgaaaggtcaatatcattttattatc
accaatcctccaattcgaaccggaaagaaagttatctataaaatgttcgaagacgcatat
aaccatctagaagtgggcggttctatctatgcggttatccgtaaacaacagggtgcggaa
agtgctaagaaaaagtttgcggaagtattcgggaattgtgaggttatttccaaggatcga
ggatactatattttgcaaagtaggaagttgacggaataaaaaagttgttttattataata
aattgcaaaagagtcgaatagggatggggttattctaccctttttcgacatttctggcgg
tgcaggcgaaaggatggcgaacaaatggaaaataagcagacataccacgttgtgcattat
ggcaacaaggcaactcgtagagattattctaaagttagcagtggtctagatctacctgat
ttagtagaaattcagactgcggcttttgattggtttttaagagacggtattaaagaagta
tttaacgatgtgtatccaatttcaaactatgcgggtaacattcgtttgaagttcctagat
tatgaatttggggaaccaaagtattcaatcagtgaatgcaaatacagagaagtaaattac
agcgctcctcttaagggtaagatggagttagaagttatggatccagagactggtgaagta
atcacaaagaatgaagaggtcttcttaggagacttccctttaatgacgccaacaggcaca
ttcattattaatggtgctgagcgtattattgtatctcagattgttcgctctccgggtgcg
tactttgatattgaatcagaagagcgcacaggtcgtgatacatacaaatgtgagttgatt
ccaagccgtggaacatggctggaatttatgagtgatgacaaaaaagctgcacttggccgt
attttaaacgtatcaattgaccgcagaagaaaagtattaagttcaatcttattcaaggca
attggtttatccttgaaccttgaacgtggtgaaaatgcatttgatacaactaacatgaaa
aagttcttaaaggcattaaacttgcctgtacattctgacgttatcatgccagaagaagaa
cgtgaattccagaatgactacatgttattgtatacagctatttttggaaactatgaagaa
gtgcgtaatacacttgcggccgataagacaaagactaagaacgaagcactcttaacagtg
tatgaaaatcagcgtgctgatgaaatcgcaacaatcgatggtgcggttactttaatggac
gctaagttctttgattacagaagatatgacttaacaaaggcaggtcgttataaggttcat
aagaagttaagcatcttagaccgtatggaaggcctatctcttgaaaaggatttagtaagt
gctgaaggcaagacgcttgtgaagaagggtgtcattattgataaggaattaagaaatgag
ttacgtgcagaaattgataagggtattaattgccgtgcgttaccatttacgcatacattc
tcacacccatctacagcagtgatggatacatcttggaagaatagcttagtaggacgtatc
ttagcagttgatttagatggtaagacagaacgtacaacattagaaatgggtacagttcta
acagaagaagatgtaaaagctatcgctaaggaattcaagcaggttactgtttatgctggt
attatcgcttcacctgttaaggttacaaacgataatgtcaatgcagttcttgattacggt
tcccgtatgtttgaaatcggtcgtgtaacattaaatggcgaagatttaacaaacgctgat
ggagaagtaatgtgtccaacatacttaccagatgttgaagtaactaagctttctacaact
gatcaagaaacaatcgtgtctgaggctacaaatcattctggtgatgtaattgtttggcta
gtaggtgcttgcgtacaggaagtaactgtaatgcaggaaggacatccagtgaacttgatt
ggtattgacccattaaatgacagacacacaatcacaatgagtgatatgtatgctttatat
aactacgaacttacaatgttcgatggtgtaggttctcaagatgatatcgatatgcttggc
aaccgtcgtatccgtacagttggtgaacttattcagaaccaattccgtattggcttatct
cgtatggaacgtgttgttaaggaaagaatgtctatcgcagacacagccaacttaacacct
aagcaattaacaaatatccgtccgttaactgctgcgattaaggaattcttctcctcttcc
cagttatctcagtttatggatcaggaaaatccacttgcagagttatctaacaagcgtcgt
atttctgcgttagggcctggtggtcttacacgtgaacgcgcaggctttgaagtgcgtgat
attcacaactctcattatggacgtatctgtccgattgagacacctgaaggaccaaacatc
ggtttgatttcttaccttacaacttatgcgaaggtaaatgaatatggctttatcgaaact
ccgtaccgtaaggttgtggatggcaaggttactgatgaaatcaagtacatgccagcagat
gaagaaaatgatcacgtaatcgcacaggcaaacgagatcaaggatggtcaccttgtaggc
gataagattatcgctcgtattaagggtgaaacggtgatggttgaccgtagccaagtagac
tatgccgacgtatctccacgccagattgtttctgtagcgactgcgtgcgtaccattcttg
gaaaatgatgactgtactcgtgccctcatgggtgccaacatgcagcgtcaggccgtaccg
ctgatgaacccacatagtccatttgttggtacaggtatggagcacgtgattgcgcgtgac
tcaggttctgcttgtgttgcgacaggcccaggtgttgttacatatgttgacgcaacaaag
gttgttgtggcagaagataatggcaatgagaagacatatgaattaacgaagtatcgtcgt
tctaacgcgtctacttgcttaaatcaaagacctatcgtttgggatggtgaacgtgttgaa
cgtggcacgatcttagcggatggtccagcgatggaaaatggtgaacttgccttaggtcaa
aacgtgactatcgcgtttatgacatggcatggttataactatgaggatgcgattatcatg
tccgagaagatgcaatcgcaggattactatacatctgtacatattgaagaatatgacatt
gaatgccgtgaaacgaagttaggtccagaagagattactcgcgatattcctaacgtcgct
gaaagtgcatgccgcaaccttgatggtcgtggtatcgtcatggttggtgcagaagtgaag
gaaggagatatccttgttggtaaggtaactcctaagggtcagacagaccaaactccagaa
gagaagttattgatggctatcttcggtgagaagtcacgtgaagtacgtgataactccttg
aaggtaccacatggtggtgctggtattgttcacagtatccgcgtattcaagcgtaaggaa
gaccacgaacttccaccaggagtaaatgaagttgttaaggtttatatcgttcagaagcgt
aagatttctgagggtgataagatggctggacgccacggtaacaagggtgtcatctcccgt
attaatccagtcgaagatatgccatatatgtcagatggaactcctatcgacattatgttg
aacccattcggtgtaccatcacgtatgaatatcggacaggtattggaggttcatcttgga
ttcgctgcgaagcaattgggtgtcaagtttgcgactccagtattcgatggtgtatctaac
acagacctacgtgacattatgaaggaatctaactcttcaccagatggtaagtatgttcta
tacgatggacgtacaggtgaagcatacgatgatcgtatctcagttggtgtcatgtacatg
attaagcttgcacacatggtcgatgataagttacatgcacgtgcaactggtccatactca
ctcgttacacaacagccattaggtggtaaggcacagaatggtggtcagagatttggtgag
atggaagtttgggctcttgaagcatatggtgcttctcacgtattgcaagaaatcttgacg
gtgaagtcagatgatattgctggacgtacaaagacatacgaagcaattgtgaagggtaag
gatatgccagaagctggtatccctgaatcattccgtgtattagtacacgaattacaggct
cttgcaattgatgtacgtatgatggatgatgctggcaatgagatggatctcaagcagatg
gaacaggaagaactcaaggaagaaacaacacttgattttgatccatccacacttgtaaat
gatgcggaatcaaacgaaaatctaacaattaaagatgaattagatgaagaaattcctgag
gcagcgaccgttggagtcgatgactttggggaagaagatcaataaggaggatgcttagat
gaatattaataactttacagcaattaaagtcggtctggcatcaccagaaaaaatccttgc
ttggtcatatggcgaagtgaagaagccagaaacaatcaactatcgttctcaaaagcctga
gcgtgatggtttattctgcgaacgcattttcggtcctactaaggactgggaatgcgcttg
cggaaagttcaagaagattcgttaccaaggcgtagtctgcgaccgatgtggtgttgaaat
tacaaaggctagcgttcgtcgtgaacgtatgggtcatattgaactcgctgctccagtagc
acacatttggtatttacgtggaattccttcccgaatggcacttctattaaacgtagcgcc
taagtcattagaagaagttgtatacttcgtatcttggatcgtaactgatccaggagatac
aaagcttgaatacaagcagattctttctgaaagagaataccgcgaaaacaacgctattta
tggtgctggtagcttcgttgcacaaacaggtgcagaagcgattaagacgctgcttgaaca
atgtgatgttgaagcagaatatacagcaattatggcagagcttgaaaagtctacaggtga
taagcgcaagaaactaatcaagcgtttagaaacagtagaagctttccgtaattctgaaaa
caagccagagtggatggtattaactgtattgccagttatcccaccggatcttcgtccaat
gttacagttggatggtggtcgtttcgccacttctgacttaaacgatttatatcgtcgtgt
tattactcgtaataaccgtttaaagaagttgcttgaacttggaacacctgcaatcatcgt
gcaaaacgaaaaacgtatgttacaggaggcggttgatgcgttaattgataacgggcgtcg
ttctaaagcaattacaggtgctggcggacgtgcactcaagtctctatctcattccttaaa
gggtaagcagggacgtttccgtcagaacttattaggtaagcgtgtcgacttctctggtcg
ttctgttattgcgattggaccatacctcaagatgtggcagtgtggattacctaaggaaat
ggcaattaatttatataagccattcgttattaacgaattggtaaacttacagattgcgtc
aaatcctaagacagctgagaagttgattggtcgtcaagatccacgtgtttgggatgttgt
ggaaaaggttatcgctaaccacccagtattcctaaaccgtgcacctacacttcaccgttt
aggtattcaggcattcttcccacgcttagttgaaggtcgtgctatccgtgtgcatccgtt
agtgtgtcctgcgtttaatgcggacttcgacggtgaccagatggctgtccatcttccatt
aagcgagatggcaagagctgaaactgaagtcttaatgctaggttctaacaatatcttagg
ccctaaggatggtaagcctattgttacacctggacaggacttagtactaggtaacttcta
cttgaacatggaagagacagctgaagagttcaagaagaaggcagacgctctagaacagct
tggtgaaaagactgaagcggcaagatggagaagatatagtgaaaatgaaggacatgtctt
caaggatgtcaatgaagtaatgatggcataccagacgggggttgttcacttacataaccg
tatcgctcttcctgcaagaacagttaacaagacgggctttacagaagagcaaaataacaa
gtacttattaacatcagttggtaagattatctttaatggtgtattcccggcagatttccc
atatctcaacgaggtaactccagaaaatctaaaggcaacaccagattcagagtttgttcc
actaggtacagatatcaagaaggaatttgctaaccgcaaggtagcatctgaattcaagaa
gaaggacttaggaaacttgattgcggctgtctttgatcactataagacaaacggcacatc
agacatcttggatagcttgaaggatatgggatacctctactcaacattagcaggtatgac
ggtagctctcagcgatatctctgtagcacctaacaagaaagcgttagtggctgaaggtcg
taagaaggctgaacagttcaacatgttacgtgacagaggcctattaacacctcaggaatg
ggaagcaaagttctcctcactctggaatgatgttaagaatgatgttggtaacaacttgat
ggaatctatggcacgtatgaacccaatcaacatgatggcggtatctggtgctcgtggtaa
taagaaccattttacacagttagctggtatgcgtggattgatggcacgccctactcagtc
taagtctcgtaaggaataccaaccatctattattgaagtcccaatttactcatgtttccg
tgaaggaatgagtgtatcagagttctttatctctactcacggtgtacgtaagggattaac
agatacagccttgaagactgctgaatctggatacttaacacgtcgtcttgtcgatgtcgc
tcaagaagttatcatcggagaagaggactgcggaacagaacgtggatatctcgttaagaa
catctacgaagataagattctacgtccagatgaaaagccagtattaattgaaggcttatt
cgatcgtatcgttggccgttacacgcaaaagccaatcttagatcctaagacaggcgaagt
aattgttgaaggcgatacattagtagatgaagatttagcacagaaggttgttgcggctgg
agttgaagaggtttacattcgtaacgtattcacttgtgaatctacaaatggcatctgccg
taagtgctatggtcgcaacatggctacaggcaacctcgttgaagaaggtgaggctattgg
tatcatggccgctcaggcgattggtgaacctggaacacagctaacaatgcgtaacttcca
cactggtggtgttgcgacacagaacggtgatattacacagggtcttcctcgtgtagaaga
attgttcgaagcacgtgcacctaagggattagctgtcatttctaagattgatggcgaaat
cacggatgtacatgacaatgaaaacaagacaggtacagttattgttgtatctaatgaaaa
tgaatctatcgaacacaagtgtgacttaacacaggtgaagcgtcagaacttaaatatcgg
cgatcatgtatctgctggtgataagttaactgaaggtccaatcgctcctaaggagttatt
ggaagtagctggtgtaagagcagttcaggaatatatcttgaaggaagttaagaaggttta
ctcttctcagtccatcgatatttctgataagcacttggaagtaatgatcaagcagatgtt
aaagaaagttatcgttatcgaaggtaatgactcaggcttaagtgctgggcagacattatc
actcgctaatatgaacgcaattaacgaagatctattgttcgacggaaagaaaccagcgaa
gtttggtccattactcttgggcatctccaagtcagctgttgaaacagattcattcttatc
cgctgcatccttccaggaaacaacaagagttcttacagaagctgcagttagaggtaaggt
tgataaacttgaaggtcttaaggagaatgttatcatcggtaaacttattccagccggaac
aggtagaaactttgaccgtgaaacatcacgtcgcattgaagagcgtgcaatggagctcaa
ggaaattcgtgaagaaaaagctagagaactcgcagaagcaactgcaaacagattgcctga
tgagattctcggaagcaacgcagatgtgcatgtaagtagtgcagaatccgctcttgcttt
ggctgaacgcatgaagtcagaacataactttgatttctaatgaatgcatgaaatggagca
gtctggaaacaggctgcttttttatgcatacatggaaatttttctcaaaaaaagtcataa
aagtaattgacagagggatagatacttggtatattaatacagcactcttcggaaggagag
gagcagagatttttgaaaactgaacaggaataagacacaaaaacaacgtcaagcaaaagg
atacgaaggaaaagacttcgtaaaataaaagagtcaatcaaatgaagagtttgatcctgg
ctcaggatgaacgctggcggcgtgcctaatacatgcaagtcgaacgctggagatctagct
tgctagatcgaaggagtggcgaacgggtgagtaatacataagcaacctacccacgaagac
tgggataatctctggaaacggggactaataccggataggtaatcggaaggcatcttctgg
ttattaaaggttaaaaacactggtggatgggcttatggcgcattagttagttggtgaggt
aacggcccaccaagacgatgatgcgtagccggcctgagagggtgaacggccacattggga
ctgagacacggcccagactcctacgggaggcagcagtagggaattttcggcaatgggggc
aaccctgaccgagcaacgccgcgtgagtgaagacggccttcgggttgtaaagctctgttg
taagggaagaacggtagatagagaatatctaagtgacggtaccttaccagaaagccacgg
ctaactacgtgccagcagccgcggtaatacgtaggtggcgagcgttatccggaattattg
ggcgtaaagggtgcgtaggcggcctgttaagtaagtggttaaattgttgggctcaaccca
atccagccacttaaactggcaggctagagtattggagaggcaagtggaattccatgtgta
gcggtaaaatgcgtagatatatggaggaacaccagtggcgaaggcggcttgctagccaaa
gactgacgctcatgcacgaaagcgtggggagcaaataggattagataccctagtagtcca
cgccgtaaacgatgaatactaagtattggggaaactcagtgctgcagctaacgcaataag
tattccgcctgtggagtatgcacgcaagtgtgaaacataaaggaattgacgggggcccgc
acaagcggtggagtatgtggtttaattcgacgcaacgcgaagaaccttaccaggccttga
catcccttgcaaagctgtagagatacagtagaggttatcaaggagacaggtggtgcatgg
ttgtcgtcagctcgtgtcgtgagatgttgggttaagtcccgcaacgagcgcaacccttgc
cttcagttaccagcattcagttggggactctggagggactgccggtgataaaccggagga
aggtggggatgacgtcaaatcatcatgccccttatggcctgggctacacacgtactacaa
tggctgttacaacgtgcagcgacctagcgataggaagcgaatcactaaaagacagtctca
gttcggattgaagtctgcaactcgacttcatgaagctggaatcgctagtaatcgcggatc
agaatgccgcggtgaatacgttctcgggccttgtacacaccgcccgtcataccatgagag
ctggtaatacccgaagccggtggcctaaccgcaaggaaggagccgtcgaaggtaggacta
gtgattggggtcaagtcgtaacaaggtatccctacgagaacgtggggatggatcacctcc
tttctaaggagaaagatgtgaagtaacaagttgttgaagaagttttattacctgtttagt
tttgagagatctcgcaagaggtagctcagaaggaagcagctgttctttgaaaactgaata
acagaagaagacaatagataggtctttttcgaaaagttgtgataacaagattaactaaga
aagtctaaaaacgaaatagttaacagttctcgtaaagcataaacgtatataagtgattaa
attagtaagagcgtacggtggatgtcttggcatatagagcagaagaaggacgcagataac
ggcgaaacgcctcggggagtcgtacacaggcaacgatccgggggtatccgaatggggaaa
cccgataaagttgaaaagctttatcatccttaagccaatacataacttaagagaaggcaa
cccagggaattgaaacatcttagtacctggaggagaagaaaataagaatgattccgagag
tagtggcgagcgaaatcggagcagcccaaaccagcaaagagctggggtagtaggaccacg
acaagtgattgaaaagagatagtcgaatggcattgaaaggtcagccacagaaggtgcaag
ccctgtaggcgaaatctcgattcacgcgagtgggatcctgagtacgtcggagcacgtgaa
actctgacggaagcgaccgggaccatccggtaaggctaaatactcctatatgaccgatag
tgaaccagtaccatgagggaaagatgaaaagaaccgcgggagcggagtgaaatagatcct
gaaaccgtatgcttacaaaaagtcagagcacattaaggtgtgatggcgtgccttttgtag
aatgaaccggcgagttatctttacatgcgaggttaagcagacaatgcggagccgtagcga
aagcgaatcttaatagggtggcaagtatgtagagatagacccgaagccgtagtgatctag
tcatgagcaggttgaaggctgggtgaatccagctggaggaccgaaccgacccccgttgaa
aagttggcggatgacttgtgattagcggagaaattccaatcgaacacggcgatagctggt
tctccccgaaatagctttagggctagcgttgaacgaatctacccggaggtagagcactga
aatcatgcgggcggcatctcgccgtaccaaatgatatcaaactccgaatgccgggcaaga
atattcagcagtcagactgtgggtgataaggtccatggtcaaaagggaaacagcccagat
catcagataaggtcccaaaatttacgctaagtggaaaaggatgtggagacgcgcaaacag
ctaggaggttggctcagaagcagccatccttcaaagagtgcgtaacagctcactagtcga
gtatctctgcgccgaaaattaaccggggctaagcgtaataccgaatctatggatttatac
ttaggtataagtggtaggggagcgttccatacagcattgaaggtataccgtaaggagtgc
tggagcgtatggaagtgagaatgccggtgtgagtagcgagatgtgggtgagaatcccaca
caccgaaaaaccaaggtttccaggggaaggttcgtccgccctgggtaagtcgggacctaa
ggccaggccgaaaggcgtagtcgatggatagcaggttgatattcctgcacccgcgagtaa
agtgatggagtgacagatagggttaaccagagtcctaaatggattgggcaaggcaagcag
gagagtggcgtaggcaaatccgcgtcggatactcaaaggcttgactcaagcgaacgcgcg
agcaagtagtgaagaaggtgataccaggtctcgagaaaagcttctagcgataatttacta
gcggcccgtaccaaaaccgacacaggtggttgaggcgagtagcctaaggtgagcgagaga
actgttgccaaggaactcggcaaattgaccccgtacgttagcaataaggggtgctcgaaa
gagccgcagtgaataggccctagcaactgtttaactaaaacatagctctctgcgaagtcg
caagacgaagtatagggggtgacacctgcccggtgctggaaggtcaaggggatttgtcag
acgcaagtcaaagcattgaaccgaagccccagtgaacggcggccgtaactataacggtcc
taaggtagcgaaattccttgtcaggtaagttctgacccgcacgaaaggtgtaatgatttg
ggcactgtctcggcagcagactcggtgaaatcttagtacctgtgaagatgcaggttaccc
gcaactagacggaaagaccccatggagctttactgtagtctgctattgagtttcggttaa
gtatgcacaggataggtgggagacgatgagactggtctttcgggatcagaggagtcactg
ttgggataccactcttacttaattgaaattctaactctaagccgtgatccggctagagga
ccgtggcagatgggcagtttgactggggcggtcgcctcccaaagagtaacggaggcgcac
aaaggtactctcagaatggttggaaatcattcaacgagcgcaaacgcagaagagtgcttg
actgcgagacaaacaagtcgagcagggacgaaagtcggtgttagtgatccggcggtgcag
aatggaatggccgtcgcttaacggataaaagctaccctggggataacaggctgatctcgc
ccaagagttcacatcgacggcgaggtttggcacctcgatgtcggctcatcgcatcctgga
ggtgaattcgcttccaagggttgggctgtccgcccattaaagcggtacgcgagctgggtt
cagaacgtcgtgagacagttcggtccctatctgttgtgggcgttggaaatttgaggagag
ctgcccctagtacgagaggaccagggtggacgttcctacggtgcaccagttgtcacgcca
gtggcatagctggatagctgagaacggaccggataaacgctgaaggcatctaagcgtgaa
accgactccaagattagatttcccatcatttcaaatgaataagaccccttgaagacgacg
aggttgataggtcagagatgtaagtgtagcgatacattcagttgactgatactaataggt
cgaagatttattcacgagagaacgcacacacgactgtttgaaaaagacgaagtcagaaac
tgttatttagttttcagggaacagaagacctgaaagaagaaagatccggtgatgatggcg
cagtggccacacctgtacccatcccgaacacagaagttaagcactgtagcggcgaaaata
gcgcaagcaaatctagcacgttgccgggtcatcgagagcatggttctccatcgctctccc
tttttttatactttttatgggtttagatgtactggaatgcatagagcaagcaactgctat
tcattgaagataatttttaacaaatactagatttgtgatggttgcaaatgcaactaaaag
aatattaaattaggccttaaaataggtgtttttttgatgttttatgctttacaaacagat
gcatggtgttataataagcatcgtactaattgagttacatgtcatgaaatgaaaattaga
aatataattttcaaaaaatgtgttgacaggtaatttgatacttggtatattaatacagca
ctcttcggaaggagaggagcagagatttttgaaaactgaacaggaataagacacaaaaac
aacgtcaagcaaaaggatacgaaggaaaagacttcgtaaaataaaagagtcaatcaaatg
aagagtttgatcctggctcaggatgaacgctggcggcgtgcctaatacatgcaagtcgaa
cgctggagatctagcttgctagatcgaaggagtggcgaacgggtgagtaatacataagca
acctacccacgaagactgggataatctctggaaacggggactaataccggataggtaatc
ggaaggcatcttctggttattaaaggttaaaaacactggtggatgggcttatggcgcatt
agttagttggtgaggtaacggcccaccaagacgatgatgcgtagccggcctgagagggtg
aacggccacattgggactgagacacggcccagactcctacgggaggcagcagtagggaat
tttcggcaatgggggcaaccctgaccgagcaacgccgcgtgagtgaagacggccttcggg
ttgtaaagctctgttgtaagggaagaacggtagatagagaatatctaagtgacggtacct
taccagaaagccacggctaactacgtgccagcagccgcggtaatacgtaggtggcgagcg
ttatccggaattattgggcgtaaagggtgcgtaggcggcctgttaagtaagtggttaaat
tgttgggctcaacccaatccagccacttaaactggcaggctagagtattggagaggcaag
tggaattccatgtgtagcggtaaaatgcgtagatatatggaggaacaccagtggcgaagg
cggcttgctagccaaagactgacgctcatgcacgaaagcgtggggagcaaataggattag
ataccctagtagtccacgccgtaaacgatgaatactaagtattggggaaactcagtgctg
cagctaacgcaataagtattccgcctgtggagtatgcacgcaagtgtgaaacataaagga
attgacgggggcccgcacaagcggtggagtatgtggtttaattcgacgcaacgcgaagaa
ccttaccaggccttgacatcccttgcaaagctgtagagatacagtagaggttatcaagga
gacaggtggtgcatggttgtcgtcagctcgtgtcgtgagatgttgggttaagtcccgcaa
cgagcgcaacccttgccttcagttaccagcattcagttggggactctggagggactgccg
gtgataaaccggaggaaggtggggatgacgtcaaatcatcatgccccttatggcctgggc
tacacacgtactacaatggctgttacaacgtgcagcgacctagcgataggaagcgaatca
ctaaaagacagtctcagttcggattgaagtctgcaactcgacttcatgaagctggaatcg
ctagtaatcgcggatcagaatgccgcggtgaatacgttctcgggccttgtacacaccgcc
cgtcataccatgagagctggtaatacccgaagccggtggcctaaccgcaaggaaggagcc
gtcgaaggtaggactagtgattggggtcaagtcgtaacaaggtatccctacgagaacgtg
gggatggatcacctcctttctaaggagaaagatgtgaagtaacaagttgttgaagaagtt
ttattacctgtttagttttgagagatctcgcaagaggtagctcagaaggaagcagctgtt
ctttgaaaactgaataacagaagaagacaatagataggtctttttcgaaaagttgtgata
acaagattaactaagaaagtctaaaaacgaaatagttaacagttctcgtaaagcataaac
gtatataagtgattaaattagtaagagcgtacggtggatgtcttggcatatagagcagaa
gaaggacgcagataacggcgaaacgcctcggggagtcgtacacaggcaacgatccggggg
tatccgaatggggaaacccgataaagttgaaaagctttatcatccttaagccaatacata
acttaagagaaggcaacccagggaattgaaacatcttagtacctggaggagaagaaaata
agaatgattccgagagtagtggcgagcgaaatcggagcagcccaaaccagcaaagagctg
gggtagtaggaccacgacaagtgattgaaaagagatagtcgaatggcattgaaaggtcag
ccacagaaggtgcaagccctgtaggcgaaatctcgattcacgcgagtgggatcctgagta
cgtcggagcacgtgaaactctgacggaagcgaccgggaccatccggtaaggctaaatact
cctatatgaccgatagtgaaccagtaccatgagggaaagatgaaaagaaccgcgggagcg
gagtgaaatagatcctgaaaccgtatgcttacaaaaagtcagagcacattaaggtgtgat
ggcgtgccttttgtagaatgaaccggcgagttatctttacatgcgaggttaagcagacaa
tgcggagccgtagcgaaagcgaatcttaatagggtggcaagtatgtagagatagacccga
agccgtagtgatctagtcatgagcaggttgaaggctgggtgaatccagctggaggaccga
accgacccccgttgaaaagttggcggatgacttgtgattagcggagaaattccaatcgaa
cacggcgatagctggttctccccgaaatagctttagggctagcgttgaacgaatctaccc
ggaggtagagcactgaaatcatgcgggcggcatctcgccgtaccaaatgatatcaaactc
cgaatgccgggcaagaatattcagcagtcagactgtgggtgataaggtccatggtcaaaa
gggaaacagcccagatcatcagataaggtcccaaaatttacgctaagtggaaaaggatgt
ggagacgcgcaaacagctaggaggttggctcagaagcagccatccttcaaagagtgcgta
acagctcactagtcgagtatctctgcgccgaaaattaaccggggctaagcgtaataccga
atctatggatttatacttaggtataagtggtaggggagcgttccatacagcattgaaggt
ataccgtaaggagtgctggagcgtatggaagtgagaatgccggtgtgagtagcgagatgt
gggtgagaatcccacacaccgaaaaaccaaggtttccaggggaaggttcgtccgccctgg
gtaagtcgggacctaaggccaggccgaaaggcgtagtcgatggatagcaggttgatattc
ctgcacccgcgagtaaagtgatggagtgacagatagggttaaccagagtcctaaatggat
tgggcaaggcaagcaggagagtggcgtaggcaaatccgcgtcggatactcaaaggcttga
ctcaagcgaacgcgcgagcaagtagtgaagaaggtgataccaggtctcgagaaaagcttc
tagcgataatttactagcggcccgtaccaaaaccgacacaggtggttgaggcgagtagcc
taaggtgagcgagagaactgttgccaaggaactcggcaaattgaccccgtacgttagcaa
taaggggtgctcgaaagagccgcagtgaataggccctagcaactgtttaactaaaacata
gctctctgcgaagtcgcaagacgaagtatagggggtgacacctgcccggtgctggaaggt
caaggggatttgtcagacgcaagtcaaagcattgaaccgaagccccagtgaacggcggcc
gtaactataacggtcctaaggtagcgaaattccttgtcaggtaagttctgacccgcacga
aaggtgtaatgatttgggcactgtctcggcagcagactcggtgaaatcttagtacctgtg
aagatgcaggttacccgcaactagacggaaagaccccatggagctttactgtagtctgct
attgagtttcggttaagtatgcacaggataggtgggagacgatgagactggtctttcggg
atcagaggagtcactgttgggataccactcttacttaattgaaattctaactctaagccg
tgatccggctagaggaccgtggcagatgggcagtttgactggggcggtcgcctcccaaag
agtaacggaggcgcacaaaggtactctcagaatggttggaaatcattcaacgagcgcaaa
cgcagaagagtgcttgactgcgagacaaacaagtcgagcagggacgaaagtcggtgttag
tgatccggcggtgcagaatggaatggccgtcgcttaacggataaaagctaccctggggat
aacaggctgatctcgcccaagagttcacatcgacggcgaggtttggcacctcgatgtcgg
ctcatcgcatcctggaggtgaattcgcttccaagggttgggctgtccgcccattaaagcg
gtacgcgagctgggttcagaacgtcgtgagacagttcggtccctatctgttgtgggcgtt
ggaaatttgaggagagctgcccctagtacgagaggaccagggtggacgttcctacggtgc
accagttgtcacgccagtggcatagctggatagctgagaacggaccggataaacgctgaa
ggcatctaagcgtgaaaccgactccaagattagatttcccatcatttcaaatgaataaga
ccccttgaagacgacgaggttgataggtcagagatgtaagtgtagcgatacattcagttg
actgatactaataggtcgaagatttattcacgagagaacgcacacacgactgtttgaaaa
agacgaagtcagaaactgttatttagttttcagggaacagaagacctgaaagaagaaaga
tccggtgatgatggcgcagtggccacacctgtacccatcccgaacatagaagttaagcac
tgtagcggcgaaaatagcgcaagcaaatctagcacgttgccgggtcatcgagagcatggt
tctccatcgctctccctttttttatactttttatgggtttagatgttataatattatcca
tgaaaagtacagataaatatcaatcacgaatccgcatactgattggtcttttttcgattt
tgtttggtgttttatttatcttattgattaagttaatgttttttacctcacgcacattat
cggaaaaagattgtcaagattgtttatcggttatacagacgaatcagaatagttctgtag
aaactacgccaagtcctagtcctacaccaactccttcttcgactcctgagcctacagccg
taccaactattgatacaacgacaattacttcaattcagaagataacaaataagagtcatc
cgattgattctacatatgtgccatctgatttaacagcagttaatgtaagttcaaatggga
cacagtatcttagaagtgaagcggcgtctgaattagcaaagatgtttacggcagcactta
aggatggagttaacttatacttagttagtggatatcgttcttatgcacaacaattagatc
tctataatacatatgtaagtacagacgggaaagctttagcagacacatatgatgcgattc
cgggtgcttgtgaacatcaacttggattagcggttgacttatctgatgacaatcgtgatc
atgatattgatgcttcatttgaaatgacagcagcgtaccaatggcttatgaaacatagct
atgaatatggatatatacttcgattccctcgtggaaaggaatcgataacgagtatcgcat
ataatccttggagttttagatatattggtgccgaagaagcaaagaaagtttatgattcag
gcttaacattagaagagtattataaagtaaatgattaaggaaagatggaaaatctttcct
taatgtttttttaaaatttagtgtaaaatagtcaagtacatttcaggaggtagcgatggt
taaacaattaatgaaaagtattcgtgagtgtaaattagcgacaatactgacaccaacgtt
tgtggttggtgaagtcatcattgaagcgttgattccatttttaatttcattattaatcaa
tgatattaaagctggttgtgatttatcagtaattttaggatatgcatggaagttagttgt
tttatcactgctttcactattatgcggatatttagcaggtatctattgtgcagaggctag
tacaggatttgcacgtaacttacgttatgatatttttactaatatccagaaattttcctt
ttcaaatattgataaattctcatctgcctcattagttactcgattaacaacagatattca
aaatgtgcagatggcattcatgatgattattcgtaccgctgtacgtgccccattaaactt
aatattttcctttacaatggcatatattatgggtgggtcaatggcagtaatcttcttaat
catcattcctttcttaggaattggactatatttgattgttagaacggttatgccagtatt
taagaagggattccctctctttgataagattacacgtattgtagaagaaaacgtaaaggg
tattcgtgttgtgaaatcctttgtacgtgaagattatgaaatcaataaatttgacgaaac
atcaaatgatattcgtaaaatgtttacacgtgcagaacagattatcgctctgaataatcc
attaatgcagataagcatttatgcggttatgttatttgtgttgatgtttggttctgaaat
gatcatcaaaacaaatgcgacaagcttagacgtaggacagttatctactttgatgactta
tggattccaaattttatcatccttgatgatgttatcgatggtgtttgtgatgattacttt
ctctgaagaatcatgcaagcgtatcgttgaggtgttaaacgaaaagagctcgattacttc
gaaagaaaatgcgattacagaagtgaaggatggctcgattgattttgatcatgttcgttt
caaatattctcgagctgcagaaagaccagttctagaagatattgatgtacatattaagtc
tggtgaaaccatcggtatcattggtggaacgggttcggcaaagtcttcttttgtacagtt
gattcctcgtctatacgatgttaccgaaggtacagtacgtgttggcaaagaagatgttag
agactatgaccttgtgacattacgtgattccgttgcgatggtattgcagaagaatgtgtt
attctccggtacaattgcggataatatccggtggggtaataaggatgcaacattagaaga
agtgaagcatgtatgtcatttggcttgcgcagatgagtttatagagcagatgccagatgg
ttatgatacttggattgaacagggtggaacaaacgtttctggtgggcagaagcaaaggct
ctgtatcgcaagagctctcttaaagcaaccaaagattttgattatggatgactcaacatc
tgcagtagatacaaagacagatgcaatcatccgtaaagcgatgaaagaatatatcccaga
aacaacaaagattatcattgcccaaagaacttcatccgtagaagatgcggaccgaatcat
cgtattggatagcggtaagatcgatgcgattggcacaagtgaagaattactaaagacaaa
tcaaatctaccgtgaagtatatctatctcagaataaacaaggcactgaggaaatcgtgga
agaaggaggtgttcgttaatatgaatcagaaacaaacgaatcgtaaaaaatccttcagga
gaattatgaagatggtactatcctactatccgattttatttccgctgatcgtagtattaa
tcattatcaatgcaattttaggtgctttaccatctattttccagcaaaacgtcatcgctg
tattacaacaagcttggggtcaaggttggacttgggaagtcacaaagccacatatagttg
aactagttggaactctagcgatggtttatttcgtcgcattaattatcggtattgcatata
cgcagttaatggcattcttcacacaaggcgttctacacaagatacgtaaagaggtatttg
cgcatatgcagaagctgcctattcgttatttcgatacacatcctcatggtgatatcatgt
ctcactatacgaatgatatcgatgcaatgcggcagatgatttcacagagtttcccacagt
tattgatttcgattgttacaatcatagcgattatcgctatcatgttctattatagtattc
caatggcggtagttattttgattggtgcagcagtatccattgagattacacgtaagctag
gtggtctttctgcgaagtactttatcttacagcagaaggcaaccggtaagacagagggtg
tgattgaagaaatggtgaatggacagaaggttatcaaagtgttcaaccaccaagatgaag
ctgaggagattttcaaccgagcaaataatgaactctatgaagcttccaatacggctaatc
gttattccaatatcttgatgccagttttaaacaacgtgaactatttaatttatgtattcg
ttgcggtagctggtggtatcttcattcaagagaaattcccaaacttatcaatttcaggtt
tgccattctcgattgcagttattgtgccattcttgggaatgtcacgccagttcgcaggta
tgattcagcagatttctccacagattaactcgattgtactgggacttgcgggtgctgaac
gcgtctttgaattacttgatcaagagcctgaagtagatgatggaattgtaacacttgtta
atgcgacagaaaaggatggtgagctcaaggaaacaaacgagcagacagaactttgggctt
ggaagtatccacatgaagatggaacagtttcctatacgaaggtggctggtgatgttcgtt
ttgcgagtgtggactttgcgtataatccagataagatgatcttgcataatgtgactctgt
ttggtaagcctggtcaaaaaattgcctttgtaggtgcgacaggtgcgggtaagacaacga
ttactaacctcattaaccgtttctatgacatcgcagatggaaagattcgttatgatggta
tcaatatcaataagattaagaaatcttctttacgtaagtctttaggcatcgtattacagg
ataccgtattgtttacaggtactgttatggataacattcgttatgggcgcttaacagcga
cagatgaggaatgtatcgcagcagcgaagcttgctggtgcagatggctttattcgtcact
taccacaaggctatcaaacgatgttaaatggagatggttctaatctttcgcaaggtcagt
gccagctcttggcaatcgctagagcagcagtcgccgatcctccagtgatgattatggatg
aggctacttcttctatcgatacacgtacagagcagattgtacagacgggtatggaccgtt
tgatgaatggacgtactgtatttgttatcgctcatcgtctatctacggttaagaattcaa
atgtgattatcgtattagaccatggacgtattattgaacgtggtactcatgaagaattac
ttgcccaaaagggtcagtactaccagttatatacaggtgcgtttgaattagaatagacat
aaaaaagtttatgcgtatgtgcataaacttttttagaagaattttagttttctctttttc
gcttctccaactaaatcaatatcttgtacatagtttaaatcaagtccttccactacagat
agagcacgatttaggttttggtcagttaagaattgttttgggtcatgtacatccaaacca
atgataattggacatttcttctttgcaaaaatttcaaagaaagctctagtaggataggca
taacgtttaccatcgagatactcttttttaccaagccgtacaccagtaccacaatttaat
tcgagaggaatattgtaaaatcgagatatatctgcaatcttttcggcagcctttaggaca
ctctcatcaattcttggatatttccatagaaatacatcaggatgggcaatataatcacac
atataatgttggcaagcttcctctaaacatttcacgtagagttctacttggtctttattt
tcaaattcatagacactatctttatcaatagtaaggttgtgctgtcctaaaataatataa
tctagtgtctttcgatactcacgaatagtatcccattgacttggataatattcgacttcc
atgccaagataaatatcaatttgagcagcgtatttttcttgtaatgaacgaatggattga
taataatcggggatttgttcaatattcatgcgtaatctaggacatggtgtaggatatgcg
gcatggtcactaaatccaagaactgttaaacctgcttgaacagcagcttgtacatattct
tcatctgcaccaatcgcatggccacaacgggcagtatgtgtatgataatttgctttaatc
atggggtatacctccaaaacgaagaaattataacattcatactagagattgacaaaatgc
tcaaaagtaatatcataatagttgaatagttgttcaatcgttatatatattagaggtatt
aaaatggaatataaatatcgtgttgtaggaattgattgtgcagattgtgctgcagaacta
gcagaggaaattagaaaaatagatggcgtattgagtgcggatattcactttatgcagcag
aagatgttttttgcctgtgaagaaaaaaatcattctgtgattgaacagaaggtttttgac
attatccatgacgacgaaccggatgctgtgattacggctctacacgaagaaccaaaacat
ctctttaaatttaatattaagaatattgattgtgcagattgtgcaaatgagattgcggaa
aaggcaatggaaatcgaaggtgtagagcatgcggaagctgacttcatgcatgcgattcta
cgcgtacagtttgcgacagctgaatatacacgcattgaaaatgaactacgtgaaatgatt
gctagagaagagccagaagttgaattctcgcggtattatgtagaacaaaagattgaaaag
aaagaaaaccatagtacacaaattatgatagctcgattggtattgggtgcactattattt
ggtctatccttcttactcacaggaatcacaagtaatatttcaacactacttgcgtatatc
attcttggctatgacgttatctataaagccttcaataatttaagacgaggaaatctatta
gacgagcatttccttatgactatcgcaacttttgcggcgttatatttaagcgattggaag
gaagcaactggggttatgttattctaccagattggggaattcttccaggatttagcagtg
gaacattctcgtaggtccatcacatccttgatggatattcgcccagactatgcatacgta
caaagtggaacagagtttgtcaaagttgatccaacagaggtgcagattggcgatattatt
caagtaaaaccaggagaacgtattcctttagatggtgttattgtgactggaagttcttct
cttgatacagcatctctaacaggtgaatcaaatctacgtgatgtggatgtaaatgatgag
gtaatctcaggtgttgtaaatacaagcggtgtgttattaattcgtacaacaaaagaattc
gcacaatcaacagtttcaagaattctaaatatcatcgaagaaaataacgagacaaagtca
aaacaagaaaagttcattacaaagttctctcattactacactcctacagttgttgcatta
gcaattcttgtagctattatagtagcgattttgacgggtgatattaacgagggtatctat
cgtgcttgtacatttttggttatctcttgtccatgtgcattagtgatttctattccactt
tcgttctttgcgggaattggtggattatccatgcatggcattatgttaaaaggagcaaat
tacgttgaaaagattgcgaggattcgtacaatcgtatttgataaaacgggcactttaaca
acaggacagtttgcagtaaatcgtttattagatagtagagatgacgaaaaactactaaaa
cttgcagcctatgcggaaagttattcaaatcatccaattgctagagcaattcaaagcgca
tatcaatttgagattgatcaagcaaagatttctgatatgcaagagatcgcaggtagaggc
atttcaattgcattagaaaaccatcaggtgctcgctggtaattataagatgatggaagaa
aataatgtggattgtaaacaatacacagagccagggacctatgtatatgtagcagaggat
ggtatcttcttgggttgtattttattgaaggatacagttaagcaggatgcagctaatgca
atacagcacttaaataagaatcatgcatgcatgatggtatctggtgatgcgaaagaaatc
tgccaagaggtaggcaagcaactgggtattgattctatctatggtggatgtttaccagaa
gataagattacatgcgtgaatactgtcaagaaagatggtgtagtcgcatttgtgggtgat
ggtgttaatgatgtaccagtgatgagaagtgccgatattggttttgcgatgggatcactt
ggtagtgatgcggcaattgaagcggcagatgtcatcatcacggatgataatctgaataag
attgacataactatacaacaagctaagagaatcattcgcattgcaaatcaaaatattatc
ttcgcaattgcgattaaagtactcgcattagtgttaggcgctctcggtattgcgaacatg
tggatggcaatctttgcggatactggggttgcgatgttatgtgttattaacgcagttcga
cttcttcacatctgggaataattagtattcctatatttgcaagtatggtaaaataaccat
gtggtaaaggaggttatcttatgcgtatattagatatcgtatcggtgattatcctgatac
tcgtagctgtattaggcgtgctatattggcaagtaaaaaggagcaagaaatgaagaaatt
tataactgctttactagtgaatgtgatttcgctttgggtaattgattacctcatgagttc
tatatatatcgcaacaccaaatgcgttatttgcgattgcccttgtactaatgattttgaa
tgtgactttgaaaccgctaatgaaattaatcttcttgccagttacattcttgagctttgg
gttattttcgttgattatcaatgcagttgtactcgcaacagcgtttagttttgcgccagg
ctcatatattatgggatttccatcagcgtttatcgcaagtgttttcttatcgattgcgaa
ttccgctattaattcttatattgaataaaacatcgtacgaatgaagtgcgatgtttttta
tggtgggttgtattatcttacataaaatataataatgataatgaatgatttagataataa
gaggtagatatgtcccaactggaaaggatgattaaaaaatccacattgaagtatgcgatg
attgcatttgggttttgtattttatcagaaatcatcagcctgatatctccaagattaatg
caatatattattgatacagttatcccgcagagaaacatgcatacaattattttaagtatt
cttatttttgtatcgataccactattgcatatatgcataaaatcaatttttaattacttt
gcgattgtatttgcaagaaacaaggggaatgagtatgcaattcaattgatggaaaagatt
attcatcaaccactccgcttttttgatacacacaattctattgagttattgacggaatca
ggcagagagctttctaacttattattgttctatatcaaagatattcctagttactatagt
gcaattctatcgtcaatcattatctttataatattgtgttcttatcaccctgtgataggg
atattccaaatattattcttaccgcttagtattattccagttagatttattcatattaag
ttagagggattagttaataatgttcttgaaaagaatgcaaagaataatcagttgaaagcg
gatattttcaagaatatagactacatcaagagtaataatcttgagacattttatatcaat
aagattaaagagaataacgatgcgattgtttctgtttggggaagtgtcgcttctatggaa
tcactagctggtgtatggatcaatggatttatgacatctctatttacgggactatcattt
ggtattgttgcgttattgatgatgtatacaacacagcttacagttggaacaattatttct
gtagtaagctattgtgagttgttgtattcctatctaaatacagtattctcgacagaaatt
gaaaaaggaaagttcaaaggcgaatttacaaagacaaagggattgtttgaattagactct
gatacttcgaaaaatcagcatccattttcatttaaacgagcaattcaatttcataaagta
gattttcaatacacgaacacacgtatcttaaaagaactgacaatggtattaccagctcat
aaatggacagtcatattgggtgaaagtggtgttggaaaaagtacaattttaaaactgata
gaaaaattttacacagagtatgaaggggaaatcatggttgatgatatatcactgaaggat
attgataatcatgacttaagaagtaaggtagcttatttatcacaatcaccttctttattc
ccaggtagtattcgcagtaatttaacagttggtaacgatacaatcacagatgaaatgatt
tggggagtattagaaactgtgaatatgaaagactatgtttcatcgttggatgatgctttg
gatactgatgtttttgaagcaggtaaaattatgtctacaggacagaaacagcgtttgtgc
atcgcaagagcgttattgagaaacgtagagatatatttattggatgaaattacatcaaat
gtagatcctgaaaatacgcaattgattttatcttatttcaaagaactttcaaaagatgga
aagacaatcattagtgttactcatgatagggaatacattccgtttgcggatgtgatatat
gagttatgtaatggaaaagacgcaaccatagtttctgaaattcaatgatagctatataag
aggataaattttgattgtttataggagcatataagagaaattgtatgctcttttgtgatt
atgcggcaacattattacaatatctgatataatttttatcgatatgagaacagtaattca
aagagtaaagcatgcaagtgttaccatcgatggagtagtaaatgggaaaatcgatcaagg
ttttctattattagttggaatcaaagatggtgacacagaagcagttgtagaaaagatggc
agacaagattgccaaaatgcgtatttttgatgatgaaaatggaaagatgaatctagcatt
acaacaagtaggaggtgcgattctatcaatttcacagtttacgttattcgcaaactgcaa
aaaagggaatcgcccaagctttgatggggctggaaagcctgaacatgccaaagcgatgta
tctatactttaacgaagtattgcgacactatggtttacaagtagaagaaggcatctttgc
ggcagatatgaaagttgagttgctcaatgatgggcctatcacaatatgtctagattcgga
ggatttaaaatgacacaaattatctacggtagtgaattatctgccgaattaaaagaaaat
atgcgttcaaaggtagaatcttgggtatccataggtatgagaaccccctgtcttgcggtt
atccttgtaggagataatccggcatctgagtcttatgtacgtggaaaagaaaaggcttgt
gcagcagttggtattaaaaccaatacgattcgtttatcttcttctatctcccaagaggaa
ttagagaagacaatctgtgattgtacgaatgatgatacggttgatggaatcttgattcaa
ttaccattaccagaatgctttaatgaagatagagcgatagcttgcatcgatccacaaaag
gatgtggatggacttcatccattgaactttggaagattctttatgaatcaaccatccttt
gtgccatgtacaccactaggtattatggaactcttaaaacgtatggaatgtaaccctagg
ggtaagcatgcagtagtcattggtcgttctaaattggtggggacaccagtagctcgttta
ttacagaatgcaaatgcgactgtaacaatttgccattcccatactgcaaacttaaaagaa
cttacaaacttagcagatatcttaattgtcgcagtaggtaagccaaagatgattgatgct
caatatgtcaaagaaggtgcatatgtcattgacgttggtgtaaatagtgttgatgggcat
ttatgcggcgatgtggattttgaatcggtagctcctaaggcaggtgcgattacacctgta
ccaaagggtgttggtccaatgaccatttgtatgttattacaaaatacaatcactgcatat
gaaaagaggcagggactatgattagtgattttaatctaaacgatacagttgaaatgaaaa
aggaacatccatgcaagaaatccaagtattggaaagtgattcgtatgggtgctgatatta
aaatcaagtgtttaggctgtggtgcagtcgtgatgtttccgcgacatgaatttgagcgta
agctgaagaagattattgaaaaagcaccacaggaataagaggaaagaaaagaggaatcaa
atatgtcattaacagcaggtatcgttggcttaccaaacgttggtaaatcaactttgttta
atgcaattacaaacagccaagtcttagcagagaactatccattcgcaaccatcaatccaa
acgttggtgtggtagaagttcctgataagcgaatggatgacttcgtagagctcttccatc
caaagaagacaatttatacaacctttgagtttacagatatcgcaggtcttgtgaagggtg
cttcaaagggtgaaggcttagggaaccaattcttagcgaatattcgtgagacagacgcaa
ttgttcacgttgtaagatgttttgatgatagcaatatcgaacatgtagagggctctgttg
acccaattcgtgatattgaagaaattaacttagagctttgcttaagtgatttggatacag
tccagaatcgtattagtaaggtggctaagaaggcacagacatctaaagataaggatgcgg
tagctgaatatacatccttacagaagtttgaaaagttattagaggcaggaacaccagtgc
gtctaggtaacttagaagattttgatcgtgatgttttaaagaactatggtttattaacat
cgaagccagttatctatgttgcgaatatgagcgatgaagaaatcggtgatcctgaaagta
atgcgtactaccaaaaggtaaaagcatttgcggcaaatgaaggcagtgaatgtatcgcta
tctgtgcaaagatggaagaagaactttcaagtctcgataaagaagagaaggctgcattca
tgcaggacttaggaattgctcaatctggtttggataagattattcgtgctgcttatcact
tgttgggtttaagaacattcttcacagttggtgaaccagagtgtcgtgcatggactttcc
atgaaggcatgaaagcaccacaatgcgcaggcattatccatacagattttgaaaagggat
ttattcgtgcggaaatctacagttatgaggacttaatggaatatcgtacagaacaatctg
ttaaggaacatggtaagatgcgtttggagggtaaagaatacttgatgaaggatggagatg
tagtcttcttccgtttcaatgtataattcatctcattttcacagtgaatcatgataaaat
aggagtaacaataggaggcttatatgaaactgatcttagcaattgtatccaatgatgatg
catctgcagtttctgctgcacttacaaagaataatttctatatgacacgtttagcaacga
ctggtggattcttacgtgctggaaatacaactattattgttggtacggaagatgaacttg
tagataaatgtatcgctgttatcggcgaagaagcgaagcgtcgtacagaaattgttccat
ctactgcatcatatgacgttggtagatatgcgtccttcccggttgaagtacaaatcggtg
gtgcgacaatctttgtattggacatcgaacaattcaagaagctataagcaggggaacctg
ctttcttttatcctaagagaaaggaagaaagtatgactgtactatttataaatgccgcat
tccgtgagaattctagaacaaatgcattggcgcaaaaatatctatcaaccctgacagatg
atattgaaacagtaaacttgggtgaagaagatattcatcctttacagaaagcttcgttag
aaaaatattgtaaggattcacgcagtcataaatttagtgatgatatgtatcgctacgcca
aacaatttgctaaggctgatgaaattgtgattgcggctccattctggaattttggcttac
ctgcagtattacatgcttatcttgagcttgtatgcacacaaggcttaacgtttgatttga
acaaagcgggcgagtattacagtctctgtcaggcaaagaaactagtgcttattttgacgg
ctggtggaaatgtgcctgaaaatgattgtgcaatctcctttattcgaactttatgcaaag
agttctggaagattgatgatgtacgttattattacgccgatggcatcgaccttgttggtg
cagatgtgaattcgaagttggagaaagtggttaaacagtatggaaattcgtaagagtagt
tttgaagacattgaccagattatgtgtgtgattcatgatgcgcaagaaagtatgcgtaat
aacagtatcccgcaatggcaagatggttatccaaatgaagaagttatttcccaggacata
aaatcaggcaatagctacgtgcttgtggaagatgaaaaagtcattggtactgcatatatc
attgcaggacacgagccaagctatgattatattgaagatggagggtggctaaacaaccat
ccatatgttgttgtacatcgcattgcaatttcgaaagatcacaaagggaaagactgtgct
cgacaaatgatggcgtttgcagagagcgtggctatcaattctcagattcatgatatccgt
attgatacccatcataaaaatcttccgatgcgtaagttcttatcaaagttaggttatcat
gcatgtggaacgatttacttaaaaaatggtgataagcgcatcgcatatcaaaaatcattt
taaaaagaaaacgcactatgaggtgcgttttatcatgtttgttaaatattcaactgtatt
attttctgggttctcaatgactgcattcaaacatctctgcaagatatctgcgatatcctt
accttgatagccaaactcttttacggtatttccatcaatcgcaagctcttttagttgata
tggttcgtgcatgttgtgtatttcttgatagtatgcatgaatggtttctttttgatagct
agaatcaatcgctgaacgatattggtggtaggtatcaaatggaattctgaaagtagataa
aaatcgttttagttcaatctttgaagaaagagtttgcattgaattttgaatacagctaag
gatgacagtctgttctgcgcctgaatatttcaggcgttctaagatttcttctacgttagg
aatttccttgagtagaattgctgtgcggatatttgcactaagtggagattgattgattga
agatatactttcttggatgatattttcttttaattcaggaataaatacctgaattacatc
gctatattctgtaaggatagaagagagagcgtttgtttctaggataccaatccactcact
atgtatacgttcttctgagatatagtgtaataagtctttttgtttgtgtatcgcaattgc
ggtattctcttcgattgtaaatgagagtcttcccgcaaagcgtagtgcgcgtaagatgcg
taaagcatcttcatcaatacgttcattagcgttaccgatacagcgaataatcttattgct
taggtcgtttactcctccaaagaagtccagtaaaccttcattgttgttatagcatagtgc
gttaatggtaaagtcgcggcgtttacagtcttctttgatgttgtcggagaataagactcc
agaaggatgacggtgatcttcatagacattctcactgcgaaatgttgtgatttcaacagg
ttgccctttagaaagaactgtaattgtaccgtgttgtataccagtcttaagcactctgtg
tgatgagaatacctgtaacatttcatcaggtgttgcgtctgttgttaagtcatagtcatg
aataggtagttctagcaatgcattacgaattgcaccaccgacaacataggcactgtagtg
attttgatttaacaagtcgatgagaacttggatgtaatctggaatctgaattttcataat
tctattatagttagattgtcaaagaaatggatagaaaacctcgtaaacgaaggaataatc
gcataaaataagtttgtttatcagatttttccttttatttcattccacaacatcttatga
ttatcataggtgaaatgtttttagtatagaataattcaatgtaagggggattttacatga
agataggacaatcaacagatattcatcgcctcgccgaaggacgcaaacttatcttgggtg
gtgtggaaattccatctgacttaggtcttgtgggacatagtgatgcggatgcgttatgcc
atgccatagcggaagctatccttggcgcacttgcgttaggggatcttgggaaatggttcc
cagatattgatccgaaatgggaaggcgcggattctatcaagattcttacgcaggttggtg
tgatgatgcgtgagcgtggttatagtattggtaatgtggatagtcttatcatgattgaaa
agccaaaaatggcaccacatattatggcaatgcgcgataatatcgccagagcacttgtat
gtaatcttgattgtgtcagtgtgaaggcaacacgtggtgaaggcttaggctttgttggaa
aatcagaaggtgtacaggcacaggcggttgtactccttgtaaaggaggactaattcatgt
ttgcgaaaacatcagaagtgaaagtgctacgcgaccctgtacatggttatgtacatattg
atttacaggtcgtctgggatatcgtgaatagtagctggtttcaacgcttacgtcgtattc
gtcaattgggcggggcgtatgttgtatatcattgtgcagaacatactcgtttttctcact
cccttggagtgtacgaaatcgtgcgtcgcatggtgacggaagttccggatattgtaaatg
cattaaatgaatatgataaggtgacaatcatgctggcaggtttactgcatgatattggtc
atggcccttatagccatgcgtttgaggctattacagggacatcgcatgaagtatttactt
gccgtatcattgaagaaaatacggagattacgaagatactagaagctagcactaagggtc
tagcgaaggatgttgcggatgttatccgtcataagagtaagaatccattattagtacaga
tgattagttcgcaattggatgcggaccgcatggattacttgttgcgcgatgcatacttca
caggaacgaagtatggagagtttgatttggagagaatcttacgtacacttcgtgtggtcg
atggaaatcgtttggtagtgaaagagagtggtgtatacgcagttgaaaattacatcatgg
caagataccacatgtattggcaaatttactatcatccagtagcacgtagttttgagacga
ttctacatctactctttaagcgtttaagggatctaaagagtgtgagtgatccttccatca
ttccattatttaaacctgttttgacaggcaagaagatttctttaaaacagtactttatgc
tggatgaatatgcatttagttatggcttctcgatgttatgtgaacataaagatcctatcg
tgcgtgactttgcgttacggattcgtgatcgtaaattatttgcgtattctgaaagtgatc
catctaacaatcgtaagttgcgtcatcagctacagaaggctggatataatctagactact
attggtcaaaggatgaagtatatcaaatgccatatgagccttatacagacagtagaggtg
atgcggtttgggtaaagaaaaaggatggaacgattgtggaaatgtcgaatgcatccaata
ttgtatatagtttagtacatggaccaatccatgatgtatttagcgtatattatccaaaag
gagtagaaattaagaaatgaatccagaagaacgtgcaagaaagtggacacaggatattcc
tgaattgagtggtttaacattacaacagcgcattacgatatgtaatcaagtatcaaagag
aattgttttcctagctgtactatggctaacacttttctttgcaatcgtttttgttatact
ttccagtgcagatataaactctgctctatataatctactcaatcatacagcggaggctat
caatacgattttcaatggtggtccaagtaagcggtacatggtagcgttacttgaaagttt
gccatatattttgccaatgcttgtggttttagtaggaccaatttggcttatgacgacggt
attccgcaaactaatgttactttcagctgctaagaaattataggtttattggttgaaatc
atgatatatacaaaaaaaacacaatagtgtgtacagaacataataaaaaccacttgtata
atagtatttaggaaaaatgctcgatagaagtttgtgggaggtagaatatgaatccaatgt
atatggtagttggcatactgattgtttgggtgattgcttttgcagtatttatgacacttc
agatgaagcgtaagaatgcggaagtgcaatttgtcgagacaaattcaacaaaggcgatag
tacacttctttggagacatttcgaaaattgatgggcaagatccggctatatatcatccaa
tcaagggtcaaatgctagatacaatcgtagcgttagagccaggtcatcattctttcgtgg
ctagtttccaaatgacagaaaacggcatcgtagtaaagcataagaattactacgctacag
acattgattttgcgttcgatgtagagatgggtaagacttataatgtaggtatttataagg
aaaatgctaacgatgaaaaggtgattatgtcacttccactcgttgtagatgggtttggtt
caaagacactatatctcattgctacttgcgaataatcaaatacacttacttccatagatt
actatgggagtttttttatgggtgcaaaggttgacagaaggacaagttcgcatataatca
ttcacggaaggtaaatatgcgtatatcagtcaaattaatacaatatgacttgttggaaga
taagaaacaaatcttattggaaacgaatgcattatatgatggaaatacattacgctatcg
tgaaggaaatgatggtggctttcatcaggtatattttggggatgatttgatttcttttga
gcgtaaagcagatgtgcatactaaaattactctctttgatgataagaatggggaaagtac
tgtggattcacagtatggaaagatgtacatgcatacaagattatgccatgcggaaaggtg
cgatgaatactggtctgttgagtaccagttgatatcaaatgatgaggtcatacttcacca
gaaattacgctgggaattcaccccagtaaaaaatatttgactttatttggaacttggggt
atagtgccatggcgaagcaagcataacatgcatttgtataaaggagatttacaatggtta
ataatgagactatgacggacgtagcctacaattggctgaagaaaagaaaaagagaggtag
atttctcgaagatttgggatgaaattgtaaagacaatggatattcctgaagataaaatca
gacgtaaaaaggcacaattctatagtgacttgatgttagataacaggtttgcttctttag
aaaataataagtgggatttacgtaaccgtcgtaagtttgaagaggttcatatcgatactt
ctgaaatcgaacttgaggatgatgaattagatgagccaattgaagttgctggtctagatt
taccaaagggcgatgacgcattcgataattaaatgataaaaggctgaaaaaacagccttt
ttttatcatgctactttaaaaatgttcggaaatagtttaatatgaaaacgctaaataagg
aggaataatctcatggtattagtttcagcaaaagaaatgattgaaaaggctcatgaaggt
cattatgcaattggtgcttttaacatcaataacatggaatggacaaaggctatcttagct
gcttgccagcaggcaaactctcctgtcattcttcaggtatctgaaggtgcagcgaagtat
atgtgtggcttcaagcagtgtgcagatatggttaagaacattcatgaccatatgggtatt
acagttccagttgctttacacttggatcacggaacatttgaaggtgctaaggcttgcatc
gaagcaggttttacatctgtaatgttcgacggttctcactatgatttcgcagagaactta
gagaagtcaaaggaaatcatcaagttagctcattcacagggtgtatctgtagaatgtgaa
gttggtggtatcggtggtacagaggatggcgttacatctaacggtgaattagctgatcca
aaggaatgtgcagaaatcgcttctttaggtgttgatttcttagctgcaggtattggtaac
atccatggtgtttatccagcagactgggcaggattaaattttgaaagattatcagaaatt
gatgctgctgtaaatggtaagccattagtattgcacggtggttctggtatcccatttgac
caagtacacaaggctatcacaatgggtgtatctaagatcaacgtaaatacagacttacag
attgtatttgctaaggcaacgcgtgaatacatcgaagctggtaaggaccaacagggtaag
ggctttgacccacgtaagttactcaaaccaggtgctgatgcaatcgttgctaaggtaatc
gaaatggttaaccaattcggttccgctgacaaagcttaattacgaattgagtatgataga
ggctcgtaagagcctttttttctatatctcgttgtataatgatgacgcaaactttagcat
acatctagaatggatacgaaaattcatgtaaaatgctgtatatgataaaagcggtattat
ttgacatggatggtattctttacgatagtgaatactattatatgcaggggacagttgcac
agatgcgtgcctatggatatgaagggccatctaagaatatctatcaaatcatcggtacaa
cgatgcagaaaacctatgagatgttgtatgacatgttagatggaaaagtaccgattgatg
tgattcgcgaaaacaacgaaagatacttcaatgtagaacatccaattcattttaaggaaa
ttatgtttccgggtgtaccgcaagcattacaacagatgaaagcgatgggcttaaagctag
cagtatgttctgcatcatcgtatgacttgattgtaacgagtctgaaagagatggaaattt
tggaatacttcgactttatcgaaagtggtgaaaactgcaaacgttccaaaccatatccag
atatctatttactagcccaaggggaactacaagtacacaaagaagagtgcttagtatatg
aggatagtacagcagggatccaagctggtatctcggctggtataagaactgttgccagaa
ttgacaatcgcttctaccaggatcaatcaaaagcggatatacttgtaaaggatatacacg
agctgacaaagctgatcagaaaggaaaataaatatgccggaagtaattaaaattgaaggt
ggacatacgttagagggagaagtaacgatctctagtgcaaagaatgcgacagtagcactg
attcctgctactgtactggcccatggaccagtcacaattgttggggttccgcagattgca
gacgttgaatccctcacaaagattttaaatttattgggtgttcaagttgaagaacgttct
tctgatcatttgattattgatcctacgaatatccaaaatattgatttggtagatgacgca
gtcacaaagcttcgtgcatcgtactacttcatgggtgctttgttaggtagatttggtcgt
gtatgtatgaagatgcctggtggatgttatttaggtcctagaccaattgatttacactta
aagggttttgaagctttgggcgctaaagtaacgtacgacaaggcttgttatacaattgaa
gccaaggagttaaagggtgcgaagatcttcttggatatcgcaagtgttggtgcgaccatc
aatattatgatggctgctgtatacgcaaagggccgtacaacaattgaaaatgcggcaaag
gagccggaaatcatcgacgttgcgacattattaaataagatgggtgcacatattcgtggt
gcaggtacaaatgttatcacgattgatggtgttgacaagttgatgggttgtttccatgag
attatcccagaccgtatcgaagcaggcacattcttagtcattgcggctgcttgcgcaaag
aagatggtaatcaagaatatcatcccacaacacttagatgccttaacttctaagttacag
gaaatgggtgtcgatatggatatcgacgtagaccgtattacaatccgtcatacagataaa
ctggttgcgacggatgttaccacaagaccttatcctggttttgcgactgacttacagcaa
ccacttacaacgctgatgacacaagcacatggagaatccaaggttgtagaaacaatctac
atagagcgctttaagcattgtggtgagttacagcgtatgggtgcaaatattgaagtatca
acaggttctgctagtatcaagggtccaagttccttatttggaacgaaggtcgttgcgact
gatttacgctgtggtgcagcgatgctagtggcaggcttactagcggaaggcatcacagag
attcacgatgtatatcacatcgatcgtggttacgctgaaatcgaccagaagctaaaaaat
ttaggtgcagtgatttggcgtgaaactattgaataaaaagattgcatgaaaaaaattgtt
atggtagtataaataggcaatttagcactttctttaagccaatcggaggcttaaggcaga
agggagataaaaatgaaaaaagatattcatccaacttatcacaaggcgaaggtagtatgc
acaagctgtggtgcagaatttgaaacaggttctgtattatctgaaatcaaagtagataca
tgctcaaactgccatccattctatactggacgtcagagattcgcacaggctcaaggacgt
atcgagaagttcaataagaagtacggtatgaaataaagccggtccggtataattccggac
ctttttctttgaatacaaagaatataatctatgttaaagttgttatggaaaatatgtgga
gaatactatggacgcagttagaacaaaattaagtgaaatagaaaaacaatataaagaaat
cgtagagaagcttatggatgaaaaagtaatgtcagaccctaagctccttacaaaattatc
caaagaacaggcaagacttacacagcctgttgaggcttaccaccaacttttagagttaga
ctctcgtattgcccaagcagatgagatgttaaaggagaatgatcctgaactcaaagagat
ggcacgtatggaaaaggatgaatgtgaaccagaacgtgaagtcttgttagaaagaattca
gcacctacttgtcccacgtgatccggatgatgaccatgatgtcatcatggaaatccgtgg
tggagctggtggagatgaaggtaatatcttcgctggtgacttatatcgtatgtatagtaa
gtacgctgaaagcaaaggctggaaggtacaggttcttgaagcttctgtcagtgaagcggg
tggatatacgcagatcatcttctctgtaaagggaacggatgtatataaggaattgaagtt
tgaatctggtgtacaccgtgtacagcgtgtaccaaagacagaaacacagggacgtattca
tacctctaccgcaactgtactttgtcaaccagaagcggaagataccgatatcgaaatcga
tccaaaggacttaacaattgaaacacaccgtgcttctggtgctggtggtcagcacatcaa
taagacagattctgctgtacgtattgtgcacgttcctacaggcattacggtaaactgcca
agatggacgttcgcagattgaaaaccgtgagacagcgatgcgtttaatccgcgcacgtgt
atacgaagaactcaagcgtattcaggaagaagaagctggtaagattcgtcgtgctaagat
tggtacaggcgatcgttctgagaagattagaacatataactacccacaaaaccgtatgac
tgatcatcgtattggtttaacaattacacagctagaccgtatcatggaaggcaaactcga
tggtgtgattgagggcttactagcagaagaagaaaagagaaagctcgaggagacacagtt
gtgagtacatttgcaaaaacaatcaagcaatacgaaaaagagtgtttaaagaatgatatt
cctgcagaaactgtcatggcatatcttttagaaatttcgcaacgtgaacgctatgatttg
tttatgcatatcgatgatgaaatgccagaagaactcgcgaaggaattccatgtgggcatg
gagagaatcttaaaacaagaaccaatggcgcatgtattaggctattcatggttttatggg
tataagatgattgttaacgaagatgtattaattccacgttgtgaaacggaagaactctgt
gcattgatattatctcgcatcgatgaaatcttcccaacgcaagaaactgtagaatgtgca
gatgttgggacaggttcaggtgccattgcgattacagtcgcaaaagaagaaagtcgtgta
aagatgcacgcaacagatatcagtgaagaagccttagtcactgcacgtcagaatgcgaaa
aataatgaagtggacatcgactttaccgctggggatatgttacagccactcattgatgca
aaccgtcatttggatgtactcatttccaatcctccatacatcccacaggatgagcagatg
gaaacctccgttgtgaacttcgaacctcacgttgccttatttggtggtgaggatggccta
aagttctatcgcatgatctttaaggattgtaaaaaagtactcaataaaaaggcattcatg
gcttttgagatgggttgggatcagcgtgaacgcatgagtaaactggtagaagagctgttg
ccggatgctcgttatgagatgctcaaagacatgaacggtaaagaccgcatgttatttgta
tattttaattgttaaaaatggaggggtactccatttttgtattttgtgttttcagataaa
ttttacattcaaaaatcaatgaacatagtaaaatagatacgttaggagtaaaaactatga
taaagaatattcttgagtggctagaagcctcttgccaaaaacatccaagtaagattgcgg
tcgcagatgaaaccgcagaaatgacatatgaagagctagtgaaagacgccaagattctag
gcaccaaacttgcgacatatattcaacctcgccaggcggttgcgatgtatatggaaaaga
gtaatacaactttagccgcaatgtatggtgcagtatatgctggtggattctattctctga
ttgatacgagacagccgattggtcgcatcgaaaagattattgaagtattaagcccaaaag
taatcttgagtaacgaacgtttctatcaggaagcacgtgaaaaattagggcctacagcca
atattgtaaaagttgaggatatcatcaatgaaggtatcattaatgaaaacatgcttgcag
gtattcgtaaacaagcagctagtacagatcctctttacgtgaactttaccagtggttcca
ctggtgtgccaaagggcgttgttgttggacatggatcggtcattgactttattccagaat
ttgtgaaggtatctggaatttgtgcggatgatcgtattgccaaccaagcaccgtttgatt
ttgatgtatctgtcaaagatatctatagcagtatctatgtaggtgctcgagtagaactca
ttccacgtgaattcttcagtaacccaacacacttgatggatttcttatgtgaccatcagg
ttactgtactaacatgggcggttagcgcaatgtgctttgtatccattatgaacggatttg
gctatcgtaatccagcgacaattcgtttagtgatgttcagtggagaagttatgccgatta
agcacttaaatatttggatgaagaattgtccgaaggcagagtttatcaatctatatggac
ctactgagattacatgtaactgcacatattatcgtttagagaatcgcgaatatgctgcgg
atgaaatcattccaattggttcagcgtttgataatgagaaggtattcttactttctgatg
aaaatcaattggtagatacgccaaatgaaagtggcgaaatctgcgttgcgggtgcttgtc
ttgcgctaggttactatcatgatgcggaaaagacagcagctgtattcgtacagaatccat
taaatactgtgtactatgaacgcatgtatcgtacgggtgatcttgcaaaatataacgagc
aaggagagcttgtctatatcggacgcaaagacttccaaatcaaacacttaggacatcgta
ttgagttaggtgaaattgaaagcctggttcaaggacgtaatggtgttgtgcgtgcatgtg
caatttatgaccacaacaagaaacgtatttacttattctggttgggtgaccgtgatcaaa
aggaattacataacgaactaaaggtcgttatgccaagctacatggtgcctaacaagctgg
tgcatttagatgaaatgccaatgacaaagaacggcaagattgatcgtgccgtattaaaga
agatggaaggaatcgaataatgcaagaaaaagaactaaagtatatcgcagaacattatca
aacaccctgttttatctttgatttagaagcggtaaaagagcgtgttaaaaagatgagaga
aattgtaggtggtgcgtatcagctatgttactccattaaggcaaatccattcttgattcc
gacgatggcagaaatcacggataagttagaggtgtgtagtccaggtgagttatccatctg
taaagcacttcgtgtagagccaaccaagattctatattctggtgtcaataagacagaagt
agatgtgacagatgcgatggaatatggagtgattcactatacagcagaatctttattaca
catggatatcgtgaatcaagttgcaggaaagtaccaaaagaaagtggaaattttaccacg
attgaatgcaggtagtcagtttggtatgtctaaggaagatttattctctatctatgcaaa
tgaagagaaatattcaaacgtgattgtaaagggtattcactactttgcgggtacacagcg
caagaagaatgataaacaaattaaagagctggatgtgttgttagaattaatcaaagaaat
tcaaacaacattcaatcgtaaagtagaacagattgaatatggaccaggactttctgttcc
gttatttgaaggcgatgattttagtgatacgttaaaacctcttgagaatatccatgagaa
gttaaaagaactatctggggttgttgatttaacaattgaaatgggtagattctattccac
attctgtggaacatacctcacacgtgcaatggattgcaagtcaaatgaaggtgtaaatta
ctgtatcgtagatggaggtatgaatcatttaaactattatggtcagatgatgggtatgaa
ggtaccacacattcaacacttgcatgcatgtgataaccgtatcgaaaagaattggtgttt
atgtggtagcctttgtacaactgcagatgtgcttgtaagagatgtaaccctgcaaggctt
gcatgagggtgattacttagcctttaacaattgtggagcgtactctgtcaccgaaggtat
tcacttattcttaagtcgtacaatgccattaattttattgcgtacagcagagaataaata
catcgtcgcaagacaaatgcaggaatcttatccaatcaataccattcaaaattactaatt
atcgtttgattgtaaaggaggtagtatgtcacaagtaacgaaacgtgctttagaacaatc
gctcaagaatttgttgttgaagaagccattatcgaaaatcacaatcagtgatttaacgga
agattgcggtatgaatcgtatgacattctactatcacttcaaggatatctatgatttggt
tgaatggtcttgtctaacagacgcaaagcgtgcgttagatgagaagacctatgacacttg
gcaacagggtttcctacagattttagaagctgtacaagcaaataaaccatttattatgaa
tgtttatcactgtgttcatcgtgaacaggtagaaatctatttacgaccacttgtagaaga
tttgattctaaatgttgtcaatgaagaagctggaggtcttaacgtacgggatgaggataa
gacgttcatcgtacaggcgtactcctatatctttatcggtatcatgttagattggatcaa
agaggatatgaaagaggacccacaagaaattgtagagcgcttgaataaactaattaaggg
ttctattcgtgcttcgctgactagatttaagtattaaaatttttattagagtatgaagtt
ttatcacaatgagaaaagtgataaaacttttatctttttaaaagccctgctaaatgaaaa
agaatatagagttgatatgatgcatgtggatgaaggaggatttcatatgtattattcagc
aggaacttatgagtcatttgctagaccattaaagccaaaggatgtggataagaaatcagc
atatatcattggtacaggtctagcgggtttaacaacagcgttttatcttgtccgtgatgg
acaaatgagtggagaacatattcacttactagaaaaggctacacttgcgggtggaagctg
tgatggacgtaaggatgtcacaaaaggcttctttatgcgtggaggtcgtgaaatggataa
ccactttgaagtgatgtgggatacattccgtgatgtaccttcgatcgagacaccggatgt
atctgtcttagatgagtattattggttaaataaacgtgatccaaactattcactatgtag
agcgactataaattgtggtgaggatgcgcatacagataagcagtttaaacttgataagaa
atccgcaatggcattatctaaattattcttaacaccagaaaaggatttggaaggaaagaa
gatttcggatatattaccggtttccttctgggatacaaacttctggttatattggcagac
gatgttcgccttccaaaagtggtccagtgcactagaaatgaaacgttatctatgtcgcta
tgtacatcatattgatggattacctgactttagtgctttgcgttttacaaagtacaacca
atacgaaagcatgattttacctctcgtgaagtatttggaaaatcatggtgtacatattga
atacgggatggatgtaaagaacgttgtgattgaaacacgtggcaataagaagattgctag
acaaatcgtgtataagaaggatgggattgaacaatccattgacttaattgaagatgatct
tgtatttattaccaatggatgttgtacggatacttcctgttatggagaccagactcacgt
tccggatttatcgaacgtaaagaatggctatggtgaatcctgggatatgtggaaggcaat
cgcagcccaggcaatgcatggtgaatttggtaacccagaagctttctgtacagatgtaaa
tgcgacaaactggatgagtgcgacagtagctacttcaaatgaagaaattatccgctatat
cacaaatatctgcaagcgtgatccacgcactggtaaggttacgacaggtggtatcgttac
cgtaaaagatagtactgataactggtatctatcatggaccatcaaccgtcaaccacagtt
taagtcacaagataaaggtctcgtgttaatttggttatacgcattaaatacgaataaaga
aggtaactatatcaagaagccaatgcgtgaatgcacaggtatcgaggtttgtgaagagtg
gttatatcatattggtgttccaacggataagattgcctcgcttgcacaagaagcatgtaa
tacaacgacatgtttcatgccatatatcaatgcgttcttccaaccacgtaaagaatcaga
tcgtcctaaggttgtgccagatggagcagtgaactttgcctttatcggtcaatttgcaga
gacaccaagagatacgattttcacaacagaatattccatgcgtacaggtatggaatctgt
ctataccctattagatattgatcgtggtgtgcctgaggtttggggtagtaagtatgatgt
acgtgaattattgcgtgcatgttactacgcgattgataagaagccaattacagaagtaaa
ggatttatcctttatcgaaaaatttgtactcaatcaagtgttgaatcgagtaaggggaac
agatattgaaattctattaaagaatagtggacttattaaatagaagcttctgctaagaca
aggaaagcaatgcgctttcctttttttaggcgtataatatgggtgcagatagtatttact
cgatgcaacaacaatcaaaaactgacattcatcattcatccggtacttatctaatttcaa
atttatagggggagttttatgagtaaacagaaattattatttctatgtgtttatttaaca
gctttaactttgatgggtatcacactacagttttttattaagatttacttggcggggatt
tatatgaatgatacctgggtatcggcaccacttacatttttcattttgattacaattgta
ttgtttgttagggcttattggatttatcgaaaaataccgaaagattatgaataaaaagtt
ctctttgcacaagagaactttttcagtagataaatagtattatttgtgcgaagtatcttg
tacaatcgcaatagcgatgtttgcgtcatgagagatactcacttcaagttcgggatgatc
tttgatgtaaggtttcccactttcatcatttagaatactgtactgtaagtaatctttatc
ttgggttgccttgaagatagcttctttcgccgcaaatcgtcccgcaaagtattgtttttt
ctgtgtggtagtatgctttgaggagaattccgccatttcgggttgtgttaaaacatgtga
aatgatgggtttttctaggtcaattcgaagcatatctacgatgtctacgcctaacatggt
attattattacatagttacgtgcatttggcgaatgcttgcacagtcagtcaatcgactgt
aaaatattgcagaggttagtatgaaagaaaagaagaataaaaagaaattatctagagtgg
gaagactcgtgcttgatatcattatgattgtatgtttaggtgttgcggttttttccgcct
atcaggtatataaaggtctagcaagttataaccaagcaggaaatgcgtatgataacttac
gtaagaatgccgttacaacaaagaaggatactgacaaagatgatacaacttccacattgg
attttcagaagctgttagagcagaatccagattgtgcgggttggcttacacttccaaact
caaatgtggattatccagttgtgtttggcgctagtacagatgaaaataagtatggcaata
gctattatttagaccatttatttgatggtacatacaatctgagtggaactgtatttattg
attacaataacggaagagatttcagtcataagaatactgttatttatggtcaccatatgt
taaatgactcgatgtttgcggatatcgaaaaatataagaaacaatcttactatgatagtc
ataaggaaatgattttccagacaccaaatggtacatacaagatttatccgattgcaggat
attctacaacgggtacaggcaactatgtgcagtatgactttggcagtgatagtgaattct
taagttatatagatcgttttgtatctgcgtcgacatttaagagtgatgagaccgtttctg
caacagaccaaattgtgatgctgtcgacatgttcctatgatgttgaagatggaagatatg
tattagttggaaagctggtaaaggcttcataaataaggaaatcatttatgatggaacaaa
atccaaacagagtaattcgaaagaagaaaaagcgtaagaagagatatattagcgcaagat
ttttgtggctgattcttttccttgcgagtattgtatttgcgattacattctggcgtatgc
caatgtttccgacgaagtggggtattatcgttgtacttgtacttgcgatgatcgattggt
taacattcatattaacatcgaaggtaaaaccgaataatgtatttgcacaggtagtaaata
cagtgcttgcggtagcgctcattattgtaaatatcgcactaccgtactatacagaccgct
taagtaatatcttctcttctgttttaggcaatgaggttagaattggcatctatgttatga
cagatgcgtataaagagaagcacaaagatgttttcgctaactcacagtacaaggaaagta
tgaagttagcagaatatcaaaatgcaacatttatcacagctttaggtatagatggaaata
atcaaaactatacgttagagaagctacgtgtggatttaaagaatgataatctaaagacag
tcaatagtagttccgtacagtctgcagtaaaaaacttgtatacaaatcaaggtgctgtat
tattgttaagtgattcttatttatcgacagttttagagacagatgagttcaagaatttta
agacggatacaaaactgattggtagttatttccgcaaggtagaaacaacccaagcaacag
aagataagacaaaccttgcgaatacaccgtttacactctttattgcgggtaatgaccagc
caggtgagttaagcttggagggtagaacagacgtggatatcgcagtaacggtaaatccaa
atacgcatcagattttgattactaacttgccacgtgattcgtatattccaaaccctgcat
ataagaatcagaaagataaattaacacaccttgggttaagtggtatccaaaatacattaa
agggtgctagtaacttacttggggcagatgttaattactacatgttagtaaactttacaa
cgtttgaggatattatcaacgcaatcgatggtgttgacattgataatccatttgaattta
caacgcactttactgaacgtacatatccacagggtatattacatcttgatggagagttag
cgttagagtatgtacgtgagcgttatagtttgcctaacggtgactttgatcgtaacctcc
accaacaaatcgtgctatcagcgatcattcataagttgttgagccctgagttaattagtt
cgttcaataatattctgagtgccttgcaaggaaaattcctaaccaatgtttctactgatt
ctatttatgcattatgtaagaaacagttggatcagaatatccaatggaatattgtgaagt
atcatcttgatggtgatgttggtaacgaatactgtgcatctgcaccagatcaagtattat
ctgttgtgtatttgtatcaaaatcaggtagacttcattaacgctgagattgataaagtaa
taaatgatggaatcatttcccaggaaacactacctgaggggattaacgatcattccacaa
actagaccaggaggatttatgtaccgtattaatgagttgtatgatttagaacacacagtt
gcgaaagactatttatcacaatttacgtatccatgggaagctctctctggaatcaaggat
ttcatcctaaagctaggtgaaagcttggacaaggaagaatacacagaggtatctgaacat
gtttggattcacaggacagcgacagtatttccgtctgcgtttattggtgcaccatgcatt
attggaccacgtacggaagtacgtcattgtgcatttgtcagatctgcggcgttagttggg
gcagattgtgtggttggaaatagttgtgagttaaagaacgttattctgttcgatcatgtt
caaacaccacactataactatgtaggagattccatcttaggatattattcccatatggga
gcaggttccgttacatcgaatgtaaagagtgataagcgacttgttacgattcgagaggag
gatcatcgcattgatactggtcttaagaagtttggtgcaatgcttggagattatgttgag
gtaggatgtaattcagtgctcaatccaggcactgtgattggtagacactctcgtgtatat
ccaacatcttgtgtaagaggtgtggtacacgaaaatagtatctggaagaatgatggcaca
gtcatttcaattcatgaatagaaaaaatatagttgcgtagttatcgcaactatatttttg
ttagtaagtattcaacgtttttgcgctttgtcgcaaaggatgtcacaaagcgtacggctg
tatgtgtttcatcaatctttatccaaggggtaaaggcaaattcttgggatagttcttcta
gctttgtgttttcaaatattggaaatagttgattggtttcagcagggaagaagaagctat
atccctttgatcgaaatccttcagtgagtatatcagccatatcgatagcgtgttttgaga
ttgtaagatagcgattatctttgaagagttcttcaaattggattcctaacattctacctt
tggctaacattccaccatgttgtttgatggagtagcggaaatctttcttgtataaatcat
ttatgatgacgatgcattctccaaatagggcaccgacttttgtgccaccgatgtagaata
catcgcatagatttgcgatatcttcaaaggtcacatcattattcttgaccataaggccat
agccaagtcttgcgccatcaataaagagcggaatgttgtgggtttgacatactgcatata
attctgtgagttcttgtttggaatatagggtaccgctttctgtaggaaatgaaatatata
caatacctggttgtacagtgtgttcagcgcttgcgtcattgtagtggttttgaatcagtg
tatcaacttgttcggctgtgattttaccgttggatgttggtagtgtcagacatttatgtc
ctacggcttcaagtgcacctgtttcatgtgcgttaatatgtccgctttctgcgcagattg
cgccttggtggtgttttaggatggctgtgattacagcgatattggtttgtgtgccaccaa
ccatgaagtggatatccgcatcatcatgtttgattacctgtttgatcagctttgcggcat
ttaaacaatggtcatctttaccataaccaattgtttgttcatcatttgaatttgttaagg
ctgttaaaatttcagggatgcaaccctctgtatagtcactatcgaatcgaatcatctgat
accctccgtatttcgcgctataattataaggcaaagagataaaagtagaaaagaggaagt
atatgcgtcgttttaaagcagaagagattccagaaatcatcgagatactaaaaaaggatg
gggtcatcagtgtgccgacggatacggtatatggtgtatgttcacaagtttttagccatc
aagcagaagagaacctcagaaatgtgaagcgccgtcctttaacaaaagcatttccagtga
tgtgtgcagatctagcacagattcaagagattgcggaagtgaatgaaagggctaagaaaa
tcattgaaggctttatgccagggccaattactgtcattcttaaacgtaaagatggagtga
atctatcgcaagagaatttagatacaattgcgattcgtatggctacgtcgaatacacttg
cgaaaatcatcaaagggctaggaagaccaatcttcatgacaagtgcgaatcaatcgggag
agccaacttgtacatcattagatgagattgagaagagttgtccagatttggatggaatgg
tagaaggtgatgtgtccttcggtgaagcgagtaccatcgtagattgtacaaaagaagagc
tggctattttaagaccgggtccaatcaccatgcaggacattacaggaaaattattgaaat
aacacttgatatccttgcatgtatgggtatcttcttatatcatttagaacaggaaatacg
gaggaaagaagacaatgttagaagtattgaatcatcccctaattacacataagttgacac
aaatgcgtcgtaaagagtgcggaacaaaggatttccgtgagaatctagacgagattgcag
agctaatggcatatgaagtatgccgtgatttaccaacaaatccaattgaaattgaaacac
cagttgcgaagtgcactggctatgaattaagtaaagaagtagtcatcgtcccaatcttgc
gtgcaggtattggtttattagatggtattagacgtttggttcctacagctaaggtaggct
tcatcggtatgtaccgtgatgagacaactttagaacctgtagaatattttgcgaagttcc
caagccatttagaagacgctattgtcatggttgttgacccaatgttggcaactggtggta
gtgcaaaggatgcaattgcacagattaagaagcgtggcgcaaagaacattaagctcgtat
gcttagtagctgcaccagaaggtgttaaagtaattcaaaagactcatccagatgtagacg
tatatatcgccgcattagatgatcatctcaatgaacagggttatatcgtacctggattag
gagacgctggcgaccgtatttttggtacaaagtaagccatggccaatctgtattttatct
tgcgttcggttgtatatctattgatgttccttgtgacgtggtttgcgatggacgcaatca
attatgaaaagctattacgcaaaaataaagtgaatcaagcacaggcgctttacttcatcc
tagtgatggcaatcgcatacctagcaggttcatttatattaagttttttccattttggat
agagtaaacaggcaatcacaatggtttgtggttgcctgttttaataatatgtatagattt
taaatggaaagttaaaatgtggggagttttctttttatttttgaatatagaagtaaaggg
gaaacaattatatgaaagataaggcacagaaatatgatttgtggcatcattacatgtcct
accgcaaggatctctaccgtattatacaaccgcataatattgaagcgggtatgatatctg
aagcaaactgggtgatacgttcgcgttatcaatcagggaaggatattggtatcagtgtga
aacctggggatatctgttatattgaatttggccaatcatacttaaatgaaatgggttatc
aacattttggactggtagtatctgtatgtgcaaagaaggctttggtagttccaatgactt
caaatgaagcaacataccaaaaggcatatgactcaatctatcatccacaggggaaatatc
atctcatgaagattggattggtgagtggtttgaataaaccatccgtattgtttttgaacg
atattcgttttatcaatacagctagagtgattgatattaaagcacatattcctgttacgg
cgcctatgtttaaagaggtacagaaaagaatgttaagagtgatgttcagcacagagtgat
aggatatgttattatactggcatggaaaaactgcaaggtaagtggttagttgcggtgtca
tctggaccagattccatggcacttttacaaatgtgtattgatgcgggtattgattgtgcg
gtagcgcatgtaaactatcatcatcgtccagaggcggatgaagaagaaaactatatccgc
agtttttgtgtgaaaaaaggaattccaatctttgtgcataatgagccatttacctatacg
ggtaactttgaggctgcggcacgtgatttacgctatcgtttttttgtggagattgtaaga
catgaaggctttcaaggtgtattgattggccatcatcaagatgatttattagagacatat
atcatgcaggaaagtaagaacattgtgccagagtattatggcctgcgtgaagagatgtta
atgcatggtgtattatttaaacgacctttactgcatgtggcgaaggaagaactagttaga
tactgcaaggaacatcaattacactattatatcgatgcgacaaatctaagtgatgagtat
acgcggaatcagattcgccatcaaattgtagaaccgatgactccctttgaaagaaacgca
tatctacgtgaaatcaaacagagaaacgctgtcttgcaagaaagaagatgtcgtgttaaa
acctatattcgacaagacaagattcgactggagacatatcgtacattaccgcaagctgat
agagtgacgatgttgagaatgtttgtggaagagacaccacactattctttaaagcatctt
caaggtattgatcatactatcatgcatgcaggtgattttatgataccgttggatgagttt
tcattagtgagtgatggaacgtatcttttgaagtatattccagaagaaccatactgttat
gtgtttgattcattagaagaactgcgagatgtttgtaaagaacatttctatacagaaaag
ggaagtcctagcgtctttgcgctaacgttagaagagacagactttccaattcggattcgc
tcgtttcatgcaggagataagattcaaatgcgttttggtcgtaaggaagtgcatcggttt
tttattgatcgtcatatcccacaatatcaacgacaaacttggccggttgttgagaacgct
gcaggagagattattctcgtgcctggacttggttgtaatgtgcagcattactctacaatg
cctaatttgaatgtgatacaatactaatgttataaaaggagttatttctcatgtgggtag
aaaaagatataaagaaagtgttagttaacgaacaacagattagtgaacgttctaaggaat
taggcgctaagattacagaagattatgctggaaaacaaccactattagttgcattattac
gtggatctgttcctttcttagcggagttaattaaacatattgatttagacattcagtatg
actttatggatgttagtagctatgagggtacagaatcgattggtgatattagaatcttaa
aggatctagatacatctgttaaaggattggatatcttacttgtagaggatatcgttgata
caggaagaaccattcagactgtacgtgaaacactattacataagggtgctaatagcgtta
gaatcattacactattagataagcctagtcgtcgtgttgtggatattaaagcggactatg
ttggttttgaaatcgaaaatgaattcgttattggatttggtatggatttcaaccagagat
atcgttgccttccatacattggtgtattgaaggacgaatgttatcaatgcaatgaggagt
aaataaatgcagagaaataaattagcaaaccttctcccttatcttgtggtcattcttgcg
attatcagcttattaggattaaacatgggtgcttcatcagagcgcatcagttactatgag
ttgcagaatgttattgaaaaagaaaaggtagatgaagtatctgtctcaatcggaacaaat
gtgacagtcgtaaagggtgtttacgaaaaggataaacaaaaagtaacattcactgcgacc
attccatctacttccgatcaaatcggaaaggtgattaaaagccttgggaatgaatctact
aagttgacaattgttgatgcggatgcatccaatatcttcttggaaacagtggtatccatt
attccatttatcttatttgcggtatttgcggtttggatgttaaaccgtatgaatggcgca
aacggagccaatgcgaaagcatttgaattctcaaaatcgagagcgaagttagagggtaag
attcgtgttcgctttagtgatgtggcaggctgcgatgaagaaaagcaggaaatggcagaa
attattgactatctcaagtaccctaagaagtttgagaagatgggtgctcgtattccgaag
ggaatcttattaagtggccatccaggtactggtaagacattgcttgccaaggctgttgca
ggtgaagccaatgtaccattctatagtatttctggttctgatttcgtagaaatgtttgtc
ggtgttggtgcaagccgtgtacgtgacatgttcaagaaggcacaacagaccgcgccatgc
attatcttcatcgatgaaatcgatgcggtaggtcgtcaacgtggagctggctttggtggt
ggacacgatgaacgtgaacagacactgaaccaattactcgttgaaatggatggtatggaa
gaaaatacaggtgttgttgtcattgcggcaacaaatagacctgacgtattagaccctgca
ttattacgtgcaggacgtttcgaccgtcagattacagtggctcttccggaccgtaagggt
agagaagcaattctacatgtacatgctcgcaataaaaagtttgtaaaggacttagattta
ggtgctttagcgaagcgcactccaggtttctctggtgctgatttagaaaacgtattgaat
gaatctgcgattcttgcggtacgtgaaaacaaagatgaaatcggcatgaagcagattgat
gaagcaatcgatcgtgtaatgatgggacctgcaaaggttagccgtacatatgatgataag
acaaagaagttagttgcttaccacgaaagtgggcacgcaattatcggcttgttcttggag
aatgcacagatagtacagaaagtcacaatcattcctcgcggtcaagcaggtggatataac
ctcatgacaccgaaggaagaaaagatgatgcatacaaagaacgatttactcgatacaatc
acttcctacatgggtggacgtactgcagaagaattattctttgatgacattacaactgga
gcaagtaacgatattcaaaatgcgacaaatatcgcaaaggatatggttacactctatggt
atgagtgatcttggacctatcaaatacaacgctggtaatgaaaatgtgttcttaggtaga
gattataaccaaccaaataacgtttctggtgaagttgcatatgaaattgatcaggaagta
cgtaagattattaatacatgccacacaaaggcaagacagatcatcgaagcacataagaca
gaactcgaaacgattgcacatgcattaatggagtacgaaacattaacagctgagcagatt
caaagagttgtaaagggtgaagatatttctgcagacttcaagtatgaagaaaaagacgca
tcagagcttgctacagaagaaacaatgagagaataatataaaataactgaagttaaccct
aaaagttggatagcaacttagagggttaacttttatttatgaacgaatggtcctgttgaa
cacgaagtgcgagatgaatttacatggtaaacttgcaaaatgatgtaatgtgcttgtaca
atatacctaatcatacggtgtttatttagtagaaacatttgaaatccgggaaatttaaaa
tgtatttggaggctatatatgcatattttattttgcgatgacgaaaaagaagatattgaa
aaatacaagattattgcggtagaaattgcaaaaaatataaacattccattagagatacat
acttgtacttcagcagcagaagttttattaaacattgaagattatggagcatttgttgat
gttctatttttggatattggcatggtatcaggaaagaacggtatggaggtatctaaagag
ttacgtaaacaatatcattttgcaggagagattgtttttattacaaaatctgaaaaatat
gtttttgatgcatttgatgtgaatgctagcggatatattgtaaaaaacaaaacatcagat
attagaataaaagaagttattggaatggcaatatgcaatgcacaagaaaagaagaaggag
tatcttttattaaaaggtattggtgaatatagaaatattgcactttcggatatatttgca
tttgaagcaaaaaataatcgaataattgtgtactatggagataagcaaaaatttgaattt
tactcttcattagataaaatgcagaatacattattgatttatcgtattattcgtgtacat
agatcatttttggtctcagctgataaaatcgtaagatattcctatcaagaaggtttatgc
ttagcaaataatatgcaaattccagtaggcagaaaatatcgtagtaatgtaaagacttta
ttacatttataaagataatgagaaatagcttatagttatagaaaaatcacatagtataga
gtttgtgaaaatagtagacgaaagagatgtgacattatgtgcataactttgttcaagtaa
aataagtaatgagttttgaatagtgaaataggatgactatagagtgctagtattggcatt
ctgatgtagtcatccttttgtatacaagtgattgatggtattacattgattagctgtccg
taagttaatgtgatagattgtcgtctattagcataagatcttctggaactattgatgatt
tcgggtttcaagtgcttctattactgttcttatattgtatagcagcttcttcaaaagaac
agcgtttattaaagtccctgtaatagttcctttcattcatacacaagtttcaaattagaa
cttatcgtcaacaacatgttgtataggtctctaacaggaacaggtagaatgagtatcatt
tgcattatatgtatcaatcgaaaagatcatatcgtcactagcattgagcatgatatgata
atatcatttatagccatttggcgcctcttatgtttcatttcaatcacttgcaagactgaa
ttttagcataggagttttttattggtagagatttcaagttatatacttagaccgctgtct
acccacaatagatgtcgtttatacaaaaattggtattataacaagaaatagaatatacta
cttgtactattaatgttagaaagggaaatctatgggtaaatataaaagggtattaatggg
ttcaactatactgttgttgatattatcacctcgattcgtagtaaaggcagaagaaatcaa
ttctaatactatcgtggatatggataatcagggaaaatcagattttttaatggttgatgg
ttccccaaatatatataccaaaaatataatgacggtgccgaattcaaatgagccactaga
atctgaaaaatcaaaaccaccagaatctggagagagtgtaaatcagtcctcggaatctga
aaaatcaaaaccaccagaatctgagacaaatgcaaatcaaccatcagaatctgaaccgaa
tgtaaatcagtcgacagaatctgaaaaatcggatgtgacagaatctggttcaaatacaaa
tcagtcggttgattttgataaggaaaatgacaatttgaatgtatcaaatgaagtgacaga
aatgccatcagataatatagaagaaaatataatccagtcaattgatacaaatcagtttgt
ggaatctgacaacaataagaatgttgaggaaaataacgagatttctgacgaaaatgggtt
taaccttatttcttcggctgcagagaataaatcttccaaacaaaaaagatacgatgttct
aaaggtgattcctacaaagaatattaactatgattggcaactctctgcactaaatactgt
tattttagcatctataattttgacaggaatatatggcatatccatcttattaccgatggt
tcaaacattaatttggattaatagaaagcaaacgatgctgttaagtaaaatgggaaacta
taaaaattatgaataaattgacaattttgggaatattaatttaggttggtttggcaatgg
tattaaaatttgcacaatacatattaaagaaaaaattagactgttatgaaggattttgtg
gaataaatcatggtcaaaaaaatgaaatacggaagcaattatttaagggtatttaaagaa
aagaaggatggaaagaaagtatgaagaaaaaaacaccaaaacgagcaacaaggaatttca
aaacatttataactagtttacttgttatattcagtatggtaagtcaatatactttggcaa
cttatgcagagacggcaaatgatactgatgtaagcacaatatctaaaccaattgatgctg
aaacagatgaagcatctgccaatcaaagtgaggcacaaagtgagacaacaaatgttatag
aaaaaaatgaaacagcaacagagaagtctctagacgcgaaaagttcttcggatgaagtga
atgaaacttcggaaaaaacaagcgttcctgataaccagccttctactaaggaagaaaata
cagataaggtagaagaatcgggaaatgatgatattcaggctgtacagaatattccccaat
atatggaggctggaagctttgaaggcgatattagtggcatattcacgattaaagcagaat
atagtgaaaatacatttcctttgtccacgacgttacaggtaagttcggacttatctactg
atagaatggaattggcaaaggaagcctttattaaacaatctggaaaaacagaggaagaga
tttcaattaaaaatatttatggaatgaatatatcttttcgaaatcaatgggataataatg
aagttgaaccggctaaagataagcaggtaaagataacattaacgagaaaagatggagaaa
agctacctgaaggagaacaataccagttggttcattatactgacggtaagatggaaaagg
ttgatttaaaagtgaatgaagagggacaaatcacatttactgcttcttcgtttagcccat
tctatttaggtgtgctgggcgctccgataccgccaagcatcacaaatgtacctttgacgg
ttgattgtaagatgttaaatgatgttggaaaagatagtgagggtgtatatcattatcaag
ttaatcctgggacaaatggtgtatttaatattaccattccaaaagaggcatttcacggcg
gtgatttcaggttgacagcaacacttccaaaaggaatgaagtttgatcaagcaggattgg
accatttaaaggataagacggaagtgaaaagtgtggaatatgatccgaatgatttaactt
cggttacagtcacctttaagggagatgcaggtgcattggataatcttgctactgcattgg
cagtgaatacggatataaattacatgtcgactgatgatttggataatatcataaaaaatg
gtattcctaaggaaactatttgtttccgcttacttgacagtaacggaaatttaatgggtg
aaaacaagaactatgttgtcagcccacagacgggaaattccgagaaaattaatgcaactt
ccatttttgatacagatacggcaaatgtcacaataagtaacgatataaataattctgtgg
aaaaaggttggtatttccgagatcatttatatcctcttgcaaaattagatattccttctg
cgggaacagacgataataagctgatacgaatcaaacaagtcaaggtctatcgtccaaagg
gattggaagatttatgctggccagactcgcttgatgttgaaaatgcaaatgtagtcggcg
gtggatcattcaaaaaggtgaatacaactccgcaggtagatgccaatggaacctatgatg
tattcgagtatgatttagaagcggattcaaaagtaactgattcaagatttcaagggctaa
catacaatagagatcagttgaaaaagattagggcaatttggaaattcaaagagggagcat
tccttccaagtggaactttgtgtgaggctgcagatacggaaattacctttgaaagcgaag
gcggaaaagaaattgttaagagtgtaactggtacaaagatgaaggttttaaagggcgttt
atgatgatcgatttaaggtaacaccacgtccgaattttaaaaaggattccgcaaatattg
aggaagtcattcctggtcactccaaacctgagcaaaaatttgtagaggtatataattatc
gatacttatcaaattatgatgcaaatggtgatttggttatgtctgaaggtgaatatacgg
aaacatatcgtttcccttatgaaataagacctacgtcatttaaacgaagtgattcatatg
gatcagggtcaaaattgaaaaatattattttaacggttgtaaaagcagacggaacaactg
tgacaaaagcggttgatgaaaatgatatacgatatagttcggatggtacggatttctcat
ttgcaaaatatttggaagacggagacagagtaagtgaagtaaagacagaatggagtgctc
ttacaaattcttcgggtggcggaaaaactccaggaacatttaattatgcggtagcgagaa
cgcatgccgatggaacaccacttgttaaggatgagttaatccaaatcggatatcatgcag
aacatccgaaaaaagatagtgcaccatatacatacgatacagatacggataccgattatt
tatatgtgaaggtcggtgaagaaaaatgtaacgaatttatggaacaggactatactggaa
ccaaagatgtatatttctttgggcagaaggatgaggcaaaattttggtataatgagccaa
atgccggtgcaatctattttaaaggtgatgagacaaattacagaagtacatatacgaacc
ctgttattacaataaaggcacgtgcaaataatattgtaggcattgaagagccaatcagtt
atattaaggcgattactttaagcaagcgcatgaaaggttggaaagttgtttactcaacat
acaacaaagctaccggtgtaacaaagaatgatcaagagtataccgttacgaatatggatc
caaacggtagcggtgctgttatcagtagagagactttaggattagatgaaaacgaatatt
ttacatctctacagctgaagtatgatggagttttccatttggagtacgatagtgatatcg
acttcttgtacaatcaccaaatcgaatttagaatggttcgtatattgggtgatgcatcaa
gaaataaatctttatatcacaatcaggatgtaaaggtgaatggtccggaaacaaatcgtg
ggcagatctattttgacggatattttaaatgtgacgatccttgctccggaacagtctata
cggatccgaacggaattgaaagtaaagtcggatctggatctggagacggaatggctttga
gatataagccacaaggagaacgttggacgttaaagagcacagattttgagagcgatgatc
gcactgttgttgcttatcagggtggtattgcaacggcagaagaaagcgaagatacaacgc
atatgttcatggaaaaatctggagtatttaacggaggtttccgagcagaacgcaaagatc
tgttgaatgatgagagatcgtctacaggcaatgctccaatggatgtgccggaagcagtat
atgttgaattgaaggatgatgagtttgatgttgcctccgttgtttcggaagtgaagagaa
aatatgattattcatatggatataatctgagtgctgaagatatatccgtcgttcatgcaa
atgggaaacgatatcttaagatttctagtggaggttctttgagccattttgataaactcc
aaggaagtttggtatatgagttaggtaagatcaacttacaagtttggaatggtgctactt
tgggagatcatcatccgtttggaaagatatattatgatgtttccggtttattaacaaagt
atgatggatcagaagcagcggcttataagaaatatgagtttgagggtgctgttccggatg
tagatgatattcgtaagacaggtgatacgacgacaccaactttatttgaagtcggtgaca
tgagtaaattcacagttagagttttacagcatgttcttaacggtgtgcagttatacccag
gaaagaataatattgtcgatagaaatgggccagtaacattcttggcacgcgaaaaagaga
atttaatggtaagtgagcaagtgcatattccagggtctctcaatgaaggtgaggttgttg
taaaacttcctgaaaagggaaatcaaattaatgtgacatcctttgatagcgatggtaacg
aaataaagacttcaaagacatgtgactttaccatgcgtttaaccggtccagcaaagagca
atcacatctcgggattaggaagtacggatacggttacatacacgtatagtaaagatggag
aaaactatgtagatgaaagtgcaatttcatctgcggattggaaggactaccgctatatta
aggctaaaattgtacatcaaccgaatccaggaagtgatgcaaatattgatgtgaatattc
ctgttaatgcggaagatacaccggctaaagcggatgacttaagcagttatatcacaggta
catatacctttacgacaggtagtgaagtgctctcagcaaatacatcttcagcccaatata
tttggaagccatatacattaaaaggtaaattgtggtgggacaagaacgaagatggagtcg
ttgatgcggacgagccggcagtagagaataccgatattgtgatgaatttggaagatgcca
atggaaatgttgttggatcaacatcgggagaagaaggaattattgatggacacggaaatt
tctcaatacgtacgaatacacagtcaacaagttattctgtacaaggaacgttaccggctg
gtgtcaaagctacaaaacaaactggaacaggcgatccgacagtaagtgatgcagattctg
attttgatagaacaacaattaagacggcaaccttcaatggatttgatgcagcaggaaatg
cacaaaatgttgcggcaggacttattaagcttcctgagctgaatttgacgatgcaaatga
tccatgtgacggaatcaccatccacatttaatcaaaatgcaagcagcgaaaatccgaata
atttgaaaccagcattaacgtatgttccggtttcggaagatattcttgattcggatgcaa
gcggtaaggtaacaccaaagcaaacaggtttggtgaaggatattcaggtttcaacggcga
atacacttggtgatgtcgttgagggtaaatttaacgcagctgtttatgcaaacgtattgt
ataagaatgatacagcgggtgttactggcgatgcaccggtggatacaacaccatattacc
caagtattgatgattccaatacagatcgagtaaccgtgctaggtgcgggtacaatgaaga
agacgggttatcgattggtaggctggaaagatgaagatggtaaggtatataaagaaaacg
atactttcaaaacaggaattgtgaaaaaggatattacattaacagcagtctgggaaccta
ttcaatataaagtgacctatgtcattgaaggtcctgatggaagccagacacttgttccgg
catcggaaacacatatttatgaagatgttgtgacagttgctgagaatccgaagttagaag
gatatagtttcagcggatgggcatctgaagatgcttatgtgcaagccggtcaaacgttct
cgatgccagatcacgacgttgttatcaaaggaaagtttatccagaatagtacgccgaaga
caagcgactcgcttcatgtgaagaaatatcttggtatgctgatgatttctatgatgattt
caatgatttgcatgctaattggagctgtgtttggaaagaatagattaattgtgaaaccag
cacgtgatgtgatatctatgaatagaatcaaccccgacgtttccgaagataattctcaac
agagagtgaatgagtctataattgaaaactataataaagagacagaacaaaaaagaaaca
acaatcttaaaaataataagttgcgattatgattcactcaagtgaaaagttaaattccac
ttctaaagaataaacaataaagtggaagaaagtcattcagaaatagtactatcaaggatt
gataatccaagatagtactatttttaagttgaaaatgattttattttagttagaatgaag
gtgaagtaacagaaaaatgagcgcatgaaaggtaggcagaatctactgttcaaaaaattt
gtaagagttgattctacttcgttgtttggtgaaagttatatgccgattcttcgtgtgtga
ttgattttgaaacttcttggttatcttcttactttagaagatatggttttagaattactt
catctgctacgatttcggcaattccaaaaccatagagtttcttggacatttcttcgttat
agaaatggagcagctgtatggatgatcttccgtgcagcttttcttttggatatgaattga
tatggatactgatgagatttgccttttcttgtgatgtaagtcccaatgcatggagatcac
atccctttggacatatctctcttaccaataggtgtacgttctctagacttcctttctgcc
aagaggccatcgaatcacagtagaacatacgtgtcctgcgagttccatcttcacgtatct
cagcttcttcggtccttccttccaactactgacattgtcatccctttgtttttgggcaat
gtctgccatatagaatactttaggcaacttgcaggttttggcatctgggcaattgttgca
gacataggggaaacgagatgtatgcttgcatattggtgtagagatgaaatcgggacatag
atcattgcagctatcatgtttgcagaacttacaatgaccttgtagacagtgagtacataa
ccttgtgcgatcacattgattttgtctaccacacttattataggtattggcacggacgac
aattctaagatggtgtgttatctcatagcgaatggccttgggactcctgttaagagtaag
ggcaatcatcttgagcgtgatattaggatcagacaacagattttgaataatgagtcgttc
gtcaaaagaaagctgtttatatgtgctagtcataaaatattcctccttttctccactttc
ctggcacatatcccttgtaccattatcataaaaagggactttcaaaaataattgaggaaa
acataaaatattgttaataaaaacaaaaaagttatgacaatgtcaagaattataaggtac
aatatatgtaactcatttgatatgaacaaatgatgacttactcaacaatacaatttacaa
atcactcagtgggttcacttccagtgccacagtattattcaaaatattgagaatatcaat
taatgtttttgctgtttgttttatattataaggagaaagaaatgatgaaacttttaaaga
aatttctcgtagtctgggtatgcttactgatgacagcaccgctcttatgtaccgcagtaa
gtgcggaagaaatgcaagcggatgtaataaaaaaagcatggattacaaagggagatggat
caccttttgctgaaggtgaaaaaattggtgcgtgggcaccatttagattgtatgcagaat
ataagttgccagataacctgctaaaagagggagatacaaccacattgacactgccggtgg
gatttgatacagcacctcctgattattttgaaataaaggatggaaatgaggttattgcca
cagcaactatgcataatgagaaccctgctaaaatcatccttaagtatacaaaatacgtag
aggaacattctggggttaaaggtacattttattttaatgtttctgttaatgcagaaaaaa
cagaagaatcagggaagtatcctataaccctaactgttaatggaaaggttattcctgcag
gtgaagttaactataatgcaccacaatttcaaaatagtcaatttagtaaagttggttgga
tgacaaataataaaactgaaggaaaatatgatattagaattaatcaagacaatgtaattc
ttgtgaatgctaagttagtagatacccttctatctgataatgtttcattcattgaagata
gtattgaaatatggaatggaaaatgggaaaattatggatcctatgtagttcttgggggta
aaaaaatattactcaagaacttaaggatgcaggtaaaattaattttgacggcaaaaaact
tacaattgatattggggattatcccgaatcaaatgaaaaaagaggctttcaaattctata
tagggttaagttaggttatgaaccggtagccggtgaaatcattcgaaacaaagcaaattt
aacctacgatggatataatactgacaaatatggttcttatgtaattaaagatgccggcgg
tactggtgagggatatatatttaagattaaagtgcaaaagacaggagatgataatgctcc
attagccggtgcaaaatttgatgttattcgtgttcgtaacaatcaaaaggttggagagat
tacaacaggacaagatggaagcggtgtgattgaaaagttgcttagagatgagtataaact
tgttgagaccgaagctccagagggataccaaaaattagaaggtcctatcactgttaatcc
tggtaattttggcgagaataagattgcggtcatgaatgtagttaacaagaaatacaccgc
tgaaggaagttgggtaccaactgcaacgaagacgttgacaggtagaacactggttgatgg
cgaatttgaattcgaactcaaagaggatcgcaacgttttacaaacagtcaagaacaaggc
aaatggaacgattccatttgcagcaatcaactatacgttggctgatgtaggagaacacac
atacacgattacagaaaagaacacatcgcttcctggcgttacatatgacgatatgacggt
cacctataaagtcaaggtagcagacaagggagatggaacacttgatgtgacagttacaca
agatcctgcagataaagagttcaataacacttatagcgcaacaggaagttggaaaccagc
ggtaacaaagcaactgtcaggtcgcccactattagatgatgaatttgaatttgaactaat
agaagatagaacatatttctatagagcaacaggagatttcagacttttacaaacagtcaa
gaacaaggcagacggaacgattccactttcagcaatcaactacacaatggatgatatagg
agaacacacatacattattaaagaaaaggaaggaaatcttccgggtgtaattcactacga
tagtatggttgttatctataaagttaaggtggcagataagggagatggaacgctcgaagt
gacaattactaaagatcctgcagataaagaattcaataatatttacgaagcatcaggaaa
ctggacaccaaccgcaacgaagaagttgacaggtagaacactggctgatggcgaatttga
atttgaactcaaagaggatcgcaacgttctacaaacagccaagaacaaggcagatggaac
aattccatttgcggcaatcgagtacacagtggatgatataggcgaacatacatacacaat
tacagaaaagaacacatcgcttcctggtgtaacgtatgacagtatgacagtcacctataa
agtcaaggtgaaagataacagggatggaacgctcgctacaacggtaacggaagtttctaa
cgatacagagttcaataacacttatggtgcaacaggaagctggaaaccagcagtaacaaa
gcaattgtcaggtcgtccgctattagatgatgaatttgaatttgaactgaaggagaatgg
cgacattctacaaacagttaagaacaaggcaaatggaacgattccgtttgcaacgatcaa
ctacacagttgatgatataggtgaccacacctatgttattaccgagaaggcgggaactgt
tcctggtgtaacttacgataacatgagagccatttataaagttcatgtatcagacagggg
agacggaacacttaaggtgacggtaggtggggttcctagcgatacagagttcaataatgt
atacgaagcaacaggaagttggaagcctacagtaacaaagaagttaataggtagagaatt
agtagatggcgaatttgaattcgaactcagagagaataatgatcctatccaaattgcaag
aaataaggtggatggagcaatcccatttgaggcaatcaactatacgttagctgatgtagg
agaacatacctatgtcattagagagaaggtaggcgcagagtctgacataacttatgacag
gatggaagtcacatatactgttagggtaatggacaagggagatggcacattagagacaac
agtaacgagaacgcctagtgacacagaattcaacaatagttatacaagtaagccactagt
accaaagacaagcgacaacagcaatataaagttatatgcaatattactgggattgtttgg
cgtagcaagcatactaattggctacaaacgtagaaaatattcaaactaaaatcagatatc
gaccaagaagttggtattgcgaacagcattagtttgaatatcattaagatttcaagaaaa
taaaggcgagtaacagtgaggtaactgctattcgcttttttgtagaatcaaacaagtgca
tcgttctttaatataaatatgaggaattgaatgaatagaaggcatttaatcaaatcggtt
atttaattagtgtagtataatcccatttttgacagttataaatatagaaaaagatggata
ttcaccatcaataaaaggtttattcattatcgtgttaaattacaactgtaaaactcccga
aaagtaaatgaatttcttgcaatttagtagtattatgtataatataaaaaggctttattg
tatttatatatgtagattatatcaatacagtttgaaagagaaggagaatagtatgagaaa
caaaagtgggttatttaaacaaattatatcctttctgacagcattagtagttatgtgtgg
catggtactaccaagtacaattacggcaaatgcggcaaacgcattacctattgcacagta
cattactgtgagcggtactgtcagtggtgtggtaggaagtaataatggtacttacaatgg
ggaatggaaagcatccattccaatggctgatgtcatgtctgcatttgaaacggaaatgcg
caatgcagcatcagctggacagttcccatgggatatagaaaccgttagtacaagtgcatc
tatttattatgatgttactttcccagcaggagcaacaatagggacaccaactataggcag
tactacgagcattattccagcatctactattacatcttctgttgcagggaatacagttaa
gatgaagtttaagttggcagatgttaactggcagactattgcgaactattatgatgcaga
aaaaggaacggcaaatcatacagtagatattacgattccatatacagtctctgcaaatgg
atatggtgatgctaaaaatattgatgatagcaagcaaattacaagtagcggttattttgc
gttctatccaagtggaagttggggtagatggggaattggtaaacaaacattcaattctga
taaatctacgttgcctctaacagctaattttgcaacaagtactgtatttgcgcaaccgtc
agtatcaaactcatctgcaacagtagatgttgatgcagatttgatgttagattcagatac
tggaacacatgcaattacaaagcaaaagacggatgcgttgaattttgttggtgtattcca
tgctaagacaatcaaagatcaaatggcatctattgaagcaagttattcagcacaagccaa
tcaaattggtttgagcaacttgcagacacaattcaaagcaactataaatttacctgccgg
tgtaagttttacagatataccgtctccggcaaatacttcattagaaggtagcaatggctc
atttgtggtgagtgatgttacaggagatgcccatacggcaactgtgacatttgaacttgt
cggcgcgaacaatataacttcattttcacagttaaaagatgcggttaatgcagttgatga
tgatatgaaagtacgtgttcctgctgctaagtttgatgcggatgctgtaggtggaacaga
ttatgaaattacaggtgaggtttccggtggcttaactgcaacagctactaataatgtttc
ttggaatgttattaattttgacttgaaatggaatggtaaacagataccgtctggtgcaag
tgttaacaatccaagtatcattgcgttatctgtaaattatcctgctcctattgagaagaa
ttttaatgaaactttgactttacctggagatattttggttggaactgatactcagcatga
tcatgtgtatgaagctgctaaagatgctaaaattgcttttacaggttcgctagatgtttc
ttctgttaaaacacagatgcgtcaaattgaagatacatatcacagagcaaatgttgatcc
aacaacaattgcacttacaaattataattctgaatttatagcaacattaacccttcctga
cgagatggattttgatacaaatccaacagtctctctattacatgataatggcaagtatag
aattatcagtcagacggtaagtggtaagacaatcacagtcaagatgactgttgcagcacc
agttacaacgtttgcagatttgaaagatgctgtacttggtatggatgatacattagatgt
tactgtaaatggggcacattttaataacagtgcaaaaccgaatacaaattatactgtacg
tggtgcaatggcaggtcaacttgctgctaaggctacagatgtaaatagtggcaatgttgt
taattttgtattaaagtggaatgctgaacaatcaccatctggggcagattctacaaatcc
aacaagtactaatattaccttcacgttgaagtatcttgacacaacaactccagaagttgc
taaatcaaacacacctaaaacgggtgatacctcaaatctctccctttatattggtgcagt
tattgtagctttcgcagcatttggatttacgattacaaagagatttaagttgaataagta
atcatataaagcttaagtaaaatagtcggtagggtttcgtgaaacccgctctaaaataag
caatgagttttgaatagtgaaataggatgactatagagtgctagtattggcattctgatc
tagtcatccttttgtatacaagtgattgatggtattacattgattagctgttcgttagtt
aatgtgatagattgtcgtctatatggacttagctcagagaaggatttcccacattcttta
cagatatagcgtcttcttgttcaaccaatgatggatggtatacctgcaacgtcaaggtga
ttatagctgtacgaagaatagtcctttatttttgtatgacctccacaatagggacaggta
gggtgagtatcattcagttttattaagatgtgtaatttgtcagatgatttatgtgtatca
atcgaaaaaatcatatcgtcactaacattaagtgtagatatgataaaatcatttatagcc
atatggcgcctcctatgtttcatttcaatcacttgcaagactgaattttagcataggagt
ttttattatgaatagaagacctgtgtgattttatagtgcaaaaaagaagtaaagtttcct
agcatgcggcagataaattaaggaatacgagttggatttgcgattaacataatgatagaa
cgatagaaaggagggggagttatgcataaaatctatctattctgtagtgcggggatgtct
acttctatgatggcaagtaaaatgcagaaggttgcggatcaacatactttagatattgaa
gtaaaagcattctctgataatttattagataaaatcattacggaacaaaatccagatgcc
attcttttaggaccacaggttaaatatttatatgacaaggtagtcgatcgttatggacat
ctaggaaaaccaattttcgttatcgatacagaagagtacggtaacatggacggagagaga
gttctcaaacgtgcaattttagaaattaaaaagaagaaagcagaaagcgaaggtaaataa
ttattatgattaaggctttagaaaagttccttatcccaatcgctgataccttatcaaaga
ataaggtattagtggctatccgcgatggctttatgtatgcagtaccagtagttatcgttg
gatccattttcctattaatctccaacttcccaattgagggttggtcagagatgattgcta
catttgctggtgaaggatgggaaaaatattttgatgcagtaactgcagttacatttgatt
gctatgcattactatctgttatgggcattgcatatgcatatgcacgagaaaagggtgttg
ataagattgaatctgcggttgttgcacttgttacattcttgatgattacaccaatgaaac
atgctgcgttcttgaatgcagatggcaaaatgttctctggtttttcgtttggtcatttag
gtacaaagggtatcttcttggcaatgattgtagcaattatttctacagaaatttttgcat
ttgcaattaagaaaaaacttgttattaagttacctgatggtgtcccaccagcagttatgg
attcatttgctgcgttaattcctgcaggattatcaatgcttgtattcttctttattaaca
tgattttcgttaatactccatttggaaatgtacattcatttatttatcaagtactacagg
ctccattagttggtttaggtaagtctcaagcatttgaagttatctatcagttcttaagta
cattgttctggttctttggtatcaatggacctgctgttacaaatacaatcttctctccaa
ttcataaggcattaacattagagaactatgaattggctaaggctggtttaccaatgacaa
atgtatttacatcagcattctcagacttcttctgcaacttcggtggtggtggatctacat
taggtcttgtattaatgatgacatttattgcaaagtccaagcgtttaaagacattaggaa
gaatggcacttcctgctggtatcttcggtatcaatgaaccaattatctttggcttcccaa
tggtattgaatgttatcatggtaattccatttatccttgcacctgtaatgaatacaatta
ttgggcagcttgcaacagcagtaggattcattccagttacatctggtgttcagttatcat
ggacaacaccaatctttatttcaggttatctgacgactggttcaattaatgctgtaatct
tacagttgtttatgctacttgcagacatggctctctactatccattcttcaagatgcaag
atagtaagtatctagaggaagaagagaagttagcgaaggaagagaagaaggatgaaattg
atgaattgtccttcgatgatttgaagttagactaatatgaaagtaatattgatttttgat
tccggcttagctggagcgggtggtaagagcaaccctgattgcacactaagtgcaacgcgc
gagattgctgggactgcaatgcttttagaaccatatttgaaagagataggcggtcagatt
agtgcaacactttactgtggaatggattactacaagcagaataaagatgaagtggttatg
aagatgactgcgatggtgaagaaattggaaccagattttgtcttgtgtggaccatgcttt
aacttccctgagtacagtgaaatggcagctcgttgtgcaaaattaattgcagaaaaaaca
acagcaaaagtcgcaagtatgatggcaattgaaaatcaagaagtgattgcacaatataag
aatgatattacgattctaaagatgcctaagaaaggcggaacagggttaagtgagtcattt
gaaaatatggcaaagttcattgatgcatccgtaaatcatccggaaaatcttgaagcttta
aaagaaacaatttgttattagaataagtcaagcccggacaaaagctaactgttcgggctg
attttaaaaattagagaaaaatataaacatacatgtttattgaattaaaaagaaaagaga
ttaattgtgaataaggaagagatatttgcgcaggttgaaagacggaaacaagatatgatt
gatgacatttgtacaatggtacaaattgattcaagacgtggtgagccacaagagaaaaag
cctttcggaattgggcctgcaaatgctttggaaaaagcacttgaaatttgtagacgagag
ggactgccaacgaaaaatgtagatggttatatgggctatggcagtttcggtgatagtgag
gaatatattggtattattgggcatgtagatgttgttgaagttggtgatggttggattgat
ccacctttttccgctgcaatccatgatggaagaatttggggacgtggagcgttagatgat
aaggggccactctttgcggcaatgtatggcatgcttgcattgaaagatttagggattcag
ccaaagacagcgatacatatcatctttggtacaaatgaagaaactggcatggaagatatg
cattacttcttgaaacatgaggaaaaaccacttgtaggttttacaccggataataaattt
cctgctatttatggtgaacgtggtagagcggtcattgaagtctggggtgatgaacagaag
gtaattgaatttgcgaatgagtatttcatgaatgcgaatgtcaatggtgatagattgggt
attgctgtaaaggatgagcattttggtgagatgaagattcgcaataaattgttattgcat
gctaaggataagatgggtattcgcttctcacttagctatccaacttgtgatatggacaag
atcatgcagcaaattcaaataaaagcagtagatttagaagtgagattggtatccaattcc
cccgtagtgctacaccataaaaattcgtggctagtaaagacaatgcagaaggcgtatgaa
gaggcaacagatacaagcgcacaaccgactacaacaacaggcggaacatatgctcacgtt
tgtgattccattattccgtatggaccaagtttcccaggacaaaatggaattgcccatcag
ccaaatgaatgggtcaatattgatgatttggttgcgtgtgcaaaaatttatgcatggaca
ctatataaattgtgtacagagcaaataccggaaaatccattagaggagggaaaattatga
gaaaactaggagtttctatttacccagaaaaaagtagtattgaagagatctttgcatatc
taaaagaaatgagtgaaatcggtgcaaagagaattttctcttgcttattatctgtaagaa
aaccggcaaatgaaatcaaagaagagtttacaaagattcatgattacgcaaagagtcttg
gttatgaaatcatcttagatgtaaatccgtctgtatttaaagaattgggtgtcagttata
cagatttgaaatttttccatgatattcatgcggatggtatccgcatggatggtggtttta
gtggttttgaagaagcacttatgacatataatccatatgggttgaaagtagaaattaaca
tgagttcaagtacacatactattgatacaatcatggactataaaccaaatcgttatcagt
tgtgcgcatgtcataatttttatccacatgactatacgggattggatttggatttcttct
taaagtgttctgaaaagtttagtcactatggactaagaacagctgcgtttatcggctctt
tggaaaaggctgcgtatggaccatggcctacaacggatggtttatgtacattagaaatgc
accgtcatatgccgattgatattcaactaaaacatctagtcgcattagatttaattgatg
atattattatcgcaaactgttatccaagtgctgcagaaaaggaagcgttaaagcatgttt
gcttagatgttgtaaatttcaaagttgtactagaagcgaatattccggaaacagaaaaga
ggattgtattagaagaacttcatttaaatcgaggagatttaaatccatgcatgattcgtt
caagccaaagtagagtgaaatacaggggtcatcattttgatgtgttccatgctccggata
tgattcatcgtggcgatgtattgattgatagtagtgaatatggaacatatgctggtgaac
tacagattgcattacaggatatgaagaacagtggaagaaccaatgttgttggacatattc
gtgaagaggaactctttatccttgatagtctaaagccttggcagaagtttaaatttacat
tgtagtatcctaaattatgtttctgaatgacagagctattgatgtctgtaaatataatga
taaaagaaaagaagatgaaacaggatgagctatcctaaagacatcttcttttttgactct
atgaaatgagataactaatgaattcctcatatgtgttgctcgaaattaagtgagatagct
tttcgtaatcttctgtaagagaggcgacccaatcgaagaatggtttgagagttgtggtat
cgggtttatcaattgctagtaggaaaataagctgtacctcatacttgccccatagtactg
gtttgtctaatagcatgattgagattgcggatttaagacaagaggaatcaattgggtgtg
gtgttgcaaagttaaaattaaacgatgttggtgatagcgcttcacgccgcatcacggacg
gatagaatgcatcagtcacaatagaagccttttggagttcttttgacatgaactgtagaa
tctcttgtggtgtattaaagagttgatgattatagaagaactcttttgaaattaatcctt
ttagatttgtatagaactctttttgtgtacgcgttctttcaatttcatgaatcatttcga
aaagtttagcttcatcatctttactgcagagcaatgaaacttcgaccgttggaatctcga
gcttatgacgtaatggaattgaacatattaataagtctggttcatccgcaaggatgagtt
cctcttgaaagtatgcatatactttgacaatctcaatatgttcatagaatatcgtttcaa
tctttttacgttgtgtatagaatgctgtttcacctaacggataaatccatatcgctctga
gttttttggaatgatagatacgctcgtatgcaagtcctagatgtaaagtaataaagccaa
tttcatcttcagtgatattgatgtgtagcctatttgcgaggaaggttgcagtacttactc
ccacttcaaaaatcagtgggaacttacgtttgatttcttgtaggtataagttggctgtat
gggtttgactaatactgcgctcaattaacgattggagatggagtgttaaaccgagcttaa
agtcatcatctttagagaagtcgataccgtgatgaccgtatataaaagcaatcaattcat
tgacgatgtcactgcagagtagcccatcgggcatatagttggagatttctgcatcactga
tttgtgctggattgtttcccatcagtaataatgcaaggatattgacttcactttcaatga
cctgcgcttgatataatattgcaatttgttcgtagaattctttggcaattttatattcaa
tggcattgtgaatcttggaacttgtgtatgtcgattcaatgtatttcccacttagaatgc
gatcaatagaaatactgatgtgcaataatatggatggcaatgcatttgcgttaattacat
acttgtgttcttgcagtaagttttctaactcgcttttgcatctgagtaaatcaaagtttt
gatatagatttgctagctcgttgatatttaagaaattctgcttggtctcgtccatgagaa
gatgtttgtataatttgcgtagttcattttcagagcctaataggacgagatggtttgatg
atttcttgagtttgagattttgataatttgctaattgtttacggatctctttaagatgtg
catcaagagtatattcggagatgcataactgttctaataaatcagggatatagatagaat
cacgtgataaaagaagggacttcagaatatatagatttctttcgagtgagctctgcaata
agttctgtcgtttcgattgaaattgtttatagttttcagggatgagagcatatccacttc
gaagatttgaggtaattagcttctcagaataaactttattgattgtatcaacatcagaac
gaatcgtacgattagatacagataataatttggcgagttcgttagcagtgaaccatttgt
tttcttcacgtagaatgtgaagaatcttttcttgtcgtttattcataataatcacctttc
gtagcatggaataatattttcctaatagtaggaaaacaaaacataggaatctatatgata
atttattaaaatagtagtataaaaaagaggggtagaatgaaagagaaactcatcgatttt
aagcagaaacaatcgatccgtttagtgttcagtattctctgtgtcatcttttcggctttg
ttgcaaacttatgccttaaaagtttttttaagacctgccggattgttgtcgagtggattt
acgggtcttgcaatattaataaatgttataggcagtcaacatcaaatacaaataccagtt
gcgctaatgattgtattactgaatgtaccagtagcgatactgtgtggtaagtctatttca
acaaagtttactatactatcatcattgcaatttgcatgtgtgtcaatattcttaacggta
tttcaatttgatattttgtttgatgatatcatgttaaacatcgttatcggtggtgtggtg
tatggcttaggaattgtgtctgcgttagtaggcaatgcaagtacgggtggtacagatttt
attgcgttatatgtttcaaataagacgggcaagagtatttggacatatgtctttgtatat
aactgtatcttgttatgtatctttggctttgtgtcgggttgggagcgtgcaggatattcc
attatcatgcagtttgtatcgactaaagttattgaaagcttgtatcgaagatatgatcga
agcacgatacagataacaagtaagatgcctgaagaaatcgtagctgtctatacaaagaag
tatcgtcatggtatttcggtttgggaaagctatggaggatattctcatcaaaagaattac
atgttgaatactgttgtttcgacattagaagtgaaggagattgcacatttgatattaaat
gttgatcctcgtgcaatcataaatgtatatagaactgatgatttctatggcggtttttat
cggaagccgatagactagacgggaggatattttgatgtgggcgataattgcgacttggcg
aatggcacttgaaggtgtacaggaggcaggtaacttattaaaagaaggtaagagcagcgg
ggaagcggttgaacatgcaatacgccgtgtggaggatttcccatactataaatctgttgg
atatggtggtttaccaaatgaagagatgattgttgaactcgatgcaggatatatggatgg
aaatacaatggctatgggtgctgtagctggtattaaagatttcgcaaatcctatttccat
tgccaaagagttatcaaaagatactgtcaattgtgtacttgtagcagagggtgctgaaaa
gtatgctagcaaaaaaggttttgaaagaaagacaatgttaacagatcgggccaagcaaca
ttatcgtaaacgtgtaaaagaagttcgcgagcaggagttaaaaccatatgatggccatga
tactgttggtgaagttgcactagatagtgcaggaaagattgttgcaggaacttctacgag
tggtttatttatgaagaaggctggacgtattggtgattctcctatcgttgggggtggctt
ctacgctgactctgaggttggtggagctaccgcgactggtcttggcgaagatttgatgaa
gggatgtatctcttatgaaatcgtacgtaagatgaaagaaggaatggacccacaagaagc
ttgccaaagaacagtagatgagttagatgcgaaactaaaaaagagccgcggctttgcagg
tgatcttagtgttgtggcaattgataaagatggtaattacggttgtgctacgaatattca
aaacttctcatttgttatatatcgtgaaaacgaagaagccaaagtttatctagcaaattg
tatcgatggtaagacagtgattacagctgctagccaagagtggatggaccaatacatgca
agaaaggatggcaccgattcaagaatgaaaatagatatctttgaagtgtgtgctggaagt
gtgcaggattgtatcaatgcgcaacttggcggtgcagatcgtgttgaactaaatagtgct
ttatatcttggtggactaactcctagtcttgcgatgttaaagcttgtaaaagaaaagacg
ttactcaaggttatctgtatggatagacctcgtgcagctggcttttgttatgatgatgtc
gaaatagagacgatgtttgaagatgccaaaatattattagaaaatggggcagatggaatt
tcctttggttttctgaattctgatgcgacaatcaatgtaactgaaacaaaaaagatggtt
gagttaatccatcgctatcaaaaggaagctgtgttccatcgtgcatttgattgtgtggct
gaccctatacaggcaatcaagctattaattacttgtggtgttgatcgtatcttgacaagt
ggtttacagccaactgcaccacagggcatctcagcaattgcaaaattacaaagtgaattt
ggcaatcagattgagctacttgcgggtagcggtattcatgcggataatattagaacatta
aaagaacaaacaggaattcatcaattccatggtagttgtaaggaatggtgtaaagatccc
accacaacagttggaaatgtgagttatgcctatcacgaaagtgatgactatgattgcgtt
agtttggaaaaggtaaaatgtatcgtacaggaattgagaggtaagtaaaatggaaggctt
agaattgatctgctttaaaattattgcgtcggtaggagaagcgagaaattcccttttgaa
tgcatatcgacatgcaaaaagaaaaaatgtggaagaagcgaaaaagtgtatgcaggaggc
agaggagttcttcaataaagcacaccaagctcatgcggaactgattacacaggaagcgag
tggcgaaaatatcagtgtgaatctattattggttcatgcggaagatcagctaatgagtat
tgaaacacttaagatcatcgtagaagaggagatcttatttgcggaaggattgtaggcatg
agtaaaaataagcaattaagaaagaaaataactgaaaatacacagaataatcaaaatgct
tttcttgctagaagaggattcgcgtttataattgattttattattacaaatcgtttgtca
ctctttgtgacaggaattgtatatggattgatgaataacgggaatattcagattctcaac
gggtttgaaggtatacagccaacacagattatcgtgttattgttaagtgtgcttgtcaca
catggattctactttgtctttgtgcctgccaagattacgggtggttcaacgatgatgcag
aaggtaatgcagattaaagttgtgcgtgagaagggtgaaccagctacgttgaaggacttt
gcgttacgttacttcgtaggatcagtattatgcgaaggcttgttctatgatgcttttggt
gtcattctgagcggtatcttctttggcatctttatggctgaggatattagccgtatcatt
tatatcataagtgcgattagtagcgttctttcgctaattatggcattgatggataaagga
aaatatcgattcttccatgacaagatttctaagacaatcatgaaggatgaatatgttgca
agtggcaagatattataaggtttgcaaaattctgctactgtaatacaaagaatggatttc
aataaacagggtacatatattgtttgtatcctgtttttgaaattggatattttctcggat
atatagcattggaatacaatatatttcattaaattattttgataccagaaatcaaaataa
taagaaaagaaatgttgagaaaatttatcaattaacatacggttgggaaagggattatat
actcgcgatgattcacaaccgttagatttaaaaggaattacaagtatgttacagagggaa
acctctgatgagaatataaattattcgatagatgcctttgcaaaagtttttaaactagtg
tatcaacaattgctcattggtctttattatgaaacaagttaaaaagtagattatagcatc
atcgtggataagtcatgtgattgcgtgaaatagtgaactctaatatttaatcatgttgat
aggttgtatgaaggaaggattgaatatttatgctcaaagatcattagaaaattgtaaaaa
agcggtcacttaaatttggatacatttacaacaaaatgggagctaagagaaattggaatt
ggttaatactttagggtttttagaaaaactttgcaaaaacattccctttgcgaccgaaaa
cctgtatacttgaggtgaatatgtaattggggggaacgatatgttacataaaattctaaa
atatttgcagacaacgctccttgcagttttacttgctatatcaccgctttcggtattaca
tgtagcagcacttgatgaaattaaagatgatactgatttatcaaaactgcaattatacca
gttttctttgcgacaagaaaatatggagattatttcacagtcaaattctgttgtgaaaga
tattgttgcgccaaatggcgcatggaaacaggcaactgttttttcagtaaaagtaaataa
aaatcagaacgttgaggaatttcaggagccacttactttgaaattctccaatgccggagt
tgtatatggcaagaatgttgatgtatatgtgaagattaattctgtaagaactgatctttt
cgataagaatgcagattacaacaacgcaaataaaacagtagtcccatttttgacagttga
tgaaaactggggaacaaaatctatccaaattatggattatatctatccttcacatccaaa
tgtgacacatgatatatccagtgcatatgcaattgatgcagatgtgacagctgaatttaa
atatcaagatggtactccgtgtgatttgaagatggttatgttgccatctgatatcgatgc
tatacgtggtagaagaaaagaaatgtttgggatctatgaaacaccggtttctatcgacaa
gattgttatgaacaatagcaattaccttaaaagtgaagtagctaacagtctgacattttg
gactgcaccacatggtggcggcacaagtggcgatgcagaatataatatttcgggatttgc
agcacgttccgttgataataagatgcattttatgtatggatcgacatcatccagtggcgg
attatttggcttctttacagaggttatggaacagccgccaacaaaacaggttgataagac
agaagtgccggcaaaagtaggtgaagagatcacttatacaacgaagtacacaatgccaat
tccgggtaaaaatgttattggcaatttgagtaaaatgagcatgactgacgagtttgatga
aagattggatttccaaagcttgtcggtaactttagaaggtcaattattgacggaaaacga
tgattatacgattgtacagaatggtcaaactgtaactgttaatatcgataaaaaacacct
aacaaaaggtaatggtggaaagaattatgaaattgtttttaaagtgaaaacaaatgataa
gattttaaataatggatcaacgatcaagaataaagtaacacagacagttgataatgttat
ttctccatcaaatgaagttgaaacaaaggttctttataaaaagacacacgaatttatcag
tggtactccagggaaagaattacctgcagaggtaaaagcattgttacctgatacagttta
tgacataccacaagggacagtagtcacaccagaaaatccaaaaggaaatattacgaaggt
gagtgttttggaaggtaactgggtctttaagggatatgacaaaactcaagaaacaatcga
taacaaagatgcaaacttcgtaggtgaatgggttcttgaaccgtacgaattacctactaa
agatgtagctttcgctgctgatccgcagacaagtattgataataagcctgttaaggcagg
ggacgaactagaatacacaatccattataagaacacaacaacatcacaacgcgatgttac
aatggttgatgtaattccagaaaatacaacgtacattgaaggctctgcttcaccagcagg
cacttacgatgcagctactagaaccttaaccttaaagaaggatggtttagctgcagatag
tgatgtaaccttccgctttaaagtaaaggtaaatgatgatgtaaatggtgctgtgattca
gaatactgcatcaattaaatctggtgacaatacatttgctacaaatacaactaaaaaccc
tacaccaactgcaccaatcaaagatgttcacgaagaaggaaagcttgatcaaagttttga
tcagcattcagttacagcaggtaagattttgacatatacgatttcatatcgaaatacgac
aggagaaaagcgtactgtaaaggtaactgataagattccagagcatacacaatatgttgc
aggatcagcaaatgaagcaggaatttatgatgaaacaacaaagacattacgttggcagaa
aattgatttggaagcaggagaggtagtgacattccaattcaatgtgaaagttgatgataa
tgtagatggtgaaatcattgataatcacgcggatgttgatgatggtatgaatcaatatgt
aacgaatgcgacaaagaatcctacaccaaagaaagtaacaccaaagactggggacaagaa
taattcttctatttatggaacaatacttgcaggttctttacttgcactagtatgtgtagc
agtcataagaaaatttgtatcgcatcaagaataaagtgtagcatggtagaaaatgatgtg
cgggcgatgagatgattcatccatgcactatgatgctctttcatttgtacactgaattat
aaatggtggaggttcacttttatcgcaatgtattaaatcaggataattaggatgaattat
ctcacaaaataagttataaaaatagcacaagagcattatagaagacattgttcatctaag
tgttaaaataaaaatcaactgtgtttttatacatagttatggtgcttcaaatgtttttgc
gactgtcgtatgatactctttctgttagaatgttagatacacgttatgaattagtaataa
ggatttggtaaaagatatgttaaagaaagtatatagaaaaatcagtacatccatgttgtc
atttcttatggcgttttcagtatgcggaatttatccgatgaatgtcatggcaatggatgg
cgataaaggtatagaagtagatgcttcgcgaactgagttggaacaagcaattcaagatgc
aagaaattctggtgttaccacgatacaagatggaacgcaggaaaagaataacgttgcaga
gattgagacagattatagcaatcaagtaactgcaataagaaatatgaaaaattcgttaga
tgactataatcaaaagaaaacagattatgataacgcaaaagcgcaatatgacattgaaaa
ggcaaaatacgacgctgactatgcacagtaccttttagactatgaggcatttaagaacca
acttgcagctgaacaagcagcactagcagcggcacttgctgactatgaaagacataagaa
tgaagagggctacttatcagaaccatatgctaagagtcttatatatgattctgagccaga
tgctgttttatcaacaacaacagatggtaaatatatgtctgctgatgcagtagatgaggc
gtttagtcatgatacggacaactacaataatcaattattgcagctggataatatgaatat
aacttatctgcagcaacctaatgacgttgcttctagtcaagaattatatggaaattttgg
cagtaaagcaggctggaagactaacattagtagcaatcaattggtcaaatggacaacagt
cttactcaagaggggacagagtgtcacagcaacatataccaatctcaataattcttatta
caacggtaagaagatttcgaaagttgtatttaagtatacattgacagaggattcaaaatt
ctataatccaacaggaatggcgtggttaggtattttcacggatcctactttaggtgtttt
tgcgtcagcctatacaggtacttttgaaaaaaacacttcgatttttgtaaagaatgaatt
tacgttttacgatcaagatggtaacccaattgagtttaacgatgcattattatctgttgc
atctttaaatcgtgagcataattctatcgaacttgcaaaagattacacaggaagattcat
aaaaatttctggatctactattggcgaaaaaaatagtatggtttatgcaacagattcttt
aaacttcaaaaaaggtgagggtggttgtgaacatacaatgtatccacgtcaaaacgaacc
agggtcggggtgggattcatcagacgctcctaattcttggtatggtgcaggagcacttct
tttaaatgggcctaataattcagttacactaggtgctacttctgcaacaaatattttacc
tgcaccatatggtccatatgttccaggtaaaaataatgaagatggtaaaaaaccaaatat
ttggtattcgctaaatggtcatttacgtgcagttggattgccggagattaaagcgaaaga
gccgaaaaaaccagttccacctacagaaccggtagaacctgtaaaaccagaatcaacaat
tcactatcattacgcagttacttatgtaaaaccagatgtacaaaaagctgttactgcggc
tgatggtactgatttacaaggaagaacagttgaagtgggcagcagagttgactatacatt
aaacgtagcaactatacctgcaaatcacgaaacatttgagtccattgtttttaatgacaa
tctaccagatggatatgagattgatttagaagaaacaaaacaaggatctgcagattatga
agtagagtatgattcaagttcacgtcatataaaattcactgcgaaatcatctctactaac
aagtattaatgcagacacaacaaccacagcagatattcctgcaccaaaaatcattggtaa
agtcaccaaagcaggtacaaaatatgataatacgttcaagcttagtttggataatgtata
tacggttgaatctaaaccggtaactgtatatacaccgactcaaccaaagaaggatgtatt
caagcaaggtgatacaacaacatccattgatggacgtagtgtaaaggcaggcgatatcct
gacatatcagattacgtacacaaatacgacaggtgaaacaagggatgtagaaatcacaga
tagacttccagcacataccacgtttgtgagtgcggatacaaatggtgtcgaaaacaatgg
cacgattacttggaacgtcagtggggtagaacacggtaagagtgtgactgtaagcttcca
agtaaaagtagatgaagatacacaagcagaagtcattgaaaacaagggacacacaaatga
tggtattaatagctttgataccaatacaacaaagaacccaacaccgactcaaccgaagaa
ggatgtattcaagccagcagacatgacgacttctattgatggcaagccggtgaagaatgg
ggaagaaatcacgtatacaatcaaatatacgaatacaacagatgctaagcgcacagtaga
agtaaaggatgtaattccagaatatacagaatatgtaactggaacagcagacaatggtgg
tgtatatgatgcggcaacaaagacagtgtcatggaaagtggaagatgttgcagtcggtaa
tacagtagaattccatttcagtgtaaaggtcaaagcggaagcgaatgggcaggtcattga
aaataaggccgatgtacatgatggatttaacaatgtgaaaaccaacactacaaccaatcc
aacaccgacccaaccaaagaaggatgtatttacaggaacagatacgacaagtatcgatgg
taaagcagtcgtagcaggacaggaactaacatataagatcacatatacaaatacgacagg
taccaatcaggatgttgtcgtaacagataaactacctgcatatacgacatatgtagaagg
ctcagcagacaatggtggtacattaacaggtgacgtattgacatggaacctgatggctgt
accaacagggacaacagtgtcagtaacattcaaggtgaaggtaaacgatgatgtaagtgg
tgaaatcatcaagaatgtaggacgtacaaaggatggtgtcaatgaagtagataccaacac
tacaaccaatccaacaccgacccaaccaaagaaggatgtatttacaggaacagatacgac
aagtatcgatggtaaagcagtcgtagcaggacaggaactaacatataagattaagtacat
caatacgacgggtgcagaacaagaagttacgattaccgatgtcatacctgcacatacaag
ctatgttgaatcatctgccacggacaatggcgtttatacatcagcagatactaaactgac
ttggacgaagaaagtcgctaatggcacggtatggacagtaacattcaaggtgaaggtaaa
cgatgatgtaagtggtgaaatcatcaagaatgtaggacgtacaaaggatggtgtcaatga
agtagataccaacactacaactaacccaacaccgactcaaccaaagaaggatgtattcaa
gcaaggtgatacaacaacatccattgatggacgtagtgtaaaggcaggcgatatcctgac
atatcagattacgtacacaaatacgacaggtgaaacaagggatgtagaaatcacagatga
aatcccagaatatacagagtatgtattccattcggctactgagaatggtatttacgatgg
aacgaaacgtacaatcacttggacaaaaacactttccgatcaggagacgtggacagtaca
gttcgatgtgaagatttctggtgatatcaatggtcaagtagtagaaaatacggctgatgt
acaagatggattaaaccaatacacgaccaatacaactagaaatccaaccccaacaaagcc
taaaaaagatgttcatgaaaaaggaaagacagatattagtattgacggtcagaaagtgaa
tgcaggacaagaaattacatattctatcagctacacaaatacgacagatgcaatgttgga
tgttgaagtaaaggatgtgattcctgcatatacaacatatgtgccatcttctgctaactt
gaatggtacttataatcctgcaacaaatacagtttcttggaagaaagaaaatttagcggt
cggagaaaaagtaacctttacattcaatgtaaaaataaatgaggatgtagacgaggttat
tatagagaataaagcgattgtaaaagatggttttggagaatgggaaactaacaaaacaaa
aaatccaacaattcctcagagaataaatccaaagacaagtgatagtacacatatattcat
gtatatgggagtgctgatagtatcggtattgtttggtatggttgcatatcatacaaaatc
agtgtacagatagttccaagaggactcgcatattgcaatattctaggcgtaactttactc
agaaaattcttgtttagatcttctcaatagaaaaatgctgtgaagcaaaatcgtaccgaa
aacattccagtgctctaacattggatgaatgctaaaaatgtgcatgtatgtttacattgc
atgaaaagcaatcataaaatatccgttattagatagtgtgttattcaactttgcatgagg
gattgaaatgaaagtcgaggtttgctatactaagtcgcgtaaatattgaaatatatattt
gaaagaggggactattacatgaatttctttgatatctttgtaaagacattatcaaatgaa
aagatcagttcggctatcgtttctagcatagcgattatcctattaggttatgttatgcgt
cgtaagaaggtattcgatgatcacacggcgaaagtattaacacaggttgtactttctgta
tcagttgcagcgctagcatttaagtcatttatggcaccaatcaaaccagaaacatttaca
cagggtttaaatgtattaatttggggtatcgtaatttacatcttactcatcttcttaaca
attccgctctatgcgaagtttgaaggggatgaacaggatgctttacgcgtactaagtatc
tttggttctacaaccttctttggaattcctatcgtaagcgcaatttatggtgcagaaggt
gcgttatatgcttctatcttcaacattggttacagaatcttcttatattcttatggatat
atcaagatgagtggattaaagatgacatctaagaatatcaagtctatgttcttaaatcca
atcgttattgctacattcttaggtctattcttatggttagcacaagcatatttaccacag
gttactgtagctgttaaggatgcggcatcaggtgaaatggttaataagtctgtttcattc
atgcgtttagaccttacatctccacagattactcagattttaacttacttagctggttta
gcttctccacttgcttggttagcaattggttctacacttggttcagtaagcttcaaggat
gcaatgacagacaagaaggcagtttactatacattcattaagttattgattatccctgca
ttcaacatcgttgtattagcagtcttaacagtaactcatatcttaccagttaaccttgtt
tctttaggtacaacagttattatgatggctacacctccagcaacggttgcggcttcttat
gcaattcgttttgacaagggtgctctcgttgcgtctaacacttcattgattgcaacatta
gcagctgttattatggctcctatttggattgttatcgttgaattaattggacatttagga
atcttttaaataagaatagtattataataaagcgggatgagtgtcccgctttcataaata
ataaacagaaggagtagaattatgtcatttaaagtagtatgttatggtgttcgaccaaat
gaagtagattttttccacaagtacaataagtatagctatgacttaaagcttgttgagggt
ttaacaactcatgagaatatcactgagtgtgaaggcgctgatgcagtcttattacgtggt
aactgtgttgcggaccgccagaacttagaaaagctaaagggctatggaattaagtatgta
tttacacgtacagtaggttttaaccatattgatttacaggctgctgcagatttaggttta
atcgttgcacgtgttcctggctactctccaaatgctatcgctgagttatccttaacatta
ggtatgatgttattacgtcatacggctgctgctactagcgcaactgcttctggtgacttc
gttgtttcaccaacatatttctctaaggaaattcgtaactgtacagtaggaatcatcggt
acaggtagaattggtttcacagaagctaagatgtataagggcttaggagctaaggttatt
ggttatgatgtgtatgaaaatgatgcatgcagagaagtacttgaccatgtaactcttgat
gaattacttgcacagtctgatatcgtaagcttgcacgttccttacttccctggtcagaac
gataagatggctaacgctgaattctttagtaagatgaaggatggctcaatcttcttaaat
actgctcgtggtgaattacaggataacgaagcaatcttagctgctcttaagtctggtaag
ttagatggatatgggacagatgtattcgctaacgaaacatcatttttcttcaagaagcta
gctagtgctgcagagatttctgatcctactgttcgtgaactagtacagatgtatccaaag
gtattggtaacaccacatatcggttctaatacagatgaagctttagcaaacatgattgaa
tactcaatggataatttcaatgagattctaactacaggtactacaaagaatcttatagct
cttcctgaagctaaataatcatcttacttaagatactcgagagagtatcttttgttttcc
tgggaaatgatataatttgaatatacaggagagtttattatgaacacaaaacaagctgct
cagaaatgggaatgttctgtaaagacagtaacgaagttatgtgcggatggcgtgatacca
ttagcagagaaggatgaaagaggtagatgggtgattcctgatgaatgtgaaaaaccacca
gtttcccgctttcgactttgttatctgatggatatgatcaaccaactcaaagaaggcgtt
gtatataaaaaggtaaaatggggtattggtgagaaagaattacaggatggctatcagtat
ctcattgagaatgcgatggtttcttcttttgatgtacatcaattggagaaagaacttcca
aatgccacaattacatcacgaggcaaagcactcatggaaagagaaaataaagaaggcaaa
agccagcgtaagttcaacgtaaactttaaaatcaatacaggtatcttcagctttgaaact
ggctatgaaagtgcgaaagggaagtaatatggatagaattgaaacggagcgtttaattct
acgcaagtttgaattctctgacaaagatggtttatttgagattatgtctgatgaacagac
aagtttagatgatggtggttatcatacgagtaaatcgcaggataaacagtatctagcgtt
aatggaaatcctatgtaagcaacaacggtttagtatcatcttgaaggaaaatcaaaagat
gataggaatgattaaccttcaagatgatgatagagcagtttcttcttatgagttaggatt
tgtgatgaatccaagctatcgtagaaaaggatatacatacgaagcggtgcaggcattgat
aaactattattttgaacatgatttggtacaaatgtttagtgtatcctgttttccttacaa
caaagcctcgcagaaattaattgaaaagctaggctttgtatatgaaggaaaggaacataa
aggattgcatcatgcggtatatggtccgattgatttattatgttattataaggaccggga
tgagtaggtaggatgaagaaagtaattgtaattggatgctgtggcagtggtaaaagtaca
ttcgcaagacacctgcatgcatgtactgggattccactatttcacttggatcagttaaac
tggaatgcagataaaacaacagtggagaaagttgtattcttgaagcgggttcgtgaagtg
attaaaaaagatgcgtggatcatagatgggaattatggctcttctatggaaatgcgcatg
caagcatgtgatactattttctttttggattatccagtagacgtatgtattcaaggaatt
tatgaacgggttggtaaggttcgtacagacatgccgtgggtagaagatgaaatagatgaa
gatctgattgaatttgtaaaaaattatgagaaggaagatagaccagaagttttagaactt
ctttcgaaatataagggaaaggatatccatatcttccatactcgtaaggatgcgaagacg
tatttagagtcattaaaatagctgttatttgtcacaactttgttgtgattttttttgatg
gaatattcattgacgtatcttgtgatagtaactaagattgttgtgtaaatgaaagagggg
ggttggggatatgattctaaataataataagaagttaggtcctacgcctaagtcaattgg
tgttgaacaagagtttcaacaaatagcgaaaacagaggaatcgaatcttctacgggaatt
agcttgtacacgaaatggtattaacaatgaagaaagagaagagagattagagaagtatgg
ctataatgatttatctgcaatgcagaaacatagctgggtatattttcttgtacatagttt
tgcagatgcgtttattgtcgttttacttgtgctagcaattgtgacttttgttgtggagtc
ggatatcttatctggatcaattattcttgcattggcgtgtatgagtgccgtaattcgttt
cttccaagactatggttcctaccgtgatatgcagaagctaaaagagatggagcacgatac
ggttagaattcaggttccaggaaaagatggcacagaagttcgagaagtaccagtggaaga
agtagttcctggtgatattcaattgattgggtctggagatattgtcagtggtgacttata
ccttcttgaaagtaaggacttattcgtttctgtttctgcctttacaggggaatccattcc
ggtagagaaatataaaggtgttgatgatagaattgtcaatgcggcagaattaaacaatat
ctgtttgggtggttccactgtgaattccggtacgggtgttggtgttgtggtgcgtaccgg
tacaagttcttatctaggtaagatttcttctacaattcatacaaagaagaaagaaacaga
ttttgataagagcttatcgaagattacaaggatcttaattacctacatgattgtggtggt
tatcttcgtgttattaatcaatggtttggttaagaagaattggttagaggctttcttatt
ctctatctctgttgcggtaggtattacaccgggaatgttaccgatgattgtcaacggaac
acttgctaagggtgcaaaattcctagcaaagaagaagacaattgttaagaacatgtctgc
gattcaaaatctaggtgccattgatgttctatgtaccgataagaccggtacactaacgat
ggaccatgttgttcttcaaaaatatcttgatgtaaatggtgaggattcacatttagtatt
gaattatgcatggatgaatgcatactattcaacgggagttaagaatctgattgaccgagc
aatcttagcgtatggggaagagagtaatgcgcaaaaatatgctggtgggtatgtgaagtc
tgatgagattccatatgactttgaacgtcgcagaatgagtgtgttaatttctaatccagg
tggtgagcacttgggtggaaatgttgaagaaatccttccaatgccacaggatgaagtgct
tattacaaagggtgctttagagtctgtattagagtgctgtagtcgtattcgtgtgaagaa
agaatatatggatattcacgaagaagatcttgcgaaaatcaacgcacttgcagaacagtt
aaataaggaaggcatgcatgtgattggcgttgccgcaaagaagaagagtgtaggtgatac
aacagtcttccatgcggaagatgaaacgaatatgacattcttaggaatcattgccttcct
agatccgccaaaaccagatgcgaaagaagcgattcgtggtttgtatgatgctggtgttca
tgtaaaggttatttctggtgatgcgcctgttgttgttgaacatgtatgcaagcttgttgg
tatgaaggttggtgatcagcgtgctgttacaggttctgatttagagaatatgagtgatgc
ggaattatcttctgttgtagagaagaatgatatctttgctcgcttatctccaatgcaaaa
gaaacgtgttgtcgatgcgttacgcaataatggtcatgtagttggttatatgggtgatgg
tgtgaatgacgcgccaagtctacacgatgcggatgttggtatctcggttgataatgcgac
ggacgttgctaaagctagtgcggatattatcctgttggagaagagcttgacagttattct
caatggcatttatgaaggtagacgtatttatggaaacatcttgaagtatatgaagatggc
attatctagtaactttggtaatgtcttctctgtactcattgcgtcgatcttcttgccatt
cttaccgatgctaccattacagattttgattcagaatttgatttatgacttcacacagat
tgcgattccatgggataacgtcgatgacgaatttctacagacaccgcataagtggaatag
tgcttcacttgtttcattcatgaatgttataggtggcttctcatctgtctttgatgtact
gacgttcttagtattatggtttatcttaggatataatacattggctatgcagaattactt
ccagacaggttggttcattgaaggcctgatttctcagattttgattgtacagtttattcg
tacatcgaaacgtccaatcattgattcgaagtgtgattctagattagctctagcatctgc
atttggtatctttgtaggtatttcaattccagatttatttgataatctaaagaatactgt
atttacagaaatgccatttgagtactttatgtatttgattattatcttggcactttacag
tactacgattgaaatcgtaaagaagttctatatcaagaaatatggttcttggttataaat
aaacaagagaatattggaatctattgttttcaatattcttttttgttgatgcttgatggg
tatcggacgtggtaggaagataactaaatatgttaaaatacaactatcaggagaatttat
gcaacaggaacaacaaaatgcattcaatcgtcagtgtattagtgaagcactgatacgttt
gatggaaaccaaagcgtatgatgatattacagtaacagaaatctgccgtatggcaggtgt
atcacgtatgacgtattatcgaaactatagtagtaagcgtgagatattcagcgattatat
gaagatgattgttgatgaatttgttcgcgtacaacgagcaaaggatttaaaagtacgttc
gtatgaaatgattcttgcaggttttttatatttctgtaattatgaacgcttcattgaatg
tttagaccaatcgaatttatcctctatcctacaggatggattgaattactatatcgatag
ttacgtatttgagcagggtgaagatgagttacgtagatatcacttgtattattattcagg
tgcgctatttaacatctatactgtgtggatgcgcaatggcaaaaaagaaaatgttgagga
tgtagcgaaaattgtttacgaacatgtaaaacgtgaacatcaaacactttaattatcatg
tataatatttattagggattttcgtattacacgacaaataggaggaaatacaatgaattg
gaaaacgttagaaggatttgatgagaaattagcaaaggtcagctttaaaacacataagac
ttttgatggtaaggttgtggaagtcctatatggtgccaaggacgaaaatggcaattttgt
attaccaaaagaggatcaaaacgatggtcatggtagatggtttggtattgagaaaaatgg
ggaatacagaatgttctcttggcgcaagccagcatatttaggaggtggcgtagaatacgg
tacttctcataatgatactgcacttgaagatatggaaaatgatcttcgtaagaagcagga
attatgtcgtcaagcagagaatatttctactgtagaagagtttgaagaaattcgtaagca
attcgaagcaatcgaaaactggaatactccaaaggatgaggagtatgctatctggtttgg
taagacgttagaaaagttcaacgctagaagcgagcgtcaaagtctaaatgcagaagagaa
gaaaaagttaattgaaaaggctgctagtttagcagattccacaaactggaaggaaacaca
agcagaatttagaaatctacaggatgaatgggaaacacttggcaatgcaggtgtggaaga
tgattccttatggaaacagtttaagggctatcgtaaccaattcaatgataagcgtcgcaa
ctattttgataatctaacccaagtacatgccgaaaatgaagggaagaaacttgatttaat
caagcaggcaaaggagcttgcaaagaagactgataacttccgtgagacatctgagaagat
gaatggcctcatggacgcatggaaggcaatcggtagtgcaggtcgtggtaaggatgatga
actttggaatgagtttaacgcatcacgtcagggcttctatgatgaaagaacagcgttctt
tacagagcgtgatgaaaagcagaaggaaagtatccgtatcaagaatgccttaatcgaaga
agcgaagacaatcgctgctgaaaaggattatggtcgtgagaagactgaccgtatgaaggc
acttgataaggaatggcgtgctgctggatattctggaagtgaacagaatgatgcattgtg
ggaaacattcacacaggcaaaagaagtattctggaatggtaagcgtgaagatagtcaaaa
gcgtcttcaggaagcctttgactacaagaaatcacaacttccaatcgtaagagaagaaat
caatagacttcaagaacaggaatatgaaacaagtgactatgaacgaattcgcggtattca
acgtcaggttgaagaaaagaaggctttcttagagaagttaaagaacgatatcgaagatat
tgaaaagaaattaaatgcataattgaaaacctcacttcatttggagtgaggtttcaagtc
aatgggggaacgagaaatgttgaagaatatcgccagagaacattatatagaagcgatacg
tatggcatggccagctgtgctggaaagtgtttttgtgtctcttgcgggtattatcgatac
actcatggtttcctctatgggtacatatgcggttgcggctactggtttaattattcaacc
gaagtttcttagtttaagtttcttctttgcgattaacgtagcggtatctgccttagttgc
acgaagacttggacagaataatcgccgaaacgcaaatcaggtattagtgactgcactagt
aatcgtgttgttgttgtgtattgtgttaacagttttgacagtgatttttgccgatccgtt
aattgcgatatgtggttcgaatgtggatacgcatgagggtgcagtgatttactttagggt
gatacagatcggaatgatcttcaatgtattatcactggtaatcaatgcggcacaacgtgg
tgcaggtaacacgaagattgcgatggtcacaaatgttacatcatccatcgtgaatattat
cttcaattatctattgattggtggtaactttgggtttcctaaatgggggctatttggcgc
agcatttgcgacggtactaggtactgtttttgcgtgtggtatgagtattcactcgctatt
taagaaagatagttatgtatcgataccttatattcttgaagagaaaatcaaaccggattt
ttggtcattcaatgcgattcaaaagttgggtgcgaatattctctttgaaaactgggccat
gcgtgtaggcttcatgacgactgctgtgcttgcggcaagactgggtactgaccagtttgc
ggcatatcaggttggtatgaatatcttgtcgttgggctttgcgtttggtgatggtatgca
agtggcagcggtatcgttaattggtaagagtcttggacaacagaaaccagaccttgcgaa
gacctatgggcatgcatgtcagttaatcggtgtggtaatatcggttgtatttgcggtggt
cttgttagtgggcggaagaacactgaatcatttcttctttgcggatgaaaccgtaatcga
gatgggtgttatgattgctcgctttgtggcaattattgtactatttcagatatcacaaat
tatttatggtggatgcttaagaggtgcaggtgatgtaaaatatacattgtttgtggcact
gattagtgtcgctatcatccgaccaattttaacctgggtattaacctccgtattctcact
tggcttggtgggtatttggttgggtgtattatcggatcagttgacaagatttacgttact
acgaattcgtttccatcaagggaaatgggtagagtataagatatagagaggcattcaaat
gggtaataaaacaagaattcaaaaaatgacaattctgagtatgtttattgcgattgagct
catcatggcaatgacacctattggttatcttagcttaggtgcgatttccattactacaat
gcatataccagtcatctttgcgggtatcttactgggaccatcagaaggcgcaatcttggg
ctttgtatttgggatgactagctttttaaaggcaaccttcgcaccaacgattacgagttt
ctgtttttcaccattctattcagtaggtgatattcatgggaatttctggagtttgctcat
tgcttttggaccacgcatcctattgggatatctttctggtttgttgtataccacatttaa
gaaagctaagaagaataactttatcgcagaatccatcgttgcgattggtatgaccttatt
gcatacgcttatggtcatggggatgatatggttcttcttcggtcaggtttacgcaaatgt
aacgggattggctgtatcaacagtaattattactgtaattacaagcaatggtatcttaga
gatgattgtggcaggcattatcattccgacaatgatgcgtgttcttcgtccagtattaga
taaattagagttagggaaataagtgcatgcataatgaacaatcatactatgcacgcatgc
gttcaacgatgagtgataagttaagtgctttggatggtcaagttcaaaaagggatgcttg
tattggactttggatcaggaccaagtgaagatgtatatgaatatgtgcgttattttgaag
cgaattattatgcgctagataattcaagacaggtacagatgttactggaagaaaagggga
ttcgttgtattgatcttgcgtttttgaagagtacggatatgaaattcgatattatcttta
tgtcgagtgtattccatgaattactttcgtatctttcacgtaacgaagcagcgaacacaa
tgaatgtgctgctttcccatttgagtgaaaatggaaagctaattattcgggattggtgtg
cacctgaaggtaaaacccttgctagagttgaagtgattccgacaaagatagaagaagtga
aacaatggatcaaggagctttctgaacacgcaatctttttatctgaagttgttgtgaaag
gaaacacaatccaagcaagtgtagatgatttatacaatatcttattacacgtaacttggg
gactgcagtccatcttacgtgagagtaatgaatcctatttggttgatagtgcatcgatca
aacagtttattctaaatggcaatcagaatattaagctagtaagtcaacaagcatattacc
aatcggattatacaaattatttgtcaaactattttaaggatgtagagatatttgtaaaac
aatatcatatttgtacaaaacaagttttagttctccagaaagcatgagcatatattttgc
aaagattcatgagtaatggtacgttatagacatcagttagttataacttacaaaaggaga
aatataaaatgaaaatcgtttttgcgacaagaatgggaaatacagatgaattagtaagac
agaagttaggctatacagatgcgatgttaatcgtggacggtagtgaaaaggttgatggag
attatgtactcttcacatatacggatggttatggggaagttccaggtgtagttgaaagct
tcctagaaaacaataaggctggcctaaagggtgttgtggcgactggttctatggctcgtc
atgcggacacattcgctgcggctggtgataagattgtgaaggactttggtggtgtattaa
tcgctaaggttgatgttcagggaactgaagaagaccacgctaagatcaagtctgtgattg
cggctttataacgaaaagaaaacatcggtttgccgatgttttatagtttatagagtttta
caactgtttcatcatcgataccatcgatggaaacgtcaatgagttcatcacgagaggttg
ggacattcttaccaacaaagtctggtcgtattggtaattcacgatgaccacggtcaatca
gtaccgcaagttgtattgcctttggacgaccatgcgagaataccgcatcaatcgcagcac
gaatcgttctgccagtgtagataacatcatccacaaggattacaacatagtcttgaatat
tatcaggtaaaatgatgttggttgtctttggcgcttcgcttagttccgtcaaatcatctc
gatataaagagatgtccacttcaccaacaggaagttcaacacttgtatatttcttgatgt
tttctgccagcttttgtgcgagtggaatcccacggcgcttgatgccgactaaacatacgt
taggagatgaactatctcgttcgataatctcatgagcgatacgtgttagggaacgctcga
tttgtgcttgatccatgagttctgtaatcagttccatatcatacctcgcattcccattat
acaaaaaattagttagaaagtgataggtaatcctatgaacgaaaagattagaaaaaacat
attagaaacagaatacaacaaaccttcaaaagaagagctaacagagaagttgaccgcgct
acagtatgaagtaacgcagaatgcgaagacagaacgcccgtatcaaaatgagtatcatga
tttatttcggaagggtatctatgtggacattgtttcgggagaaccattattcttgtccac
ggataagttcaattctggttgtggatggcccgcattctcgaagccaattattccagaagt
gattactgagaaggttgatttacagtttggtatgattcgtacagaggtgcgtagtcgtta
tgcggacagtcatctaggacatgtctttacagatggtccgcgtgataagggtggtttgcg
ttactgtatcaatagttcttccttgcgctttattccagttgaaaagatggaagcagaagg
ttatggcagttatatagaacttttagataaataacgctcttttcaacgatttagttgata
ttctcagtatttagaatatcgctgttgtgttggaagtgaaccagctgagtgatttgtaaa
ttgtattgttgagtaagtcatcattcgtttatatcaaatgagttacacatattgtacctt
ataattcttgacattatcataacttttttattaacaacattttatgcttttcatataaaa
atacctgtgctgtatgcgcacaggtatagagtatatgatatttatgatttatgcgataga
agctgcgtagattttggcgatagctgcttttacagttgcgtcaaattcttcgtctgtctg
ttggtagcgtagatcttgtgcaaaggcacgtgagaaggacgcaatcataccgtggttgag
tgagagtaagtggcaagcttcctcttgcgagtatccaccagatagtgcaacgacacgtac
tacatgtggatccttcattaaatcagcgtataagttattcacagttggaattgtcaactt
aaacatcacttttacatcagaatccaattttgcaagatattccttgatgacttctaacat
aaaggcttcagattctgccttgtgtggattatggatatctacttccggttcaataattgc
gactgcaccagcatgccatacctgtagggcaatatcaaactgttgagcgatgatatcgcg
aataccttgttcatcgtaatcgtagataacagaacgctctttcgtcccaaagatatgacg
atcttcgacggcgtgtttgagtgtttccgcaagatttgggattggcttcatcagtttgac
gtggttcttttcttcagccaaacctttgtcgatctttaagattggaacaattcctttctc
ttgccataaatagtcagcggtatatttgccatcaattgtacgatccattgtattctcgaa
tagaattgcggctaagataccgtctttgttgaaggatggtgttttgatgatacgtgtacg
catttgatgtacacagtcaaacatctcctcgtcatttgcataagctgtctggtctaatcc
atatgcgagtaaagcttttggtgttgatccaccagattggtccaaggcagcaataaatcc
taaatctgaatgcattcgttttaattgttgttgattcattatcttacctcctggttagca
atggctaaccctatacatattatagtcctttttttgtaaaatagttcaaaatatgtgatg
acagtgggaaacatgtgaaaatatgcaaaaaaataatattttttgagtagaaaatagtgt
aattttgtaaaactactttataatattgaatgttattttgtaggaatagaaagatattaa
cttatgaatttatcgtataacgctttaggttatttagttatatttctgccgattacgatg
ttgttatatcagattgtgaaacagaagtatcgatggattgtgctgttactggcaaatctg
gtcttctttggagtctggtcgcagtggttggtagtatattgtttagctacaacactgatt
accttcttcatcggtaagaagttaggtgcgatgaaaaaggcaccggatggtgtagataaa
aaggtatttaagaaacagaagagacgtattttaacagttggaatcttgttgaactttgcg
gtgttattaggactcaagtatacaaacttttttgcgacaggaatctttgcggtgttccag
caatcatttacaccgttaaagattttggttccaattggaattagttactatacattacag
cttgtttcgtatcttgcggatattaatagtggaaagattgaaccagtacagtgctacgca
aagttattgttgtttgcgacattttttccaacactggtggaaggccctattgctcgtttc
tctgagattggtgaagctttgacagaaggaaagccgattgaacaggagaatatgattgtt
ggatttgagcgtattctgtggggattattcaagaaagttgcgattgcggaccatttggca
cctgtcgtatcttcaatcttttcatcacatgattcatcaggtggacttgtgcttgttgtc
gcaatcttttgtacgattcagctctatatggatttttcaggatcaatcgatattgcgatt
ggtagtgcaagaatcttcggtatcgtattaccagagaactttacacagcctttctttgcc
aaagggccatcggatttctggcatcgttggcatattacattaggtacattctttagagat
tatatcttctatccagtatcactctcgaagcctgtgatgaagttgaccaagtggtgtaaa
aagcatctcggtaagacagtcgcaaagtatattggacctgcaattgcattgttctgtgta
tggatatcaaacggtttgtggcatggtccacagtggaattacattctgtatggtatttac
tactttatcttgatattcatagaattatttatggagaaaccaaccgagaacttctgtaag
aagttccatattaaccaaaacggatttggttatcgtatcttccgttttgtaaagttaatg
tttattgtatgttttggtgaggtggtctttgcggcttcttctggagaacagattgtcacg
atgatacaatccctatttacacgctttgattgggcggatgcctggtcaactattccgtat
cttggtatggatgcgtgggattacattacagttggggttgcgtttgtgattgtggtgatt
gtggatgtcttaaaagaaatcggttatccaattcgtaaagtatttgaatcaaaaccactc
gttatacggtggagtattctgtatcttgtgatattctatattatattctttggtgcgtat
ggaccgggatatgatattatcaaaatgatgtacgctggattctagcgtcaaaaggagaaa
aaacatggaagaactattagaaattttaaacgatattaaagatgatgcggattttgaaca
ctgcacaacattgattgatgatgctgtattagattcatttgatattttatcaatcatcag
tgctttgaatgatcattatgacattcagattccagcatctgatattgtaccagcaaactt
caatagtgccgctgcgttacttgcaatggtacaaagattacaggctgaataagtttgtat
cacattttaaaaaagtgaggagtatgtatgaagaaagcattaaaaccagttgcgtttcta
ttggttttgatatgtttactgatggttacatcatatctcgtgacaccaaagggatatgaa
aatgtatatgacattcagttggtaaatcgaaaaattgatgcagtgagccaagaaaaagag
aatacgctggatgtcctatttacgggtgacagtgaggccagtaatacattctctcctttc
cagtattggaaagaacagggtatcgcttcctataatctaggtggtagtgcacagcgctta
aatgactgttatactgttctagaagaggtgttaaagcatcagaaaccaaaagtattggtg
ttagaagccaacaccttattccgcaagaatgcggtttataacaaggatgattctgtgttg
atgtgggcagaacggttattccctgtgctacaccatcacaatatctataagacaatcaat
ctcagtgttaatttacttggtgcaaccaaggaaaacgcatatgcggatcaatgtaaaggc
tattatgcacgtgtaagaattcgtccatatcgtggctctgatcagtatatgaagaccaac
aaacgtgacacgacactctatccggaaacgctagaatactttgaaaagattgtacagtta
tgcaaagaaaaaaacgttgagcttgtggtggtaagtgtgccatctccaaagaactggagt
gacgcaagacatgatacagttcaagcgttatgtaatcgatatgatattacatattatgac
ttaaataaattggataacgtactctctctcgattggacaacagatactttagaccgtgga
gaccatttgaatatgaatggctcaaagaaggttaatgcttatttcggtaagattttaaag
gagaagtatcatattcctgatcatcgtggagaagcggattacgctatctgggataggcag
gaagctgaactgaagttatattaaaagttctcatgatgagagcttttaattatgggaaat
aaaaaataccactgtgtagtggcatttatactatccgtgataagaatatgcgtttgagtt
agcgtttgcggcacctgttagattcactggataacgatagtacgccacaaccgcaatatc
atttggaacattcgcattcatatatgcggcggagtcatttggtaagttgatacagccatg
tgatcctgcatatgtatagcggttaccaccgaaccatggttgccatggggcatcgtggaa
gccgatgttgtatgcgaatacgatgaagtaattgacaggtgaatcatattctgagccatc
gtaatctgtaccttttaatcttgtgtttgtgacacggtacttgatgcggaagactccatc
tggagaaccgcttcccatgttgatatttccagatacgatatcggatgtaaatacacgttc
gccatgtagtacgtagtacagtacttggtttgtgtaatcaagctctacgtaagtatcacc
aatatcattttctaaagtgccttgtgccgtttgtgaccacattggttgtctttcaaccat
ttttccagattcaagatcggactttaattgtgtaaattctgaatctttatctagaatata
gccgtagtcaccaccaccgatttgaatgtcatcgccagcttgtgttctaaatgtacgaac
tttaccataggtattaaagtttgcggcaagctcttctacatatgactgtagctttgcgtc
atcgacagttacatcgtatgtatcagaaatacttaatacttttagcacagatgctttatc
catgactttcttagaagaaccgattgtataggaaacggtactcttcaagtaactttcaat
cttctttactgcatttgtaatctgttcagagtttgacgtgatttctggggcagtaaagtt
tgcggtatttaatgtcaattgataattttggctattgatggcattatcaatttctttttg
tacagctgctgtatcagcaccatatttggcttcaacgaccttgtagttatcgtcgttaat
cgtaatcattgcgttaactggatcttttgttagtgacaacaagtcttctaattgtttgtg
aagctttgattcactgtattctacttgaatctctttgtgctctggctgtattaaagagag
tggccaagtgaatacattttgtgatttgatttctttttcaacagaagccttcgcattgct
tgcaagactgagtgagatatctttaccctttacttcgtaaaccttatcttcaggggcaat
gattttaattttatatgtgtttgtggcattggtaagtgtactaacacttgtgtctatatc
catgaaactgacatctgtattaccaactgttgtatggtagaagaagtgttgttggaaata
gataacacctgctatgtaaacaccaatagcgataatacccacagctgctaggagtatgag
taagaccttaccgacgccacctttctttttttcttgttttaatctggtagacatatattc
acctcatgcatctcaatattctttaaatatacaggacaagtatagcatagatgtataaaa
atatctctgctaataactatgaaacaaaggcataatactgataaaatagaagagatgatt
atggaggaattatgaagactctagcgatattaacattggcagtaggcatattgtgtctga
ttggcacaattgtgcttgtaatacgtttaaaaatatttggaaagagtatctttgaaatgc
aagcttcacttgattgtgatgagtttacaatcactgaacaaggtagctatgcgatttggt
tcagggtaccaatcggaagattctcctatccaagattgaatattgtggtaaacgaagctg
aaactggtagagaaatccctgtaaatcgcacgacgttcaaagtaaaaagaaggtcatttt
catattatgatagacaatacttctggtttgatgcagaaccaggtaactacctaatgagta
ttcagcgtaatacagatttagagaatgcccctttgattgatggtttatttaagatgaatg
aacagcaattagattattgtagcgtatttatcacaaagagagtaaatcctactatgattg
tggttggtatcgtagtactcatcatgagtatgaatgcgattgtattttcaatactcatga
tttctggtgtgttttaagcaacaaaataactgtgtagtataataaacaaagtacattgaa
agaaaagaggctatttatgaaggaaaaaatctatccattgttatttggtggtgatataaa
cgtatattctgtcgcaagagcattccatgaagcgtatggcttacgttctacatgctttgg
taaatatttatctggacctgcatatcgcagttctatcattgattatcatgcatgtgaaaa
taatgaagatgcggatgcgtatgtaaagaatgttgtgacttttgcaaacggccatcaaga
tggaaaagtgtttgtgattggctgtggtgacgcatatgtaaagttggctgctgaaaataa
gcatctatttccaaagaactgtatcgtagcagggattgacgctgaacttttaaatactct
cattaataaagaaaagttctatgagatgtgtgataagtatggcttggaccatcctgcaac
ctttatctatcacaaagagatgggtcatgattttaccctaccatttacaggaccgtttat
ttgtaaaccttccaattctgtaacctattgggagcatccatttgaaggcaatgacaaggt
gtttctcttacagacaacggaagaattatatgatgtattagaccgttgttatgcggctgg
ttatccagatacgatgatcattcaggattgtattcctggggatgattcctatatgcgtgt
cttgacgaactattctgataagaatggacaagtaaagatgatgtgcttaggccatgtcct
attggaagaacatacaccacatggattgggaaaccacgcggttatcatgacagagaagaa
tgaagaaatctgtatgaagcttaagaggttcttagaggatattcattatgttggattctc
taactttgatatgaaatatgacgagcgtgatggaaagttaaaactatttgaaatcaactg
ccgtcaaggtagaagtaattactatgtaacaggtgcaggctttaatatcgctcgctatct
tgtggaagattacatcgaaaataaaaagcttccatttgaaatctgtgagaatgaaagctt
atggcaggttgtaccctctgctgtcgcaagagactttatcgtatcttcttaccacgataa
gatgagacaactagaaaaagaaggcaggatgacaaactctcttgtatacaagggagaaaa
gaatctcttccatcgtttatgggtttggtatgacttaaaacgacaaagaaagaattatga
gacatacgcagtaaagaaatcttagaggtgtcatgtatggaacaaacaaaagataaatta
ggtatcttaggtggaatgggcccacaggcaacgcaaatcttatatcagtggattcttgat
cgtacagatgcggtttgtgatcaagaccatattccaacgatgattctgtctgatacaaag
atgccggatcgtacagcagcgattttatctggaaatgagaatgctgtatatgaacgcatg
ttgcatgattgtcatttattagaaagctgtggtagctgttgtattgcgattccatgcaat
acctcacactacttcgcagatcgtttacagaaggaaatctctattccaattattcacatg
ccacgtgaaacggtaaaacgcttggtaaagacaaaccacaagaaggttgcgattcttgcg
actgacggcacaatcatgacaggtgtgtatcgtcgtgaaattgaagcagcaggtatgcaa
gcatggcaaccggatgctgagatacaaaagaaggttatgtctttgatttacgacgaaatt
aaacgtggtgaaaagggtaaccgtcatacctttgcggcaatcgatagagcagtcagagat
gctggctgtgattgtgcgattctcggttgtacagaattatctgtataccgtgaatatcat
ggattaccttcattctatatcgatgcaatggaggttctagcagaggaatgcattcgcttc
tttgatcgtgaaccactgcatgtataggaggctttgatgaagaaatatttattgaaagac
tatatctcttttttacaggagaagaatgtattaggggatgtcaatctatctgatacatgc
atgaatactgttgtggagcttgtatcctgtgattcacaacaggtttttcgcaatacatta
ttcttgtgcaaaggcgtacactttaaagcacagtacctacaggatgtggtgaataaggga
gcctttgcatatctaagtgaaatagaatatccggaagtaaatattccatggatcccacta
acgaatgtacgttacgcaatggcaaatcttgcgacgatgtactacaacgatccatggaag
gaactgaatgtgattggacttactggtaccaaaggaaagtccacaacgacatattatgta
aaggcaattctagatacatatcttgaacgtgttggtaaaaatgaaagtgcagtgatttct
tcgattggcacctatgatggtgttgaacgttttgaatcacacttaacaacaccagagcca
ctcgatttagaaagacatttctcaaatgcagttgaatctaagattgattttgtgacgatg
gaagtatcctcacaagcgttaaagtatgatcgtgtacttggtgtaaacttttccgttgcc
gcattcttaaatatcggctatgatcacatatcttctgtagaacatcctacatgggaagat
tactttgcctctaaactgcgtatctttgaacagtgcacatatgggctagttaatctagat
tcggatcactgtgatgaaattctagaagcggccaaagctgctaagaaagtaattacattc
tcagaggcgaatgataccgccgacttctatggctacgatgttcacaaagtcggaaatgat
attgtctttaaagtacgtggaagtgactttgatgaagagtttaagctatcaatgccagga
ttattcaatgtatctaatgcgttatgtgcgattgcgatagcacgtttgtatgatattcct
gttcgtgatattcaagccggtctctatcatgcgaaggttccgggacgtatggaaatctat
acatcgaatgataaaaagataaccgcaatcgtggactatgcacataaccaattatccttt
cagaaattatttgaatctgtacgaagtgaatatcctggatatcgtgcaacgattatcttt
ggctgtcctggtaagaaggcaaaagatcgtcgtcatgacttaggtgaaattgcaggtaag
aacgctgattacatctacttaacagaagaggatgcaggggaagaagatccactcgcaatt
gcccaggaaatcgcaagagctgttgaaaaagaaaaggcaccatacgaaatcattatcgac
cgtgaaaaagccattgcacgtgcagtagagaatgccgcaaatgtgcaagggaatacagtc
atcttgattacaggtaaaggtgcagaaacacgtcaaaaacgtggtacagagtacattccg
gtgatgtcggatgtcgagtgtgtcaatcttgaattaaagaagtataacgagaaataaaat
agtaagcatcttccatgtgctacgcatgttaggcatatagagaaagatgctttttatatg
ggatataaaaagccctttgatcagggcatatcaggatcatggtgccgacaacaggaattg
aacctgcgacctacgcgttacgagtgcgttgctctaccaactgagctatgtcggcgatgt
aattattatacgtaatatcgatactgaattcaaatcatattaggcaaaaatatgatacag
tagaatacagaaaaatgtgaggtacagtatgaaatttacaaagttaatgttggcaatgtt
attggtattggcgggttgcggtaaggcaacaccagaagcacaggctaagaaaacagcaga
aacatttataaacgcattagattctggagatacagaaaaagcgaaggaacaatctagtga
gaatgttcaaaagatgtgcgatgcgattgaagtttcctttaagacaccagctagtttttc
atcaacagatttatctgatgacgctaagaaaaagttgactgaaattgaaaaacaaattag
aatttcctcatttgaaaatccaaaaatcaaaaatgtgaaagaagtaaatgagagaaagta
tgaagtgaccttctcaatggattttttggatacagctgaaattagaaagtactttacagg
tgaggagtataaggcattaatttctacactatctgttgaagcaactgaaatacaaaagaa
agatggtgatgaagctgccaaaaagtatatgatggaacaacttatagataagatttattc
tgtttatacagaacggttaaaagacaagaagtatcacaatgaggattctattatcactct
tgaacaacaagatgatggtaagtggtttgtgacagatattaaagacgtaaagcaagaaaa
ataagaaactagaggaataaacgatggcaaagaagagaattgcgtatattggtgcaggac
ctgcaactttatatagtattcagacacttttaaagcttggtgaatacgatgttgaagtat
ttgatataaatgaccgtgctggtggtgcttgttatacaggaatcccgcagtttcgcttca
atacaagctttattgataagctgatggatgaactaacagcagctggtgttcagtttcatt
tccaaacgacagttggaaaagatatcccattttgtgacttacagaagaagtttgaccgta
ttgtagtcgcaatcggtgctcaagtggagaacatgttcggtctagaagctaagggtggct
gtatcgcaggccttagcttactacatgatttaaatatcaaacacatgcatgatttttata
aagagaattataaacacgctgttgtatggggtggtggtaacgttgcgatggattgctcaa
gaagtcttgtgcgtatcatggatgatgtaaaaattatttatcgtcgtagcgaagcggaga
tgccagcgcataaaggagaaatcaaagaggcacgcgacgaaggtgtcatattccatttcc
tagagaatattaaagaagtattgcgtgatgaggctggaaaagtaactggtgttaaggcca
ttgcaatggagcttggtgaaccagatgcgagtggaagaagatcaacccatgaagtagaag
gcagtgaacatatcattccatgtgatttggttgttgcggcaatcggacaaaaagtggact
tcagtattctcgatgaaaatctaaatttgacttccggtcaacatcagagtacaataggaa
atgtactaataacaggggatgcttatttaggtcctcaatcgatcgcagctgcaattaaag
acgggcgagaagttgcgaaagaggtacatgaatcgttcattgaaacagaaagatagagga
aatgatatggataaatatcgtgtaggaattaatatgttggttgcttccgcaatcgttaga
gcagttatattatgtacaccattaggctggttagcaaccgttagattgttattaaatctt
gcttgtttagcagttgcgattggtggtttatggtatctataccaagcaactggtggacag
aaggttacaaacggtttgatttacacagctattgcgatggtagcgtatcgcattgtgtta
ggaatcatcaatggtttcttcggaagtattatcacacttgtagttgtaatttgtgtactt
agttacctgcgtgtatacaagtacgaagatatcctaaaatttgttaaacaataaagaaac
agcgcagaatcattagattctacgctcatttttttctacttgataaatgtactgatgtaa
ccttggataaagatccataggataataagtggaattacataggaaacatatagtcttgcc
catatagggaacttgattccttttccttcattagcttctttaaggaagtttttgaagccc
caaccatatttgctggtgcagaatagcaggaagataagagatccgattggtagtaggttg
ttactaacaatgaagtcttctaagtccataatatttgtgcctgcacctagcggtgtgata
ttttgtaatacgttaaagccgagtatacatggcagtgatagtacgatgatgactatcgcg
ttgataagtgaggacttcttaacggatacttttgttagatcagagctaaatccaattata
ttttggaagatagcaataacggttgaaagtgctgcgaaggacatgaataggaagaataat
gcaccccataattgtcctaggaacatatggttgaagatatttggcaatgtaacaaagatg
agctttgggccttgtgatggttctacaccaaatgcgaaacatgctgggaaaataatgaag
ccagccatgatggctacaagtgtatcaagtgctagtacatgtaatgcttcgccagcgagt
gcatgttttttatcaatgtagctgccgaagattgtcattgcaccgatgccaatactgagt
gtaaagaaggattgtcctagtgctgcgaagatgactttaccgatgccgacttcttggatg
gctgctaggtttggttttaggtagaattcaagtcctccctgtcctccttttaagaagatg
gagttaatacctagtgctaccatcaggatgagtagtgctaccatcatcttagaagtaatt
ttttctactccgttttgtagtcccatcgaacagataccaaaacagagtatgactgtaata
gtcatgaagataaacattgtgagtggttgatttattaggctagagaattggttgccaact
gctgttgcgtctaaaccattgaagtctccgcgtaatgttttgaagaagtatagtaataac
caacctgtgatagttgtatagtacattgcaagtaagtaattgccacccataccgaaccat
ttgtagatatgccatttagtacctcttggttctaattcatcgaaggcgagagcgatactt
ttttgactgcctctaccaacggcgtattccataataataattggtagtcctagcaataat
aaacatgcaatatagattagtacaaaggctgcgccaccgtattgtccgacgatgtacggg
aatctccatacgtttcctaagccaattgcgcaacctgcggataataaaataaagccgagg
cgtgatgagagtttttcacgtttcataatatatacccctttttgtaatgttcatatcata
tcaaattctttttaaagattgatagataaactgtaatatatatgaaaaaagatacagttt
tatgaaaataattactgtatctttttcgaaatcgatatttttagtgtttatgcggatttt
tcaatcgtttcgaaatttgcactgttagttaacacaacaatcacagtatctggatgattt
gcgtctttaatcttagcacggtcgaatgtgatgagcttatcacctgtatggatgacatca
tcctgttttacgaatgcttcaaagccttcgccattcatctgtactgtatcaacacctatg
tgaataagtacttctaaaccatcctttgattgtaatccaattgcatgttttgtaggaaat
aacatcatgactgttccatcaaatggtgcgtatactgttccttctgctgggatgataccg
acagattgacccattgcttcacctgcaaatacagcatctggaatttcgcttgccggaatg
acttttccttttactggggaaaggattgtgcctttttctgttgtgataattggttctgct
tgtggtgctactggagttggagtagatgtagttgcttgtgcttctgcttcaacatcattt
tcgtgccagaataagaatgtaagtacaaaggatgttccacctgccactaggagtaggatt
gtatatgttagtgggtttgaagcgatgagatagcctggaatacctgttacaccgttagca
gttgcgccaatgtggaagatagcacctacaagggcaccgactgcaccaccaatcgctgcg
aacacaaatggcttcatcaaacgtaggttaacaccgaagattgctggttcggtaatacct
aaggaagcagagagtgcggatgggatagcaattgtcttacgctttgcgttcttagtcttt
agacctactgccaagcaggcaccaaactgtgcgaagtttgcggcggaagcgataggcatc
catgtatttaatgcacctgtgctaagcattcctaactcgattgtgttgtacatgtgatgt
agtcccatgacaactgtgattggataaagagcacccattgctagtgcaccgataggattt
gcaaccaataccgtcgcagccgataatacccaagtttccagcgttgcaaagataggacca
attatcataaatgtagctaaagcagtaacgataacggttgttaatggtgttacgaataaa
tcgatcatctctggtacgatcttatgtaacttaatttcaatcttgctcattagccaaacg
gaaataacaactgggataacatggccttgataacctaattgatttacttgtcctaacgta
taaccaaagaggttgatgcctttgccgaatagataccataccccatatccatccgcagcg
ctccatccgtttgtaagtgctgggtgaaccatcatcagtccgatgactgctcctaagaag
atatttccaccaaatacgtgggctgcagatactgcaacaagtacaggtaagaaggcaaag
gaggtatttgaagccatgtctaagaaggcataccaatctgttgaggcaaaggatggaatc
gctttacctagtgcttcaacaagtcccatcatcaaacctgctgcaacgattgctggtagg
ataggtacgaatacatcacctagagttttaattagctgtttccaccatggcatttgggaa
gctgctgctgctttgacgtcttctttactgccgcccgtaacaccactgatggcaataaat
tcatcataaaccttatttacagtaccagtcccaataatgatttgtagttgtccactagaa
ttaaatacaccttgcacgccttgcacgttttctaatgtttttacgtcaactttgctgttg
tccgcaatgaccaaacgtaagcgtgtggcacagtgtgcagcactgatgatattatcttta
ccaccaagggtcgcaaagatttcttctgcacattttctataattcagttccataaatgag
ctcccttcttttatagccttatagcttgatttcattttacaataaaagtggcaaatatat
agtatgacaaattaaaaagagagtagtttttgtgtcttggtgaaataataaaaatcatgc
tcggtaatttacgaacatgatttttaaatagattactgaatacaatgctgtacaagaatg
taaggtaaatctgttttattcttgtttttacaatgtaattaatttgtgccaattgatacg
gtttctggtaatgttgatccaccgtcaatcacaatttgagaaccggttagatagctggat
tcatcgctacctaagaaggcaaataactcacctacttcagtaggttttgcaagacgcttc
attggtactccagctgcgatgccttgaattgcagattctggatcttctgggctggattct
actgccatcttttcaaccataggtgtacgagcatatccgagttgtgaacaattcacacgg
atattgcgggttgcatattcaactgcaaggcactttgtaaggcctaccaaagcagctttc
gtcatagcatacgctgcttcaccaggatctgcaacaatatcgcctgtaacggatgatgca
attacgatactaccttttccttgttttaacatatatggaataacagcctgacatgtattc
caaacacctttgatatttacatcaatgtgaaaatctcgcatttcatctgtaaattcttcg
aatggtgctaagcggcatacgccggcattacaacatgcaatattgatttctccaaatgtt
tcaatacctttctttgcggcagaaatcatctcatctttgtgtgcaacattcgcaacaaca
gaaatgatatctgcgtgatatgtatcacgtagtttttgtgctgtcttttcaacatcaggg
tttaaatctaccatgattagtttagccccgtattgtgcataaactgtactaattccttca
cccaaacctacggctgcgccggtgattaatgctacctttccttctaattttttcatgatt
tcctccataacaaaatatatagttagtataaaactgagtggaagctactacctatatgat
aacacggagaagatagaaaaaataataaatttgtgaaaatgttgacaagattgcatgaag
tactaaaataataagtgagtggaaactatcaaatcttattattttgattaagaaaagagg
ggtagtatgtccgaaagaaaaaaagatagtggtttgcaaaaaagtttgcaattgattttt
gtttacactgttgcgactggctcgattttcacatgggtgagttattgggattccgtgttt
tttggctactgtggttccggaacatggcttgcttttggcttgatgactttagccatttta
ccaacagctttagtgtattctgagctagcaccattgtttcatacatcgggtggtgagtta
atctataatactgttggaatgaataagcatgttggtttctttgcatcatggctgcttgga
ttgctgttccacctgcagttgtcatggcaatcgctacttgggtaagtcgaacatttggtt
tagtgttaagctttaacgccattatgataattggcatatgtattcttgttttggttttta
tattgtctttacaagatgtaaatgtattggtgaaagcacaagcattatgtttgtttgtca
atattgtttcaacactgattactggggtactcattctgttttcggggcattggagttttt
ctaatatcgtgaatggtctatcacagacaacgattgattcaacctttggaataccggggt
ggattattgggatggcattattaattactccgtattttggttttgaaacagttcctcaga
tggttgaagagggcgatttcccgattaaggatacgaaaaaggcaatttgtggttccgtaa
taacatgtggcttaatttatgtattcttctatttctgtgtagctggtttggatacattcc
agaatttaactgctggcactgcaagtgatggtttccttacaatcgtaaatatggaaagaa
cacttggatggacggtgtggccagtgctttatggattcttctcggtattcatgggcttag
gagcatccattatgggattctggatgtcgacagtcagaatgttatattcaatgtcggaaa
agaatttcttgccagcttcatttaaaaagttgaataagcataaacaaccaattttgccaa
atgtattcttgcttgcgattagtttgattttcatatttttgatgaacgcaacaacattta
tgaatgatttctttaatttaatgtcttttggatgtgcatgtgcatatgcattaacgatga
tttctgctactagaattagaaagaaacatcctacatggaagagtccaaatgcattaaaac
atgggaatgtaattacgtatcttgcaatgataattatgttgttgattgcattcttctgta
cactgggacaaggcattggatcatggttatcatttggtgtatatcttggggttggtgttc
tgctttggctatatatggttttgattcgttggaagaaatcaagagttatcattgagacaa
tcgatggcatcgaagagtattagacagttgtagaaggaagaagtatttgcgttaaatgta
tataaaaaggggggctatatgtcttaagtaaatttacttaatcattgtagccctttttaa
atagctgattttttgcctattttatttcgaataaagagtatgcatgtatagattacttgg
tattattatctaatacttcaatgattttttctgcaatcgcatgaatgacaggaactgcaa
cagagttgccaaattgtttatatgcttgtgtatcacttactggaataatgaagttttcag
gaaatccttgtagacgttttgcctcaagtggtgtaagttttcttggatttttaccttttt
gctcaatcaatatttcgctaccatctttatagtaacgagctgaaattgtatttgtgtaag
gactgtgtttgttgaaaagtgaatagctcactttttgtagtatgcgctctgttctagatt
tagtgcaagtgcaccataaattcctgctctatttccaagctttgcttgatgaatctgtac
gccatcaaagcctggaataatatatttttgaaatactcgtttaatgttgttaaatacata
ttcctgctccagaataccaccgccaagaatgaataaaggtacgttatatacatgtgctaa
ggaacataaaccaatcgcaatctgttcaatccatgcatctaaaacagccttgatagtagg
atcatccaagtggcaaaataaagatctaccatttgtaatgcatggattaaatttttgtgc
attttgaattaatgctgttgtggatgcaagagattcatagctactatcccatggttgttt
cacttttgatgattgtaatatcattccacctaacatgacacctgcagatttacctgcacc
gtagtatggttgcccatttagataaatacctccaccgataccggtaccgtaggtaaggca
gatgaaatctttgtagcctttgcctgcaccatattgattttcaccacgagcagcggcgta
tacatcattttcaactgtgactttgacatggaattcatcttcgaatatcttctttacttg
catacctgtataacctggcatgttttcatttgcgtagtggatagaaccatcattgttatt
cacttgtccacaggtactaatgccgataccatcgcatggcatgtattgcttaataaaagt
aatacagcggtcaatcacagtttttgcgccttgtttggcaagtgttgggatttctgcttc
ttggacaagtacttcatctttgaagataccaactttgatgtttgtaccgccaatatctag
agtaacaatcttacgcatcaagagccgccttgaacttcttagtaatttcaagtggtcttg
tgattgcggaacctacgacaactgcatggacaccaatatccatcgcatgacggcattgtt
caggggtggagatgtttccttccgcaacaacaggcttaccacactgttctacaagtgtct
taatcattctgtatggaggtaagctgcagccctttgtgtattctgtatagcctgccatag
ttgtgccgattaagtcaaaaccaatttctgccgcatgcataccttcttcaatgttggaac
aatctgccatgaatagctgatctggatatttttcgcggactgccttgaagaaggtatcta
ggtctaactgaccaggacgtgtacgctttgtggcatccattgcgatgacttcaacaccga
tttctactaacgcatcgatttctttcatcgttggtgtaatgtagacatctggtgcatcct
cataatcaatcttgatgataccgataactggtaagtcaacagtctttttaatctctagaa
tatcttctacgctattggcgcggattcctttagaacctcctaaatatgccgcataagcca
ttctggacatgatataactactgtgtaatggctcactaggtaatgcttggcaagagacaa
tcaattgtcccttgattgcgtctagaatttgtttatttttttcgttcatatgttttaact
cctattaattttattgtatacactccaaagagtatttgacaatctgttctttttggggca
taactaaaaacaatacaaggatggaaaattatgcaaacaaaaattcaatatggctcaaga
gagataaaggttttaaagacctatgatactgtcattgtcggtggaggtagtgcgggtagt
tctgcgggctatacttcagcgaagaatggcttttcaactttaatcattgataaggcaatt
cgtcttggtggtagtgcaacgaacgcacttgtgacaccgatgatgcgctcctttacaaat
catcaccagaatttctatgatttggaaaatgagataaagaaatttggtgaaacgcgtgac
caacatggaactgcacaaagatggttctcagcagaagcgatggcagatgcgtgggaaagt
ctttatacaagctgtggaggtgagctactctacgatgtgtctgtatgtgatgtaattcta
gaagaacaaaaaattaagtatgttatcgcaaatacgattgaaggcttagtagcgattggc
ggaagacagtttgtggatgctagcggtgatgcggtgctatcacgcttatctggtgtagaa
gtattgtgtggtgatgaagagggaaataaccagattacttcattacgttttgaagtaggt
ggtatcgatattgaaaaatatcgtgagtatgtattctcactggatgatacatacagtatt
catcgtattaagggtgaccagtttgaatcggcgatggtagctggcaagaattttgcgatg
gagccactattccgaaagggtgtagaagcaggcatcctgattccacaggatttacactac
ttccaaaactttacaattcctgataagacaggagtgatgtcatttaactgcccacactta
gttgatttaaagaacaatacacatgcgttagaacgttctgctgctattgtatatggtcac
cagtgcattcgtcgtctcgttcgtttcttgaaggaaatgatgcctggttttgaaaactgt
tatttggtacaggtagcgagtatgctaggtgtacgtgagtcatggcagattgtaggtaag
cttttgatgcatgaagaagattacccaagaaaggctagatacaaagatgcagttgcacgt
ggagattggtatattgatgttcattccgcaaataagagcttggtacatcagatttcctat
caaccaggtgattattatgagattccatatcgtgcaatgatcacaaacgaagttaaaaac
ctcgttgtggcaggtagatgtatctctacaacattcttgatgcaggcaagtgtcagaatc
attccaacctgtattgacatgggtgaagcagcaggtatggctacagtactcgctaaccaa
agtagtactcctctcaatgcgttagatggaaaagatatcgcagaaaaactgggtgaatat
cgctaatcaaaatgaagtactctttcgttagagtactttttaaacgcaataatagaaagc
gtttacaaatttgtgttgcaattcttgaaaactaagtgtattttagaagtacgatttatt
tcggagtccgaattaaaggagattgcatgggtaaaaaagggttaaaagacattaaaaatc
agaatacgaacttagtcatgcaacagatcatggaagcaaggagtatttcgcgtattgagc
ttgcacaggaaactggcttatcaccaagtacagtcagttcaattgtcgcagatttgctag
gtaaaggtgtcattgtggaaacaggcacacagacagttgaaaagggtagaagtcgtaaag
acttatctatcgcagcagattttggcagtgttgcagtatttgaaatcagtcggcgctcag
tcttcttctgtttattcgatatgtgtttggaaactcttatctcaacatgcattagtaaac
agagagtaactggtaacgatttgtttgaattgctagtagagaccgtaaatacacacgcag
atcaaaacatccgcggaattggtttattactacaggatgatgtacagcttagtgatttga
atactatctacgatacaggatacgcatctgcgacaatcagtttacagggcgcactcagta
gtcaactacatatccctgttagtgaagaaacatgcagtagttttacaatcaccaatgcat
tcaatgaaaaaacactgcatgaaaaagtaaactgtgcgcatgtgatgttaggtgagaaag
tatttacaatggttacgattgatggacagaaagttccactacgctcagaattctgtaaag
aactactctcagacaacacgggcacaagggaagtaaatcaattactcaacacgctatgta
cgatgttcgatattgaaaaaatattcatgatgggtatagatcttcagttctatcaaaaac
taaagctccagaataaacatgtggaactgatacaggtccacactgaagatacagatactt
tatcaccacgtatggcagagaaagtaagaaatgaattgttatttatttaggaactaacgg
caacagtcgggttcatataggaaaggggaatttgaatatgcttcaaggtattttaattat
tttagcctttgttattatcgtagcattgatgatgacaaaaaagattcctacattactagc
gttacctttaatggcagttgtaatctgcttgattgctggtgttccagcaattggtgtaaa
cgctgatggtgtagcaatcggatggttgcaggcagttctagaagctggaactgttcgtat
gggtgcggctatcatggcggttattttcggttcatggttaggtcaattaatgaataaaac
aggtattacagaaaatatcattaagaaatccgccgaattaggtggcgataagccattagt
agtaacactgattctctgtgttgcggtagcattactcttcacaacattaaatgggcttgg
ttccatcatcatggttggttctatcgtattaccaatcttgatctctatcggtgttccagc
tttatcagcagcatcaatcttcttaatgtcattcataacaggtttaacattcaatatcgc
taactggaagatgtttgcaggtatcttctcacttgaaatcgataagattcgtaactttga
gatttacctcatgatagctacagcagtggctacattaatcttgatcttcgttgaattcaa
gaagaacggtatcaagtttgcattctcagctccagcaaagcaagaagcgaaggcaacaca
gctaactggtgttagaggtggactagcaatgcttacaccattaatcccaatcgcacttgt
tgcaggtcttaaggttccagtttgtcctgcattcatggttggtattgcatgggcattgat
tttcacatcaacatcttttgcaaaggctatgaacacacttacaaagacatgctacgacgg
catcacagatgctggtccagcagtaatcttaatggtaggtatcggtatcctttacttagc
agttacacacccaatggtaaaagaagttctcaatccattcttattagctgtaacacctaa
gtctaaggttgcatacattctattcttctcactattagcgccattagcactttaccgtgg
cccaatgaacttattcggtttaggttctggtatcgcagcgttaattattggtttaggaac
attatctccactagcagttatgggtgcattcttatctgctgaacgtatccagggttgtgg
tgacccaacaaatacacagaatgtttggacagcaaacttctgtgaagtagatgtcaacag
cattacgcgtaaattactaccttacctatgggtaatcgcagtatttggtgtagtattatc
agccgtattatttttcaaataaataaaactgaagggtgcttattctttaagtaccctcag
ttatttaaaatgagtacaagattaacttgtgttgattttagatagttatttgaggagggt
atatgaaagttcgtataggtattgacgtaggcggtacatttacagatgctgttgcaatta
acaacgaaacatatgagttgattggaactgttaagattcctacaacacattttgcaccag
agggtgtagctgcaggtatcgttcaagtattacataaaattatggaggaatatagcatca
aacctgatgatgttgtatttattgctcatggaacaacgcaggcaacaaatgccttactag
aaggtgatgttgtaaaggtgggtgttgtaacacttggtaaaggtttacaaggtgcaaaat
caaagagtgatacagcaattgacaacattgaattagcaaaaggaaagtatctctactctg
aaaatgagtttgtagatacatcagatacatccaagattgatgaggcaattatcgcagcga
ttaagtccctacaagaaaagggatgtcaaagtattgtagcagccgaagcgttctctgtag
atgacccaacaaatgaaaatttggtaatcaagcattgcacagagcagaatgttccatcaa
ctgccacaaacgatatttctaaattatatggcttaaagattcgaacacgtacagcagttg
taaacgctagtatcatgcctaaaatgttagaggctgccacaatgacagatgaatctatca
agaaggcaagcatcaagaaccccctaatggttatgcgttgtgatggtggtgttatgacgg
ttgatgaagttagaaatcgtccaatcctaacaatcctatcaggaccagcagctggtgttg
caggtgctctgatgtatgagaaattaacagatggtatcttctttgaagtcggtggaacat
caactgatatttcatgcgtaaaagatggtaaggttatgattaagtacgctgaagttggtg
gacataagacatacttaaactctcttgatgtacgtactgtaggtattggtggtggatcaa
tggtagaaatcaaagatggtaaggctgttaacatcggaccaagatctgcccatattgcaa
accttgaatacgaagtatatacagacccaagtttgcttgttgagcctgtcttaaagacaa
ttcaaccaatgaacggtgaccctgattatgcatacattgaatgtagtaatggtacaaggg
tatccttaacaatggcaggtgccgcaaacattgcaggttatgtgcatccagaagactatg
catatggtaatgtagaggctgcacgtaaagcatggcaaccactcgcagataacatgggct
tatctgtggaagaaacagcgaaaacggtaatggcatacgcagcagaaaaaaatggcaagg
tagtcaaagacttaatgcatgactatcagatggatccacgtacaacactattcgttggag
gtggaggaggtgcagctagcgttgtgccacatctagccgaaacaatgaatcatcaattca
agattgcaaagaacgctccagttatctcgactatcggtgtcgcactagcgatggttcgtg
atatggtggaacgttccgtatccaacccgacagaagaagatatcatcagtgtacgtcgtg
aagcagagctaaaggcaattcaaaatggcgcatcaccagatacagtcgaagtttctgtcg
aagttgatacacaacgtaacatcattcgtgcaattgcagtaggtgctacagaactacgta
gtaaagatcgtctaaagaaacaactaacaacagaagagttacttgatacagttgcgcata
acttaaatgttgataaatcaacattagagatttctgcagaaaacggcagtatgtacgcag
tacaagcaacgattacagaaaaaaagctctttggtctcgttaagaagacaacaaaaccac
tacgtctcattgatgatgaaggtgttatccgtctacagaagaagaatgcatggtctcgtc
aatcttcagccgcaagttggcaagcggatgttgactggatgattgaagaactaacagaat
ataacgatggtggtgcaaacctaccgaatctatatattgtgttaggtaagcgtgtcatcg
acctatctggtctacagaatgcagaacaaattaagtcaattggtggtgttgagttaagtg
gtatcgcagcagacacaaaactgattgtgattgcgacaaagagagtggatggctaatatg
ctaagatttacatatcctttcccaaccaaagatcttgcatatcaagaactcacttatgat
tattgttataacaagatcaagaaagaagataagcaacgtattgtagatgaagcttggaaa
aagggtgaggaaaccgcaaaggaagtatttacaaggtttaatggtagctataactttcgc
aagatttgcgctgaatcaggactacagttaaatgataaggatactgactatgttgtcggt
aatcaaagatacttcagtgattatgtgtccggaaccaatcagattaacctctacctaaag
tctattgcaaagtgggcagaagagaatcagttatctatggatgatgcaatcaatctcatc
cttagccatgaatattttcacttcatggagatgaatgtgataggacaactgagtaaatcc
tacgaagtgccaatgttagtgattggtaaatttaaactaggtaaaacaggcatccatgca
ttatccgaaatcggagcacatggctttgcccatcagtattatcttttagcaactaaatga
taaagaggcattatcgatattgtgataatgcctttattcatccttatcaaacggacattt
aatgttatttgatttagaccattctatgattacttcttttaatccatcatatttacttat
acgctgattaccgatagatcgagcctgaacaatcgcatgattaaatatttcgattgacgc
aataaactcactattttgttttataacaacgacaccactatcacaatcgccccaactttg
taagcagttatgtagtgcttctccggcgtaaaaacactcggctgtgttgtttaatgtaat
aaattgatagccacgaatagtagcatttacattactagataatcgatgaatcaaaggaag
tgaatatggtgttgaaatcatatcgttaaagaagcaaaaacctttcttccatttcttttg
ttcagacttttgttcgatatgatttagtgaacagtaattgataacgtaattttgaaaatc
gtaccagttaaagttagttgaagaaaatttatgtgacagtacagaagctccctttacctt
acaacagtctcgaaagaagatatgtgtattagggtggcgatgtaataacatcaagatatc
aaatatatatttactagctaggatattacaaaatacatttacatcatgaattgtattgta
taaaacagcacattcatggaggtaaaacaataaaccttgatttttaaaaattagttttcg
tattgatttcttctttgaaaatgtaaaagacataagatactctaacgcaatcttttggtt
atgcaatcttttaagatttgtgaagtgttcatggaacatatatgtagttttatgatatgg
catagccagataaaatgatgcatcaaaccctacaaagcgagtgaaaaatacatagttttc
taatgtatctgagaaatctgtaggtacaatggtttttgcgatattttgcatactttcttt
tactgcttgttttatgatatcgaatcgattgaaccattcttttagaaagcaatttgatag
aatggtaggtttatttgttatgtctagtatatataatggagtgtcatcttttccaatata
gcttatgcatgaatgtccgttacgaatattgaattcaacttgttcatacataggaatgtt
taatatacaatttaaatcagctatacatgatctctgttttttagcatgtagaatgtcaat
ttgatgttgaatcgttaccttatgtttctcttgtttaatagtaatggtagttttctgatg
tttatcattcgattccttatgacaataaggacaagtaaaacgatgtatctctaacgattg
aaattttgtttctatctcttcttcgtttgaaagtacaacggttaattcttgattagacca
atcatatactatatttacttgtgattgattcgaatcatagatacatcgtatcggatgaag
gtatccacaatatggacatacaacataagtgctaattagtgtgagtgattgatcgttgtg
ataaataatagcaaaatctttaatattctcactacagtataaattatttaactcatcgat
agatgcaaagttttctctctgaatacgtatctgataatctttagttacactaacagtttt
atattttggtttcataactagcacctccaagggtgccttaatcataaagaaaactcctgt
acataaatctgtataggggttgtaataatatttaaatgttattttagagattcattattt
tcaatgttctctttacaaaaatcaataagggatgttttgatgtcattcataattttcttg
cgctgctttaaatcgaacttttgcaattctacaagtggaattaaaagtagtaatttttct
ttaacatcatttttgctctgtttattttcttgtggtacaaacacgaggcctttatatttt
gattgtattttatctgtggcatatttaattaattcttgatatactttcacatttcttgac
tgtacttgtctatattttttttggataggttcactataaatttctaactttttttcgttt
tttatatttttgtcgtagtattttagtgcaatacatttttcggatggccttcctgaaatc
ttatgattagcacaatcaactctccagaaaagataatggaattcattcacgtcagaatcg
agaataggatttggaaatctgtgaccccaaaagcaatattgagtccatctgctacctcga
ctggttccggtatatatattatttatatagactttttcgatattggtagaatttgtatgg
gtgtttcctatagaaaactgctctggttctccaaatatactatttaaaaagtataattgg
ccatagctatctaaaagactagtttcaatttgatttttgttaaatgatttctctgtgtta
tcacgacgtgctatttctgaatttagatagttatagtagtcagtgagaataacgttttta
cataaatcttgaaagtttgatattacaccattcaatttcttgatatcgataatgatggta
gaaccatcatttttgtacttgtcatcagtatacataattcctgtttttacatatgcagta
taaatctggttttctggtagatttttatatccaatattttcatctttggataatgcatcg
tttagttgattcttatatttttcaatttgctcattatgctccgatgtgtttgttttatcc
tcgataatgagtgcatattgattatcttgattatccttaaatagtacgagtacatcaatt
ctgttgaattgttttaatactttcacctctttatatatatcttttttattctcaccgaga
aataaatcaagcatagcttttccatatttataatacggaccctttgtgtcttccgttaca
actagccaattaaggctccagcagaagaaggcatcttgggaaagttctgatgttgcaaag
tcgaataggttgttggatttttttgcgttgtcagtcataatattttcctccgttttgact
attattgcgtgttacttgtgatgtatttattctgaaggatactggatgtgatttggtctt
ttaaccatattggtgataatacttctgcatactgtaagtattgtaatgcccagaatttaa
taccgcgaggtggtgcgtgaactgtaaattcaaattctgtgtcagaggtttttctgatga
agatatttgttccaaagcggtcgattacatcatctagtatgatgttgtcacatcgcattg
ttatagattcggttttaccggagaatgcatagactgcatccatggcatcctcttttcttt
catattctttatcccaagatgaagattgaatcacaacatctttcatgtgatcaatacgat
aaagactggtatttaattttcctgacagattacatattagatagtaatgttcattcatgt
acaccatgccatatggattaacaatgtagggcttttctctacgtttttttaaggttttat
tgatgtcgtattttagatatgaaaatgatacttgtttcttatcttggattgcttcatcaa
gtacctcgatatttaagaagacttgtcgattatcagattttctactcgagcgtactactt
tcaagtgtgtatatttctttctttgatgcatgcttagctggttttgaagctttgagataa
gatcggaagactgtttattggagataaaaggaaatgcatagactgcatctgttaatagta
gaatttctgattgctcgaatgcacgactttgaagataatagccaatcttgttatcttcga
atgttgaaatgtcatatccaagatctaataacaatgcgattgaagagtaaatggttcttc
tatcaggttgaatgtgatagagtagctgcattttttgtcggatttcctgcatgggtagaa
tatgattttcatcagaatattcacgtagaacatgcagcaagcagattgtaattgctcgat
cagtcttcatatgattcacctcgttcaaaatgaaatgtatttagtatcaacattgatatt
tgtattatagtttggagatatgtacgaaaaaatgtacagctgagaatgatttctgaaaaa
cttatataagttaattgtaaaactattttaattattatcaagacattgtctaaattagaa
attaaaagtttattaatgggatttaagatgatgactaacaatgaatttgttggggtgtta
gtatgctatcatctatatgagagataagatttaagagggtagtcattatggaaaataaag
aaaaaagtatgtttcaagaagctcgtatgaagctgaaactaacaagaaataaagtagcag
acgtatcagatggttttttcaatgagagtcgtctagagaagattgaaactggtaagcttg
aaattcatcctgaagaagttgtgaagcttgcggaaatctataaggataaagaactgtgta
gtacattctgtgcaacaaagtgcccagttggaatcaagcgagggatgaaggttgtcaaag
agaagaacttatctcagattgtgttggagatgcttgcgactttgcaatctttagatgaaa
agaaagtaagattaattgaaatgacagtggatgggaaaatcgatgataaggaaatccgcg
attttaaactaatccaagatcaactgaaacaaatggaggaaacaatccattctttacagc
tttggatcgaacattatattgataaaaactaatatttcgtaataattgctaaaattaaag
atgtttttcgtaatattcgtaaaatgataaatggatgttacaagatataatgcatgtata
aaaaaggggatgaaataatgaacgtacaaaagaacccacagtttaatcagtttagtagaa
tgaagtttcgacaagagaatttaaagaataatactgtgatgagctatgtgataggagttg
ttattacacttgttatcgcatgtattggcttctactttttcttaccagcaattaacctta
agagtattcgattttggggattcttactagggattggtgcagtatactttgtagtacaag
cactagtattctctattcgaaaagaaaaggaaaatgttaagaagattgcaattgcagagt
ctgttctccttgtatgcatggtgctaggtagtattacaagtatgcgcttattccacgcga
agggatattcatctattttaaaagtagatgaaggtagtacagaagatattccatctgtca
gtgggacaagttctattgcgttaatggataccgcaagtgcagaaaaacttggggatcgta
agattggttccttgagtgatgttgtctcacagtttaatgtcggcgagtatatgcagattg
actatcaaaatagtccaatcaaggtggcacctttacaatatgatggattctttaagtggt
ttggaaaccatgaaaatggaattccgggttatgtaaaagtaaatccagtcacaatggatg
cggaatatgttgcgatgactaacaagatgaagtatgtccctagtgcttatttcaacgaga
atctaggaagacatattcggtttgcatatccaacaacaatgtttacaaatcttcatttcg
aaattgatgaagaaggtaatccttggtatatcgcttctacttatacaaatagtatttccc
tatttggtggtaagaagattacaggtgctatcttaatcaatccaattgatggcacaatga
ccaagcttgatgtaaaggatgttcctcgttgggcagatattatttatccaggaaatttga
ttgttgagcagtataacgactctgccaaattgcaccgcggattcttgaatagcatcttcg
gccagattgattgtagacagactacaaccgtagaaattaagaatgaagatggtgataaga
gttatcgtacagactatggatatattgcgaaagatggagatatttggatttatacaggtg
taacctctgtaaatggtgattcaagtaatattggattcattatggcaaatgaacgtacat
ctgaaactaagttcatcctagcttctggcgcagacgaaggcagtggaatgcattcggctg
aaggtgaagtgcaggagaagggttatcacgcatccttcccatcattaatcaatgtagatg
gtacaccgacatatatcatggtattaaaggatgataatggtttggtgaagatgtatgctt
gtgtcaatgttgagcagtataacatggttgttacagcgtataaccaaaaggacgcaatcg
aacagtatcgcagactactcaagggtgaaatcagtacagaacaagcaaaccaagaaattg
ctgatgctgtagatacttctaactataaagagaaggaaattacagtggcgaagcttgaaa
agattgatattggtggtaatacctatctttatatcattgatacagatcaaatgatatata
aggcaaagtacgctgatgtaattaagatgatcactgtaaatattggtgataagattacaa
tcaagacggatggcacatattatctttatgagtaagagagacctcttattcttctaaaag
ttatttaatttgcatgcatgatgtaagtctcattgactttatagtattctttgagtaata
ttttagtagaaatatcaatgaggaagttatcatgattgagcttaactcgttttcattaaa
ttatacggtttgtatattttttgagacgagtttttttgttgagagggactatgaaaatca
agaaaatactaaacaataatactgcagtcattgatgataatggtaatgaagtaattgtga
ttggaaaaggaatttgttttcagcataaagctggagattccattaatagtgcattagtcg
agaaacagttctttttatcttctaatgatttgaatctcaacctacagaaggtattggttt
ctttgccgttaagtgaaatcaatatcgtggatagaattatccaaaatatacgtttatctt
taacaaagaaattcagtgatatgttatatgtttcactttgtgatcatgtgcattacgcat
taaagaattatgcggatggaatatatgtacgtaatgatttattaactgaaatatcgcatt
tttatccagatgaatatgaactcggaatgcaaggtgttcagattatatccgaggaaacag
gcgtagaactgccggtagatgaagctggttttattgcgatgcatatcatcaatgctgaaa
ctgaaaatggaatcggtactgcaaatgttaggaaggtcactatcatcatcgatgagatat
tgaaaattatatcgaattacttcaatgtggaaattgatgaaaaatcattggtatatttta
gactaattagtcacttaaagtattttgcaagaaacattgttacacatcaagaatttggga
gtgatgataagaatgaagctcttttgaatatgttaaaggaagcatataaagacgcttact
tatgtgctataaatattaaacaatttatacgtgcaaaatatgaagtggaaattggcaatg
aggaattaacatatttaataattcatattcaaagatcaatatcatgaaagggggatcgat
atgaatgagaatcaaaaattagcacagtttattctagaaaatgtaggtggaaaggagaat
gtagagtctgctacgcactgcatgacaagattgcgcttaaagttaaaagataatacaaag
gcgaatcgtacaaatctagataatcatccaggtatcatttctacccaggctgcagaagga
aaactacaagtgattattggcacacaagtaggagatgtttacgaagagtttattaaactt
gtacatgtggcagaggaagctccacaagaagagataaaagacaaaaatgttctaaatcgc
tttgcggcattgattacgaaaattgtggttccatcattaggtgttttatgtgcttgtgga
atcattgcaggtgttaattcaattctgctatcaactggtgtgattacgagtggggatggc
acaaatatcctattatctagcttgggtaatgcatgcttaacgttcttcccagttatttta
ggctatactagtgcaactgcatttggtatggatccatttatcggtatgattctgggtgcg
tttatgatttatcctggtatagcacagacaatcaatgcaggagacccattatttacactg
tttgcaggtaccccattagaaatgcctgtattcaaaactttcttaggaattccaattatt
ttccctgcaacaggatatacatcaacagttattcctattatgatggtaaacttcttggct
tctaagattgaaaagattttaaaagaagtattaccacgtgtaacaagacagttcatggtt
cctttctttacaattctttttgcgggaatcgtaggtgtattattagttggaccaatctca
atgattatccagaacttattacaggctggattaaacagtttgatttcaacttctaagatt
ttagcatttgcagtaattacactgatttatcaaccattggttatttttggtttacattgg
ccattaattactttgggaattatggaatttggctcattagggaattcactcattgtagct
tcaatctttcctgcaagctttgcacatatggcagcttgctttgcggtattcctaaagagt
aaagatattaagacaaagaatattgcattacctgcattcttgagcgcatgtttctgcatt
attgagccttctatttacggcgttacattaccagttaagaagcgttttggcttctgcatg
attggtggattagtaggtggtttaatcttggctttatcaaattctccaatgtatgcgatt
agtatgggtgtaacaggtgttatgtcatttattaatccaaatgctcagggtatcggagga
ctagtttgggcagttattgcatgtattgctgcgatgctagtaacattcacacttacattt
gttacatatcaagatacaaaggaagtgaaataaatgagtttatctcgcagagataaaata
tatggtttactttttggctgtgcttacggtgatgcaatgggtatgccatctgaaatgatg
tgccgaaagatattggacgaaacatttcctgatggtatccatgcattattaccatcttca
aagaatgatttcttcaaacgaaaatttaaagcaggtgaggtaacggatgatactgttaat
accttactggtatgtgattcaatcattgaagaaggacaatttgatacggaattatacctt
cataaattaatgcgatgggcagacgaaaatccagaaaagaatgctagtcaaattgggccg
tctacttcaaaagctcttgatttattacgcgttggtaaaagttatgtagaatctggaaaa
tatggaacaacaaatggctctgccatgaaagctagtccacttgggattttgcatgattat
catgacatagaaggtttagtagatgatgtttgtaaactatgcctcccaacacacaataca
agtattgcgattgccggtgcgagtgttgtcgcaactctatctagttatgctttgcgacat
gaatatgatgaagaagaaatttggacactaacaaaacgagtaattgaagagggaatgaaa
catggaaatcaactcccatcaccatcgttgttaaagagacttgatttagttcaacaagat
attatgacattatctgagaaagaggttcttgagaagcttgagacagtgtatggtgttggc
tttgagacaattgaaacaattccggctgtacttacgatgattgtcctgagtaaagggaat
cctatgaagtctgcttggttatcagccaatattgcaggggatagtgatacgattggttct
atatccactgctatctgtggagcgtttcgtccggaatttaatagtctagatatgaaactc
attgaggaagtcaatggaattaattttaaagcatatgtagatggattagaaaaagcattt
aaataaatattaaaaaggactccaatatgatattgaagtcctttttaatggtgcggataa
caggaatcgaacctgcactccgaaggaactagatcctaaatctagcgcgtctgccagttc
cgccatatccgcgtgctagataataatagcagaatagtaagacgatgaaaagcataaaat
gattaattcgctgattgtgcgttaattaactgggtcacatagtatggaaattgcttctcc
caccatggccaatcatggctgacgtcgaatccccagtactcaacatgagcagggatattc
ttatatttaagtagttcttctaagcgacgggtgtcctctaacattggatgttcccaagca
ccctgtccacaacagatataaatttgtttctgacggtacttttcaacgtatggatgatca
tagtgcataccattgatgaagtcgtttggggaattttgatagatgatttcgttgctgtag
gagccaaagaatgggtaggtactatatacaccagataaacaaatacatcctgcaaataag
tttggcatacggaacaagatattgagtgcgtgataagcacctagtgagcacccggttgcg
tagactttactttctctttggtttggatataagtcacggaatagtggtaagagttcttgg
caaatgtaattgaaatatgcttcgtgcgcactgatgcgatcattgatgtttttccattct
gcagaccaagattctccatcaatggagtcacagcatagtaccatgacttttccttgatca
atttgataggaaatggattggattaggttacggttttcatagtcgtagaatcttccatct
tgtgatggaaaggcaagtagtacaatgcctgcatgaccaaaaaccttgaattccatttct
cggtttagataattactatagctcttgtggtagtttatctgcatgtggctgcacttcctt
ttccgtcacaaaatcaacaaactcatgtagttccttcattgttttaaagcgggcaacgta
gaattcattacccatcgctgcatctagcacctgtggcattctttcatgcatgacgatgtt
tgcgccaaagcgttggaagatttcaaggccagaatgtgcgtaatggctaccgtcacgcaa
acctacatatacacagtgatagataggatgtggcgataccatattctgtacatgcatgca
catttttgcatagatcatgtagatgttaatatcttgcgagtagttgatcatgtctgtcat
gtatccacctggtggacgcatgtttacttctagaccgattaaatcacctctcttgccaag
tccttctttatcttctgtcatacggaagtactctgtatggaagaagcgtgagcgaagatc
gaaggcgtggatgagtcgttcacccatctggtttagatcttttggtatgtcaatttcatt
ccagaagacacaatctgtcttcccgtttacgatttccatgactgggtctggaaatacgtg
gcatgtacgataaacgattttgttgttttcgtctacaatgccatcgaatgacaggatata
tcctggaacatattcttccatgatatattcatgtggcagttggattttatagaagtcttc
tagttcgccatcattgcaaatcttccaagttgcgctggaacctacaccattgtttggctt
tacaacaacaggatagcctactttagagatgaattctttaccagcttctaaagtggatac
gatgtgatagcgtgcggttggtacatttgccttgtgatagtatgccttcatttcagattt
tagcttatagtgcacaacatcatctgctttatcaccggtggtaatattaaagtcctgacg
tagttttgcgtcttgaaataaccaatattcattattggactctagccagtcaattttgcc
ataacgatgcgcaaaccatgcgactgcacgatatacctcatcatagttttctagagaact
tacttgatagtaatcatcaaaagctgacttttgtacgtcgcttaaagagttataatttgc
atcactgattgcgagggaacgaccacctaattgtttccaagcgagtgggaattgataata
tgtcttaggaaaattaggggaaataaagataaagtttttttgcataatattcacctgctt
cgtgatgattttagcatattttagagtataaagatgaagaaggcacatacttttttgcta
gaaagtttataatagtagcaggaggtatttctaatgggcgaactattattgcaattacga
aaagataatatgaaggcaatgaaggaacatgacactctgactaagggtgtactgagcctt
gtgatttccgcaattacacttgcggagaaggaagctgggcatacgttagagaagaatgat
gagctagcgtatattcaacgtgaaatcaaacagacaaatgaaacgattgagagtattcct
gaaaatcgtgcagatttaaaggaggaggcacaaaagaagctggcattactttcttcttac
ttaccaaagcagttaacggaagaagagattcagcaaatcattgaaggaatcttacaagag
aagggcttagagcctctgaagcgtaatcaaggtcctgtgatgagggagattcttgataag
tacaagggtcaaacggacggtaagactgttaaccgtattctcagcacaatcttgcattaa
aaacaagtaactttcgttacttgcgattgtttggatcaaaatttgtaatttgtcgaacaa
cttcggcagctaatgtaatacctgcaacaggtggaacgaaggcggtggaacctggaatac
tccatttcactgctttttcttgttcctcatcggaatattcaattggtttgattggggctt
ctgttgagcaacatacctgtaagtctttgatgttacgtgcacgtaattcatggcgcatga
cttttgccagtggatcattttttgtagcgtagatatccattacgcagactttcgttggat
cgaagcgattgccacatcccattgcagagatgataggaacacctaagctctttgcggtta
cgattaaatcaatcttagcggtaacgttatcgatagcatcgatgatatagtcatattggc
taagatcaaactgatctttggtttctggtaaatagaagatcggtagagcattcacaatag
tatctggactgattgtgtggatgcgctctttcatcacatttactttgtattggtcgatgg
ttgcgtcggttgcgatgagctgtcggttaatattggtgagtgaaaccgtatcatggtcga
cgatgtcgattttaccaatcccactgcgtgctaaagcctcgatggcgtaaccaccaactc
caccaacgccaaatacgatgacgtgcgctcgttgtattttatgtagtgcgtctcttccaa
tgacgcgttgtgttctagaaaaacgattgatcatggttatacctcgcagtttattgtaac
gtaaatttaatatggatggaacgcatctgcagtgatttataaattggtgtaaaatagtgg
cgaggtcaaaaatatggcaaaaaaagaagtgaagacaaatgtgatgcgtattttggatac
agaagggattacgtatcaggaacatacctatgatatcagtgatgatttgattgatggtgt
ctctgtcgcacaaaagtgtggagaagatccagaacaggtctttaagacactggtaacgaa
gggtgatgatggcaatcactatgtatttgtgattccagtgaaagagaagctagatttaaa
ggcttgtgcacgtgcggtcggtgttaagagtgtggcgatgttaccacagaaggaattatt
caagacaaccggttatgtacatggtggttgttcaccaattgggatgaagaaattatttgt
aacagtctatgatgaaacaatcgtattgtttgatacgattcttgtctcaggtggtaaggt
tggtacacagattgaaattgcgcctgatgatattatcaagattactgaaggtaaggttgc
aggtttaacacaataaagaaaagcagagaacctatttgattttccacttgtttatgagat
acatgattaaaaatccaaagctatatccacacatgtcgatgaaacagtcacgcaattcgg
ctgatcttccaggtgtgaagtattgaatgccttcatcgataagcggtgttaacaccatcc
ataggatgatgactagcctttgtctgcgctcttggatggtatatgaactaacagtcgata
ccaagataccaagtagagtgtattcgctaaaatgtgcaaatttacggatgagtgtatgga
ataattgaaatggcatgaaatgtagaaattgcaagcaatcatagatgcgatagctcaatg
tttgactcagatttgcggagacttttccggtttgtgctgagttatgaaatatccaaagtg
tatatgcgattacgatagtccaaaggattatgttttttatacggttatctttcattagtc
attctccatatcgtagtacctatgatataataccttccatgaataagaaaagtgtaatca
attttttgatggttttagctggaacgttcttattgtctatgtcagtagaattttttattt
taccgtacaatatcctttccggtggcgtcgctggtcttgcggttgcctttgagccattct
tccatatagataagaccctatttgccaactcggcggtgattggcttcctaatcttaggag
cagttatccttggtaaggaatttgccttaacaacgatgttgtcttcacttgcctatccag
tatttaataacttattaataagggttccaaatccaatcactgttgatccgattttggctg
ctttatatgcaggacttcttggtggtactggtattggtattgtgatgagagcagggtcaa
gtacaggaggtatggatataccagccctgattttacataagtttacaggtatacaaattt
cgattttggttattattattgatactttaacggttggactaggtattgcggcatatggca
ttaattctgcattacttggtcttgtgtccgtatttgcgtctggctttgcgattggaaagg
tgctgagtgctggacaaggtgctaatgccaagtctgtacatattatttccagtcattggg
aagagttacgagatggaatctatcaggaactcaatcgtggtgttacgattttagatggtc
gtggtggatttaacagtgaaacgaagaatatagtattggttgttgtatcaacacgtcaat
acgcaagcttgatttcattaattaatcgaattgatccaaaagcatttgtgattacaaatg
atgcatctgatatgcatggtgaaggtttcacctacgcttcatccaatatttaacagaatg
tgataaaattattgagcaggattttacaagtaaggaggtacccttatgattcaatgcacc
catgtttacaaacgatataaaaatggtacgaatgcactgtatgatataaatttatcagtt
gatcaaggcgaatttgtttatgttattggacctactggctctggtaaatctacgttgatt
aagctgatggatgcggaagagatgtgtacaaaaggcaatgtgaaagttgtcggtattgat
gttggtgaattatccaaacgtcagattcctatctatcgccgtaatatcggtgttgtattc
caggattataaattattgccacatttgacagtatttgaaaatattgcttatgccttagaa
gtaatcggtatgaaaaaggcacagattcgcaaacgtacaattgaagtgatgaaagtcgtg
ggcttaagtgaaaagggcaattctttcccaaaggaattatctggtggacagcagcagcgt
gtagcgattgcacgtgcgattgccaaccgtcctaaggttttgattgcggatgagcctact
ggtaacttggacccagcaaaatcagatgagattatggacttactagaggaaatcaatcag
cgttatggtacaacggttgtgatggttacccatgatattacgcttgtaaataagtatcgt
aagcgtacgattgttttggaacaagggcacattgtggctgaccgttccgaaggaggttat
gttcgtcatgattagaccaattcgtgaaggtatccgtggtgttggcagacactgggcaat
gtctctttcgagtgcaattgcagttacggtaacattaatgattattagtttgttcttggt
attaagttatcacttagaacaatttactcgttccgtagagtcctctgttgaaatctccgt
tatggtttcgtatgatgcggaatccacttctagcttaaaacagattgagaaggcaatcgc
tgcaattgacggggttgaaagggtaacatattcatcgaaagatgatgagttaaaatatta
catcaacagttttgaagatgagcgtacaagagcagtgtttgagccatttaaggcagataa
ccctatgcatgacgcctactacgtagaaacaaagaatggcgcaaatcttgaggatattgc
taagaagattggtcagataaatggtgtcgatagtgtcaactatggtggtcaaagtacttt
gaacatggttgatgcgatgtcatctattcgccgttttggtggtatcttagtagctgcgtt
aacattacttgcgattttcttaattcaaaatacaatcaaacttacaatttatgcacgtaa
ggatgagatcacgatcatgaagcatgtaggtgcgacaaacgggtttatccgtgctccttt
cctttgggagggtattattacaggtattctaggtgcaattatcccgattggtttaacgat
ttggggttacattgtgatttttgaaaagacctctggtgtattaatctctaatatgttccg
tttagagaaggcattcccatttttatactatatttcaggtatcttgttattagttggtat
tttggttggccttttcggaagctggctctctgtaacgaagtatttgagggataagcgatg
aaaaaattaacgaagatatgtttatgcctattgatggctgtaattatggttggaaatcaa
tcgagtaccgttatcgcggatgaagattactccaactctgaatattggttaaatcgttgt
acaaactacggcaaagacgatgctagtgcatgtgaggcgtataaggcttacttagagtct
cagaatgcggaaatgagtcaacagattgcggcttggaaggcgcaaaaggctgacatggaa
gccaatatcaccaagtatgcggcgaagatctccgagtatcagattcagattgatacaaag
caaactgaaatcacgcagaaagaagcagaaattgacgcaaagcagaaagaaattgatcat
aagcaggcagagattgatcaaaatcaacagacggcagataaactacaagataaagtaaag
acacgtatggtattgaatcaacctaccatgcgtacaaatcaatatattgatattttgatg
ggtgcgaataacttcacagattttattcgtattgcgaatggtttaagtacaatttctcaa
tacgataagaagactttgagtgagcttgttcagattatcgcaacgttaaataaacaaaaa
gaagagcttgttgttgcgaagaatgaactagagattcaaaagaaggaaaaacaagaccaa
caaaaggaactaattactttacagacttatgttcagattgcccaagaagcagcgcaaaag
actgcagctgcacttcgtggttctatcgagacaaagaactctgatattgcacaaaacaat
gcgttaatggcaggcatcactgctcaaattgaagcgattcctagtacaaatggttggact
tacccagtagatggtggttggcgtagtgctggtacttgggcttacccagatggaagtatc
catttgggatatgacgctgcagctggttatggtgcgacaattcgtgcagtcgccaatggt
gtcgtactaagaggcgtcaatggctgtccaacagttgggtatctaggtgatagttgtgga
tatcaatttggtggtgcttcctattctggcaaccaagttatattacttgtaacagtgaat
ggtagcttgtatggtgtggattacttccatatgacattaaatacaccagcagcgactggt
acgattgtaaatgcaggtgacgtgattggacaggtaggttcatctggtaatacaactgga
ccacactgtcacgtggaaatcttctacttaggagatgcatctaactttgcgtactacgct
gctaactggaatggtgatgtcagctttggcgcaggttggactggtggaagatacggttta
tatggaagacgctgtagtgatggcgttggtgctccatgtcgtatccaacctgaagaagta
tttggttattaaaaatagtatcaaggagtctcttctttcatagagactctttttggaaag
atagaggcagtaaaatggacgaaaacaaagaagaattacagaatgatgaaaaagtatata
gtattcctttccgccgtcatttatggccagaagaagtggctttaaaacaagaacagagga
aggtaaaacgtctacgtatcctcatggtagcgtttgtggtggtagccttagttggtggtt
ggttacttggatcagtactaccattatctttgctcgctcctgcgcgtaaaaacgtgatga
ataatctccctttgaattctgatgagaaaatcagcggtgttttacaggtgatggagaatg
attggttttttgcggaccaagtagaaaatattgataccaaattaacagaccaagctctaa
agggtattacaaccaatgaggttgataagcatacagaatacatgacggctgatgagatga
agcagtttacggattctattaaccgtaattatgtagggattggtgtacagttcttacaag
ccaatggaatcaatattatcgatcgtgtcttccgtaattcaccagcggataaagcaggtg
taaaggctggagacatcatgaataaggtcaatggtgaattattgactgggaagacgacag
aagaaatcaagaatctggtacagggtgatagtggtacagatgtaacgattgaattcatcc
gtcaggaacaacctcttgagattacaattacacgtgcagctgttagtgcgactgcgtttg
gtgagattttaagtgataatacaggatacttacagatttatcagtttggtgaaaatacaa
ccaatgaagtaaagacatacctagatgatttcaagaatgcgaatgtatcaaatatcgtga
ttgatttacgtgataacggtggtggatatctgactgcattacaggggattgcgtcatatt
tcttgccaaaggatacacttgcgatgaagcaggtttatgcggatggcacaacagaaaaaa
tttatacaactgatggtatgtatgacaatatcaagaagatttccattttagtgaataaga
atacggcaagtgcttctgaagtattaacgatggccctcaaggaacaacataaagatgtaa
cagtacttggggttacaacctacggtaagggtacagtacaggtatcacgtgtatttaaag
atggttcagcacttaaatatacaacttcaaaatggacttctccaaatgatgtttgggtca
atggtgttggtattacaccagatgtagaagtgaagttacatgaagtgatgtatacctctt
taccaaagatgaatgatacggatcgttacacttatgatagtgttggtgaaccagtaaagt
tcgcccaactatgtttagattacctaggatatagcgttggtcgtaccgacggttatttct
catctcaaacagaagacgcattacgtcagtttgagacagacaaaggtattaaagcagatg
gagtgttagataaggaaacattcagtactctctatagcgctgtggtactggattggaata
caacaaagacacatgatgttcaactacagaaagcacaggagatcttaaatggatgatcgt
aagtttgaacttgtatcgccatttaagcctacaggagaccaaccgaaggcgattgcggaa
ctggttgctggcctgcatgcaggtaagaaggagcaggttctagagggtgctactggtact
ggtaagacttttactatggcgaatatcatcgcacagatgaatcgaccaacattggtgttt
tcacacaataagacattagctggtcagctatattcagaatttaaagaactattcccacac
aatcgtgtggagttcttcgtatcaaatttcgactattatcaacctgaggcatacatgcct
aagagtgacatgtatattgaaaagacagctgcaatcaatgaagagttagatatgttccgt
gagtctactttgaattctcttctcgaaagaagagatacaatcgtcgtcgcatccgtcgca
tgtatctatgcggctagtgatcctgttgagtataagaacatgttctatacgatacgtgta
ggagaaagcattgaccgtaatgatttgatgcgtcgtttgattgaactacagtattcacgt
aacgacgttgaccaaacaagaggtacgatacgtgtacgtggagacattattgatttaaca
ccatcctatacaaatgaatttaatattcgtattgagatgtttggtgaagagattgaacgt
attacagagattgatcctttaacaggaaaaaccatgaatgcataccagttctataacatc
ttcccagcgagtggttatgctcgttctaaggagacgatgttaagagcttgtgatgcgatt
gaagcagaactagaagatcgtctagagtatttccgtaagaagggtaaaccactcgaagca
gaacgcttagaacagcgtacacgctttgacttagaagcgttaagagaaaatggatactgt
tctggtattgaaaactattctatgcatattgatggtagaaaagtaggacagcgtccatgg
aatctctttgattactttccgaaggatttcttgttgtttgtggatgaatcgcacgtatcc
ttaccgcaggtaagaggtatgtacaacggagatcgtcaacgtaaggagatcttagtagag
tatggcttccgcttgccgtcagcactagaaaatcgtccgatgaaatttgatgaatttcaa
acgatgatgaatcaagttatatattgttctgcaacacctggagactttgaactagaagcc
gttgatcaccatgtgacagaacagattattcgtccgactggattacttgatccaaagatt
actgtcaagccaaccaagggacagattgatgatatctgtgaggcgctagatgctagactc
aaacgtaatgaacgtgtgctaattacaacgttaactgtacgcatggcagaggatcttaca
gcgtatctcaaagagcgtggttataagattgcatatttacaccatgagaccaagactttg
gaacgtacagaagtcattcgtgatttacgtttgggaaaagtagatgcgattgtcggtatt
aacttgttgcgggaaggcttggatattcctgaagtatccttggtatgtatcttagatgcg
gacaaggaaggcttcttgcgtagccatcgttctttgattcagacaattggacgtgctgca
cgtaatgcgaatggtgaagtgtacatgtacgcagatgtcatgacggattccatgcgttac
gcaattaacgaaacagagcgtcgtcgtaagattcaggaagcgtataacgtagaacatggc
atcatacctacaactgttaagaagaatgtcgaagaagccatccgtggtaaagagaccaaa
gaaatggctgcgaaatacatgcagaagaaagcgaaactttctcagaaagataaggcaaaa
ctgattgcagatatggaagttgaaatgcgtgaagcagccgcaagtctaaactttgaaaga
gcagctgaacttcgtgatattctctttgaattaaaatcggagtaaattatgaaaatggat
gatatgcaagaagagccaaaactgattttgaaatatccatatcagtctaaattgaatcag
gtagcttttgcgactatcgtatctttctctttgattgtaatatggatactaaagcatctg
attgatattggaacaagtgaatcagacacaatgattattgttattgtactcgtttgtgca
ccgatacttctttgtttgatggtttattatttctatctgcacgcagtgaaaatagaaatt
gataaaaacaatattgtaaaatactatagctatggaagtagagggcgtagtgcattacat
tttagatttgaacctgaagatattgaagaaatcaaagtaagtaaacatgcgtttcattgt
tcaaagttaacgatgagaatcaagaatcctatcttttgtggtctttgtgagaagaagtta
gataagtctatgaatatcagtgtcatcgctgatacagagaaagtagatgattttatccaa
gagattttgaataagcattccaatatacattgagttttgaatgtcatgacaattactgta
aaaaaatgtttctgcatagggagcatttttttacagttcgagtataatagaggggacgca
tgaggtacatactatggattatacaaagctagtagcacaaagagcagcaaatatgaaacc
atcgggaattcgtaaattctttgacttagttgcggaaataccagattgcatttcactcag
tgtgggtgagcctgatttcaagacaccatgggatattcgtgatgcggcaattcatacgat
tgaacttggaaggacgcaatatacgaccaacgcaggtttaaaagagttacgtcttgcgat
tcatgaatatctacttcgtaaatataatctggattatgacattgatcagatgattgtgac
tgtaggtgcaagtgaaggaattgaccttgtattccgtacaattgtggaagagggagatga
ggtcattttgccagatcctggatacgttacttatcaacctacggctgcttttgcaggtgc
gaaaataaagtatgtgaaggccaaggttgaaaatggctttagaatccaagcggcagatat
caaggctgcaattacagataaaacaaaggcaattctattatcctatccaaataatccaac
gggtgcgactttatcttacaaagagatggaagaaatcgcagaagtattacgtgacacaaa
tattcttgtcatctccgatgaaatctattctgaattgatttacggcaatggtaaatttac
ttccttcgcatcaatcccagggatgaaggaaagaacaatcgtactcaacggtttctctaa
gaccttctctatgacaggttggcgtttgggatatgtccttgggccaaaggaattaatcaa
ggtgatgttaaaggtacatcaaaattgtgttatggcagcgcctaccgtgagccaatatgc
agcaattacagcactacgtgattgcgatagggatgtagaagagatgcgtaaacaatatga
catgcgtcgccagtattgtgtacgtaagctcaacgaaatgggcttagaaacatttgagcc
tacaggtgcgttctatgtttttcctaatatttctagtcttggcatgacaagtgatgagtt
ctgcgagaagttattgaatgaacaacatgtcgcaattattcctggtacagcttttggtga
aagcggacaaggctttgcgagaattagttatgcatatagtattgaacacttgcaagaagc
gatgaggcgtattgcacagtttataaaggatcacaaaggagataaataagatggacaatc
taaagttaattgacttacttgtacaaaatccacgtgcaagtattacagacttagcagata
ttcttggcgaaacagaagaatctgtaaacagtgcaaagaaagaattagaggataagaaga
ttatctgcggttaccatacgatggtaaattgggacaaggcgaatatcgatcatgtggatg
cgataattggtgttagcgcaaagccagaacgtggtagcggctatgataagattgcggaaa
gaatcgcacattttccagaggttagtagtctattcctcatgagtggtaattctgagtttt
tagtaaatgtaaatggaaagacaatgcgtgaggtcgctgacttcgttggtgaaaagttag
ctccaattgaaggggttgcggcaacagtcacgatgtttgtcttgaagaagtataaggtaa
atggtgtaaccatggacctgcatagtgaagcaggtgatgagagaatgccagtatccgctt
aaatagcgaacagaatcacttttttctcgtgaagtagaagtgattttttctttacttttg
gtaggagaactggtactatattgtggcgagtgggttactcccgctccttgccagaaatgg
ccgttagaccagaaggaggtgtacggaatgaagaagtatgaagtcatgtacatcatcaat
gaatctgttgaaacagagaagagagcagaattaatcgagactctcagcaagatcatcact
gacaacggtggtaagattgcaaagacagatgaatggggcatgcgtgaattcgcatatcac
attgatgacatgaaaaagggttactatgtagtaacagcatttgaagcagataatgcctgc
gttaaggaatttgatcgtttgatgggaatcaacgcaaatgttgttcgtttcatgattacc
cgtgacgaagctccggctaagggagctaagtaatgattaaccgcgttgttttggttggca
gactaacacgtgatgtggaagttcgtaagacagctagtggcttatccgttgcgacattta
cggttgcatgtgatcgtcgtatggctcgtggacaggatggaaacaatcaacaatctgcag
acttcatcagttgtgtcgcttggcgacaagcagccgatttcttaggctcatatgcacgta
agggtgcgttagtgggtgttgaaggaagaatccaaacacgtagctatgatcgtgatggac
agaaggtttatgttacagaaatcgtttgcgatactgtaaacttacttgaatctaagagtc
aatcacagagtagagcacagaacagcagttatcaagacaacagttatcaacagccgtatt
cacaaccaaaaccatctacaaacgatgattttgtgagtgatgacttcggcgcaggaatcg
gaatggatatttccagcgatgacctgccattctaaataaaggagaacagacaatggcatt
cagaaaacaaagaatgggccgcagaaaggtctgctactttacaaaaaacaacatcactta
tatcgattataaggatgtagagctcttgaagaaattcgttagcgcaaatggaaagattac
tccacgtcgcgttacaggaactcgtgcgaagtaccagagaatgttagcaatcgctatcaa
gcgtgctcgtcaaatggctttattaccatacgtagaagactaatgacacaaacgactatc
aatttacgtagtcgttttttttttatgtaaaaaaagaagcattacgcttctttatgaaat
ttacatgatatgtgcaaagatagtcgctagaacaacggtaataataccagatgtacaaat
tgcaagacctgccatagcaccctgtaagtcaccgagttcgattgccttagatgtgccgat
tgcgtgagcactagctccaagagctaagccttgagcaattgggtcggtgatatggaaaac
cttgaagacaatatctgcgatgattgcgccaaagatacctgttacgatgataactgcaac
tgttactggtacgataccacccagttcctctgcgatacccataccgattgcagtagtaat
tgattttggtaagaaggtaacgtattgttcgtggttgaaacgaaataataaagcaaggat
cagtactgttgttacactgctagcacagccgcatgcgatagagattgtaatcattttcca
attggattttagtctttcaacttccttgtaaagaggtacagctaacgcaactgtcgctgg
tgttaacagccaactgaggtattttgcggaagagtagtatgaatcgtagtcgacatggaa
gattttgacaaaaataatcgtaaaaataatcgcaatgagtaatggattaaagattggtaa
cttgaatttctcgcggcataggataccgacaaagaagcccatcaatgagatgacaacacc
catcgttgcactatttaacattacattattcattatcagaattctccttgcgtaataaca
tagatactttgccagtgataaccataacaacaaatgtagaaatcatcatgataatgatgg
attggattaagatgggttttatggatgtggtagattggattaaaccaacggctgctggta
taaacataataggcataatatcaatcaagaaatcagctgtatcatgcacttcatagatct
taaagataccatggttgagtgcgatgaataatagaacaagaccatagatagatgaaggga
ttggtaatggtataaattcatgtaagacttcaccaatacatgtaaagaataaaataatta
aaaactgtcgcatgtgcttcataggaaaacctccaaacgcatgttattatcccattattt
ttaggataaagatattcttttttttgagattttttataatagtgctttcatttctggtaa
tatatacattttgcgtaaaatgttggaaaaattgtttttttaacaaataccctttgtaat
cgtcttgtttatttcatataatacctatgtgccacatatcgtatatgctttcgaattggc
ggaagtgtctctaccctgctaccttaatggcgggactacggttgtctctattctttttag
tgacttcctgttgagatgattcttggcaggatttttatttttaagggcagcgatgtgtga
aaaaacaagggggatatttatgttagaaaagttatttcatttaaaggaaaacggcacgac
agttaaaacagaattgatcgctggtatcacaacatttattacaatggtttacattcttgc
gctcaatccatccatcttaagtgcttctggtatggatgcaggttccatcttgacagcgac
tgcagtcgcatccgcaattgcatgtttctgcatggctgcgttttcaaatatgccatttgc
attatctgctggcttaggtttgaatgcttacttcgcatacacagtatgtggtgttatggg
ttatccatggcaggttgcattaacagcagtacttgtggaaggcattatcttcatcgtgat
gtcactaacaaatgttcgtgaagcaattttcaatgcaattccagtacagctaaaggtagc
tgtatctgtaggtattggtttcttcatcgcattcatcggtgtacaaaatgcaggtatcat
cgttgatggcgcaacactagttagtttatattcattcacaaatggttttgcaaatggaac
gttcgcatcacaaggtgtaggtgtcatcttatgcatgattggtgttgtatcgatcgttgt
gatgttaatcaagggtgttaagggatacatgttatggggtatcttacttacttgggtatt
gggtattatctgccagttattaggtatctatgtaccaaatccagaactaggttactattc
attaatcccaacagcattcttctcaatgccaaattctatcgctcctacattcttccaatt
tgactttgcgtttgtggcaagtcatcttgcgaattttgtagtagttgtatttgcattctt
attcgttgatattttcgatacacttggaacagttatcggatgtgcttctaaggcaaatat
gttagacaaggatggtaaactaccaaagattaagggtgtgctattagctgacgctgttgg
tacaacagcaggcgctatcttaggtacatctacaatcaccacattcgttgaatcttcttc
tggtattactgaaggtggtagaacaggtttaacaagtgttacaacaggtatcctattctt
agctgctttattcttatctccattattcttaacaattccttcctttgcgacagcacctgc
attaatcgttgttggtttcttgatgatgcagcaggttgttaacattgaatggaatgatat
cacaaaggcattcccaagctttgtatgtattacaatgatgggctttgcgtattctatttc
tgaaggtatcgcatttggttttatctcttacactttcattcatgtaattacaggtaaggc
taaggaaatttcactcttgatgtatattcttacaggattattcatcctgaagttcttcat
tatctaaataaatgatcaggttcacttcaatgtggacctttttttcatttataatactga
taagaggtgtttgtatgatttatacaataacgatgaatccttcgctggattatattgtgc
aattagaaacatttgaggaaggaaagctgaatcgttccatctttgaacagattgatgttg
gtgggaaaggaattaatgtgtccattgccttgaaacatctaggaagaattagtacaccac
tgggttatttggctggttttactggggatgagattgaacgccgtgtgagtagtcatgggc
ttattccagatttcatcaagctagaacatggagaatctcgtatcaatatcaagatgaagc
atgaaatagaaacagaaattaatgccggtggtcctacggtggaaaaagatgatattgaaa
agttatatgtaaagttggaacatcttacagatggggatgtactcattctttctggtagta
tggcagcaggtgttgaccaaaatttttatgcggatgtaatgaaatttctagcaggaagaa
agatacgtatcattgtagatgcaggaggtagtgtattgaagacggtacttccatattgtc
catacttgatcaaaccaaatcaacaggaattatcagagatattttctgaaactgtcttag
aaaatcaaatggaagaatatgcatgcaagctagtatctatgggtgcacagaatgtgcttg
tttcattagggaatcagggtgcactcctagtaaatcacaaggtatatcgctgcagcgcac
caagtggggaagtaatcaattctgtaggtgcaggagattcaatggtagctgcgtttttaa
caagtaaattaaatggagaagatgatcaaacagcactcaaaaagtcagttgcgatgggtt
cggctactgccttctcctatgggattgcagaccaggaagctgtagatttactgtacaaag
agatggtgaaataaatgaatgaatttcaagaatattattatcgtcatccttacataaaag
aattggatacagtcgttttgtattgccatgcatgcaaggatggctatgaacttgttttga
aagatacgatcttttatccggaaggtggtggacagccttgtgataaaggtacaatccaag
gcgttgaagtaatcgctgtacaacgagaaaaagaaaggattgtacatatcacaaaacaac
cacttgcaccaggagaaaatgttcactgtgaaattgattgggagtatcgttttgatttaa
tgcagaatcatacaggagaacatatcttttctggtgttgtaaaacagttatatggatatt
ccaatgttggttttcatatgggtgaatatatctgtgctgattttaatgggaatttaacag
aagagaatattgaagaagttgaaagacgtgttaatcaagcgatttggacgaatctttgcg
tacaggaaatcctctgttctccgagtgaaacagcgaagtatgattatcgctctaagattt
caatagaaggtactacgcgcattatttcaattgatggctatgacatgtgtgcatgttgtg
gtatgcatgtcaaaaatacgggtgaaattggaatctgtaaggtgataaactttgaaaagt
cacgcaataaaacaagagtcttcttgttgagtggaagaagagcatttgcctaccttagtc
acattcaccaagaaaacagtatcatttcaaagctgttgtccgctaaaccgctagagatat
cgacagctgtaagccatcttcaacagcgttatgtagatgtacagaaatcatatcgcactg
tcttgatggaaatgatgatgaaggacgcagaccaaatccctatacaagatgcgattatat
atacttctgtccttgcggattctgaaggaatgcgtgcattctgtaatcgttgtattgaga
tgggaatctctacagtaatggtgattgcgaaaacagaggtgggatatgcttatgtcatca
tgagtcatacgattgatttactatctattcgtgctgaattcaacgcgaccatccacgcta
agggtggcggaaatcgtgaaatgatgcagggtagttgtacggcaagtccgacagaaattt
ctatcgcatttcatgctgtaactggaatctcaatgcatatcgtttcctaacatttccagg
aaataataaattctttgacaagtatcacaaaaagcgtaagtagatgtgaatattttcgtt
tgacatcataaagtcatgtgatacgattgatttgtcaaaaagcgaaggaggcttaaaatg
aaacttgttttaattagacatggtgaaagtgaatggaataagctcaaccttttcacaggt
tggacagacgttgaactttctgagaagggtgtagaggaagctaaggctggcggacgtgct
ttaaaggaagcaggatttgactttgatctttgctatacatcatatttgaagcgtgcaatc
cacacattaaactttgtattatctgaaatggaccgtgaatggttaccagttactaagact
tggaagctcaatgaaagacactacggtgctttacagggcttaaataaggctgaaacagct
gagaagtatggtgaagagaaggttaaaatctggagaagatcatttgatgttcagccacca
gctttagacccaacagatgatagaaacccagcgttacaggaagcttaccgtaatgaaaat
aaggatgaacttccattagctgaatccttaaaggatacaatcgctcgtgcagttccttac
tatgagcaggaaatcttaccacagatgaaggctggtaagcgtgtaatcatcgctgctcat
ggtaacagcttacgtgctcttgttaagtatttcgaaaacttaacagatgaagaaatcatc
ggtgtaaatatccctacaggtgttccactcgtttatacattcgatgacaacggaaagttc
atctctaaggaatacttaggtgaccaggcaactattgaagctaagatggctgcagttgct
aaacaaggaagcgttcaaaagtaaacaaacgaaaaagagccgcttggctcttttactatg
cgatcgcatccagttgtgcttttcgtacacaagaatgtttcagtaattgttttaacaaat
tatctggagtattttccatcttggagatatctaaactgattaatacagttgcgtatccac
cgactggaatagcttgagaaatcgttaagacacttgcttgtgctttacttaacgtttgta
gtaccgctgttaatgcgccactttcatcttttaagagaagagagattgtcatcgtacgtg
aagtggtgttatcagaaatctcaaatagataatctttataacgatagtaggtgtttctgg
aaatgcctactttttttacggcttctgttacagtttcaacttcgtgattttcaagaaggg
atcttgcttgaatgacttggctgaagtattcaggtagaatctttttatgaacgattaggt
aatcggagttttgcatgtgcttacctttctatttctgtaccatgataggcgatatccaac
tgtagacactgccaatggtttggaagtgaagcaatcttcaaacgcgctgctgtgcttagt
tctttcttcgcaatgcataagcaggttgaacctgagccactgatgagtaagatgccgtca
gtatcttcctttacaatttgttggataatctcaaagtttgggattaattttttgcgatac
ggttcatgaacgatatcgtgtgttgcggctaaaagtagagaaagattgccctcctgtagt
gcttgtgatgtgagtatcgcattactaatggcagtggctacttcagtgcgtgcataataa
tctggtaatgcggcgcgtgtttcttctgtacttatctcaacatctggcacaagagcggta
tatttccaatctttatggattggaagcttgtgggatgagaaatgtttctcatcaatcttc
atgcctgcacagagtccaccatataggcaaggcgcaatattatccggatgactttcaata
ctacatgctaggcgatagatttctgcttcactgagaatgttgttgtgtagaacactagct
gcgataagtccaccaatgatgaaggatgcactgcttcctaggcctcgactaattggaatc
tgacaatcaaagatgacgtgaatcggatcgtattttccaatcgtctcacaaccgaggcga
tatgccctcaggaagagattattatcattgttgtattcttcatccacattttcgagaaag
ttgtggtcatacttttcaatttggaaaatgttgtatagctttaaggcaataccaagacaa
tcaaagccagcaccgagatttgcggatgtggcaggagttttaattgtaatcatgttgtag
atcctccaagcgttttgcgatagcagttagtgcatcttctttttcaacggcttttgtaaa
gcgtacatccatatcttttaagcaggctagattctttggaatcgtaactgatgtatagtc
atgtaaagcgtacatcgcctcaaattcatcatcacaagattttcctgtaagagctgcata
tacatccttggcaaatttataggcactcgctgtggatagtacgatacatggtgctgtatc
atttgattcttgtttatatgcatggcatgcatgcacagcgactgctgtatgtgggtcaat
cagaatatgttctttatggaaggtatcgcaaatgacctttttgcattcctcttctgaaca
atcatacgctgtaaagctttcctgtaatgcatgacgtaagtcatcagaaattgtgtaatg
tccatcttccttaagtgaggacatatattgattgatcaatacgtcgttatgattgctaag
aaagaataataaacgttctagattactggatactaggatatccatcgatggggatatcgt
agaaataaacgctctatttgcgttgtaggaacctgtatggataaattctgtgagtacatt
atttgagttagacgcacatactagttttttgacaggtaagcctaattgttttgcaagata
tccagcaaggatattaccaaaattaccgctagggacaacaaagtttataacatcgcccaa
ttgaatatcaccactcttaacaagttttgcgtaagagtcgaaataatagacaatttgtgg
gactaagcgaccaatgttaatggagttggcggaagataattttatatgtttacatgccgc
tagtacagctgtatctttcatcgcttcctttacgatacgttggcaatcatcaaaattacc
tttaactgcgatgacttcgacatttttacctagtgatgtctgcatttgtctcttttgaat
atcggatacaccaatttctggatagagtactgtaatggcagtgtttttaacattcgcaaa
tccattgattgcggctttgccggtatcaccacttgtggcagtcagaatggagatgagatc
attttcattctgattttggtatgcggctgttaatagatgtggtaatagtgttagggctac
atctttaaaggcgctggttggcccatgccacagctccataagccaaccatcgtgatattt
gcatagtggtgctatttcgttgttttcaaatgagttttgataggcattttgaacacattg
ttggatctgttcatggctaaagtcacttaaaaatagagatagaatatactgtgctagctc
tagatagttcatctttagtgcggaggataaatctaccttttgatcaactgtttgtggtgt
atagagtccgccatcttcagcaagaccttggataatcgcttctgaggacgatacaatttt
atctttatttcgtgtactaatatatttcatagggcttccttattgtttcaaatatagaaa
aatgatacactgtttgtgttttaaatacaagtgtatctattttagaaacagagggcatat
gaaaattggtttattgggacatggaactgtcggttctggtgttagaaaaattatcgatga
aatgaatacaaaagaaatctctcaactagagatttctaagatattggtgcgctatgaaaa
ggatattactgatgagcgtatgacagtggatatctatgacattgtggaggatcctgatat
tgatgtggtagtagaatgtatcggtggtgatgagccagcgtttagttatgtcaaagcagc
gttattcaatggaaaacatgttgtgacaagcaataagaagatgctggtgaatcatttggg
agagctattagaaacagcacgtacacgcggtgttagtttaaagtatgaggctgcttgtgg
tggtggaattccatggatgagtaatctagatcgaacaaagcgtatcgatgatatcgaaag
cttccgtggaatcttcaatgggacaaccaactatatcttaagtaagatgagtaatgaggg
ttcagagtttgcggtagctttaaaggaagcgcaggactgcgggtatgcggaatttgatcc
atcggatgatattgatggcatggatacagcgtataaagtaatactgtcaagctgtaaagg
atttggtgtactcgtaagtatgcaggacattgatatctatggaattcgttacattagtgc
aagagatattgcatatgcatgcacgcatgattatgtatgtaaattaattggcacaggcgt
aaagtctaatgatggtatcagtgctacagttattccaacctttgttccaaagcagaatct
ctttgcgacgatatcagcaaacttcaacgcaattgagagtgcttcaagaacgcttggcaa
gatgacttatgttggtcaaggcgcaggttgttatccaacagcacacgcggttgtacagga
tttaattgatttgatgtacaaacaagatatagaagttacatcaggagagagtaatcgcat
cgataacaagagccgagtatcctcattctatgttcgttctatcaatcttgattgtattca
agatatgattgaagaaagaattgatgaagatacatgcattacaaagaagatgtcttttgt
caaactaacttctatgattaagacgctagaagatgatgcggtatttgtggcggaggtaat
gcatgattgtaagtaagtttggtggctcgtctgtggccagtaaagaacaatttgaaaaag
tgaaacgtattgtagaagcgaatgcgaatcgtaagtttattgtcgtaagtgcgtgtggta
aagaaaattgtgatgattataaagtgacagatttactttatcttttacatgcacatatta
actatggtgtatcatatgaaacaatttttagtcttgtaaaagagaaatatcaacgtatct
gtggttcacttgcgttaaagatcgatttagaaaaagaattcgcaagtatcaaagaaatgt
tagatacacatgcgccagttgactacatcgtttcacgtggtgagtatttaactgctagat
gcatggccgaatatttaggtgcgaagtttttagatgcgaaagatgtaattgcgtttaaat
ataatggtgactttgactttgagaagattaagcagaatttagatagacttgtggatatga
atcggaagtatgttatacctggtttctatggtgctttaccaaatggacaaatcaaggtga
tgagccgtggtgggagtgatattacaggttcaatcttggctaatatcacagatgcggaag
tttatgaaaactggacggatgtatctggaatattagtggcggatcctcatattattgata
acccacaacaaattccagtgattacgtatagtgagctgcgtggaatgagctacatgggtg
ctaacgtactccatgatgatacaattttcccagtccgtgaaaagaatattcctattcata
tcttgaataccaatgagccagataatcctggaacattcattcaagatgattgccaagagt
atgataaagccaatggcacttcaactgttacgggtatcactggaagaagagactacgctt
cctttacagttgtaaagagtcatagttctacagaggttggctttttgcgtagattattat
tcatctttgaggaatatcatatttctattgagagtgttccgattacggttgatacattta
cggtcattgtacaaaagggcgcaatcgaacaatgtaagtatgagattcttgcgaagatca
agaaggaattagaaccagatgaactgatgttggaagaagacttagcgatggtagccattg
ttggaagaggtatgaaacaagtgccgggtgcttctggtcagttattaagtgagtttggca
atcataaaatcaatattaaagtaatcaatcagagtgcagatgaattatctgttgtggtag
gagtatcaaatcatgacttccacaatgcgattcgctgcatctatgaaagattcattcaag
aagagagggaacatgcatgaaaattggaatattaggtgcgacaggtgctgttggtagaca
gatgctcgaatgtatcgaagaacaaaacctcgcagtagaagaattgcgtttattttctag
tccaagatcagctggacgtgtattatcttttcgtggcgaaggaatcaccgtacaggttgt
agatgaacattcttttgaagggctagattatgtgttgggtgctgtatccaacgcactaac
aaaggaatatctacctttgattcaaaaggcaaaggcagtgctcattgataattctagtgc
ttttcgtttacaggatgatgtgccgttagttgttccagagattaacggggaggatgtgct
tgttcatcatggcattatttcaaatccaaactgttctacgattattgcgttaatggcaat
tgcgccaatccatcgcttatctaaaatcaaacatgtaaatgcgacaacatttcaggcagt
cagtggtgcaggtgttgaagggatgcgcgaattgcgcgagcagattttacagcttgataa
aggagaagaggttcatccaaatgtcttcccagcgcagattgcgtataactgtattgccca
gattggcacgtacttagatgatgggtatacaacagaagaagtgaagatgcacaatgaagg
tcggaagatcatgcatgcaaaggatttacaggttaattgtacttgtgtacgtgtaccggt
atatcgttctcattctatttctttgacagttgaaaccgaacaagaagtatcattagatgc
gattcgtcaagcaattaaaaactttcctggtgtagaactgattgaagaccatgtgcctac
accagttgaagcctccaatcaggacattgtttatgtaggtcgtgtgcgcaaggatataag
tcgagaaaatagtattagtctttggtgttgtggagatcagattcgtaaaggtgctgcctc
aaatgcggttagtatcatgacgtatttagagaagagccgatgatgtttccgttagggtat
tttagcaagatgtgctagaatatggcatagagagacagagaggagacaactatgttcaat
agactatttggtgctcttgcggtggctgtcggagttggtgcggtcgttgcagtaaaactt
ttaaaagatcagaaagaaacagaaaataaagaagaaaatgatgataatgaagtgcgtttt
ataactctttcagatggagatggagtagcacagcccacttatgatgcaagtgatcgttcc
gttgaagtacaggaagtatgtggtgtatatccatatctcaatccagacttcgtagaagaa
ttactagcagaagcagcttctttaaacggtatgttcgagcaggatacactcgttacaatt
catcactatgtatcattcgatagtgaaaagaactttgaagcattcgcagacattatgaca
gctgcaggctatgaatgttcacaagagggcactacaaagaaactatttgtagaagatgga
gcaattatcagcgatatcttgaatgtcgcaaatcaagcggctgtattaaatggtagttac
caaaactactcgattcaaaagtaatttcaaacaggttttataagtaataaagttggagtg
aaagcttcaactttttatacgattacaagaaattcatagaaatgaacgagatttaggtct
gtagtttgagtgtaagtgaaaaagaatgatataatatgcacgctttgtaaggatacaaaa
gctgtgtaagaagtacaggagataaaagcacatggggattattgaagtaaaaaatctcag
ttttgcatatgatgaaagtgcgaagacaattgatgaagtttccttctcgattgaggaagg
aacctatacaacaattatcggacataatggtagtggaaaatccacaatcgcaaagttgat
tgcgggtctattagagaaggcttccggttctatcatggtggacggtatggaattaaatgt
agaaaacttaaacaaaattcgttccgatataggtattgttttccagaacccggataacca
gtttattggttccacggtgagagatgatatcgcttttggacttgaaaaccattgtgttcc
tcaagaagatatggatcatatcatcgaagaaaacgcagctctagtcggtatgacgaagta
tctgaatcaagaacctacacgattaagcggtggtcagaaacagcgtgttgcgattgcggg
tgttcttgcgatgaaaccaaagattctcatctttgatgaagcaacatccatgttagaccc
acaggggaaggatgaaatcaaacgtgtaattactgaactacatggtgaaagtaaattgac
gattctttctattacacatgacattgatgaagttgccaagagtgattatgtcattgcaat
ggatggtggtcatgtggcaatcacaggaacaccaaaggaagtctttcaggatccagagaa
attaaagaaaatgaagcttgatgttccatttagtttaaagttgagtgaggaattgcaggc
atgtggtctgcatgtttcatcgcatattacacaggaaggactggtggaagaattatgcca
attacattcgagcatgtaaaacatgtctatagcaccggtacaccttatcaatatgatgcc
ttacaggatatcaatctcaatattacagaaaataaaattacagcgattattggccagacg
gggtctggcaagagtacactgattcaacatttgaatgcattactgttaccaaccgaagga
acgattcatattcttgatcgtacgattagcgcaaaggagacaccaaagaagctcaaatct
ttgcgtggggatgtaggtcttgtattccagtttcctgaatatcagttatttgaagaaact
gtgttgaaggatgttgcgtttggtccaaagaactttggatgtacggaagaggaagccatc
aagaaggcaaaagatgcactcaagttagttggtcttggtgtagaaaactatgaaaagagt
ccgctggaattatctggaggacagaagagaagaacagcaattgcgggtatcttagcgatg
gatccaaaggtcattgtcttggatgagccaacggcaggacttgatccaatcggtacgata
cagatgatggagctgttctatgcattaaaccgtaaatacaataagacagtgctgattgta
tcgcatgatatggaacaggtatataagtattgtgatgaagtagttgtagtggaagatgga
aagattcgctttcatgatagtacgaagaagttctttgataaccctgagctttgtcgcagt
atgaatattttaccgccagcatttattcagatgaaagatagcttacgcaagaatggattt
gaaatttcggatgaaatcaatgatattccttcgcttgcgaaagagattgtaaggcaggtg
aagaaacatgggtaattttacacttggacgttatctgccgttagattcaccaattcataa
gatggatccacgcgcaaagatcattgcaatgttggtaatgttaattgcggtgtttattcc
agcgggctggattggttatggagttatctttatcgtggctgctagtacaatcctaatttc
aaagctgagctttggctttatttggaaatcgatgaagccaatgttaatgatgttattctt
cttgttaatcatcaatgcatttgtgatgaagacaggagaaccattattaacgcttggtag
ctttgtcatctatagtggagcagtatttcaaacactctatattgcgattcgactgatgtt
gatgattatgattacaacctgtctgactgccacaaccaaacctttagatatgacattagg
gattgaagatttattaatgcctttgaagaaattccatgtgcctgcacatgaaattgcgat
gctaattagtattgcgctacgttttattccagacctaattgaggaaacacaacgtattat
gaaggcgcaacaatcacgtggtgtcgatatgaaggaaggaaaactcatggagagagtcat
ggcgattctttctctgattgtcccactatttgtatctgctttacagcgtgcagaagatct
tgcgaatgccatggaggctagaggctatgcgccaggagaaaagcgtacacgttataaagt
cttaaagatgggaaagcgtgattacttcttattacttggtgcctttacaactctaattgt
gatgattggattggcgattttattatgatgcgctataaatgtgtcgtatcttatgtcggc
agaaactactctggttggcaatcacagcgtaagggtgattctattcaggaaatcctagag
acagtgattgagcgtattacacaagaaaaggtcaatgtgattggatctggtagaacggat
gcaggagtaaatgcaaaagtacaggtattcatgtttgatacaaaacgtgagatgccagca
cgtaagtggattggcgcaattaatgctttccttccaaatgatattcatatcatgtcggta
gaagaagaggatgattgtttccacgcaagatataatgtacgctttaagcagtataactat
cgcatcaataatggaccatacaacgtatttacaaaggatacagccttccaatgtccaatt
catctagatgtagaaaaaatgaaggaaggtataccttaccttgtaggaacacatgatttt
acatccttaaattccagttcactagaagagtatccggatcaagtaagaacagtccgctcc
attacattaacggaagaggatggtgtcattacattggcctttgtaggaaagggtttctta
cgttatatggttcgcatgatggcttctgtgctaattgaaattgggaagcgtaagtatgaa
ccatcacatatccaagagattctagaggcgaagagtaaaagcttcccgcataaaaatagt
ccagcagaaggactgacattggagtatgttgattactttaaaacattagcactacatgaa
acaggaatggttcgagagtttttagtgggggataatatctcttgtacaaacaaagaacta
cctgctttagaacaagctatcaaagaaaatgctagtcatcagttctatgcaatgacaaca
agacacagccaagaattattgggatattatgaaattaatcaaggggaagctagcattcat
attcttgaagaagaacgtggaatcccactagcaaatattctacgtccacaacttgaagaa
cgcttacgcaagcaagcgaactttaagccaattctcatttatacaaaaagtggaagaatc
atatcaaaatagaatatagaaatttattctagttcatcaaaaaactaaatttaaaatttt
gaaaatacacatatctagtagaaagccttcctgaatcacaaatgatggttggcttttttg
atatttgttagagttaaatgcaattttagtgattcagggatcaaaacttgatgattcaaa
aattttatttcaattcatttcaaaaaatgattgatttataaaaaactaactggtatatta
aaagtgcttaagtggtatgtaaaagcgtaccagtgctcgatggtatgctagtttgctagg
aggagaaaatggctgtaagtgaaaaggtagaattaattaagtttgatgaagaacaatatc
tagagaatggtaaaaatgttgttttgcaacgaaaagaagcggaagatttagcatctgaaa
tccataaaaagggatatagcaatatctttttgttaggcattggtggtacagaatttgaat
ttgcacattttgaatacatcatttcaagaatgtctgatgtagaaatttattcaataaatg
cagcagatgtgaatttagttagacctaaaaaattaacaaaagattctttggtgattactg
caagtgcttcaggaaatactgttgaaatccttgagtctacaaagtggatggttgaagaag
gaattacagttgttgcgtttacaagcaaatctggaaatttagcgaaaattgtgaaatatg
ttgttgatgcacctgttacaacagggtattgcgaacattcatatgtactacaagcattct
tcatttataaattattacatctacgtggagagtttgatgagtatgagagatttgctgatc
aattaggaaaatatattttcgaagacttgttgagcatcaagaagaagtttgaacctgttg
gattaaagatggcttcggaattatatgacgcagaatacacaatctttactgggtcaggtg
cacaatggggagaaacattattattctctatgtgtatgcttgaagaaatgcaatggattc
gttgcagacctgttaatgcagcacaatttttccatggaacattagaattaattcaggata
aggttccagttttcattattaaaggggaagatgaatttagaaaacaggataatcgtgttg
aagaattctgtaagaaaattaattgtcagcatgtggtctttgatccagcggagtatgcag
tgagattagataatgaatttagaaaattcattagtccaatgattacaacagctaccttga
caggaagattatctagacattatgaagcatatacaaagcataatttgcaataccgcagat
attacagacagtttgagtattaatataaaattaaaaagtagtgttaacgaataaaattat
tttgactatttaaaactttaattacttgcgagcacaattaatttaaggttgataaatact
gtattaaatcgttggcatttagaaagagtgggtatgaagagatttattttagcaacacat
gcatacatgtcaaaaggtataaagtcatcacttgatttgattttaggaaaccaagtagat
ctttctatctattgcgtttatgttgatgaccaaccaaatattggaccagtagtagaaaag
gaaattgaagaacataaggatgatgaatttatcatcatgactgatttatttggtggaagt
gttaacaatgagttattaactcttacagatcgaggtaatattcatttagttgctggtgtg
aatttggttctagtcttatcactgctattgaatattccaaactgtgaagatgtaagtagt
gagattagacactgtgttgaagaagcaaaatcaggcattgtatattgcaatgacattcag
atagattctgaattagatgaattgtagaagaggagagaaaatgattgaattacttcgtat
tgaccatcgcttattacatggacaagtagcctttagctggagtaagcaaattggaactga
ttgtattttgctggcttgtgattcgctcttgaacgataagctccgtatgtcagcaattaa
aatggcaaagccaagtggaattaaagttgttgcaaagaccattaatgattccattgaggc
aatcaaatcaggaattacagataaatataagttatttattgttgtggagagtatcaagga
tgctgatgctttagcaagagcattggatattaaaacaatcaatattggtggaacaaaacc
agaagaaggaaaacatatgctttctaaagcagtatatgttgatgaagcagatgagaatat
tttaaaagctttagtcaatgatgggtttgatgtatttacacaaatggttccacaagataa
gagaattgaaacaaaagaattattaaaataataaggagaagaaaatgataattcaaacat
tattgatctttttgatcaccttccttgcttgttctgaatttctattgggtacttctttaa
ttcagagaccaatagttctgggaacattagtaggattgatttttgggcaactagagacgg
gtatcatcatgggcgcaactcttgaattggcatttattggtgcagtttcaattggggcat
acattccaccagatatgatttctggtacaattctcggtacggctttagcaatcaaggctg
gaacaggaccagaaacagcgttggcattaggtttacctatttcaacagtgatgttggctc
tcaactcagttttaggttcaccaattatgttagcatttactcacttgatggataaagaca
ttgaaaacggagatattcgaaaattcaacttgcattattttggcggtggatatgcggcat
tcctacctcgtttaattgttatcccatgtgcatattattttggaagtgatgcagttgtat
ctttattaagtaatattcctgaatggttgcaaacaggtatttcaatttcaggtggaatta
tccctgcactcggttttgcaatgttagcacaaatgattatggataagaaaatcgctccat
ttttcttcatcggattctttgctattaaatacttaaatttaactacaacagcagttgcga
ttttcacattagcttatgtaatattattgttctttaaggaaaaagaacagggtgaacatt
cggcattagatacacagaagggagctgacttcgatgaattctaaacatgaatataatggt
gtgattacgaaaaaagatcttactaaagtatttcttcgttctatcacaatggaacatact
tggaactatgaacgtatgatgaatgatggatatatgtattcaatgctacctgcattaaga
aaaatatatccagataaagatgaatttttgaaggcgtgcaagagacatctagagttcttt
aatacaactccgcatgtcattacattacctcttggtatttctgttgcaatggaagagcaa
agggctaataatatagagacttttgatacagcatccatctctagtgttaaaacagcaatt
atgggacctttagcaggaattggagatagtttcttctggggaacgcttcgaatcttagct
actggtgttggaacatcattagctttacaaggaaacattttgggtccaattctgttcttg
ttgattttcaatgtaccagcttatgtcctacgttatattttggttttctctggatataaa
tttggaactaacttcatcacaactgcggaagaatccggtgtcatgaatttgattagtaaa
gtagcagctatattaggtttgactgttgctggttcaatgacggcagaaatggtttccttc
tccattccaatttcctttggtacaggagaaacagcaactacagttcaaaatgtcattgat
ggaattgtcccaggactattaccattactattaactggcctggtatattatttattaaat
aaaaaagttaagccacttacaattatgtttgtaatgatgatcatttgtgtgatcggagca
tactttggagtgctagcttaatcatcatatctaatatagggctaagcatttttctagccc
tatattttttaaaaaactttacctataatattacatagaatatatgaatcttaaaaagag
gtgctatgaaggctattacaagagatatttatattgctgatgaaattcgttttcaaattg
aaaggaacgaatacaaacctcacgacaaactacctagcgaaagacaactttgcgatgtgt
ttaaaagtcaaagaactacagttagacttgcgcttgaaaatttagttaaagaaggatgga
tttattgcaaagagaactctggatactatgtttctgagcctagaatcattgagactttaa
atgttgtttcatcaatgagtggaagaattaatacattaggaaaaaagatgcatcgaaaag
ttctgtatttacgagaggttgaaagcaataaaaaattactcagaaaaatgggggttgcac
ttggtacgaagctatatgaatttgaaagagttagatatctagaagatgaagctatttcgc
ttgaaacagcttatttcgaagcaaaagatttccgaggtctcttagaaaaagaccttgtta
acaactccttattcacaattctagaaaaagattatcaggttaaatttgtgcaaggagagc
aagaaattattgttgtaaatgcaaatgaaatagaaagtaaatatctcaatgtacctaaac
atagccctttggttttaagacgaggtattttatatacaaaggatagagaaatcaaaagtt
ttcatgaatctgtcatgagaatgcaacgctttatctatgcggatggagattaatactatg
gatttacgaatgccattatatttacaaattaaaaatataattttagaccgcattgatagt
ggggaattactaccaggagaatgcattgaatcggaaaggttcttatcaactaaatatggt
gtaaatcgacagacgattcgatcagcgattcatgtattggtggaagatggaatattagaa
aaaataccccataaggggacctttgtttcaaaagagatcaaaaaaccgcaatggggacct
tttgaagatcacgatgagagaagaggatttagtagttttctaaaatcacaaggatattca
attcgtagtaaggttattattgctgaaaagattagacctacacaatcgatatgttcaaag
ttaaatcttcaagaaaatgaagaagtatattgtttggaacgtgttcgatacacggatgat
gatccattttcggtagaaattgcatatatgccatataaatacgttgaaggtattgaaaat
tatgatttttcccaagtttctttatatgattttttgacaacaagaaaccattgcccgtat
acgtttaaacgcgaactaattgttagtttcccaagtaatagaatatcaaaattattaaaa
aataaaggatatccagtatatagttttcaatacataggatatgaccaaaacggggaagtt
gttgaatatacaagaagttatatacggagtgataagggttcctatcgttttgttatttaa
ttggtaatttaccatgtgcagaaaggaattcgatggaaaatatagaaaccatggaatatt
atgtattccaaacacaagatatcatttacgaaaattgtagaaataaaactttaacagcaa
aattgtctgaattgtttttggaagggcaatataaatcaatcaaaatcattgcgtcaggtt
caagctgtaatggttcatggtgtgcaaaatacattatggaaaaattattggggatacctg
tccaagttattactccgtatacctttacgcactatccacagatatcagaggatgacttta
tctttgtgatatcacaaagtggttgtagtttaaatgcattggatgcactcgattgtttga
agaaaaataatagagttgccattgctttgacaggcgatttgacaagtgatattaaggaac
atagtgatgttttaattgaatatggtgttggtgaggaaaaagaaggctatgtaaccaagg
gagttacaactttggtacaatttttgatagcattcgcaatggatgctgctgaaaagataa
ataatgccaatgtagacagagatgattacgttaagtattgtaagcaatataaacagatgc
aagtggaaaatctttctcgtgaagaagtcttctttgaaaaatttagaaagaacctattgt
caatgcaacactgttatacggtgggatgtggtaatgcagaaggaatcgctaaagaagcag
cacttaagattggagagacagtgaaaattgtttcttgtgcatatgaattagaagaatata
tccatggtccaaacttacaactgactccgaatcacaatgtatttattattgatgcacagg
atgaaacatccgaaagaagttatcaaatctttcaggcaacaagacaggtaacggatcgtg
cttactatattacggataaagaatatgaggatgaccatgttttaacattgctgaatccta
actctaattatgtagcgttaagctatttacagtttttccagttgctagcctatcgttttt
ccaaagagctaagaacaattccaaagcatccattaatgaaggagtttaataaacttgtca
attctaagacaacaaaaccagatgattaaaagaagttattatcgataaattttatagcag
aataaacctttccatggccatagaaaggtttattttaatgaattcagaaattgtgtaaaa
tttgttcaaaattatcgtaaatgaagagataatctaattgacttacggggtgtcagcggc
taaaatggtaaatggcacttcatgccaatgtagccccggaaactacatatggaggaaagt
aaaaatgcgtcagacaactatgttaaagccaagtgaagttgttcgtcagtggtatatcgt
tgatggaacagactgcacattaggacgtctagctactcaggtagcaacattattaagagg
caagcacaagcctgcctacacaccacacgttgactgtggagattatgtaatcgtaattaa
cgcagataagattaagatcagtggtgaccaggatgcaaagaagttctactatagtcattc
tatgtatccaggaggacttcgtacaagaagtacaaaggttatgcgtgaaaactacactgt
tgaatgggttgaaaaagccatcaagggtatgttaccacataacaaattgggtgatgtaca
acgtaagcatgtatttgtttacacaggtgctgaacacccacatgcagctcagaagcctgt
tgagctgaaggtaaagtaaggaggataagacaagatggcaactaagaagaaagtaactta
tgttggaacaggacgccgtaagcagtccgttgctcgtgtcttcatgactccgggtacagg
tgttgtaacagttaatggtcgtactttagaagaatacctaccacaagcaacattacgcat
ggtagttaattcaccattagtactcacagaaactaaggaacagttcgatatcaagatcaa
cgtagcaggtggcggttatactggccaggctggtgcaatgcgtcatggtattgctagagc
tcttctagaagcttctgctgactacagaccagcattaaagaaggctggtttcctaacacg
tgattcccgtgagaaggaaagaaagaagtacggtttgaagggtgctcgtcgcgctccaca
gttctccaagcgttaatttattcagtttggaaatcaggaaaagtcccatatttggggctt
tttttgtactttgctgaaggggatttgctacaagttgtagcaaaacatgtagcaaaacat
gtagcaaattctcaccaattctgtggtggagaactgtggtagccttatgtgttcaatttt
ttagcatctgtttgtattcagctggaacatacatttgattgactgcagcaatcagtacac
caatatccaggtgagtataaactctttctgttagtgtcatcgctccagcatgaccaacaa
actttttgatagatgtctgatcgactcttgcttctgccaggagtgaaatacatgtgtgtc
ttgtgcaatgtggggtgtagtatcccagattgagattttcaattaacggtttccagtaac
tgtcgtaataatttctgtatttgaacggctccatatccggagtgcagagaagagtatctg
tttccgagtagtcgtaccatttctgaaagaatggcaagatactgtctgcaataggtactc
ttcgaattccactctcggttttactttgagtgacctggaaccattgttcatccagatgaa
tatcttcctttttcaactcgaggagttctccgatacgtacaccggtatagataagaatca
gaattacgtcataccacatatcctctgataaagaccaaaaagtattgatctgttcaatcg
taaacggatttcggtcttcttttttaggatttctcttgtggtactggataatatcgacgt
aagatgacagatctcttggacagatatcatatttcattccatacttatacatgacgttat
acatcactttgattttcttcatcgtcggatagtttttcccggatttatctatcgctttct
gaagatggatcactttgatatccttgaacttcatattatgaagaatgggtactgctttaa
aggcggctgcataggcaatatgtgtagaatgtgatttgtcttctaaagtttcatcaaaca
ttttcttgaagacatctgcaaaagtcatctcgttatccacatcgaatggtgcttcgcggt
atctttcaagcatactgatgccttctacttttgtctttgcatagcctatgactttgtact
gtacatagcatttttctgtttcttcgttgaaatacgttccatctggtacacggatcatat
atggtttaatacatttgcctttcatcttgacaacactaccgtaacctttaggtaatccag
ccataattaatccaactctccaacatcatccaaatcttctggatgttcattaaaatatcc
aagttcttcccagacaagcttgtcaggacagtagaaggaatagtttttaccaggaccttt
ctgaatggcataaccaaaatggaatatgccacgtttcaggccttctcgtaagaacatgtc
cgatttgccgacaactttagcgatttctgtaatctttacgtttctgccagtgaattttgg
agcgtttgtgtaaacgggctttaagcgttctctttccatagttttcacctcctttcaaat
catagtgaaataagaaaaaagtttcccaggttcaaatttgaaatttgtacctgcaaaaca
taaaaggcagcaaccataggggttatcaaggttactgccatgtttaatatataaaagtct
agggagtgatttttataccttttttacttctggacatatccagactgatgcgtagtctca
cattgattgcatacatatctgacttagatagcttagcaagtttacgcatgagacgatttt
tatctataacacgtatctgttcacataaaaccatagacctatagcgtaaaccatcaatct
ctggcaagtgataatgtgttggtatgtttgcttttgtaactgtcttggaagatagacagg
caacgattgttgttggactgtatttgtttccaagattattttgtatgataagaaccgttc
gaacttttttttgttcacttccagttccatcagataaatctgcaagatagatttcaccac
gtttaactttcacaagtttctccttatgtaaaaccggacagtatgagccatccggttgaa
taaatatttatcgcgtttcctatttatcgcctggttacccggaaacagggaatgactgtc
agacaagataattgcaggatatctttcattggagtttcaccagcccatcttacgcgtgag
tccgtcgaggaagtatcattatcttatataccatcatcgcacagttagcaatcactgttg
atcagtctgaagtatctcgctcgtaggaaactacatcatggcacttcagtgatccagctc
gtatatatataagtttggtatctgccagttgttatgtggttttcaaagatctggaagagt
atgaatatccctcttcactagatagtccttgaaattgttaattattagcctctcttttta
catttttttgaaaatttctcaattcttttataaacagcattgtttgtcatgtgcaaatcc
tcagcaatttcccatactcgatacttatttcttaacattataattattctttgcatgatt
ggatcacactttttcaagtgcataaaaacaactacatcatttactccatccaatacgtcc
tcccatgtatactcattaatgcaatcactaatgggttcgtttaaaaaatattttgcttct
gtaggtgattcatgtcggtaaaaacttctgtttttgttgaaatcaaaatcatccatttct
cggagatattgaattttccattcaggaaatcctaataatcgtaataatgtttcttccttt
tccttttctttcaaatactttttcttttcgtaaccatagttatacatttaattattcctc
cttcacttgaaagtccgcaaaaatagccttttttagcctatgaagacataaaaaaacaga
tcaactgtctgaaacagagatctgtaccaattcgttgtattgttaaattgcaaaagtcaa
tataaaaatgtaggttttgtacaaaataataatgttcattaaaggaatactgcttgatga
ataatatcagtcagaaatcttatgccagaaacaaactcttggtctatggtcacactgagt
caaaaatgaaatcttcttttcttcctgcttttgttgtacctgatagtaaagaagaaatgt
tttctatcaatggtgtatctattgccgttaatgcatcaattgatgatgaagttttaaaaa
gaatcataaaaatctgttcggaactatgaatctattcgacaagattagtcacatctatat
tcaagtagaaccatgttatcttcgaaaaggaatcaatcgttatgcagctttagtgcgcag
cgaattctacatggatccaatggacaataacagtctctatatcttctgtaacagaaatca
caataagctgaagtgtctgtactatgacggaactggtttctggcttttatataagcaact
ggaatctggtacattcaaatgggtcaaatctgctgatggaaagtctgtggaaatcagcga
gcagcagctgaaatggctgcttgaaggattgaaaatggaacaaaaaactgccttcaaaga
aagcagaaaaatgtaaatgatatccttggagattactgtggagtgatacagtcagatgga
tatcaggtatattcaaaattcaattctgcagaaagacatgcaggatgtctttcacatgcg
agaagaaagtttgaagatgcattgaaatctaatgaagcactgtataagcagattataaga
aaaggaaatacagaagaagaaaaagaaaaactgctggatgaaaattcatcatttgccaag
gcgctatggtttgtgaaacagtttgacaggatcttcaaaatagagaagaaagccaaacag
gcaaagcacagatttcaagaaatagaagaaatacgtcaaacagaagaacagcccatcctg
gaagaaatgcatgaagaagcaatccatctgattgattagtgtgcaccaagcgggaaactg
tacaaggcattaaactatatgatgaatcagtgggaatcattgatctactacctgaaagac
ggaagaattcctgcgacaaacaacatagcagaaagaaaaggaatcaaaccgtttgtaatg
gcaagaaaaaaactttctgtttgcggatacaatagaaggtgcccaggcaacttctatgtg
gttcagtttaatcatttctgcaagaatgaaccatctggatgcagagaagtatctaatcta
tgtactggatcaattatctgtagcagagactataatagatgaactgattgaaagatatct
gccatatacaaatcaattgccggcaaatcttagaatgtaaaagaacaggatatatactat
ttgttcattaagaacaatgttatagtacatatcctgttcttctttatctgggcgctctaa
aatcacttggggttggggtaccgcaatgagaagacttggggtacctttttgatacttctt
cagaaaacttggggtaccttcaaaaataaaaaaacctctcatgttattatctttttgcta
tgaaagaaaatgtcttgagaggaggccataaatggctattgattatattatcacatctgc
tctgaacttgtcccaagatcaagttcaaagtctatctacatctcgcaatcaggatacctt
gaatatttatcttctactgacaaataaacatcctatttgtccttactgtgatgctgatac
atctagtaaaggacttctaacatatacattcaaaacgcaagacatcgctggtctaaaaac
gattgtcaactggaaacgtagacggtataagtgtcatgactgtcatcgcacttttagtga
agacaatatctttacccctgatggtatgcactctaccttctctatggtcgatcaaatcat
gaaagatctaggtgatgtttcgatcaacttaaagacaattgcactaagagcacatgtatc
tattcctacggtagaactctatgccgatagttacttgagaattccaaggcagttcttacc
cgagtatctaggaattgatgaactatattctgacatggcgttaaaaaatagttcttactt
atgtgtcatggtcgataataaagctcgtgttctaaacgaagtcatacagtctcgttcaaa
aaaggaactcagcacttactttgaaaatatcccattaagtgagagacaaagagtgaagat
tgtgaccatggatatgtggcagccatacaaagatgttgtaaagaaatatctgcccaatgc
catcgtcgctgtagatcctttccatgtcatcgagcatcttacagccggattctcacgtct
acgtatcgatatcatgaatcgttatgaaaaaggaagtagagcttattatcttcttaaaac
atggcataaattactggaaaccgactacaacttagataacgagccgaaatataacagttt
ctttaggcaaaaattgaattatcgaaatctatatgatcagttattggagattgatccagt
cttaacgcttgcctaccacttaaaagaattatttcgcaactttaatagaactgctattta
cccatcttgtacaatcgaaattacctccatactagatgcgtttatttcagccgacatacc
tgcgtacgaagactttttgacatctatcacaaactggaaagaggagtatctcaactcgtt
tagaagaccatatgacgacagaaaacaatcaaatgcattatcagaatatatgaatagtag
attacgtgtactgatcaatgtttctaatggtctttcaaactttccaagattccgtgctag
agcgctctacgcgttaaacagaaaactatattacacaattacggatcaccttcaatccaa
caaaaggattggaaagaagcgtggttcatacaaaaaataacaacctataaaacatttctt
tcttagcacaactaaaaggtagaaaccgtagacaagagacattattctcatctacaattt
ctacctttttaccccatgtaattttaaagcgtttttttctaaaaccccaagttattttac
attaggtttatctgaatatctagacggaatttatttgacgcttacgttattgataaaatc
ttcgatttctgagatacatgcatccaaatagtgaagaacgtcatcgctccagaaacgaat
gacggtccatccttcttgctgaagtgtcttagttattaattcatcatgtgctatattttc
actgattttttcaatccaataatctttattgttatgttcttttgatttaaaggatttaaa
gtctttaccatgccaaaattcaccatctacgaatatggctatatcatattttgttagaac
gatatctggtgttccaaatactttcttatgattcaaacgataacgatatcctttatgcca
tagagctttagctagaatggtttccggcgtatttcttttagtcttaatcttagacatcct
tttagagatttctggagtggtttctagtctttgatgtttcatatcatttatactcaagct
gcgacatgatgtatgtattattcaaccaaagactttgttttgtcatccattcaccatttg
ggagttcatcaccatctttatgaatatctcctttttcaaatccattatgtagcttgaaag
cagatttttgagtatgtggacggatatggactatcctattgtctgttttcttaggaaggt
catttgaaacgatatcactatttacagtaaaagatactccatcttttatcttgtcatgga
ttgtgttccatccaatttcagcatctccataaagatcagtagtaggcatgttccataatt
gtgcaccttgcaggatataatgtttaccatctgatttatatactacgaacaagaactttg
tttcttcaaagtaggtacagaactcagatttttcatatgtttccttaacgaattccttga
aggtaagcgttggaaaggacattgattctctcatatgtccgttctgttcaagacgaatcg
cttttacaacgatgtttgctttcatgaattcttcggcgtggtttcctttgattcccaaca
tcctatatgcaatgtctatccattgagccttattgttgttatatggtctatcatatagaa
tgcatagttcttcatcagattgtcctttatggctgttgattaatgatagaatctgatttt
caaatgtatcgttagaagttaaattgtttgtttttataatggattcacatggtacgttgt
ttttcaagacataagcatgtagaacgtagttcatataatgctgcttgaaacagaagtttc
tctttctagctaaagtatggccaccatagtattgtgggaccgtgcttttctcagcgtttg
cgccttttgtacaggcacctagatatagtgtatcgctctcgcttaattcgtgagcttttc
ccgatttaatcttattgatgattttcagatagtcttcaatgataatgcttaaatcatctt
taggtggagaaaatagatttacgaattttatctcataatcaaatctatcttttgatttat
cacgaagataatgtaccaataggatccttcttatcttttcccatacgtgacttttataga
aatcatcttctactggttctttataggaaatatttgtaatggataatctttctccagctt
tataatcaccattctttttagtatcaatacaagtttgcttcaactcgatacctgtcttgg
aaaagtcggctgcttgatttccatttggcatataaccaaaataaaaacgttccagtaaat
ttcctaattgtccttttgcatttttgcttggaattgtttcggcatagggagcttgttgtt
cagctatcataaagccaatatgtttattgttgacatagtatttttgtgaagatttattat
attcatctaatacttgttggaaagtcattccttcaagcttttttgcatattcataaatac
tgtcaatgttcgtgtcatcataatcaaataacatgaaatcatcccctttgcacaagaaaa
tcgcagcaatagcatcttgatcaaaatgctgaaatttggtatagttattatatcatttat
atcgtttaaaaaggaggaacaaaatggataagaccgttattgaactatttgctggtgtcg
gtgggttccgtgttggtttaaatgatatcaaaggatttgatgaaaatggcaaggccattg
agaatagagattggaagtttgtatgggcaagccaatgggagcctgggacaaaggctcaac
atgcttatgattgttacgttgctcgttttggtaataaatgtagtaacgatgatatttcta
cagtagacgcaaaggatattcctagtcatactttattatgtggtggatttccgtgccagg
actattctgtagctagatctttatctaaagaaaaaggtattgaaggtaagaagggtgttt
tattttgggatatcgctcgtatcttgaaagataagaagaccccatttttcttgttggaaa
atgtagatagattattgaaatctccttccaaacaaagaggtagggattttggaatcatgc
ttagaacattgttcgatttgggatacaacctagaatggcgtgtaatcaatgctgctgatt
atggtgctgcacaaaggcgtagaagaacttttatctttggttggaaaaaagatacaaaat
acaataaggatatcgatttcaaaggtccggagtatatgctctataaaaagggattgttcg
ctaaggcttttcctatcgtagaagaagatggaaagtatcatacttttgatttatcagaat
atgaagatactgtagatgtaacaaaaagattcaaggctgcttttgaaaatacaggcatca
tgatcaatggaaaggtttggacagttaagacagaaccaatctatgagaagccaatcacat
tgggtgaagtgagagaagatagaaaaggtctagatgagtatatcttgactggagataaat
tgaagaagttcgaatatctcagaggctcaaagaagattcctagaaaacgtcctgatggat
ctgattatttttattcagaaggtgctatgtctccatatgatagcttggacctacctggta
gaacaatgctgactagtgaaggatcagtaaacagatctacacatattattcctgataagg
aaacaggtaaattaagattgttgacaccaattgaagcagaaagattacaaagtttcccag
acgattggacaaatacaggtatgcctgaaaagagaagatatttcatgatgggaaatgcat
tggttacaaaagtaatcaatcgttgtgaaccgatattaaatgaaattattaatattgaga
aatgattttcataatcaatcatctgaaagtgtgtggaaatggaagattatcaactacaaa
aatatttcgaaagatatttgaaagaaattcgaaaaaatagtgatagcactgtaaagcatt
ataaaaatgccttgaattttatttcgaagtttttaattggtagaaaaatgatcaaacaaa
cgatatatgaaatacaagatattgatgaattggaaagtattagagagtatctattgcaag
atacagaatttgttgattgggatgaacgtggccatcgcatgtatagtgctggtcttaata
actattatagatttgctagtggagaaaaattcgctgaaatttataaagaaatcgaaatat
tagacattaagattccttatgttgaaaagaagtttgtaacttcgtcaaaatggacaaggt
ccaatattataaaaaatcaatcgatagagtcagctagatatcaatgcgaagttgatccgt
tacataaaacatttattgcaaaaagtacaagtcaaccgtatatggaaggacatcatgcta
ttcctatgaaatatcaagaaaaattttctaacagcttggatgtttatgcaaatgttgttt
gtttatgtcctatatgtcatagaatgttacattatggagaagatgaacaaagagaaacag
ttgttaagaaaatttatcatgatagatctgatagactagcgacaagcggattgataatta
gtgaatctgattttgaaaaattcgcaattagataattgtatattatatgtattagaggtt
atgaatatgggaaaatatgtttttaagaattatccatctcctagattgatggaaacgatt
ggcgcgacaaatcaaagcgttcctgaagcaattggtgaactcatagcaaatagttttgat
gcaagaatagatgataataaagttaatatcacgattgatttgagtgatggagaaatcaaa
gtcattgataatggaaaaggaatgacaattgatgtgttagaaaaagctgtttgtattgct
gaagatatgtcaaagcatattagtcgtagcagtgatgcaaaaggtcattttggtatggga
tttaaaacatcctgttctacgcttggaaaatattatgaaatctttactaaacctctttct
ggtgatgaagaatttcatgttgaatttaatattgatgattatagtagaagaccttctggc
gctgatgcatgggatgtagaaattgaatcttctaaaaaatttgctaaatctccactaaag
aaaatggaacatggaacagcttttgttattaaaaatctaagagataataatgttttccct
ggtgcagtttatgactatttaggagatgcttttaaagtccatttggaaactggagataaa
atcactttattgagtgacggcacagatacaaatataattccaagacaatatgattttatt
ccaaatacaaagataaatattgatgagaaatttgatgtagaagtggatggaatagatgtt
ccttgtgaaattaaaggttgggttgcattagataaacagacccataatgacgggctatat
ggctttaatatttaccgtaataatcaattattagagaaatggaataaagaatggttctct
aaccatttgatgactagtagaatcagaggagaagtagagatggattttttggaatccaca
ttttataaacaaggtactcaacaatctgaaaaatggaaagttgcttctgagcatatgaag
gaatttctaaagggtattgttaaagcctctagggatattagtagaaaaggaaatattaat
aagccttctgaagttagaagaatcgtcaatacattaaatgaagaatatggaactgattat
aaagaacccgataatgtggaagatagcccttctaagatgcctacaggaactgcaaatcat
gttgaaaaacatgttactgataaaatcaaagggtatattaaagaagattcattagagctt
gaagatcatggattgattgaaatatcctattttgaaaaagatggaaatgccaatgtggat
tatccatttgattatattttcgaagaaaaatatgatgaggatgatgcaaatgcagagcta
caagtaattgtaatcaatgaccatcctctttggagtgagaaaattgattcttcaatcaaa
agaacattagttacatctgacgccatatatagaatgcttgtagaacaactacatatggat
tctgctaatgcatttaagattagaaatgagtggatcaatgagaggactaaaactaaatag
tgggaggggctagaaatgaataaagtagaagcattagaacaaataaatgaaatttggaat
aatgatagtattgaattgtatgaaaagatagaaaatatttctaattgtttttactctact
ggtttagatttggtttctacagctagttatataaaagcaaccccttctgaactagaagca
ctgttagaattgggaggtcttgatgaagaaatagttaaaaaaatttcagatattgatcca
ccaaagacaacatggattatgttggctaatgcgagtgatgaagaaatagaagaagcattg
aaggtcttagagaatagtgatgataagaaacaaatcaatagtgaattggtttatcaaagt
atgctagaaatagcagggccaacagttgaacaaaagctaaataatcttaacgcaacagat
attaagaacattagaataaagggtgaacaatatcaaaaactaaatcaacgtgaagttaaa
tttctgaagagtttggctccacgaaaagtaaaaggggttgatttatctgaaaaacaatta
aattggttgaaatcgatagtgcagcgtcttatagaagaaaatgttatttcaaaaaatagt
atggatgatgatcaagagttttgcgataagatattagactgctttggtgaatgatatgag
cttgcaaaatttgaatttgaaatctagttatactggaaaaggtagcaaaatacttagtga
ttttttattgccttctttagataattcaattgaatatgatcgaattacaggttattttac
gatagattctttactttctattgctaatggtattgattctattcgtaagaaaaatgggaa
aatgagactggtcattggaatgcatagcattccagaagaaatcatcgatgctgttacaaa
gaaaaagtatttaaaagaagaaattggtaaaatcaatgagcaaataaaatcagatattta
tagtctttcagatttattagacaagcaaaaagttgtaacgattgcttggatgattgatga
aggacttttaaacgttaaagctgctacggtacaaggggatggtatctttcatccaaagac
aataatcatgagagatggtgaaggaaacgagattgcagcaataggcagttctaacgaaac
aaaaaatggtctaggaaataattttgaacagatggttgtgctttcttcttggaaagacaa
ggaaggtgtagataatcaaaaatccttttttaataatctttggaataatcaacaagatga
tgtaattgtacttgatattactgaagaaactgcaaaattaattaaaaattcattgggtaa
tgaatatgaaatcatcaagcaaatgatggataaaaaatatgagagtaatattttaaagaa
catggcagaaatgccattgaatttctttgtttctggattaacacctgcgttgtatatgca
tcaagaaagagcagtaatcgatgcattatctagatggccagtcagagtattattttctga
tgaagtaggattaggaaaaacatttgaggctgcagcaacaatgacatttttaaataaatt
ttgtaatgttaagagaatcattgtccttacaccgaaatctgttttaaaacaatggcaaga
ggaacttaaagataattttggactagaagtatggatgtttgattcaagtataaaatctta
tatatcatcaaatggtagaatcaaaaggatgggtaatcaaaatcctttaggaaaggggtc
acctgatattattttgatgtctgcacaatatgcgagagggtcaaaaaagagtaatggact
actttcagaagatgatactatcttacctgatcttttagtagttgatgaagctcattctgc
aagaataagtgaagatatttctggtaaacctaaaaagactcaaatgtataaaatgataga
agctgtaagttcaaagattcctcatatgattctagcaacagctactccaatgcagaagaa
tgcacttgagtatcatgctatgcttaaactgcttggattaccaaaaatttggcaaagtga
acagaattttttagattctttaagatatattatatctgattcaatagataatctttctga
tgcaaataaaattgtttcattaatgtattttaccgaaatgaaaatgaaaccgaatttgaa
aagcgtaacagaaaaagaaaaaggacttttggataaaattgaatattcctacaaaaatga
agataattttgataaagcaatatttgttgaaaatcaatggaaaaacttaagggaattatt
tataaaaattcatccagctagattactaacaataagaaatacaagaagatcattatctga
aatagggtacaaattccctaagagaaatcttaaagaagttacattatatgattcaaataa
aataaaaagattttattctgatgttgataaatatcttcaaaagacatgtttttctgttga
aattgcaatgaatccagataaaaaattaaatacatcatttgttcgtgttagttatcaaca
aagggtagcttcatctttatactcttgtaagatgagcctgaaaaacagattggataagct
tacggatattcaaaatcaaattcaaaataataaattagataaaatatctaataaatctat
agatgatatagatgattttgataatgatgaactattagaaaaagacggtcaaatatttta
tgatttaacaaatcaaacaatagatattagtaatgttattcatgccttgaatctggaaat
tctaacattgaatggtcttttaggaactgttgattctattttaaaaacagaaggtgatta
taaaatagatgaatcaattgaattgtcagtagaacaaataaagaaaggtaatcaggtatt
gctgttttctagatatacagatactgttaaatcgttagtaagaacatttaaattgaatgg
atattataagcaatataattacgcaatttacacgggtgataagtcatctctgattattga
tggagttgagaaggattgtgataagacagaaatcaagtctgctttgttttctggttcttt
aaatgcagtattttgttctgatgctgcttctgaaggacttaacttacaggctgctagagt
attaattaatgtcgatgttccatggactcctgcaaggttggaacaacgaatcggaagaat
tgctcgacttggacagactgctgatgaagtagatatctacaatgtttggtatccacatag
tgttgaagcgagaatgtatcataggattcaaagtcgtttaaagaatacaaatattgccat
tggtgaatttccggaagtcgtttctgaaaatatcaaaaaagcaatcttagataataaaga
tgatgaaagcctagaaatgcttgaagatattagaaataaacttcaaattgattctttagg
tgaactgtgggctcaaaataacaaaaaaacacaaagtgacaatattagaacaaaacttat
tgaattgtgtaaagcaaattataaattagtgggttgtgatcaatctaataaaaatctaat
ttttcaaaataatgaaacagttcaaaatgttgtttcaggtgaaactgggaatgctaattc
tattaatttaagctcatctatttttgatggtatcgatttgaaattatttggaatttcttt
gaaaaagaatgattcatataatgtaggatacgaaaatcaagacggaactatgatggtgaa
aacagaaagtattctggatcatatgattgatagttctttaatagaatatgaaatctatga
gaattatccagttatgttgcctgatgctaatgaattggacttattatattgtattgaaga
attagatacaaataaaccaaattattggattagtacatagtcttataagtaaatattatt
gaaattaatacaaatttactataagcacgcgtatagcacgcaaaaagtgcggtaagtcct
ttatttaagagcttcttcagttctatgaggtgaatttatggcaaagggatatatttatat
tatgactaacccggctttaaaaaatatggtgaagattggttatgcaaaggatgttgaaca
aagaagaaagcaactcagcacaacagctttaccctatgattatgaaatatacgcaacata
tgaaactcctggaaatctagaagataagaaattgcataaattgattgataatttaaatcc
agatcttagagtttctaaaaacagagagtttttcattatgactccagaagatgcgtatga
gctattagaagcaattgcaacaataagtggatcacaagacaagttgcaaaaagtgaaaac
aactcaaccaaagcaagtgtccaaaaaaccacctattgatttttatgcgtgcggacttaa
aaaaggtgatgaactaatttgcaccgaagatccttctattaaagtaaccattgagagtga
acataaagtgctattcaatgaagaattaacatcattatcagccattatgaaagatatcaa
agggtataacgttgctggacctttgttctttacttttaacggtgaattacttacagaaat
tgctgaaagaacacaatggaagaacttttgggcgatgccaatagtattagaaaatagaat
tgtttcttactaaaattaaaaaaacataatttagtaagatatttagcacaagatagtgac
tgagcattccagaggctcagagccactaaattcactattgagagccactcatataccttc
agttgtaagatgtgtttgcagaatactaaattctacatattttgcgaattggaggtgttt
ttatgcaagatttacagcgtattctcgaactttggtttgagaaccattctcagtgtgaaa
ttacatagttttctttcagaagctgacccacacattttcttggttttagattatctgttt
tttaccttccgaggatgaagataacaggcggtggagtgtaggtataataatagaggttgc
gtaatatcctctggatgtttttgtttgttatacatagagaatacctttgttacagtgcat
tattatagcaaatctgtatatgtatatactggcgggtttcacaaaaaaatcatggctatg
ctttctgaacgacatttcaaagttgttagtttttaggtgtatactttaatcatagaaaga
atacttaatgctacattttgtgtaattaaaaatcggaaatgctgggaaacgaataattat
ttctgaacagatagtattcaaatatttccgaaattaagcaagctgtagaatgcatctaat
tattcataagagaggtgaatgttatgtatgagagcctaactaaatatttactggagtttc
ctggtgatgaaaagggtatgtggatcatcgatagggagaatgatggaacgccagagcatc
ctatacaaatgccttatgtgaattattctaagctggtaaggaactttactgctgatgtct
attcttttgcggaggtacataaagagatggaattaaatcactattcggacatccttgaag
caaatggtatcaaatggaggacggattcaatgtcaactgtgtcagttgataatctcgatg
cgaaatatgtactagccatgattcttggagctgtccgtgcagagagattttgcgatggtg
cattgctgcgcctctttgaaaatggctctattgcacgatagcttgaaagactgagagaat
tggatacagaacaggagcaatattatgctgatgaaattaattatttgcagcattccaact
tttatctttctgatgattggtgtgaatgctcgtacagaaacaaaagcagtatgcttcttc
aattttacaaaacgaccaattgtaaatgatgtaaaaagatataatcttgcaatctctaat
ttgtggattgcagcagcttgcatattggaactgacatgtgtttttgcattgttttgtata
caagattcatctatcttttagttcattacttttgcagaaatagtgcttgttcttgggatg
gttgctccatattttaagattcagaaaaaatataagaaattgataaataggaagatgaaa
aatagatggtaggaagcaatgggattaatattaaaatgtaaatgtaaaaaatgtggatac
acttttaaagcatttgctggtgttggtatgatgtacgatgaaacgtatgctgaaacagtt
actaaaatgaaagaaggacaattcggcctgcaggggaaagaattctttgaggcttttccc
caaggtgccatatcgtgcgaagaaatagttgtacagtgtgatgattgcggagaacttatg
actgttccagatctttcgctatatgttcctgaaggcaaaattgattatacaaaaacagaa
agagaaattccttggccatcagaattagatgaacactataaactgtatgaaaggtacagt
catagatgctctagatgtaatggtcatacatcagtagttcctggctttacggagcaaaat
aaaaacatagacaggcatgttaaatgtcctgaatgtggttcaattatgaaaatagctttt
gcaggagtgtgggattgaccaaaggataatttccgatttatagcactgtatatgaaatta
taatccgttaactttctaatcctggaagaaagctgacggattttttacgtttcttgacga
gcaaacagggtgcactctagttgctcaaaatatgcaggtccaaatatcggcataaacacg
ataaatgagcaattaaaaatataacttcatttgctcaaaaatgggtatataatattaacc
ttgtttgccactttctgaagcttcattttaattcgaaattttcttcagaagggaatcatg
tgcaaacagcaaactaaacgaatcaaaaaaatgagataaaggataattatatggaatttt
atgatggattgataaatgagttgagcaaattcgatgaatttgcagacagagcaaaagaag
atgatctttctctggcgatagtatatggaatggaaaaatcgaaattcgttttatatgcaa
tgtcccagttcgataataaaaaaaccatttttgcacaggtgtgctgacaggcatataatt
gtagatgacttcaaaagagtctagaaagtatgcttaggcaggcagctatgtacttgagcg
tggtggccattcatagctgtctgcctaagcgaatggccaccaaccatgaaaaccgataat
caaaacaagtcccgtcggagaactccatgggataattttgagcgtacagaaatgcaggac
ttcatacgcaccgctcatatgcagctatatgctcagaagcactcgaaacttgcagacagt
aattaagctgaattgttgaactcaataaccgtagaaaaatgcaggagatgtagttcaggt
gacattaagcgcaatggctataccagcaacggcattgctaaatactactgcaaggagtgc
agaaaaaacttcacagttacaacaggaacagtatttcaggatcataagatttcattgaaa
gaatggatagaataccttcgcaatctatttggatacctaagtctgactgctgattcatga
aataacagaaatgcatttactactgatggtaagaaattacgcggaatatcaaggaatcag
atatgtatcggaactgcaactgatggcgaatatacaatcattaaaatactggggtatgga
aagccgacgcagattgctgttcgtgatgccttcatacagttcataagccggaattcgctg
ttgattcacgacagagaaagagctcataggaaactgattaaagaccttgagcttatggaa
gaagtatactcttcaaaagaactgaagaaactcgaagacaaagacaatccactggatccg
gttaaccgagtgcatgcattactgaagaagttcttcaaagcccattcgggattcaataga
gcagaactgcaagactatcttcatgtgttctccttcatgttaaatacacctgatgatgca
ctgcagaagattgaaataatgctgacgtgggcattgcgtaacccacatacgctaaaatat
agggtttattacaagcgaaaaagcgtaaaataagcttatttttaaacttcaccaagcaca
cctgtgcaaaaatgggttttaaaataaatgtttttttgctttggaaagtattaatgagtc
atattttccataaacttatatacgtaaggttacaagttcctatacaatcatttttgacaa
tagaaaatgataaatattctcatcaataaatggtttattcgacattggatggtttcttta
ctttaaaaccttcatatcaaatatgaaaataattatttacacttatagtgcaatttaaaa
ctcgcttttgaattcttgaaatattgcataataacgatgtaacgagagtcaagtcgttca
tgggtatatttccccgcagctttgctgcgtaatcgtctaagaaagattactgccataggc
aatacatacacctgtgaattgcaggtgtataatatctttcgaagggatggctacaggcaa
tggaacaggaaagcagttattatcatctatcacataacgtatcgaatcttgtgtaccatt
ttgtgtgtccggcagaatatcatcatatagtgatagatgaaagtgtggtcatctaagaaa
gagaataccccgcttcaagcgaagtgaagaaggcaaatgtccgttggacgtttgagggtt
ctgccctaggggtatttatttaaaaacgatagtaaggatatatcgcttggaacttctgct
gtgaatagtaacatgaacaacctgctaatcctgaaaatagaactttcatatcgtatgaaa
tacatatattaaagcatgtgtttaaaacgacaaataagttaaaaatagaaatggagatta
catgcatgaatgtgaattatttttggaatgatgtcatttctcagaatagagatgcgcttt
catcttatttttgtaaagacgcgatcattcgttggcgctgtacaaatgagcagtttacgg
ttatagaatttattagggtaaattgtgattatccgggcaaatgaattggtgaaattgagc
gaattgaagaaatagattctgctgtcattctggtcggacatgttttttcgtcagataaaa
aatatcatttcatgtggtaagttttataaagttgaaaaatgatttgatttatgaaatgga
tgagtacgggtctgatgactgtgaggctccttcatggcgcagggaattgaaaatagggga
accgattcaataaatattacgtaatggaaaatgggtgtccatgaagattgaatgtccaaa
ttcattgaaagttgataaaatcagggatggaatcatgttttttcatgcttcatctaaacc
gagaacatcaaatcacggtattccattgatttattttttcaagaagaaggaaaatgtttt
gacgtatttgagtaatgctgttaaacagatatgtaaaggtgtttcgggatatatttatca
tgttaatgaaattattgattctgagtttgaacttcaaataccatatgccgtaacaagcag
tgctgcggttgaggtttctatggttgcatagatttcagatgcgtatgcagagattttaaa
ggtggaagaaatggaaaatatagtcatagaaagatttggtgatgtaagtggcaagcagaa
ggaatggatcaaaaagatgattcaggagaaagttttctggatttttgagatggaggatta
aatgttatgagtcgaatatttattgtggaagatgatgctacgcatcgtaatgaacttgtg
aagttactaagtcgttatggatataccggcattgttagtgatgattttgagaatattgta
ttggaggtgctttcaactgctccggatttaataatcttagacatcaatctgccgtatttt
gacggctttcatatttgtcgagagattcgtaaacaatcttctgttccaattattattctt
acaagccgcagtggagaaatggacgagatcatgggattggaaatcggtgcggatgatttc
attgccaaaccgtttaatcctggtgttttgattgcacatatagcagttgttctaaaacgc
agtaaaggaatgacagaagatgatttgatcacttgtcgcggattaaaacttgatattgca
aaaagttttgtttcttatggcgaaagaagtgttgaactcacaagaaatgaacgccagatt
ttaatgttattaatgagaaattcggaaaagatcgtatctagggagaagttgatggataca
ctttggcaatcagatgaatttgtcagtgataatacactgacgatgaatatcaatcgtctc
agaaagaaattagatgaaattggtgcgaaggaatttgtgcagacaaagagaggaatgggg
tatctattgtgaatttgattcgttttttgaaagaaaagcagatctatttgttgttgcatt
tgctcgtattgatttttctgacatttctttttcatgcaatgaatgcaggtttttgggttt
ccatttttgtatgtatcatgcttttctgtgcagacatattgtctttgggaatagaatttt
ggaagaaaaatgcattttataaacaggttgaaaacatgctcgattcaacaaaacaaaaat
atcttgtagcaggattaatcaatgtgccggatttttatgaaggagagatatttacggata
gtttgcatctaattgcaaaatcaatgaatgatgcgttggagaaatatcgtattgctcaag
atgagtatcgtgagtatattgaagcttggatccatgaagtgaaaataccgatttcttgca
ttgctttgcaatgtgaaaaccatgcttttgaagaatcctcaacgatttcaagagagttaa
aacgaattgagaacgatgtggaacaagcactgttttatgcccgtagttttaatgtcgaga
aagattatctgattagagaaataaatttgaatgatctggttcataaagcacttaaatcca
attcacaggcattaattccctgcaaaccggagattgaaacaaacggactaaatcaaactg
ttttcgctgatccgaaatggttagattttatcttgaatcagattttgtcaaacagtatta
aatatcggcagggctctttaaaactttgcttcaccgcttttgaaaaggggaacagcatct
tcttggagatagccgataatggaatcggtattccgaagcaggatatcaatcgtgtttttg
aaaaaggcttcactggtgaaaatggaaggaagtttgcaaaatcgacgggaattggtttat
atctatgtaatacgctatgtcagaaaatgaatttaaaactgtcgattcgtgaaaatactg
caggcggtacggttgtttcactgtgttttccaaaagatagatcacatatcctttttgctg
attgaaatatattggcattgtaagcagagtattacagttggtggggggttcatctaatga
actcccttttctcacataaatgtgaggttagcgttagaaagatagatagcacgagaatat
tttctaagataaattaatactgtaaagatgaatgggaggtgccataagtggaaccaatat
taaaagttgaacatttgaagaaaatctatggcggcagaggaaacatcacgcaggcggtca
atgatttgagtttctgtgtaaatcctggggagtatgtcggtattatgggagcatctggaa
gtggaaaaacaactatgttgaactgtattgcgacaatttgtgatgtaacttcagggcata
tttttattgaaaataaagatattacggaattaaagcgaaatgaattatcaaaatttcgca
gagagaaattagggtttatctttcaagactataacttgcttgatactctaactggttatg
aaaacattgctcttgcattgtctattctgaaaacgcagccaaaggatattcacgatagag
taatggaaattgcgaagaagttagaaattgaaactgtattgacaaagtatccgtatcaga
tgtctggaggacagaagcagcgtattgcaagtgcccgagcattggtaacaaatccggtgt
tgattttagcagatgagccgaccggtgcattagattctaaagctgcacggtttttattgg
agtgttttaagaaagcaaatcaagatctgcgagcaactattctgatggtgacacatgatc
cgttttctgccagttatgcgcaaaggatactctttctcaaagacgggaagctgttttatg
aattggtaaaaggaaacaaggggcgaaaacaattctttgatgaaattatggaagtcgttt
ccctgttgggaggtgatgcggctgatgtattgtaaaattgcgcttggaaatataaaaaga
agtctgcataactatacgatatattttctaacattgatgctgggaatttgtattttctat
ctgtttaactctttggaaagccaaagtagtatgctggaactcacgtcttcgaaagcagaa
ctgattcaaaatttagttgatgctctaagtgctgtttcagtttttgtggcagtcattcta
ggattcctcgtagtctatgcaaatcgttttttgatacacagaagaaagaaggagtttggg
atatatcttacattggggatgaaccgtttttccgtggcaaagattttgttgtatgaaaca
atctttgtcggaatgctctcacttggtgtgggattattgataggtatttttctttcacag
ggaatggctgccgttgtagcaaatctgttaaatgttagattatcgcagtttcactttgtt
ttttcacctgcatcctgcctgaagacaatttcctattttgccatcattgatggcatcgtc
ttggtttggaatattaagatagttactgtttcttcattgatgaatctaatctatggagaa
aagaagaatgagatgcaggtttctcatttgggcaggggtgtaatcttgtttgtgttttct
atcttactaatgattgcaggatatgtaccgcttgttatatcacctgtacgagattttact
ggacagcctttgattgcgggtgcaggtgcactgattggaagttatctattttttcgttca
ctttccggaatggtattgtggatcaaaacccgaggtaaagggtatttgaagaatctgaac
atggtggtgatacgacaaattgcggcaagagttcgcactacatctgggtcgatggcaatg
atcagcctgcttttggcggcatcgattaccatgttttgcggcggcttgggaatctacgat
actcttcgtaacaacctttttgggcgtacaccttttgatgtaagtattcttgccagaagc
ggtcatgaaatatcgaatggcatatgcgcatattttgaagatgcaggattagatttaaag
caattcagttcaaagcaatcacacgcacaactgtataaacagacgataaacggcatatca
acgatagttctttcacagtctgaatgtaatcaaatcttatcaatggagaataaacctgca
atcgaactagaagaaggagagtttgctgtaatttcgaacgacacaaaagagaaattatct
gaaaaagaagagcaaatcaccgtatttggaaaaaatcttacacggcatcaaaatcgtatc
ttgaacacatacctttggaacataagtgtaaacagtggactatgcaaacaggttcttgtg
gtacatgattctattttgaaagggaagtccgctcaatttgaattattgaatttctccttt
gctaatcaaataagtgaaaatgattttcgaagtgcattagagaaaacctatggtgatgac
tatatttcacaggcatctcttgtaatacgtaacaatgcatatgtaaatgtaaatacaaga
gagggtatgtatggagaagtttctgatttacggacagcaatcatttttgttgtgttgtat
gtagcaaccataatgattttgagttgtgcaacaattctgtccttacagcaattaacacag
attgaagacagcagaaatgtatatgtgatgttagaaaaacttggtgcagatcaaaagatg
atcaaccaagcaatatttagacaaatctctttcagtttcttgcttccgcttatacttgcg
gtatttcatgcgggggttggtattctgtcagtaattccgaagtttataccggagaataag
atataccttggaacaattttggtaacagtttcaattctatttgttctgtatggagggtat
tacttcgttgcgtatcaaggcgcaaaaagcatttatcgaggaggcttataaaatgaaaaa
atttaaccaatatcaaatcaaaatattgatggcattattaatggtaacagaccatttgaa
tcatgttccgggattgattccggattctcttgcaatgatatttcatgtattaacgcgctg
cgttggagtctggtttgcctatggtgcggtagagggcgtgatatattctcacaacattca
gagatacattcttcgtttgtatggtgcagcagcagttatgtttgccggtagtaaattgtt
ggaaatactgtttgctgcaaaaaatattcttatttcgaataatatctttttaacacttgc
gcttggtgtaacaatgctgtctgctttgaaatatataaagaataagccactttcctatct
tatagccgttgctgcgttttctgtagggtttatagttacagaaggtggaagcacagtatt
gccgtttatgttgattagctattatacatacaagaaacctgtcattcgaaatgcttgtta
ttttgtgttgtcgataatcttgtttgcgggatcatttgttccttatgagacaattgccgc
aacgatttccatgcttgcatataattctgactttatgtttatactggtaattccattctt
gtatatgtacaatggagagcacggtcctcatacaaacttcagtaaatatttcttctacgt
attttatcctgcacatctctggttattagctacaatcgcctattatgtctcttaagagcc
gaaattttatatttgatttttaagccatttatcgatgtttatgttttgcaagagttgtgg
ttatttcaaatgttcaaaacaaaacaaagtcaaatgatattcttgttatacgttgtatag
ataaatgtcataaaaacctccaaggttatatccgactttggaggtttcacgcaaaattat
gttgtatggtgctacttttaaagaaaaaattatcaaaatcatttgtgcttataaagttga
taaagcaatattccgatacatgttccgacagtgttggtgatgacatcactgatgtcacct
acacgattcgtagagataagtggttgtaagacttcaatggagatgctgaatatcatccca
atcataattgccgatagcggtttaagtcttaaggttttctgaattaagaatccaaacggg
ataaacagtgatatatttaataaagattcagtcagataagaaccgcgctgtaattgccag
tcgataaacggatagaagttaatttccgcggaaaatccgctgaatatattcggtaagttt
gtaataatcggcatgagcgttaacatcaatatgatgcagatgtatgtgtatagtaccgta
tgccaaataaaattggaatgtgaaagacgtctccaccttggcagccaaatatagtagtat
agacatgttaatgcgataaaatccggtaacatggatagaatgttaatatacatagaaatt
atattaacacaaatgatagaaagtatgtaaaaatgattgttgtgtggacggaggtcaaat
gaaatttcttgaacagtttacattaatcacagatattatctttggactgatgattttgtt
atatctatatcagattgtttatattgcggtcagtatgtttaaacgcaaggttccaaagtt
acctgacgcaaaaaagaatcatcgatacgcaatttctgtagttcgggagttttacagttg
taatttaacatgataatgaataaaccctttattgatggtggatatccatctttttctatt
atgaaatcaggaataatctagtcctgatcatagagaaaaaacttcagaagaagaataaga
tatagaggtcagggacactagaatgtttctggcctttctcgtacaggcatgtatgggaat
tggtctgggtaaagtgagaacgtaccttcttttagaccagtgatatcattgagtccgtaa
taaaaagcgttctgcttccctcctatattcttaggctgctttatcaagatgacaatccag
gaaacagttagatatgtcgtatataagccagaaaaatagtcggatgtggggatggggaag
tttaccaagacattatgcatatcagaaagaaaggagtattccatcatggaaggaccaatc
attacagtggatgtatcaaagggttcctgtcattaccagcctttcatagagaatggacat
ccaatgcgaaaaccaaagcagctttcagctacgaacgatggttttcagaaattagggcaa
actatcaaagaccttgaagttaagacagaaagagggacagtatccgtgcacacttcttga
tatgttatctagccctactgatcttccgcatcctagaaaagaagctaggtccaagctata
catcatcagaactgatttctacattgagagaatacaaactactgaaggtaaacggacaag
gatacataccagaatataagcgaacaaagataacggatcatctacataaagaattcggat
tctgtacggatacagagatcgttccaacaggaaccatgagaaagatctctctgaaacgaa
aaaatagaatcccacactacaccgatcaacaaaatgaaaatgccagaaaccctttttaca
tcgcggtttatggcattttttacatttataactgtcaaagatgggattatagcaagagtg
ggataagacaccttttcgattttattgaatattttcaattatagatgcaatgtatgcgga
aaagttttcggaaattgcttctgtaacatcatcaacttcctcggttgttaatgtttcatt
ctttacacctgcggccatgttggatatgacagagaagcctagtagcttcatagaacagtg
agctgctgcaagtgcttctgtaacggttgacataccaacagaatctccacccattatttg
gattgcacgtatttcggcaggtgtttcaaattgtgggccaggcatatagaaatatacacc
ctcgtgaaaggtaagtttgcttgtttttgcaagatctaatgccatttctctaagtgattt
tgtgtacatgtcactgacatcaaagaatcttggaccgaattcactgcagtttggtcctct
taatggcgatgctccgttgagtttgatatggtcttttataatcattacatcaccgggttt
gtaagaagggttagctccaccagcggcatttgttacaatcaaagtttttacacccattaa
tttcataactcttactggaagtacaagttgttcaaaattgtatccttcgtaataatggaa
acgtccagacatacacattatgtgttttcctgcgattcttccaaaaatcatttttccggc
atgggatgatacagtggatgttagaaaatttggaatatctgcatatggaataacgattgg
atctacaatggaagaggatagtggtcccaatccagaaccaaggataataccaatttctgg
ttcaaaaggaataatagttttcaaatactcagctgcttttccgcagtatactttatcaaa
tttcattatttccgttttctcgctttcttatttttcttgctgaagagattaccattgcta
caatggttcctatatacggtattgcatttgttaattggctctttacaactgactgtagaa
cgactccgaatccttgacacgcaccaaagaagagactggtaaatataacggtaatcggat
gattcattcccattgaagctgctgccatggccataaagccacgaccactcgtcatatttt
cagcaaatagggtaacatttcccattgctagacagactccgccaagaccgcaaagtgcac
cagatagaataactattttcatttgtagagaagttccttttgttccaagagactctgcgc
cttctttattaataccaacagcttggcagtgataaccattgactgttttataaagccaaa
taaagataatgactgcaattacgaagcaaagataatctagaattgttaacccactgagaa
cagtgcctagaaatggaactttttctattccaggaatattcacacgtagcattggtacaa
gacgatcatcttttaatgttccgcgtatattaaatatcttgtaaagcatgaagctggtta
atcctgcaatcaagatatttaaagctgtaccaactaccatgtcggctgctttacatttaa
cttgtagaagggcaacaactgtacctacaagcatgcctgcaagtacacccgcaatgatag
aaagaataacattgcctgtgaaatagtttacggcaatggatgcaaaacatcctattagca
tttgcgcttctaatgcgatgttaaagataccaacttgggagcatatagcacttcctaaag
ctacaagaagaattggggaagtagattgaattatggagtgaacaatcatggcaatatatt
cgatattcatacttttctacctccttgtgcagtatttccagatttcttttttctttgttt
aaatttaattacaatttttatagagacaaagagagtgatacagcattgaataattgttgc
aatctcacttggaattgacattgaacgctgtaatgttgccccaccaatttgcagtccact
taaaaatattgaagagatcaagattccgaccggatttaaatcagcaatcaaagctgccat
cagtccagtccaagcaaagtttgtggatgtaagcattccatcgacaaatctaccggatac
accaaatgcatatgtacatccggcaattgcaccaattgcaccggatagtgccattgttag
taacattacttttttttcttttacaccaccgtattttgcaaaatgtagattatatcctgt
cattttagattcatatccaagaattgtttttttctcaaagaagataattagtccaacaag
aatgattgcaattgtgaatccgatatttagtgtactccctttgaaaaagcgaaatagtcg
aattccttctcggaatgcaggagtttggattgccatggcatcgcctgcattgtcttttag
aggatatgtaacaagatatgatgtgatattatttgctacatagttaagcattaaggaaat
aataattaaacttgcgccaaattttcgttgtatgattgcaggtattaatgcatatagagc
tcctgcaatcattcctactatccatgctatgagtagtatgagtaatgaaggaccaggaag
ttttaatgcaacgattgcagcaacgattgtgcctgttaccatttgtccttcaactccaat
attgatgtatcctgcacgccatgatactgcggttgctagtgcacaaatgatgattggagt
tgcacgggttaatgtttcagcaaggtaatatggtttgataaatgctttttcaaacatgga
agcatatacagccaatggattctctccacaaatcaagataacaactgcaccaacaagaag
cccaaagaatgttgctagaattggcccttttatcttggaataggcaatactcacaagatc
ttttagattaagatttctcatttaattttcctcccatcatcaagactccaagtttttgtt
cagaaacattgcttcgtgtaaattctccgacaatcttaccttcgaaaataacgtagatac
gatctgataatttgagaatttctgaaagttctgatgagattaataagacaccttcaccat
tatttctctttgtgacaagatggttgtgtatatattccatagcaccaatatctacgcctc
tagtaggttctgctgcaatcagtaatggagaattctgctcaatctcacgtgcaacaatta
gcttttggatattaccgccggataattgcccagccttttgatagatactctctgctttta
cgttatgttctttaatgagtttttgagcaaattctttaacgactcgattattcaataatc
cgtttttagataatttagaatcatattgatgtgccattagagaagtttcgactagatttg
cagattttgcacaacctgagtggtaacgatcttcaggaatgcatgcaactccatttgttc
gaatttcatgcactgtctttctagagatgtctttgcccagtaactcaatatttccttcat
caatatgaagaagacctgtaatgcagcgaatgagttcagattgtccattgccggatacac
cagcaattcctacgatttcattttgatctacatgaatggataaaccatctagaatatttt
tgcttccaacaccatgcaggacggcatttttgacatttaaaattgtattaccggctttaa
tttcttggattatgctagtttctaggtgtctgccgaccatgaggtatgacatttcttcaa
ttgaaatatcttttatgttcatatcactgatatatttacctgcacgcatgataagcacat
gatcagcgacagtttcaacttcgtttagcttatgagtaatgataataatagattttccca
tttcggaaagatttttcatggtttgaagtaattcatcaatttcctggggagtcaatactg
ctgtaggttcatcaaagatgatgatatctgcattttggtagagaacctttaggatttcaa
cgcgctgctgaagaccgattggtaaatcagcaattcgtttttcgggatccacctgtaaac
catattgattacaaaggtctctaacatttttgcttgctgttttacgatcaaagaaaattt
tatttttccttggctcccttccataaacgatgttttctgcaacggttctagagtttaata
acataaaatgttgttggaccatacctatacgatgattcattgcatcgtgagcagatttta
tattcactttttttccgtgaagatatatttctccttcattagcttgttcaaggccgtata
aaatcttcattaaagtagatttcccggcaccgttttcgccaattactgcgagtatttctc
ctctatgtaaccgaaggctaatattatcattggccttcataattccataaagtttggtga
tatttctcatttcaagaattggtttctgtaccatagtttgtcctttctccaaaattttgt
aaaagagcccgtaggctctttcgataggaaacattcacattattgtaattacttcttaga
agcggtgtattgttcttcggttggaatgttctttaaatcgatagttccattacggatgtt
ttcaacaagtttcttaagtttggcaacatcttcatcactcaatctatcagaacgtgggtt
cttactttcgtaatttacatgaactgcaccgattgcgttttccttgattccccaaacttc
gtttgtagtattccatccattgtagtagttatcaatgatttgcatgattgtagtatatgt
atctttaatttgagatgaaacaacccatggattattaggatctgttttatctgtatcttg
cccagaagtataaaacatcttactctttgcggcttcaaagatacctgcatcgccaccagc
tgctgcagcgttgatgaattttgcaccttgtgcaaattcttgttcagcaagagtctttgc
ttttgctgggtcattataagagcctacatagttgaatacaaatgttgcatcagagtcttg
tgaaagaacaccttccatgaaaccataacggtacttccacgatccagggccttcatttac
atgaacaccgccataaacatgtgattcaccatcaacagttaatgctgctaatgcaccaat
taagtatgcaccttcctgctcgttatatgaaatgcatttgatacgattgctatcaacttc
tgtatcaattaaagcaaaatctgtttcaggaaattcttcacaaatttgctgcatcggatc
agatgattcccatccaccaccgataatgagatcatatccttcttcggcataagcacgtat
attttcactgaattctgatgtatccgaacattcaacatttgaagcttcaaatccgtgctt
tttggcactttcttttaaaccatcaatcatttgtgtgagaaatgcatttgtgccaacttt
attagttactaaagcaatttttttggtttggttgattctccagatgaactagtattatct
ttctttgctggtgaacatccgaccaatgatgcagttatcattgtggctaaagctgctttc
aaaatttttttcattatttttctcctctacgcttttgcaaacgcttactcctatgtacac
aatatatttcacagtcagtcaaaagtcaacataaaataatcaaataatgcctgtttatgt
tggattaaaaaacccagataaggatttatctgagtttttaattgtgattactaacaaaaa
agtattaatatgttttttttctatcaatagctataaaatttgtgtttggataggtttaat
aaataaaatcaatatttaactcttcaaagatattgtcccaagatggatcattcttggagt
cggtaataacataattgacgttattgaatggagatacgatgtaatctgctcttgctgaaa
attttgtgtgatcagcgagtatgtaacgatatttagattgttcaatcatcattttatgta
tttgacattcttgaagactgctatcaattagtccatgttttaggtcgagagcagaagtgc
ttataaaacacttatcaacgagaaaggactcgagttgccttgcggcaatatctccaacaa
aagaatatgatttgcttctatacttaccgccaatgccaattaatcgtgtgttaggttgct
gtttctcaaagagttccattattttgagtgagttagtaacgatagttacattaataccac
tagtaagaatcatttttgctaactgaaaacatgtggagcttgagtcgactatgattgaat
cattttcttttataaaatgcgtaactgcatatttcgcaattttctctttttcttttaaaa
atagtacctctctcaacggaaaaggaacatttttgtcatcggcttcttgtatatatgcac
caccatagatacgagttaatctgccagattcttccatttctcgaaaatctcttctaacag
tctcttcgctgacatttaatagttcaacgcactctgaaatggttatacttcccttcagct
ttaattcgtgttcaattaagttttgtctgtctatttttaacattttgcaatccccttttt
atatattgtaatgtacatttgcatttttgaatattatactgctatttcaggcaaaaacag
tcacatatttatacattttgcaaaatctgtgttgacttatgactgaaaatgtttgattat
gaatgagaggagataagaaaatgagtaattctaatacaaaattatcgtacttaggattaa
tgccgttaatgatttttctcataatatattttctatgcggaattatatataaggatttct
cggttatgcctttgttagtagcaatgattatctcattcttgctttttttagtcattacgc
caaacgaaaagagaaatgagacgattacgagtttttgtaaaggcgcaggtcatccaacca
tcatgatgatggtaacaatctacatattatccggtgctttttcagcatcaatttctgcga
ttcagggctcagacttcatagcaattaatagtattaagtttcttccaagttttttgctac
ttccaggaatgtttttgattggtgcaatcttaagtttctcaatgggatcttcaatgggag
ctgtaactactttgatgcctgtagcacttagcgttgtaactcattcggatatcagtattc
ctcttgcatgtggtgttgtggttagtggagttattgcgggagataatctttcctttattt
cagatacttctgtagcggcagcagtagttaccggaacaacgattaaagagaagtttaaag
agagtgtttgtgtatttttagtgccagcggttattactctgattattttgttctttatac
caattaaatgtgcaatttctgaatcatcaagcatccctatttttaatttgcttccaatca
ttatggtaatcattctttcggtgaagggagtaagtgtgattccggttctagcaattggaa
cactactatcatttattgttggatatgctgaaggaatgtttactattgcggaatttctaa
ctgcaattcatgctggaattattaggcttgaggagatggctttaattgcggttgcagccg
gtgggttaattgggatagctcaggataataatggtattgagtggatatgtcaaaagattt
ctcagcattcacagaataagaaattttctgcaatttcaattgcactcacgacgattcttc
tagatatcgtaaccgcaaataacactatggccattattacttgtggaccgcttgcaaaga
agatttgtgaagaacaagacgtatcaagaacaaaggtagcaactattcttggatattttt
caacaatcacaaatggcatcgttccgtatgcagggcatttaatggctgtgagtgggctat
caaaaattgcacctatcagtgttatcccatatgttttctatgatttggtaggatttatta
caggttttctatggctaattatccagccagaaaaaacatttgattttgtaaagaaaagga
ggaaagaaagtgattgattttacaaatagaaatgatgtagatctcgcgtttatgttaaag
tttgaaaatgttgcttggtatgaaggtggtgaagttcgtattttggatcgaagaatctat
ccaatacgtacggagtttgttgtctgtaaacattatgaagaagtggcaaaagcaattgca
gatatggttacacaatctgaagggccttatactgcagcggcaatgggaatggcattagcg
gcttacgaagcgaaagatcaaaaagtggctaatattccggagtttattagaagagctgcc
cataccttatctcatgcaagacccacaacatcagcacaaatggaaaggattgttaatgga
tctgctgagcaaattattaataggtttaacaatggtgggagtttatctgatttagttgat
acagcttttgaatttgcttataactacatcaataataattatgcgaaatacacgataatt
gggaaaaatatggctgatgtcattcctaatgatggaacgattttgacacagtgctttgca
ggtacggtggttggtacaatgctcagagaatgtaagagatctgggaagaatgtaaaggta
ttctgtgcagaaacacgaccatattttcaaggtgctagactaactgcaagtgttgcttgt
gatatgggctttgatgttactgtaatttgcgataatatgccgttctatacaatgaagaca
aagaagatagatgtcttcacatcagcatcagatgtaattacgatggatggttatgtggta
aataaagtgggaacttcgcagattgcattatgtgcacacatgttaggtattccgtattat
gtcacaggaacaccagatcaagcgcatcctgatataaattctgtagttattgaagagaga
tctgcacaattagtaaaagagtcgatgggaatgcagataacgatggatggggtgaaggga
tattatcctgcttttgacataacagccccagagtatgtgactggaatcgtaacagataaa
ggaatttataatcctgagacagtacatacatattttgattgaggtgatttcatatgttaa
tggaaaaagaaagacagttgctgattgaatatggaaagaaaatggtcaatgaccatctta
ctgctggcacaggtggaaacttaagtatccttgaccgttcaacaggacttatggcaatta
gtccatcaggcattgattattttgaaacgaagctagaggatattgttattatgaatttgg
atggagatgtagttgaaggtacgtgcaaaccgtcttctgaactgaatttgcatattgcct
tatataaaaagaaacctgaaattacagcagtagtacatacccattcaacatattgtattg
ttctatctacgttggatatgccaatcaaggcagttaattatatccttgcggatgctggta
cgccatctgttccggtagcaccatatcgaagatttgcgacacaagaacttgcggatgcag
tagccgattcaattggagatagtaatgcatgtttaatggcaaatcacggactatcaactt
gtggaaagaacttgcagtctgcatatagtcttgcgagagagtgtgagtggattgcagaaa
tacagtggcgtgcaatgtgtattgggaagcccaatattattaatgatagagaaatgatgg
aagtatttaaagattttgctacttatggtcaacctaaaaaggaggaaaggtaaaatgatc
gattttgaatatgtaaacccggctagaatcatctttggcgaaaaaccatatgaaagagtt
gcagagcaactaaaacaaaaccaagtaagctcacttctaatggtatatagtggtgaatat
gtaaagacgcttggtatttatcatgaagttgaaaagatctgtaaaaatttaggtataaaa
tttgtatcaaatggaagtgtagtcccaaaccctaaaattgagcttgttagggaacttatt
gaagttggcagagaaaacaatactgactttattcttgcagtaggtggtggatcttccgtt
gatacagcaaaggcagttgcacttggaattaagtatgatggcgatgtttgggatttcttc
ttgggtaaggcagaagccaagggggctcttcctataggtgtaattactacaattccggca
tctggctcagaaacatctaacgcatctattatttcaaatggcttaagtaagttgggcttc
gaaagtgagttgattattccgaggtttgcggtaatgaatccacactatacaatgacatta
cctgcatatcagacggcttgtggtatatctgatattctcagtcatcttttggagcgatat
tggacaaatacagaacatgttgatacaacagattatctcattgaagctgctgtaagggct
gttctactaaatggcgaacgtcttgtgaagaatccaactgactataatgctcgtgctgaa
attcagtggcttgcatcaattgcacataacaatctgttgaatacaggcagacaagatgac
tgggcatcgcatagagtagaacacgaggttagtgcacagtatggcgttacacatggtgaa
ggcatggctgtggtcatgttggcatatgtaaagtattgtgctgaaaatcatcctaagaag
atggctcaatttgcaaatagagtctttgatatcgattatgctaactattcagaaaaggat
atggtacttgtattagcagagaagttagaacagttctataagaaactaaatttaaaaaca
acattagcagaaatgaatattgatgagacacatttctctgaaatggctgatcgtgcaaca
aagaacggtacatgcacagttggacactattatcctttagataaagaacgctttattgaa
gtattgaaattggcactttaacacacatgcactatgcgagtattaaaaattttgatattg
caaatggagaaggctgccgtgtaactttatttgtatctggctgtacaaattgttgtgaag
gctgtttccaaccggagacatgggatttttatcatggacaactatacacaaaggaaacag
aaaatcaaattataaatctcctacgaaatcagcatatagatggaattacattattgggag
gagaaccttttgagccaacgaatcaaatagaacttgtaaagttgctcagaagatttaaac
aagaatttcctgaaaagaatgtttggtgtttcacaggttttgtctatgatagagatttaa
tgaagggtcagagaaaatatactactgtaacggatgagatgttatcatatattgatattt
tagttgatggtccgtttaaactagaggaaaaagacccttcactatggtttagaggatcta
gaaatcaaagagttatcaacatgaaggaaacatataaaaatgggttaataatcctatatc
atgaatgaaaggggctgtggcaaaaccttcaactaaaaagttaaggttttacccagtccc
tgatgatttttatgagatagtgcagctttgtgtaagcatttaatattttcccgttttgta
ggtacacttctttatataggtagtaatcattcttgcaactattcagatattaaaaaaaca
catctggtagagatatgttccaatacaggttccaattgtatttgtgatgacatcactgat
atcactaactctatcaaaggatagtaatggttgtagaatttcaatataggtactaaatag
gaattctgttagaattgtttgtattggtgtgagttttacgtttttgtgaattaaaaagcc
aaatgggataaacaatgatatatttaataaagattcagtcagataagaaccgcgttgtaa
ttgccggttgataaacggatgaaaattaatctcagatgagaaaccactgaatatatttgg
taaatgtatgatgataggcaataagtatcagtatcagcataatgcagatatgatatatag
ataaaatgctgtaaacaaaataaagtaatttttgggatgttgttttcatcttggtagaaa
aacaaagtaatataaacactctagagcgataaaatccggtaacataggtagaatgttaat
atacatagaaattatattaacacaaatgatagaaagtatgtaaaaatgattgttgtgtgg
acggaggtcaaatgaaatttcttgaacagtttacattaatcacagatattatctttggac
tgatgattttgttatatctatatcagattgtttatattgcggtcagtatgtttaaacgca
aggttccaaagttacctgacgcaaaaaagaatcatcgatacgcaattttcatctctgcga
gaaatgaacaaggtgttattggagaattgttagatagtttacgcaatcaaacctatccag
atgaaatgtacgatatgtatgttgtggcggataactgtacggatgaaactgctgcagtag
ctcgtcaacatggggctattgtgtacgaacgtttcaaccaagaagaggttggtaagggtt
atgcgctaaacttcctttaccataatgtgatagaacgcaagggtgaagattactatgaag
cattcatggtatttgatgcggataatatcattgatcaaaatttcttgcgtgaggtcaata
agacatttgatacagatgagtttgatgcgatgactacgtatcgtaactccaagaactttg
atgaaaactggttaacagccgcatattccatctggtttatgcatgaggcacgtcatttaa
attatccacgtatgttgttgggtgctcagtgtatgatctctggtacgggttttgttgttt
cggcaaaagtcatgaaggataacgatggctggccatattacttattaacagaggatattc
aattctcggttgtaagtactattaatcagttgaagattggctattgtgatacagcgattc
tatacgatgaacaaccatctacttggagacaatcttggaaacaacgtatgcgttgggcaa
agggcttctatcagattgatagtaggtatttgggtgatttgacaaagggtgtgcttacgg
caaaaggccggcgccttgcgttctatgatatcttgatgacagtattgccagccagcttat
taacaattgcgattcttggttttgtattatggatcatggcttcggctgggcttatgccat
actatgtgcgtcttgtcttccaaagagagatgctatggtttgtgcttaagacaatcggtg
gcttctggatatcgttaatgattattggtgccattactgttggtatggagtgggatcgta
ttgagacaaataattggtcgaaaatcaagcatctattgttatttccactattcttgttgt
cttatctgccgatttcgattcaagccctgttttccaaggtgcattgggcgcctattgagc
atcattctacagaagaactcaataagaaaaacgatcaatagagaatgcatgaagtgaatt
tgagggggttcacttttttgtatggggtaatgaaattgggtgtgtaaggtattatgatgg
tagtgtgggttttataaaaggaggatcatacgatgaaatatgatttcacaacaataatag
atcgccacggtaaagatgcgattgcgattgatggattgggtaggaaaccaggaagaccaa
tgttaccagatgagggttttgatgttattccaatgtgggtggcagatatgaactttccaa
ctgttcctactattcaggaggcaatcatcaaacgtgcgacacatccggcgtttggttatt
ttgcaccaacggaggaatattatcaatgcattattcactggcagaaaagtcgtaatggtg
taatggacttgagcgaagagcatatcggctatgaaaatggtgtattaggcggtgtggttt
ctgctttgacagcttacgctgcaccaggagatgcggttcttgtgcatagtcctacgtata
ttggatttacgcattgtttaaataataatggtttccgtattgtccacagtccgcttgtaa
aagatgaagatggtatatggagaatggattttacggatatggaagagaagatcaaacaga
atcatattcatgtggcaatcttctgttccccacacaatccttgtgggcgtgtgtggcagt
tggatgaaatccaaaaagcaatggaaatctatgaacgtaatgatgtgattgttatctcgg
atgaaatttggtcagatattatcttagagggacataagcatattcctacacagtctgtga
atgcatgggcacatgaacatgtagtagcgttatacgcaccaagtaagacgtttaatcttg
caggacttataggtgcataccacatcatctataatcagacactacgtgatcgtatcaatt
cgaaagcatcgaaatcccactataatagtatgaatgtgttatccatgcatgcactcatag
gtgcgtatcaaccagaaggatatgtatggttagatgaattgcgggaagtaattactggta
atgtgaattatgctgtagagtatattagaaagcactttgaaggtgtagaactgatgaagc
cagaaggcacatacatgttgtttattgattgtgaaaaatggtgtaaacaacatggaaaaa
cgattgaagaggttgaaaaggctgggtatcgtgtgggtgtagcttggcaggatggacgca
tgtttcatggatcgtatagtattcgcatgaatctagcgctgcctttagcacgggtgcagg
aagcttttgaacgtttgaatcaatacgtattcaacgcaaattggtaacaaaaaaagccgc
cgttgacggtttttttaatggtcggggtgacgagattcgaactcacgacctcttcgtccc
gaacgaagcgctctaccaagctgagccacaccccgataccctactgcatattatatcaaa
taaagaaaatatggagtgtgaaaaatgattactttggtcgttttatcaaatagataatac
cactgatgacgctggtaataatcgcaagcacgacatacatcaacaggaaaccagcgatac
ctgcaatgatatcgacaaagtccattgtgccggtatgtgtgatgccttgaccgatttcga
ttgcaaaggtaatcacgataatcaatgtaaatacatagataaatgttagtgtaaggtagt
gatgacgctttgcgaggaatttaaagagtggatatacaatcgcaatcattaaaattccta
atataccaatgactacaaagtgtaagtctttatcggataatccgatgaggttattatcgt
tccatgtcaagattgtattgtgaatggaagtgatgagttcaattagaaaatagagaattt
ttgttaacatagcgacctccttggggagtatcatagcagaatttaatactgttatgaaag
tgataaaatgatgagactttcaatgcaagcaatttagcaaaacctaaggcaatcgaattt
ggttggttatggtataatattggcatgcgaaaagcgatttttatactgctttttgggaga
tcgttatgaatcaaaatgtaagaaagattaccgaaggggcaatgatggttgccttaatcg
gcgtatttatgttaattgatagacaattccaagggacatttagcagtacgtttgcgttct
tattaccattaccgatggtatattttggagctaagtatggattgcgtgatagcttgatgg
ttttggttgctatcatctttgtgtcttttatctttgcaagtccatttacggtatttttct
ttgtcgctgaggcgattattggattggtatatggatgtggcatttataagaatgtagaga
gtaaacgattattgctaagaacgatggttcttggtggacttacggaacttcttgcggttg
ttatcaacgtagcaatctttggtgtaagtttagatcagctagttctcgaattacgttcaa
cctttgatatgatgcagaaaacaatgggtgtaacagtagctgcaaatgtagatatcaacg
tactattacggaatgtattctttgttagcacactgatgttaggcgtattagaagcaattg
taacgcatatttcatctagactattattgaagagactacgtatgaagttgcctgaatcga
caccgctctatctatactatccaccaaagtggattggctatgtagcactagttggaatga
ttggatatttatatgttggatctggctatattaaagcagaaccggcgatgacgattcttt
cagcgttaggaacgtttgcctacttctatctaacagcgatgggtgttgttggtctattgg
tgatgattggattaatggtaaaggagagtcgtagaatcttaacatttgtagtgtttatct
tagcgttagtgttgtcatttccggtagcactttatggatttctatatattacgacaaaca
tgcataaacgaattgtagaggagggatatcatgcaacaaaaaatgagtcgaattaaacaa
attgtttttgtggcacttgctatccagcttgcggttatcattctattacagttaattttt
aagataaatattttaccaggtatcctagtattaattgcggaagcgttgattacggtttat
ttgctggattattttcaatccgcaaatgaagaagaatccattggactagagaaatattta
ggtggttcttacgcagaagcatatctagttggtggcgtcggtatgatgaactatgatgaa
aactatgtcatcacatggcaaagcgaactttttaaggaaagaggccttgatcgtattggc
tctaaattattgacttggttaccagaagccaacgatattatttccggggaaacggaaaag
gtaagtgttacgattgatcaatatgtctatgaggtgagtaagcgtgaaaatgcaccgacg
attttctttaaggatattacgctattaaataagtatcgtggcaagtataacgaagaacat
gtcgtacttggtttggctagttttgataactatgaagagagtacgatgtatgcggatgat
gcggatatcgcaaatatcaatgcgacaatccgtacaccactcaatgaatacttccaaaag
tttggtgtcttcttaagaagattaaataacaatcgttacttgttagttctcaatgagaaa
atttatcgtgagattgcggcagatcgtttctctatcttaaatatcgtacgcaaagcatct
cagaaggctgaagtatctatcacattatctatggctttcgccaagggtagttcaaacttt
gcggagctagatgagacagttacgaagttaatggaccttgcccaaacacgcggtggtgac
caggttgcgattcaggttgttggtgaggatgtgaagtactttggtggttctacagaagcg
gccgagaagagaagtcgtgtacgtgtacgtgttatggcgcatgcattacgtgatctgatt
caacattcttccaacgttattatctgtggacataaaaacgcagactttgactgcattggt
tctgcaatctgtttatcgaagatggcatccgctttcaataagccagtcagtattattgcc
aagactggtggcattgaagaaaagttagatgcggcgatgaaaggaaatgaaaaggaactt
gcagaggatatcacgtttgttacggaaggcgaagcaatcaaccaactcaaggatgatacg
ctagtcatcatgacagaccatcacaacattctacaatctaatggtgcaaagctattagag
atggcagaacggattgtggtgattgatcaccatcgtagaagtacagatatgggtgtgaaa
ccaattctgatttatattgaggcaggtgcatcaagtacttgtgaaattttgacggagatg
attccatttgtgtctagtaaagtagatatttctgaattagaggcgacattcatgcttgca
ggtatgacaattgatacacgtaagtggcgtgaaagaactggtgtacgtacatatgatgcg
gccagtgctttacgtaaactcggtgcagatcctcaagtagcgtacgattacttgaaagat
acttatgatgagtttgtactaaagagtgcgattatgaatgcgagtgaaagatacccagat
ggtattgtgattgcggctgtagaaaatgagaagattacacgttctattatgagccaagtt
gcggatagtttattaagtatccaagatgtgaaggcagcctttgtgattgctcaggataag
agcacaggaattaatagtatttctgctcgttcaaatggtgaaatcaatgtacaggcaatt
atggaagccatgcatggtggtggacatatgactgctgccgcaacacagcgtaaggatgcg
acagtcaaagaattaaaagaagagttaattaatattattgaacaacagaagaaggaggca
gaagatgaaagtgattcttaaacaagatattaaaaaagtaggtaagcgtggagatatcat
tgatgtatctgacggctacggaagaaatttcttaatcgcaagaggtcttgcggtagcgga
atctaaggctagcttagaaatcttaaaagaacagaaatctgaagaagctgcactagaagc
acagcgtgaagaagaagcacgcaagaaagctgccttattagaaaagacagtgattacttt
cacagtgaagtctggtaaagaaggaagggtcttcggctctgtatctacaaagcagattgt
ggaggctttgaataaacaaggcattattatcgaaaagcgcaagattattgatacagaacc
gattcatagtcttggcacaacaagagtaaaagttgaattacacaagaatgtaatcggtac
gattgttgtgaaagtactgggaagtgagaactaattatgccacgtgtattgccttctgca
cctgaagcggaagctagtttgcttggaaccatgcttgtatatccaagttcttctcgtaca
gcgctagaagaaggacttgaagctgatgatttcttcattgaagccaatcgtcgtatttat
catgcatgtgaagaactgtatcaagaaggaacacagattgattccaccactgttgcgaca
cgtttaaaggatactgatcttttagataagtctggtggaatggagtatattctaaactta
atgaacgcagcagtaacgagtgcgaatacactaacatatgtgaatttgattcgtgataaa
gcgatgatgcgtcgtatgattgaagctgctgaaagagttgcggaagaaggatttaatgga
caaacagatttaaatgattacttagatctctctgagaaagaaatcttgaatgtatctcgt
aatcgtaaagctggtgagtttaagaatccaaatgatgtcttaaatgaagtgttaaagacc
atccgtgcagcttcggagaattcatctgagattacagggttaaagacgggctttaatgat
tttgatcgtattacgcatggcttacagcgtggggatatgattgttttagctgcacgtccg
tctatgggtaagactgcggttgcgttaaacctagcgatgaacgttgcgctaattccgcaa
gcacaaaagggtgcaattgcgattttctcacttgagatgggtgcagaacagctcgcaatg
cgtctattaagtgcgaagagtcatatccaaggtgataagttaaagacaggtcgtttaacc
aatgaagagtggaaccgtattaacgaagcttcggcagaattaaaagcttccaatatctat
atcgatgatatggcaggaatcaagattcctgaaattttctcgaagtgtcgccgattacag
gcagaacatggattaaacatggttatgattgactatattcagttgattagtggaccatcg
gatcgttctagtggaaaccgtcaacaggaagtatctgatatttcacgtagtttaaaagcg
cttgcgcgtgaattaaaggtacctgttgtggcattatcacagttaagtcgtagcgttgaa
gcgcgtgaagataagcggccaatgttaagtgacttacgtgaatctggagcgattgagcag
gatgccgatatcgttatgatgctgtatcgtgagtcttactataacgaagaggcaaaagaa
caagcaaaagaatctggaacagagcgtctagaaatcaatcttgcaaagcatcgtaatggt
gcgacgggcagggtatatgtagcgtttgaagcagatacaaacgcactctataacattgcc
ccaaatagaccacaataatgaaggaggaaggcatgaaaaacttgattgctgtaacaatat
gcttagtgctatcaatcgcaattgtcatcgtgccttcttttttctatccttcttttgaag
gaattgaagttggtacagtaggtaactttaaccagactgtagaagtaacgacttctgatg
tgcataagatttataaattatatgaagatcataaattgattggtatcatcaaggataaga
cttatatggatgagcatctaaagaccgtctataaagaaaagtatgcaagcatgtttccaa
atacacatattggtattgcggataatatgtatcttgtagaagaaatgagttcaaatgtct
atacagatgctgatgcagaaatcatgcagtatttagatgatcattctctatatagtattg
cctgtaaatcaatttctttctcagataataatgaagaatatgcaagaatctttgtaaagt
cagaagatatctatcaggcagctttacaaaagtatctttcctatttcgtcgatgaagata
cattagaagccattcacgagcatcatgcaatttcaaatttaacggaatatggtgtcatga
caatgggctttaaaatcaatggaacaatacagattgcggatgcgtacgcatccgtaaagg
atattaaaaccacggaagaagaagtattgcattacttatcctatggagataatgaggagc
tagtgtattacacagttgaagaaggagatacactagattcaattggtttacagaattatg
gattaactgccgaacagttaatgcgtatcaatcaagatatcattaaagatagtagcaaac
cattaactgcaggcacaaaactgtgtgtgacttactttacatcaccgattgatgtgtatg
tttataaacaaagactacaaaaggaaacattgttctataagacttctgtactagaggata
atactgttgaaagtggtaaaacagttgttagacaaactggtgcaaatggttcaaagaatg
tactctaccatgagacatgggtgaatggagtactcaaaacgggacaagagctttcatctg
ttgtaacagcagctggacaagatgaagttgtggcaattgggaagaatagtgatttaggga
tcggtagtggtagttttgcctatccggttgaacatcctgaaatcatctgtaagtatggtt
gctatgcaggttttgagtcgattgattttatcaatcgatacaatcgatggggcaatgtca
tggctgttgatactggaatcatcaaggaaaagggttatacggatgaattaggaaactatg
tcatcattgatcaccacaatggttatcagagtgtatatggacatctatacttaccatgtt
cacttgaagttgatactgttgtaagaaaaggtgatgtcattggtaagattggtatgactg
gaaaagcgacaggaccacatgtaacatttagcttattgcagaatggtgaatcggtgaatg
catgttctgcattaatggattgtgagggtttagactgatgatggactttgcactattagc
gagtggctcaaaaggaaatagttttgtaatagtagatggtactacaaaagttatgattga
ttgtggtacaacaaagaaatatttatttgagcatctaaaagaattacagatagcattaga
tgatttagatgcagtgctaatcacacataatcattctgatcatatctcgcaaatcaagca
ttttgcatcactaccaatctactctccaattgagataccaaagattgatactttctacgt
aaagccaggttcttcctttacaattgaaaccttacgctttacgccaattgcgttatcaca
tgatgcgttaaacacagttggatatattgttgaaaatggaattgaaaaacttgtctatat
tacagatactgggtatatcaatgagaagcatattccacgcatcaaagatgcggactatat
tgtgttagagtcgaatcatgatgtacagatgttgatggcaacgagtcgtccacagtttac
caaacaaagaatttatagtgatacaggacatttgtgcaatgaggattgtgcaactgttct
tgataaaattgtgacagagaagacaaagatgataattcttgcacatttgagtgaacaagc
aaatacacgcaagaaagcactagatacaacagtacatgcattacaaaatcatttggggtt
actgcataaaaacctgcttgtatgtgcagcaggacagtatgagatgattagaaagggtat
atatgatgaagaagttgatgccggtagcgttagcgctattattggtatggaatctagtcc
taacaataatgttgattaggaatctgcaaaaggatactataggtaatagcacccttgagg
atatgaatagtataaactatacaacatcagactatactagtgcgattgaaaagagcagaa
gtagtgtggttacggttgaaagtgatggttcttattatagtgggattatcattgcgaagg
aaaaggaaacagtgcatattttaacaaccgcaaaggcaacaaagaatggtagcccaaatg
ttgtgtttgacagtggtgtacgtgttagctctactgttattggtgatgatggtgaaagtg
gagttgcggtgatacaggtaacaacaaactttgaagtgaagccatttacgattttagata
caactgctttagcacaaggtgcaaatgtggttgtgatgagtggtagaaatctaacgactg
gtagtgctgtcgtcagcagtggtattgtttcagaacctggtgtttggcgaatgaatggca
caacaacttggttatcttccatgctagaaatggatactccaatcacttcgattcaagaag
gtggtgcagtgattgacttaaatgggtcactcgttggtgttgttgccagtcaaccattcc
aaggtaattctcgtatggaatatgcaatcactgccaatgaaatcaaactaatttacaatg
cacttaaaacaaatggaaaagtaacacgaggtgcactaggtgttgtggtgcgtaatgtat
caagtatgcttgcgtatgaaaagagtgcgcagggcattaacattgatatgaagactggtg
tatatgtccaaacagtcgtagagaagaaagatgcaggagatgatcttcaggttggagata
tcattacaatgattgatggtatcgaaatatcttcttatcaagatgtgcttgcaagaatgt
acatgcactctgctggcgatactgtaaatgtatccatcattcgtggcggtgaaagtaagc
agattggtgtggctctacaatgatcaagattattgcctgtggcaaactaaaagagaagtg
gatgaaggatggtgtcgcagagtatgtaaagcgtattcgtccttatgataagcttgaagt
cattgaagtacaggatgaaaaagcaccagagacaaactctgttgccgaaaatgaacaggt
aaaggttgtggaaggacagcggatattaaaaaatattcgtgatgatgaatatgtgatttt
actagatcttgcgggcatggatatcgattctatcgcactggcaaataaaatacaagattg
ttataatcatgcaagaagtaagattacatttgtgattggtgggtctttggggttaagcaa
tgaattgattcagcgtgctgatttccgttggcgtatctctaaggcaacgtttccacatca
actttgtagaatactagtggtagaacaaatctatcgtagctttcgtattctacataacga
gccatatcataagtaaatttctaagatagaatattgtatcgaattgcaacttcttaatat
gtaaccgcttgtatctgaaacaagtatgttataaaatacagatatagtaagtaaaaatta
tcaggaggataaaccaatgaaagaaattactgttacagttgttgacccagtaggattaca
tgcacgtcctgctacagttgctgtaaatgctgcaagcaagtttaagagcgaagtgaaggt
atcttacaagggacgtaccgtgaatatgaagtccattatgggtgttatgtcacttggaat
tcctacacagtctgaaattacaatttcctgtgaaggtgatgacgaagattcagctgttaa
gacaattgaggacgtattacgcgctcaaaaagttattgcttaatagataacgataagggg
agaaagatgttttgacatctttctttttcgttatgttaaaatagggttaaggagctgata
aattatgtatttagatgagtataagcgttggctttctgcaaacttaatcgattttgattt
acatgcagaattagctagtattgaaaatgatgatgaagcaatcaaggagagatttgcagt
agctttgaagtttggtacagctggtctaagaggtactcttggtgctggtactaaccgtat
gaacatctgggttgtccgtcaagcaacgcagggtgttgcggattgggttaagacacaggg
tggaactcagacggttgcgattagctatgacagccgtttaaagggttggacttttgcgaa
ggatgcggctgctgtattagcagcgaatggtatcaatgttcgtttatatgatgaactaat
gcctgtacctgctttgagctttgcgacaagattttatcattgcaatgcaggtattatgat
tactgcatcacataaccctgcaaagtacaatggctttaaagcatatggaccagatggttg
ccagatgacagatgatgcggttgcaatcgtatatgatcagattcaaaagacagatgtatt
aacaggtgcgaaatatatctcctttgcggaaggtgttgcgaagggtcttatccagtttgt
tggagatgattgcaaggaagcactctatcaagcaattgaatctagacaagttcgtccaaa
tctttgcaagacggcaggcttgaagcttgtgtattctccattaaatggtactggtcttgt
gcctgtaacacgcgtattaagtgatatgggtattacagatattactatcgttcctgaaca
ggaatatccaaatggatactttacaacatgtccttatccaaaccctgaaatctatgaagc
attagagaagggcttggaacttgcaaagaaggttggagctgatttaatgctggcgactga
tcctgacgctgatcgtgtagggattgcgatgaagtgtccagatggttcgtacgaacttgt
atctggtaatgaaatgggtgtgcttttactagattatatctgtgctggacgtattgagaa
gggcacaatgcctaagaatccagtagcggttaagtctatcgtatctacaccgctagcgga
tttagttgcgaagcactatggtgttgaattacgtcatactctaacaggtttcaagtggat
tggtgatcagattgcacaacttgaggcaaacggtgaagaagaacgtttcatctttggttt
tgaagagagctatggttatctggcaggttcttatgtacgtgataaggatgcgattgttgg
atcaatgttaatctgtgagatggctgcgtactatcgtagtattggatcttccattaagca
gcgcctagaagaaatttacgcacagtatggacgtttcctcaacaaggttgatagctatga
gtttgatggtctttctggtatggataagatggctggtatcatgaatacattacgtacaaa
tccaccagtggaatttgcaggacgtaaggttgtttctctaacagactacaacaagcctga
agagacgggcttacctaaggcaaatgtacttatctttggtctagaagatggtgctacagt
tgttgttcgcccttctggtacagagcctaagatcaagacatactttacaactttaggtaa
ggatttgggagaagcacagaaggaaaaggatgagttagcagcagtacttaagcctttatt
ctcctaaggaattagaatatagatagatgcaggttgatgtctgcatctttttttctatgc
tagtttatacgtttttcgttatctatctgtattcattcgatactggcaatgttaaaataa
gtgtaacgtagttacggaggatcacatatgaatttagaacgtatcattgaagagtttcat
cagggtcattccttgaatgcatatgaggtgtttggcgcccactttgtggacgggggagtt
cgattcacagtgtatgcaccccatgcggaaaatgtatgggttgttggatcatttacaaac
tgggatgaaaatcaaatcttgatggaaagaatgaacttccagggtgtatggacaatcaca
gttccatctttgaatgagtgggaagtttataagtataagattcaaactagaacaggaagt
attctatataaagcagatccgtttgctttctatagcgagacaagaccaaatactgcaagt
aagcttgttgatttaagcaagttatcctggacggatgagaagtggctaaataaccgtagt
ttaaactttgataagccgatgaatatctatgagctatatgttggtggatggaagcgtaat
ggtgagcatccatattcgtatgatatgctcgcggatgaactgattccatatatcaaggag
aatggttatacacatattgagctaatgcctctcagtgagtatccattcgatggatcttgg
ggatatcaagtcagtggttactattccctaacaagtcgttatggaaatccacaggagttt
aaccgctttgtgaaccgttgccatgcggcaggaattggtatcattattgacatggtgcct
gttcacttcgtgaaggatgactttgggttacgttactttgatggagaagcgttatatgaa
tatccaaatgaatatgacgcaaactctgaatggggtacgctgaactttaacttatggaat
gaagaagtacgttccttcttgatgtcatctgcagcgttctgggtgaatatgtatcatatg
gatggtatccgtatcgatgcggtttctaacctcatttattgggctggcaatcgtgataga
ggtacaaatgacggtgctatctactttgtaaagcgtttgaactattacatgcataaggaa
tttccaactgtcatgatgattgcagaggatagctccgatttccctaatgtaacagcacct
acggaaaaggatggtctgggctttgactataagtgggatcttggttggatgaatgacaca
ttaaagtattatggaacggatcctatctatcgttattatgatcatcacaagttgactttc
tcaatggcttacttctatagtgaaaagttcttaatgccatttagccatgatgaaaatgta
catggtaagcatactgtcatcgaccgtatgtggggggactatgatgcaaagtttgcacaa
gcgaagaacttatatgcatacatgtatgctcatcctggcaagaagttaaattttatggga
aatgaactcggttctttccgtgagtttgatgaaactcgtgaaattgattgggaattactc
cagtatcctaagcactattccttcaatttatttattaaaaagttaaatgagttatatcta
tcacatgcatgcttgtatgaagcggattatagctatgatggcttcaagtggattgatgcg
gataataatgtacagagtgtatattccttctaccgtagtagtaaggatgaatatcttgta
tgtgtattgaacttaagtaatacaacatatgaaagctttgagttagagatgccacaaagt
ggatattataaggaaatcttgaactcagataatcaaatttatggtggcaatggaatggtc
catccaagagcgatccgtacttctaagaagactggaaagaatctcttgaagatgaatctt
gcgccatttacggccatttggtttgtagcgaagaaaaacagaggtaagaaataaagatgt
caatatttaatgcgtatttagatgattttggaaagataacggtaacgattgatcgtagtt
tttatcggggtgaatcaagtcgtttccaattgacgggaatgggcggttatgtcgaggaat
tgtcaatcgaaggtgtggagacacacgatagttttatcttatatcgtctaaagggtctat
atgagcctaatttccgtatggattatcaagtgcgtgaaagtcatggtagatatactccgt
tagttactagactcattgtaaagcgtgaacgcttcaatgctttgtatggttatgagaagg
atgatttaggatcacattattcaccagaacatacatggttcaaggtgtgggcaccaacag
ctgttaatgtaacactgtccttggatgttagtggtgttcagatactaaaggcaatggaac
ctagtgaaatgggtacttggtatgtaaaagtgcctggagactttaaacatgcgatatata
catatttggtagaacgcaatggtaaggtagtgaagtcattagacccatatgcatatagtt
gtaatggcaatgcaaaggcaagtgcagtcattgatttatctgagttagataagattaagg
attatccaattgagaaaccaattgcgccgacagaatctattatctatgagtgtagtgttc
gcgatatgacaatgcatccatttacaggaacaaaaacacatggaaagttcagttctctat
gtgaggatggaactgagtataggggtctacctactggtttaaactatattaaatccttgg
gtgtaacgcatgtgcagtttatgccactaacagactttagtacagttgatgattttaaac
cagagcttaactacaactggggatatgatcctcgtcagtatctatctttaaagggtagtt
ttagttctgctccagaccatccatatgtacgcatgaaagaatttaaagagcttgtagctt
gtcttcaccgcaatcatcttcgtgttacgctagacgttgtgtttaatcacgcatatgatg
ttgcggaaactgcgtttgattgtttggttccatactattacttccgctataacgaagaag
gatatatgtctaacggttcttactgtggtaatgattttgcctcagagatgccgatggctt
ctagatatcttgtgtatgtcattcgtaatttaatgcagatttatggcattgatggtttcc
gttttgacttaatgggtatcattgatgtggcaacgatgaataagattcgcaatgaggcaa
tccgaaataatcctaatgcactcatctatggggagggttgggatatgccaacgatgttac
aaggatcacaaaaggcaaatattcataaccaaggtgctatgcctcacatcggtcacttta
atgattacttccgtgatgtaatcaaaggaaagacaagtgaaagtgaaaagtatgaacgtg
gctatgcgaccggtaactggaacaatgcgtttgctagcttagcggctttaacagcgaatg
ttctagatacaccgcattataagagattcttctctccggatcagtctatcaatagttttg
aaacacatgataacagcactgtatgggataagatgcatgcatgctgtaataatgaagata
gagccactcgtattcgtcgccaaaaaatgatgcttgcgattacaatggttgcgcaaggtg
taccatttgtacatgccggttttgaattctgtgatacaaagaaggataatcataactcct
acaatgctccagatgaaatcaatcgtatggattgggaaagaatggaatattatcaagaag
ttgtgaagtatttccgtaaagcaaccgctctacgcagatcggtaagtgaattctgtctga
aaactgcgttagaaatcaatgaaaaagtgaaggtttgggttgcggatgaccagacggtgt
tctatgatattgcaggttcgaagggtaatgcggaaacgattcgtgtcatgattaatccat
caactggtaatcacttctatagttttgatgagaagtggcaggttatttttgatgaaaatg
ggaatagccaagagattaaatcaaatcacgtatgtgttccagcattaagcttaatcgtat
gcaagaggtagaagatgggattatttggaaatctattcgatagtgaaaaaagacactttc
atcaagctgaagtactcgcagataaagttttgaaattagaagaagcttatgcgcagaaaa
cagatgatgagttacgcgaagtaacagaacaactacaagaaaaaatacaggcaggagcat
ctttaaaggatgtactgcctgatgcttttgcgaatgctcgtgaagccgcaaagcgtgttc
ttaatgagtttccatatcgtgttcaggtattaggtggtgtcctcttacatgaaggtgata
ttgcggagatgaaaactggtgaaggtaagacattgacagcggttatgccaatctacctac
atgccctagcaggtaagggtgcacatgttgtgactgtcaatgagtatctcgcaaagcgtg
atgcggagtggatgggacgtgtatatactttccttggcctaacggtaggctgtaatttac
attccctttcagaaagtgagaaacgacaagcgtatgcttgtgatattacctatacaacaa
actcagaacttggatttgattatttaagagataacatggtcatgcgtaaggaacagcgtg
tattacgtggtttacattatgcagtattggatgaagttgactctatcttaatcgatgaag
ccagaacaccattgattatcagcggtccaggtccagtattagaccagcagtatattcagg
ctgatcgttttgcgaagagttgtaagagagctgtggacttcgaaatcgaccgtgaagacc
gtacagttgtattaacggaagctggtttaaagaaagctgaccgtgctttcggcattgaaa
acatttacaatggtgaacatgcaagcatagttcactatattcaaaatgcaatgcgtgcta
actatcttatgactagaggcgttgagtatgtagttggtgacgatgaaattattctcgttg
accaatttactggtcgaaagatggctggacgtgaattcagcgatggcttacatcaagcaa
ttcaagctaaagaaaatgttggtatcaaacaagagacaatcacacttgcgaccattacct
atcagaacttcttccgtttatatgatctgttaagtggtatgactggtacagcaaagacag
aagaaaacgaattcttgaatacctataacatgcgtgtttatgaggtacctaccaatagac
cagtagcgcgtattgatgaacctgacttagtattcaaagatagacatgaaaagtatgaag
ctatcgttaaacatacaaaagaattgcatgaaaagggacagccagtcttaatcggtacat
tatctattggtatcaatgaggcacttagcgaaatgttaaagaaacagaatattccgcatc
atgtattgaatgcaaaaaatgatgaaaatgaagctgagattattgcgaaggctgggcaga
agtttgcggtaacggttgcgacgaatatggctggtcgtggtacagatattaagcttgggg
aaggcgttgcagagcttggtggtcttgtagtacttggtagtgagcgtcatgaggcaaagc
gtattgataatcagttacgtggacgttcaggtcgtcaaggtgatccaggcttctccagat
tctattgttccatggatgatgatctgattgtggaatatcatacagatgaaagtgaaggta
tcattgagcgctttgaacatgataaagaaaatatcaataagatgagagcactcattgatc
gcacgcaagaaagagcagaaggcttacattttgatacacgtaaaaatacacttgaatatg
acgatgtattaatggcacaacgtcatttgatctatgaccaaagagataaggtacttgatc
ttgaggatatggaaccgcttgtttatgaacttgtgaaagagaatgtatcttctgcaatgg
aaggatattatcagattcctaacaagaatgatgcaaaagagaagcttgcacaatatttaa
acagtttaggaattgatggtaagcagtatgcggagacaatccacagaggatcgcaagaag
aaattacggatgcaatcattgatatataccataaacaaactgcagagcttccacaagaag
aactgcagagtatggtaaagttcatcttcttacagattctagatcgtgagtggattcacc
atgtggatgttatggaacatttaaagactagtgttcgtttacgcagctatgcgaatgtaa
agccaatcgatgcatatcgagaagaaggctttaatcgcttcaatgcaatgatgcagaaca
tctctgaacagacagtttctacattgttacagattcagacaaatcatgaatcagccatgt
aagcatgatggaaaccggggtgctaatcaaacagtattccggttttttgtatgcatgata
catcaaaatgatatgtttttcagaaataaagcttgcgtaaaagtgaaagaaattacaagt
atagatataaatcataaaaataacattgttaggggggtactatttagtgaaaaaatgggc
tatcatgaatttaacacatggagggaacataataatgaaaagactgagtatctctttagt
tactcttgttttagccgcatcacttgtaggctgtaacaagacaactgagacaacaacgtc
cagtaaaatgaagcctggtacatatacggcttctgctgctggtatgaacgacgatgttac
tgtagaagtagaagtaacagaaaatgaaattaagtcagttaaggtaacttctcacgctga
aactcctggtatcggtggggaactagttgacaaggacggaaaggttgttacaactggggg
cgtagcacctgttcaattaattccagaagaaatcgttaagcatcaaagcttatcagttga
taatgtgactggtgcaacaattacaacaggagctattaagactgctgttaaggatgctat
caaacaagcaggtggcgatccagatgcatttaagaaagaagtaacttacgaagatagaaa
agacgttgaagctgacgttgttgtagtaggtggcggtggagctggtcttgcgagtgctgt
tgaactcttgcagaatggtaagaacgtagcaattatcgaaaaagctggtgaaatcggtgg
tgatacattagtttgcggtgcgatttataatgcaccagacccagcattacagcagcacgc
tgaaatgagtgatgctgttaagactacaattgaaaaggctttagctgaaactccaatcaa
tgaccaacatgcagcattaattgctgaagtgcaagctcaatgggatgcatataaggctgc
tggtagaacagacctatttgactctaaagaatggtatgcattacagacttggatcaatgg
tgataaggtagccaatctcgatcttgttaaagcattatgctacaacgcatttggtggcta
tgaatggattgaatctatgggtatgacattccaggataagatttctcagggtgctggttc
cttatggcaacgtacacacacatctacaatgaagatgggtacaggctttatttccgtata
cgctgatatgcttgaaaagtatggtgataaggttacattattaacagaagctacagctac
aaagcttgtacttgataataataaagttacagcagttaaggctctagataaccatacagg
caaagaaattacagttactggtaaagatggtgtcgtattagctactggtggtttcggtgc
taacgctaagatggttcaagaatacaatacaacaggtaagtggccggatctttctaagat
aggtacaacaaaccgtttctcagcatcacagggtgatggtatcacaatggctaaggatgc
tggtgcttccttaacggatatggaacaattacagcttctatatttaggtaacttagttga
tggtcagatttctaagttcccagcacgtacagttaacggtacagaccaaattatcttcat
caataaagaaggtaagcgttttgttcgtgaagatggtcgtcgtgatcagatttgtggagg
cgttctaaagcaaaccgataagatgttctatattcttgaaagtggcgatggtgctggtta
taaagatattaaagatccatcatggagaagtggtgacggatttacatttgaatatctaga
aaagaatggtttcattgtttacgcggatacattagaagaactcgctaagaagttagacat
ggatcctgcaacattacaggcaactgtagatgaattcaataagagcgttgaaagcggaag
tgatgaattcggaagaactctatactccactaaacttgagaatggaccatgggttgtgac
tcctcgtcaggcttgcgttcaccatacaatgggtggtgtaacaattgatgcagaagcacg
tgtactcaacgaaaagggagaaccaatcaagggcttatacgctgctggtgaaattactgg
tggtatccatggtgctaaccgtttaggtggtaacgctgtagtagatacagtcgtattcgg
taagctatctgctgatacattactagctgatacaaaataaaactatcattaagtatgaaa
ggttgggtctgagtaaaatcagacctttcttatacagggggtgaaagtatgcagaagtta
atgaaaactttatttactattgcaatgctatttgtcgcgggttgtacgccactgattgat
agaggagtaaaaaaacctgtcatttatttttatcctcaagagacaacagaagtggatata
aaacttactcttgatggtgagtttattgcaacatatccaaaatataatgatggatggaaa
attgttgctgaacccgatgggacattgcgttccttagatggaacaaagtcatattattgt
ctgttttgggaggggactctaagctataagccggatttttcaactggatttgttgtaaaa
ggatctgaaacagaagtgttcttggaagatgcacttgcaaaattaggtctcaatgaacgt
gaaagaaatgaatttataatctattggttgcctcagatgcagaacaatgcatacaatcta
atatcttttcaaagtcaaaattatactgaccatgcactattggatattacgccaaaacct
gatacagtcattcgtgttatgatggcatggagagcattaaaagaatctattgatatcgag
ccgcaagaattagatggtttagagcgcaaaggttttacagtagttgagtggggaggggca
gagtatacatcgtaatatttctcaaaaatactacttctgttatacttagaaccaaggaga
atgaatagatgaaaataagaaagtttttacttggcttaattgccatggcgcttctttgtg
taatttcacctgtacatgcagaagaaacaaatgctgattttgatcagtttatgcgaaatg
agttcatcgaaatgatgggaaatgattatacatcattacattttgcattaaaggattatg
aaaaatatggtattacaaaaccaaagccaacgattggtgaacctccaactttagataact
cagagagtatcgcaaaggttgaggagtctttaaaggcattggagaagttcaattatgatg
agttgtcagatgtacaacaacatgattacgatacatataagtattacctagaaagtactc
gtgaactcttgaactacccaatgtttgattttcagttcttgccaaaccatggtattcaaa
gtaatttaattacaaactttacggagtttgtgttctacaagcaggaagatatcgatgatt
atctatctgtattagagagtgttccagcatatattgaaggtgcactagaagtaacacgta
cacaggtacagaatggatacttcatgacagatgctgctttagatagcacactagatggta
ttgaaaagtttgttgcgaagacagacaacaacccactcattcagatttttaatcagaatg
tagataagtttgaaggcttgacagaggaacagcgtacagcatataaagaaaagaatcgtg
actttattttaaacacatacattcctgaatatcagaagcttgcgcaggaacttgaaacat
tccgtggtacacgtacatctttaagcttgtatgacttaccagatgggaaagaatattacg
cagcattattacgttcaaagtcaagttcatccgcttctttacaagaattatttgaattaa
cagatgaacagctaaagaagttaattgatgaagccagaactttgtatttgaacgctaaga
agaatgatgacttagaagaagcattaccagaaaaagatcctacagagattctaaatacat
tacaaggacatttacaggaatttcctgaaggtcctgaagtaacatttacagcaagctact
tagatagttctgttgccaatgatggtattgttgcgtattacatgcggccaccaatcgatg
atatcgtaaacaacgttattaagattaacggtgataatgtaaattcaacaaatgaaatgt
atagtactttagcacatgaaggtttccctggacacttattccagattacttggtacttga
atacaaatccaaatccattacgtacacagctcagcaatatcggttatacagaaggctggg
caatgtattgtgaagatgtttcttgggcatattctgacttaaatgatggtgccaaggaag
aaaaccgtatcaatacaaacttaaactacatcttgcctgcacaggctgatttcttagtaa
atggtatgggttgggatgagaagaagttaggaaaatactatgaatcactaggactgaatg
cttccgcagcttcaaatgtaattgcggctgtaacacaagaaccaggttctatcgtacctt
atggtgttggtttaacatactatcttcacttccgtgatcaggcacagtccgcacttggaa
agaagtatgatgtagtagaattcaaccgtatgttattaacacatggtgatcgtccattcg
atatcgtgcaaaaggacttagagaagtatcttgaagctagtggtgcaagtgttacaactt
ctacttctaacaagccatttatcaatctaggtaagattggtctttgggtatcattagcag
ctatagtgttaattttagttgttgttttcattcgcaagaaaaaagaaaataactatcaat
aaaatagtgaaaaatcataccgaagtggtatgatttttcatataagaggagcaagtactg
gaatggataatcaatggacagaatggttgcatcaagaatggaaaaaagaatatttcttga
agctatcggaatttttgaagaatgcctatgagacaaaggagatatatccgccaaagaggc
aggttttctccgcatttcatcactgtgattattcggatatcaaagtagttattcttggtc
aagatccatatcatcaaaaagggcaggcacatggtttgtgtttctcagttaaccctgggg
ttaagataccaccaagccttttgaatatgtacaaggaattacaagcagaatatggctatc
caattccaaataatggttatcttgtgccgtgggcaaagcagggtgtattcctgctgaata
cggtgatgacagtagaagattctcatccgcagagtcatgctggcatgggatgggaaatat
ttactgatcatgtgattcaaaaaatcaatgaaaagaaggaatcggtggtcttcctgttgt
ggggaagagcagctagaaataaagcatgcatgattgataaaacgaagcatcttattttag
aggcagcacatccatcacccttgtctgcatacaatggattttttggctgtaatcacttca
aaaaagcaaatgaatttctagagaaaaacaatcgtgaggggattgattggcagatcaaaa
atatttgagattttcatcaaaaaattgaataaaaacgagatattttgcatatgggaatgt
tctgattatcaatattagtttataatgtaagcgtatccatagttttgattaaggaggatg
ttatgagatctaatgcaatggttgcgatgattcttgcgggtggccgcggaagccgtctgc
acgacttaacgaagaaggtcgcaaagcctgcagtgcattttggaggaaagtatagaatta
tcgattttccactaagtaattgtgcaaattcaggtattaacacagtaggtgtattaacac
aatatgaatccgttttattaaatgcttatgttgcaaaggaccagttctggggtctagata
caaatgatggtggtgtattcgtacttccaccacgtgaaagagatcagacaggttttgaag
tgtatcgtggaacagcagatgcgatcacacagaatattgactttttagatagtattgaac
cagaatatgtactcattttatctggcgaccatatctataagatgaactatgaaaagatgt
taaagcatcatatcgcaaagggtgctgatgcgacaatcgccgtattacaggttccaatga
aggaagcttcaagattcggtatcatgaattgtgataagaatgacatgattcaggaattcg
aagagaagcctgcacatccaaagagtaatttagcttcaatgggcatttatatctttacat
ataagacattacgtaagtacttacttgaagatgataagaatgaacagtcctcacatgatt
ttggcaaggatatcatccctgcatatctagatgataataaagttctagcggcataccgct
ttaagggatactggaaggatgttggaacaattgattcactttgggagtccaatatggatc
tattgaagaataacaacgctttaaacttaggtgatcctgattggaagatttatacagaag
atatcaatgcactaccacagtttatcggtgaaaatgcggttgtacgtaatagttacatta
cgcagggtagcgtggtgttaggcaaagtcagcaattcagtattaggtacaaactccttta
ttgatgaaggtgctgatgtacaggattctgttatcttaacaggcgctaagattggttcag
gcgcaaagattacacgttgtatcgttgcagataatgtagagattggttcaggcgttgtat
taggttcagcggacagtgatcatattgaattgattgctaagaatgttacggagtaggagg
agaaatcatgaaagctttgggtattatttcatttgaagacagttccgttaatattgaggg
acttggtgatttccgacctgttccggcaacagcgtttatgggaagatatcgtattattga
ctttattctcagtaacatgacaaactcaggtattgatagcgttcaggtttattgcaaaga
aaagccacgcaatcttatcgagcacttaggagatggacgtcattacaacatcaactctaa
gcgtggtaaattacgtatcttatttggtgaaaagacattctcatcacctgtatataatca
cgatattgcaaactatatcttgaatatgcagtacattgagaaggataagaatccatatgt
tgtaatcgcaccaagttatttcatctatgatatcgactttagtgaagtattagatgcaca
tatcgaaagtggtgcagatattacagcactctatacaaatacatcagatgctaaaacagc
attccacgaatgtgatacatttacaatggataaggataagagagttctttccattgataa
gaatcgtggtaaatataagacacgttctgtttccttagaagcatatgtgatgagaaagga
cttgtttattacattagtaaagacaggtgcggagatttcctcactatactggttcaagga
tgtattacgtgaagttgtaaatgaagtagatatccgtggatatgcagtgaagggatttgt
tgcatgtatcaataatcaaaatgaatactaccgtatcaacatgttgttgaaggattacaa
ggttgcctttaacttattcaagtcaaattggccaatctatacgcatacaaataactctag
cccatccatatttggagaagattcggatgttactgctagtgttgttgcgaatggttgtga
agtggaaggtacagtcaagaattccatcatcagtagaaatgttaaggttggtaaggatgc
tgtgattgagaatagtattgtcttaccgggggcaatcattggtgagggtgttcaccttga
ccatgtcattgttgataagtatgcaacaatccataaagtaaaagaacttgttggaacaga
agatagtcttatttacgtaaagcgtagagattgcatctaggaagcgaggagtattcaatg
agtagatctgtattgtttgtggcaggagagggcttaccatttatcaaaacgggaggttta
gcagatgttattggtagtttaccaagaacattagcaaagcgtggacatgatgtacgtgtt
gccttgcctttatacaaaaaaattattgagaaacattacgataagctagaaagacttggc
acaatccaagttcgttctggatggattgaccaaccagcaactttctatcgttgtgatgta
gatggggttgtatattactttgttgaacatcaaggatatttcgaaagagatggtttatat
ggctatgaggatgatggcgaaagatttgctttcttccaacgtgctgtattagatatgatt
tatttcattaactggtggccaaatatcattcatgaaaatgactggcagacgggtatgatg
ccattaattgcgcatgcatgttatgcggatgactatcgttatcaacaaatcaagcatgtc
tacacaattcataacatggcattccaaggtaactttggcgttgaaatgatggagagttgt
ctaggactggattacagttatttcgataatggttccatcaagtttgatacaggtatcagt
tttatgaaggctgcgattgtatatgcagacaagattacaacagtatctccaacatacgct
gaagagattttgacacaaacctatggcgaacgtatggattctgtactacgctaccgtcgt
ggagacctttggggtatcgtaaatggtattgatactgtagattggagtccaaagacggat
aagcatcttgcaaagaactttgatattagaaactatgtttctggcaagaaggagaacaag
aaggctctacaggaaacacttggcttagaagtgaagagtgatgttgcacttatcggtatc
gtatctcgactaacagaacaaaagggaatgtatatgatcacagagaagttacgtgagatt
atggatcaaaatgttcaatttgttattcttggtacaggtgaagcaaatgcagagaatgca
tttaagtggttagagtctgaatataaaggtagagcagtatactactgtggctataacgaa
gatcttgcacaccttatctatgcgggttgtgatatgttcttcatgccttccatctatgaa
ccatgtggaattggtcagttaattgccatgcattatggcacacttccaatcgtacgtgaa
acaggtggtctaaaggatacggttcatccatataaccaatatacaggtgaaggtaatggc
tttagtttttgggctgcaaatccaaatgacatgatgtacacactacgttatgcattggaa
cagtattacaacaataagaccggatggaagggcttagtgaagagtgcaatgaatactgat
gtaagctgggaacaaagtgcgaatcagtatgaacagttgtattactcaatttgtaactgg
gactaggtatttacttacatacaaaatcgtagaggcaggctttagaacctgcctctttac
tgtcttagaatgatatcgttttattataattcaatagacttgtgtcattatgctggatta
caagaattatcttatcttggttagatgctagatcatttaagtgcgaatagaatttatctt
ttgtttctgcatctagttcagcatctacttcatctatcaaaattaaagatactttatctt
ctaaggacattaattttgacagtaatacttttttcttctcaccaccggaaagttcgcttt
cattaatgtgatgtagattgaacatttgcaatctagagataatttgatctactgtatcgg
gtttgacggtagaatgtgaaatttcctctaagtattttttgattgatgtattcaatacgg
gctcatgttgactgatataagcgatactatcgtaataagaagacatactataagaatcaa
gtttttcattgttaatcaaaacttctcctgatgtaggagagtattgattaagtagaattc
gaaacagggttgttttaccaacaccattagttcccttgactagtgcgaaatctcctttca
ttaattgaagagaaaagtgatcaagaatattttttgacttatttggatacgaaaatgaaa
tatcttttaattcaattgcagtaatatcagtaataagtttatctcccttgtgtactggaa
gatttcggatttctgaaatattggtaaagcatactttgtttctattaatttgctggaata
gcagttccattctttggccttgtgacattaggaagttaaatagaataatatagaacgcta
gatttggtaatgagttttggtaaacgggtagtgacagaaatattgataaaataaattgca
tcaatgaattatagttttgcgtgaatgtactgaagaaataaatcttcttgtcttctttta
cggaagaagatatgaaattggctattttagcttgagtaaggtttacaaagtaggataata
gattatttgtttttatgtattcaactttatcagtatattcatgtagggtgttatagtatt
cttttaatttttggtttgtagatgttgatgattctacaatgatttttctagagatatacg
aaatcataattcctataatgatggagaagagtagaaataaggatataaaaagatcaatgg
taatagaaaaaattagaagcaaaatgataagtataacagagcaaagcaatgatggaataa
aattccctacaacgcggaaaatattcagaatatcattgtacaaagcatgactaatttttg
atgaatcaacattttcaaattttgtgttataaatcgacgtttgacattgatggaccaaat
aggcaatatactttccaccaaatttatctaaagagattgaccataaaacattgatgaatg
aagtgaatactaacaatagacataaaataattaagtatttaattatctcggttgagcttg
tggagatatgatttaaaatgagtctaaagtagatgatggttgctagatttgcaagggata
ctagcactgtcattagaaaagatttgcagaatgacaatttgaacttctctgtggcttcta
taaaatatgaaacaattatcttcataaagtaacctctccattagcaaatatagaatatga
tttaagaacattgtatcattgaaagtgataagattttcttattatttatgcactgacttt
taacattgtgtaagaagaagtggagatatctatatgaagaaagcaatactctttgatcta
gatggtacattactaccgatggatcaggatatatttataaagacgtattttggactaata
gctaagaggatgactaggcttgggtataagccggaggagttgattcatacaatttggaag
ggtattagtgcagtcattaaaaatgatggagtgctaacaaacgaagatgtgttctggaag
tgcttttctgaagtgtatggtgatgagcagacaaagaatgaccgtacgaaatttgacgat
ttctatcgtgaagatttccctaaggtacagaatacttgcggttttcaaccgtttgccaaa
gaaatgattcaatatgcaaagcagcagggatatagagttgtgcttgcaacgaatcctttg
tttcctagaattgcaacagaggaaagaattcgttggacagggctaatgccaagtgatttt
gagctggttactacttatgaaaatagtcatgcatgcaagcctaatcttttatattatcaa
gagatactagatactttaggtttagaggctagtgaatgcttgatggttggtaatgatgtt
ggtgaagatggtgtggtgaagcaattaggtatggatatcttttatatcacggactgcttg
atcaatccggatgggattgacattgagcatgaattacatggaaattttgaggatttgaag
gagtatattcgaagggcttaatcggaggtatgattcatgttgaaaagtagagtgaccatg
attgttctattggttatttggtatattgtgtttccttttatgttagtggatactggatcg
gcaatctatctactacttttgatcaatccgattctttctattgtcagtggactaatttat
ggaaagctgcaaggctttgattggttgattttgtggtttgttgcgtttttgtttattcca
gttatctattttcgcatggatgggcagtgggactgtatgatttatccaggaatttatagc
attttgatgagtcttggaatggtagttggtaagatatttcaaaagaaacaagtagtctag
tcagaaggattgattagacacttgttattttttacacaaaataattttgatacaaatttt
ggaaacgcttacttcttaaaaatctttgaaaattgtcttaaaatactcattatttgcgtt
tcttcattttcaagtttggctcgcaagtgttataatttttgcagtacataggaggataat
tcaaatgtctaaagttactgtaaaagacctagatgttaagggaaaacacgtcattgttcg
tgttgacttcaacgttccacacaagggaaatgtaatcacagatgataatcgtgttcgtgc
agcattgccaacaattaattatcttacagagcatggagcaaaagtattacttttgagcca
cttaggtaagattaagactgaagaggactatgcaaagaatgatatgtctatcgttgcaga
ttgcttagcttcattgcagagtgcacctgtaaagtttgtaaatgctactcgtggtgctga
acttgaagaagcagttgctgctcaggaagagggttctatcgtactgatgcagaacactcg
ttatgagaagggcgaaacaaagaatgatgaagagttaggcaaatactgggcttcattagg
agatttatttgtagaagatgcatttggttctgtacacagagctcatgcgtcaacagttgg
tattccaacacatattccttcagctttaggtttcttagttgaaaaggaagttagtgtttt
aggtaaggcagttaatgatccacaaagaccattcgttgctatcttaggtggtgcgaaggt
ttctgataagatcggcgttatcgaaaacttattgaagattgctgataaggtattaatcgg
tggaggaatggcttatacattctcagctgctaagggtggcaagattggtacatctctatt
agaagctgacaagatggaattagcgaatgaattcatgaacaagggcgaaggcaagttatt
cttacctgtagatacagttgtagcaaatgacttctctaacccaacagaaatcaagactgt
cgttgctggagaaatcccagatggctttatgggcttagatatcggtcctgaatctgttaa
gaagttccaggatgaattagttggtgctaagacagtattctggaatggaccaatgggtgt
atttgaagatgaaagatttgctaagggtacaatcgctatctgtgaaacattagctaacct
tgaaggtgctacaacaattatcggtggtggtgattctgcttctgctgctaagaacttagg
tttcgcagagaagttcagccacatctctacaggtggtggagcatctctagaatatatgga
aggaaaggaactcccaggaatcgctattattcctgagaagtaaggaaaagaaacatgaca
agaaaaccagtaattttcggtaactggaaaatgaataagacaccttcagaagctgcggag
ttcatgaagggtattgaagaagtattgacaggtacagaagctgctgattatggtattggt
gctccatacgtagacttagatgtttgcgttaaggctgctaagaatttattaatcgctgct
gaaaactgccatgaaaaggattctggcgcttatacaggcgaagtatctgttccaatgtta
aaggaaatcggtattacatactgcattatcggtcactccgaaagacgcacatactacaac
gaaacagatgccgcttgtgctgctaagtgcaagagattattcgctgataacatcacacct
atcttatgtgtgggtgaaacagaagctgaatacgatgctggcaagactgaagaagttgtt
aagtctcagttagctggttctttagctggtttaacagctgaagaagtatccaagatggtt
atcgcttatgaaccaatctgggctatcggaacaggtaagagtgctgatgtaaatacagct
gaagcttgctgcaagctagttcgcgaaacagtgaagagcttatatgatgaagcaaccgct
caagcagttcgtatccaatacggcggatctgttaagccaacaaacatcaaggaatatatg
gcttgtgaagacatcgatggtgcgttaatcggtggtgcatccttaaaggttgaatccttc
aaggaaattattgacgctacaaaataggttcttactcagcttagctgagagaatatgttt
taggttatcataggaggaaaatttagatgcctaattttattgatccaattgctgaagtac
acgcacgtgaagtcttagactctcgtggaaatccaacagtagaatgtgaagttacaactg
agtccggtgcttggggacgtgctatcgttccatcaggcgcttctacaggtgaacgtgaag
cgttagagcttcgtgatggtgacaagggtcgtttccttggcacaggtacattaaaagctg
ttgctaacgttaacgaaaagattgctccaaaggttatcggtttaaatgtatttgaccaga
acttaattgataagacaatgcttgatcttgatggaacaccattcaagagcaaccttggcg
caaatgctacattagctgtttcattagctgctgctcgtgctgctgctgatgcttgtggct
tgccattatacaagtatattggtggtgcaaatgctaaggtattaccagttccaatgatga
acgtattaaacggtggtaagcatgctgattcttctgcagactgccaagaatacatgatta
tgccagtaggtgctaagagcgtacacgaagcagttcgtatgggttctgaagtattccatg
tattaaagaaggtattaaagtcctacaagtacaacacagctgtaggtgatgaaggtggat
atgctccatcatgcgtacctggaaacaacggtccattagaaacattaggtaacgaaggcc
cattggctttaatggttgaagctgttgaaaaggctggctacaagttaggtgaagatatct
gcttcgctatggacttagctgcttctgaattctacaacgctgaaaagggtgtttatgaat
taacacgttccggtgaaggtgacaagacatctgaacagatgattgacatgttagcttcat
gggtagagaagtatccattaatctcaatcgaagacggcttagctgaaaacgactgggatg
gttgggttaagttaacagaacgtttaggggaaaaggttcagcttgttggtgatgacctct
tcgttacaaacacaacatatatcaagaagggaattgaattaaaggcagctaacgctgtat
taatcaaggttaaccagattggtacattaacagaaacattagattctatcgaaatggcta
aggaagctaagtatacagcagttgtatctcaccgttcaggtgaatctgaagattcaacaa
tcgctgacttagtagttgctacaaacgctggccagatcaagacaggttctatgagccgta
cagaccgtatcgctaagtacaaccagttgatgagaatcgaagaagaattaggttcagttg
cagaataccgtggaagacaggctttctacaacgttaaggctctttcttcaaaataagaat
gatttgaaaaagttcactcatatgtgaacttttttcatgaatatagattttttgtataga
ctatgaacttaatattggtataaattcacagtaaatatgatatatagtcaatagtcattt
atggcttcctctctagtttgtttctttcttagcaaaaagttaaaaactgagaggttttta
tttttgaaggtagcctaaccccaagtaattaatagcgttttattatagttgttttttcaa
tagtccatccaatcatccaaccaatcacaagtagataattttcgatagctcctactagat
taacagtttcgtgcatctgtaagtaatggataaagtgatttgtaccaatcccaataccac
caagaatcaaagcgagtagaatggattgtaaatagatccaattataatgacgataggcag
taattaatattacaagtactgctatattccagaaaccaatttctctttgccatcctgttg
agataccatatgccgcatgactacccatatattctggtgcgcagatttgaagaactgcag
caccagatatcgcaatcatcaagagaataaataatatacgtaagagaagattcattcgct
gttgtttcatgttgtaaaacctcctaaaaaatataaaaaatagtaatactgcatggaatc
aattgtcaagctaagcttgatagatcaaagattgtatatagttttcaagaacattcttgg
aattatgaaaaaatacaaacaatttatcatgtgaattcccttaaaaaaagaattgaatga
tactattagtgtaggaggatttcaatgatgaaatttattgatgaagcacgtgcgtatcaa
gataatatgattgaagatttacgacagcttgtaaaaattgaatctgtacgtgatgatgct
gctgcgacaaaagaagcaccttttggaccaaacattgcaaagtgcttagacaaagcgtta
gagattggtaaacgcgatggttttaaagtagagaatgtagatggttatgctggtgtgatt
cagtatggtgatttagaagaatctgttggtgtactaggtcacttggatgttgtgcctatc
ggtgatggctggacatttgatccactcggtggagaaatcaaagatggctatatcatgggt
agaggtacttgtgatgacaagggtcctgcaattgcagcatattacgcaatgaagatttta
aaggacaagggttataagttaaaacataatattcaaatgattttaggtacagatgaagaa
aatacttctgcaggtattctttactataagaaagtacgtaagaatccaattatgggtatc
gtaccagatgcggacttcccatgtatctatgcagaaaagggtattttagattttgctgca
cagggaaagattgattcctgtatcaagtatatgaagtccggtactgcgtttaatgtagtt
atcggtaaggctgatgctatcgttgacaagccacttgagaaggaatactttgagaagttc
ttacttgccaatgaattaactggtgaatgtcacgaggatgaagctggggcacattatcat
attgatggtaagccattccacgcatctcgtccttatatgggtgtaaatgcggctgtgaag
atgtttgaatttgtcggcagttgctataacgatgcattcagtttaaacgctgtgaagtta
ttcaaggatccatatggtgttggattaaaggttgcttatgatggtgcatacatgggacct
ttaacattcaatatgggtaaagcaaatattgaagatggacaggtatacttcgcattagat
tatcgttacccaaatgaatgtgaaggtagtgatttactaaagagaagtgcagatatcatc
aaggaagtattacatattgatacagagctagtagatgattctaagtggttattaaatgat
cctaatagtgaacttattcagacatgtctgaagcactatcgtgtatttagtggagatact
tatacacctcctctacgtattggtggcggtacatatgctcgtagttttgagaattttgcg
gcatttggaccaatcttcccaacacgtgaatatgcatcatgggttggtgctgagcatgaa
gcagatgagggttttgaaatagaaacaatgattcttgcctgcgcaatttacgcaaatgtt
ctgtttgacttggcttgtgaacaataagcagcaaataacctaagtcagaaagtatccatc
tgggtactttctttttgtgaaagataattcatgtgcgtagggtgtaatagtgtggttaaa
tagtaggtatgaaaacaaccaagaagtcaccagcacatgatagagtattctcatttcgct
attattggcatggtttaccagaaattttgtattatcaaattcctgcaaaaatcattttgt
ttatgatgttttcttttgcggagggcatcctaggatccattatgaacttaacagggatct
actctgtcagtagtggagaattaccgtccttattacgtagttggtatggttgggctgtat
taattacaatcacaatcttatttacgatatatatggcatttgatattatcatcctgattt
tattgagtcgtaatatcctatacaatcaaaagaaaaagatgaaggaaatcatctctactg
caattcgtatatcacgaaaatttattaactttagaggatgtctaattggaatgtattttg
cggtgatcattccactgaataccgcaatgataggcttgcgtttaacaaagcatgctgtgc
cacagtttatttattctgtaatacgttcgaatcatttatatatgcttgcatatgtagtgc
ttgtactaattttagactttattggaatcatacatgtattcactttccatggagtattat
ttgacaactattcactggcaacatccatgcatgaatcaaggagtctattttttaagaact
ggaagaaaattgtttgggcatacctaaagttcttcgctatgttcgtattgatacttggag
taggtgttataagtatcgttgttataccgtactatgtgtcacatttgattatgcaagcaa
gattctggtatcactatctgatcatcatggtagtgattatgggattgatattcatcttct
tatttacaatgatatttattcaggcacaagcgatgtgcctgacacgtgtgtatgatgaat
gcacatttgcaggatatcaagaagcacagtttaaaacacctgttcttttccaaaagagtt
tccgctttgtcgtatccattagtcttttggcttcactaatatttggctatggtggtgcga
tgatttttgatgatttatttcctaaggaatatacaacagaggtgattgcacaccgtggtg
gtggagacttatccacagagaatacagtggaatccattcgagcagcgatagaggctggtg
cgacagcatctgaaattgatgtacaaagaacggcagatggtcattatgttatattccacg
ataatacgttgaaacgtttatgcaatgatccacgtacaatacaagaactaacactagaag
aaatcaagaaactcagaatcactgcacctgatggtcatcgggtgagaatcgcaacattag
aagagatactaaataccgctaaagatgaaattaaactctatatcgaattaaagggtaaaa
gtgcaggtatgcagatggcaaatgatgtataccaaatgcttgtggaaagaaatatggtga
atcaagtacgcattatcagcttaaatgcgaatctaattacacaagttgagaaaacctatc
ctgatgttgagacggagtatctttgctatatcgcttatggtcagattgaatcaatggaag
tggatgcgatcggcttagaagaggaactagcaacaacaaagagaattgatgacttacatg
atgcaggtaaaaaggtagatgtatggactgcaaattcctttggatcgatcatacgattta
tggtttcgaatgtagatggtattattacagacagtgtacaactagcaatgagtatcaagg
atggaaagagtgattcacctgattttacaagattactacgaattttctttccacagattt
aattatgcatgcatgtttcgaatagaaaactagtatgaataatttagaatgtattaattt
tgtataatcaacaatgtaagtattgcactaattgcgtcacagttatcacactttaggatc
aatagttctgttgtggtaactgtatttggtagaaaattattctttgcgttagcaactata
gctcttgtagtagttgttattcgcggggtgttgtcaaaggatgtaaaggtattaggaaaa
tcaattcttgcaacacgcattactttatactttggaatccattctatgtaatgcatcagg
gacgctttgggttaggatatatcctatgtctagcggatgatattacacttggcatcatct
atataaaagaaacaaggggtagggaaagttgttgctgaaccacaacctacagtgccagaa
ggcgagaatttcgagaaggaataaagtgatattggacatcaatataaaccgatgttataa
tactgtggcaagcgaaaggagctttttagatgcttaacgctatattaatggttgtatcgg
ctttgctgattattttatcactattacagggtggaaaatctgacggtatttctagtgcat
ttactggaaatggcggattaaatctatttgccaacacaaaggaaagaggatctgaaaagg
tcatttctaatctaacgttggtacttggaattgcattttttgctttagttatcgcgataa
gagtgattaagtaaccggtgaaagccggttttttcttacgaagaaacattgaatattatc
agatattgcttattacaaagatacagaatagatacagctaaagacaggctgtaacagaaa
gaagaattatggagaatttaaaagagagaatattagaatatattgaaaatcatccaaaaa
agaatcgtagagtggacgatattttaagtgcacttgggatgacttcctcatcggatttcg
tgaaagtaagccaagcattatctgaattagaacgtgaattactattatttagagcagatg
ataaccaatatttaacacaaaagcaggctggagtcatgacgggtagaatttctatcaatc
gttctggccttggctttgtagaccgtgaagataaggagtcaattaagattgatcctactg
atcaaaatactgcactagatggagatactgttcttgttcgctgcaagccttgggaaacct
atggtgaagtattacgagtaattacacgtgcaaaggattttatgattggtacgtttttac
cacgtgggaaaagactaaagtttattcctgatgatgaaaagctacaggataaattaatca
cagtaaaatatgaccaagattttcttcctgttgagggaatgaaggttctttgtcgtatac
agaagtatggaacagcaattgttgtatatgttgaacgtgtaattggttacaaggatgatc
caggagtagatattcttgcgatacttcttgaccatgatattgatccacaattccctgaag
ctgttatggaagaggttaaaacaattccccaggaaattcaggaaagtgataagaaagacc
gcgttgatttaactagtgaaactatcgttaccattgatggcgatgactcgaaagactttg
atgatgcagtgggtgttacacccgttgaaaatggttgggtgttaaaggtttccattgcag
atgtatcgcattacgtaacagaagatagtgctttggatcaggaagctcttgcacgcggtt
gttctacatacgtgacagacagggttgtaccaatgttaccacatgagttaagtaatggta
tctgttctttaaatccatatgtagaaagattaacaatcacatgtcagatgaatgtcaatc
acagtggtaagattgaggaatactccatttatccaagtgttatccgttctacagaacgta
tgacatatgcaaatgtaaataagattctagatggtgatgaaaaactacaagaagcatata
agcatttaggcaatctcttttttgatttaagagattgtgctgatgcaattcgtgtaaatc
gtacagcgaagggtgctatcgactttgacggcacagagacagtagtggaagtggatgaga
atgggcatccaattgatgtacatgcacgtatgagtggtcatgcggaaagaatgattgaag
actgcatgattgcggctaatgtatctgtagccaactatatgaagtggttagatgtaccat
ccatttatcgtattcatgagtcaccaaccgcaaagaagatgaaagaatttgtgcgtatct
ccgagggtatgggacataagttagttttaggtaaaacagcgatttatccaaatgaattgc
agagatatttggcatctgtacatgatattccagaatatccagtactaagtacaatgttat
tgagatgtatgcagaaagcgcgatatgatgcttcttgtattggacactttggtctagcag
aagatgaatatttacactttacttctccgattcgtcgttatccagatttggtcgtacatc
gtatgttacgcaagtattgtttccaagcgaacgataacttagaacaacgcacaattgatc
tagagaaatgcaaggcacaagctgaacatgcaagcattcgcgaaagaaatagtcaagatg
ctgaatatgcatgtgaagatatgaagattgcggaatacatgcatgaaagaattggcaaga
cttattctggtattatttcaagcattacaagctttggcatgtatgtgaaacttgaaaaca
cagtagaaggtatgattcgtgttgcggacttagatgatgactattatgagtttaataaag
atcgttttgaacttgtaggtcaaagacgtaagaagacatatcgtattggcatgcctatta
agataacagttattgatgcgaataaagatgcaggtactgtagactttgcgattgcaaaga
agccatcaagattctctttaggacgtgatcgtttttcaaatgatcgtcgttcttcacaaa
cacgtaagtcaagagaagataggaaattcggtgacaagaaggataaaaaaccattctcac
ccaaaaaacgcggtaaatttgatggttcaaaaccatcgcatataaaacagagtgataaga
aatcattctttaaaggaaaatcaaccggaaggaagatgacgcatggtagaaaagacgcat
gaaaaaacagtagctctaaatagacgtgcttcacatgactacttccttgaggagaagttt
gagtgtggcattgttttgacaggcactgaaattaaatcagttagacaaggaaagattcaa
tttcaagattcctatatctccatttatcgtggagaagcttggattaaaggaatgcacatc
tctccatataagtacgggaatatcttcaatgtagatgaaacacgtgatcgaaagctactg
ttacataaactagagatattccgtttacatcagaaagtaaagttaaagggatatacatta
attccggtacgtatgtacttgaaggatggaagggccaaacttgaaattgcactggcaaag
ggtaaagatctctatgacaagcgtgaaacagagaagttacgcgatgcgaaacgtgcaatg
gagaaggcactaaagtttcattaaatataaatctaaaagtatcgaaatcattacatggtg
gtttcgatgcttttaatgaaaaacatgtatttcgttggtgctaaaatggtactgcgatat
acttgcaatgaaacgcttagcgtgttatattccaattgcgttacaaactatggggctgtc
atggtttcgacaggtttatgtttgatttgtgcggcagtggagttgtgacctaatcactaa
ataaatttaaacgcaaatagaacaaatagtttcgcttttgctgcctaagaacgctagatg
cgttgcagcaacccggtcaatgctttagccattctgtattgattgcgtaaataaatggat
acggtgaacctaatgcctgtagggcgaacccgacaatttacaggtaaattcaataacttg
ttcgctcactgtcgtggttattgtcttactttacagtgagataaactgtagatgcacaaa
tgtgggactattcttggacaggagttcgactctcctcagctccactgaatgataaaaacg
actttcttgaagtcgtttttatttagatagactgcaaatcatttctgaattttcagttgc
gttttagctaagatttgatactgaaaaggatataaatatagaaggtatattgcagtatat
acacataatacataagaatcaaaaacttttactgacgctcaatttttcaatgtatagaat
atgttgttagttatgacaaactgtgctattctgagaatgaaaagagatgctccagtagaa
ggagataaaaaattattggggcacggagagactttctgtggtccattttttggaatatag
gaacgtaattgttacgagaatatttgagtataactatttttgaaggaggggagaataaaa
tgctaaatcagaaagagaagatgaaaatcatacgaaaatctcaaaagataatggaacatg
catgcaagaatttaattactcgtcgttatggtgccaataaaactgatttttattggcata
agacgaaagagagatattgtcagattttagatgaattgccagatattggtggcgaagcta
atgtactgagtcataatttatataagtcagcgtggatttttgcactttatgatgtggtag
gaagaaacttaacaaaggaagagattgatactgtaattcatgaggttatggaggatggtt
tgaatatcttacagaagattcctggtaggtttttgatgaaaagaaaagttttacgaagtc
ttttgataagacgcatagaaaattaccagaaaaaactagaacctcatctccataaagatt
ggcataatacatggggtatggaagtacaacatgatatcaatgatggtattcatttcgtac
taagaggatgtccaattaaagactactgcgagaaacatggtatcatggagattttgccat
atctttgtaatatggatcatcttatgatacaagcattacaattatatctaatacgaccaa
agacatgttcaaatggtgatgagatatgtgagtatatgattgtggcagatgacagtccac
tagcaaaaataaatcctatcgcagtaacggacagtgggttgatgttgacgaagaaggaaa
aaaatcatgcgatttcaggaatacgggaatagagagaatccaacgcttgtaatgttgcag
ccgatgctaatgaatccaagtgctttcaattttgtaattccgcagtgtagcaagaattat
catgtcattgttcctaccatgcctggacatgatcctcaggagccaaatgaacaatatact
tcgattgaggaaattgcttcttgcgttgaaaactgggtacaggaacattgtggtggacat
gtaaaatgcatctatggctgttcaatgggtggtgcagtcactattcgtcttctatctgat
agaaacatcacggctgatacctacgtaatagatggaggaatcacaccgtatcaactatgg
aaaccacttagatatctgatatgtttgcgtgattttatgatgatttggctagtgaaacat
atgagtgtaaaagttttacggaagatgatgaattcaaacaagtattccgagaaagatgtc
atttatgtaagggattgtctgcatagcttgcataatcgaaccatatggcgaggattctac
tctacaaacaattacgatgttgcacttcctttgttgaagcctgttggaaaagttttttac
tggtatggagcagaagagaggaaagatcgtagttgggatcttgcctatattagaaaaaat
cttccttgggcgaagatacaggaaaacatcggtatgggacatgcagaatcctttacagtt
tatccagaaattttctgcaaaatgcttgctaaaaatatctgctgaatgaaggattggaat
tttgctatatgtttagatatgtatttatgaaaggagaattatcgtgaaagtagattataa
gaactgggtaccgaaaggactgatttttgcggtagcagcggcattagtggttatggcaac
gattggtattataattaaatatgttttcgtgcggatcattgtaggtatattgtgtgttgg
cttattcggtgtattgttgtggttggttgccatgtataaagcatttgactatcgtggcaa
aaggcagatgtctcgtcaaatcattgcgggaattgcggaatatgtaaaagtgcctgctgg
agggtcttgtcttgatgtcggttgtggaagtggtgcattaacaattgcttgtgcaaagag
aaatccagatgcggtgattactgggattgatcgttggggcaaggaatatgcttcgttcaa
ccaaaatctttgtgaaagaaatgcaatggcagaaggtgtggaaaatactcgttttataca
tggtgatgctgtttcactaaacttcccggatgaaagctttgatgcagttaccagcaatta
tgtttatcacaatataccttcaaagaatcgacaggagattcttctagaaacattgcgtgt
tttgaagaagggcggttcttttgccattcatgacatcttttccgtatcaaggtatggtga
tatgaacatttttgtggagagactcaaaagtatgggctatcacaatgtggaactaattcc
cacgacagaaggattgtttatgtcacactgggagtctctatggatgcagcttggtgggtc
tgctcttttagttggggaaaaataaggaagcatgtaaagataggaatgatttttatcctg
atattttttaataattggaaaggtcaaaggagatgaggctgatagaggcatagattgggt
tgctatgcaagaatttatccaaactatcggcatatatcagttctatttcagagtaaagtt
tgcaatcaaagcgcaaagctacgcattgaataaactgactgcgtgcacttctgggacatt
gaggcctaaagctagttatctgcactggtcacacaggatggacagatgattttgaatttg
cctttcgtcatattgacagggtttgtaatgcatggaagaaaacacaaaagccgatagatt
cacatgcacctttcgacggctacgacgaggtaaacaatccagaagaacgggcaagatcta
tgtgcttaccgaaagcatatcaggcttgaataaaagaggtggaaatatatgaaggttcta
gtatatggtattggtgtcattggatctttgactgtacacgaactttgtaaagcaggtaat
gatgttaccgttgtttcaagaggctgctggaaagaagtgttggaacgtcaaggattgcaa
attcattcaggaaaaaataagtggattgattatccaaaggtattatctaaatatgatggc
caagtgtatgatgtggtattttccatcatgcagaatcaacagcaggcgaatattctagat
acattagcagaaattcaagcaaaatatattgtgctagttggaaataatttgcaaagtact
gaaatgcaacgtcgactcgaagaaaaaggaaaacatccgaatgatattttatttgctttt
caagccagtgctggattacgacatgaaaattacacggaagttgtaagttttaatcaaacg
gaatttacaataggacatttaaaaaatgaattatgttttgaagagcagaccttctttcaa
aagcttttctgtggttctaatatgaagctttgctttatggatgatatggagagttggcta
ttttgtcatgtggctttcattctgccagcggtatatctttcctatggtcatcactgcaat
cttagaactgtcacaatgaaagatataacaatgtatgtgcaagcgacaaaagaagcttat
gcttttctcaaatcaattggtatgcagattcgtcccaaaaatgatgataagaacttggta
ggaattcgtggtattcttttaaaacttattctgtggtctatcgcaaagacaaagctaggg
gcattgattgcgagtgatcattgtcggaatgccgtagctgaaatgcagcatctagatgat
agtttcaatgcgttgcgaaacaaaaatccacatttagaaatgcaaaattttgatgaactt
aggagcaaaatgccaacatgggatagtctatatcaagagtacaaaaaggaatggatttaa
atcgtctgaatttgaagagaaattgattggcggtgtgcttatacatcgccttttcatatg
ttggaacaaggatagaaataacattggtgtatttaaaacaggagttcatacatttgattt
tatgcaataaaatagagataaatattaggttttctttatgttatgtacttattgtaaatg
aatcttgacgagaaggttagtatatgctaacttattaaagcaattgttttgtttagaata
aggcaggtaaaatgaaaatggtaaaaaacggtattcgtaagattttaattgcatttatta
tagtcgtagtatcttttcaaagtagctttgttggaaaggctgcagaggaacctacgatta
tagatagtgggtattcgatttttggaaatacgctcaaattaaatgatgcaggatatatga
gcgatatcataggtgtttctgttaatgataaggaatacacaaaagttgataagaaatccg
atttgatggcttcggaaaaatatgcattactagaggatggtaatattggcatctcatcgt
taaaagaaaatgatgttgttacgattcattttagttccggagatttgaaagttacaatta
aaaatcctcagagcttctttggtatttatgataagagcagtgtgatatttacaaagaaaa
accaagagactccaaaggaaaatactccagaagaggaaaagcctcaacctgaaacaactc
cgaaaccagaagataataaagttgatttgaagttgaaggatacatatttcttgggacagt
ttgagatacagatagaaccacaagaatatgtaaatgatattacaaagcttcaaattgatg
gtgttgatcagcaagaaaaagagaacaaataccaagcatttaatggtggtttctacttgg
ataaaacaaattataaaatcattatgaatgaaccaaatgatggtgctaagctatcgctaa
cgatgaaggacggtaaggtatatcagtaccaatacaataagtctacaaataaagttgggg
aaagacttgttttacaaaatgagaattcaacaaaaccggcagaaactccaacatcagata
cggagaaacagccagaggaaaattcacaggttgtgaaattgacagatgtaagctcctttg
gggattataagattagtgttgaaccgaaggaagtaatcaatcaaattacaaagattcaaa
tcaaccatgcagtacaagaagaaaaaacgagtaagtggttagcatttaacggtggttact
atttggataaagataatcatgcaattatcatgaatgagccaggggatgatgcactagtat
cagttacattaaagaatggtaaagtatatcattttaaatatgtaaaatccaacaaggcag
gtacacgttttgtggcgcagaaagatgaagaggttaactctacaaagattctcaaggtta
gaatcattggttcgtttgaaggtgctattcaaggacaaaagaagtacgatgcaatctcag
gtgcaagtacatctacaagcgtaaataagaatagtaacgtacaagtacaggcggctgaag
tagaaagcgaagatgctgtcgtgccagaaagtgcttggaagccattaagccagatgaaga
atttatatgcagatcgtaagcaatttacgattgaactttcaccggaatctggtatgaaag
cagtatataacgtatatgatagttcaatcacactatctggaacgccaaataagattggga
aatatcctgttaaggtaaatgtgaaagatgctgcaggaagaacagccagttcaaatgttt
tatatttccaagtatatggtacaaatgagaaattggaagatcatctcaaagtggaaaatg
cacgaaagatgaaagatggaaaatatatatgggatatgaatccatgggtgattacagaat
ttacacacgatgcatctcagaccgtgacggtgccaaaagacatcaaagcatggtatggat
caaatacgacaggtgtatatggaaaactaggacaagcaattgagcaaggtggtcaaatca
agcatacccttgtgattccagcaggtgctaatcttacaatggttaatatgattgtgagta
gtagtgtacgtattgttgttgaagatggcgcaaagttaaatctaaaagatacttctattt
atggagaaatcgttgtaaagaagggtggtacctttaagatgaaccatgaagttgaccatt
tagggaatgcgaagttcctcactggagctatgattaacggacagttgattttagaggatg
gtgcaacccttgaagattctaaaatttattctaatgcaaacttcttaacagatggtaata
aagctaagaaaattgacactccagttgttgttgccaaagggaatgttacgataaagggtc
aagtttatattcgtggagatgaatctgctactggtgaatataacggtaagaaggttggtg
gacaacctgccttacgcattgaaaatggcactgttaatgtaacagaaaactctacactag
gtgtatatggtggtggtcgttttgcaacgacatctattggtggtaatgctctagaacttt
ccaatggtgaagtgacaggaaaaggaaaacttgttgctattggtggtgcttcaacatggg
gacatgctggtaacgctgttgtgggtaccggaaagattacagttaagtatgcaatcttga
atggaggcaatgcatatggaaagggttcaacaccaggtaaatcacatgaaaaaggtgttg
aactatttgatacaacgattggtaaggcaacagatggaaaggttctaacagtttcaagtg
aaaatgatcaacctttgtattggaagagtattacagatgaagtaccttctgcggatgcgt
actttggtacagagaaaatttctggcaataaaaagcctgaaatagagaaaccgatgaatc
caagcaagcccgagaaaaagccagctattcttcatattaattctgtggaagcaaacttag
aattaaataatgtagagaagtacgaagcatatgatatttactttgctgatgaagctggaa
atgaaattacagtagatgaaaagaagcaggtacgtgtgagtttgaagacaatgtcttcgg
aaggtgttgaaatttatcaccgtaagcatgatggttctttggaaaaaattgatgtagaaa
gtacggatggaaatgagattacattctcccatgacaagttctcggtatattattttgtga
aaatgaagtcggcacaaattccttctacgcaatcacaacaagagtcacaccgacaagtaa
gttctgtaaaaacatcggattctacatctataacatcctttgcgttgttatttgtggcag
gtcttgcaatgacactctatttgttcaaaacacgtttacaaaaacactaaaaataaatga
aaagctcaaccaagatatactcaattgagctttttttattaggaagatatgtttcatatg
atttcttttatgttttggtgttactatatttctatggaaaaggggttaatatgttaaaac
aaattaaatggagatctattttagtcggaattggatatattattgctggattgttgctga
ttgtttatccagagagtagccgcaatcttattgcatatgtattaggaattgctcttgtgg
tatacggtatcgtatctttaacaacatattttgtaattaacgtaaaggatagtttacgcc
gtaatgaattttcaattggaattatggcaattacagctggtcttatcattatttttaaac
agcagattttgctggatattataccggtactattagggcttttgattatcgcagatggaa
ttggtaaattgcaaaatgctgttgttgcaaaacgtattggttcttcgcaatattttacgt
atattgttttatctgcagtatctattgttttaggctttgttgttatgttcttcttaacag
gggtgcaattacaaaaaactttatttgtcgtgattggtattagtttggtttattgtggta
tttcagatatttttgtaatcttatttattgcagataaatttcataagtttttgaagagct
ttgaaataaatggaagagtaatcgaagctgaagtggaagaaaaaccagtagaagaaactg
tcaaatcaaatacggaagaagagaagtcagaatagcctgacttctcattttcgatacaat
cacttaaaatagatacatggaggaagtgctttaatgtttaatgattggtttaaaattggt
cctgttactgtacatggatatggattcatgattgcagttggtatattgtttgcgttctgg
ttatcagaacgtctggcaaaaaaacaaggactagaatatgaaaagattgatggaatgatt
ttctttatcattatctttgggtttattggagcgaagttgctctatatctttacggtatgg
gattcatttataaagaatcctgttgtgattttgagtaatgaaggatttgtggtctatggt
ggtattatcgctggtattattgcggcgtggatctattgtaagtggaagaagtgggacttt
atgaagtacgcaaatgtactaatgcctgcggtttcacttggacaaggcttcggacgtatc
ggatgtttctttgctgggtgctgttatggtattcgtacaacagcttggtatggtgtagaa
tttccggcagagtctcttggacctggggctggtatcaaggttattccaacagagttaatt
tcttctgctggtaacttcctaatctttgctttcttattaagaaacttattaaagggtaag
catcctgaagatacagcagcgtggtacttagttctttatggattaggtagattcttagta
gaattcttacgtggtgatttaatccgtggacaaatttggatcttctccacatcacaattt
atttcaatctttgtattcttagcaggagcgttcttgttatggtatagacaaaatcattca
gatttgaaaaaggaggtagccgcatgagaattggtattgcaaatgatcacgcatccgtag
agatgaagaaggaacttgttgcgtatcttgaatcacaaggacacgaagttattaactacg
gtacagatttatctgaaagcacagattatcctatctggggtgaaaaggtatcaatggctg
ttgtaaatggtgaagtagagcgaggcatcgcaatttgcggaactggtgttggaatcggta
ttgcatgtaataaagtaagaggtattcgtgcatgtatctgctctgaaccatatagtgcta
gatattcaagattacataacgatgcaaatatcattgcctttggttcaagagtgattggaa
tcgaaacagcaaagatgcttgtggatgaatttgtgaatactgaatttgaaggtggacgtc
atgaacgcagagtaaacatggtgatggacatcgaagcgagaaacttttaaccggtatgaa
tgccggtttttttatctaaaaaaccttcacgagtgtgaaggttagtgaactgctggtaat
tcaaagtcttctttcttttcaagaatctccatgaattcttcaccagtaattgtttctttt
tgatataagaactgtgcaattcgatcaagatctgctttatgttcagttaaaagttgtttt
gctttttcgtgttgttgtttgacgagtgctacgaccttttgatcaattgttgaagctgta
ccatctgaacatgcaagtgatgcatcaccaccgagatatttgttatttacagtctccatt
gcgaccatatcgaattcatcactcataccgtaacgggtaatcattgcacgagcaatcttt
gttgcttgttcgatatcgttggaagcacctgtagtaacttggccaaattcaacttcttct
gctgcacgaccacctgtaagtgtagcgatacggttttctaattcagactttgtgtaaaga
ggatggttaccttcttctacctgcattgtataacctaaagcgccactagtacgtgggatg
attgtaatcttctgtacaggtgcactatgtgtttgtaatgccgcaactaatgcatgtcct
acttcgtgatacgcaacaactagtttttctttatctgttagaattgcattcttcttttga
tagcccgcaataacaacttcaatactttcttctaagtctttttgactcactgcatttctc
ttttcgcgtacagcgcgtagagctgcttcgttgatgatatttgcaagttctgcaccagat
gcaccagaagccatgcgtgcaactacattataatcaatgcctggttctgtcttaactttc
tttgcgtgtacttttaagatatcttcacgaccttgtagatcaggtaactcaactggaaca
cgacggtcaaatcttcctggacgtagtagggcagggtctagattttcaggacggttcgtg
gctgcaagaacgacaataccattattaccttcaaagccatccatctctgtgagtaactga
tttaatgtctgctcacgctcatcattaccaccaaagttacctgcattacgcttaccacca
atcgcatcaatttcatcgatgaatacgatacatggtgctttttcttttgcgtctttgaat
aaactacgaactttggaagcacccatacctacgaacatttctacaaactctgaaccagag
atagagaagaatggtacgtttgattcaccagcaactgcctttgcaagcatggtcttacct
gttcctggaggaccaactagaagaataccctttggcatagtcgcgccaatggacttaaac
tgatttggatcatgtagatagttaacaatttcctgtagattctctttagcttcatcttca
ccagcaacatcatggaagcgaatcgttgtcttatctttatcgtaaacacgagcatttgac
ttacctagattgaacataccgcctagaccgctacctccaagtggagaatttttaccgcca
ccttgcattgtacggttaatatagcgcattaacatcaccgcaatgatgattggaagaatc
caaccaaagaagatgttcataaatatagaaccctgttgtacacgtgtaccagagaacttc
acattatgattttcgagacgatcaactaaatcaggatcatttacttttacagtagagtat
actgtatcaccatctttgagcttatatgtaatctgagaagactcaatcgtcacctcatca
attttgtcatcggtggtttgttgaataaatgtactataaggaacttcttcaatttgtgcc
tgctgaagaacaggtcgtaaaaccaagttgagtaatactaatacaattgcgacaaacgca
tagtagtacacaaaaggttttttcttcttgttatcattcatataaaactcctttcggata
aaaagattttagcacattcatatacagagtgctaataaaatgctgtgtgaatttatgtga
aataaaaaatgatgtagtatttaactataagatatgaacgaaatttcttacagtagagaa
agataaagtgcgggtaattattttatatactgatattttcactgtgattttaattgcaat
gatatatgtaaattgaatagtaaaataaacataatactcatcaaataatatatgccaaag
aaacaaagaggagtggtaaagatttttggaaaaagtttatgctagtgtagtaggtggaga
tatggggaaagcatgttacatatcaagattgaaaggtatgagtcatatattgggtttgct
actcgtaattttgatgcagtatacttttatcgtggattaggatatgacgtcttgaataca
attacgattagaaaagattttcatccagagcaattggaacagatttccaaagaatatgtt
cttaaacaagattttgttgttcgaagaattaagagaaaaaatagcaattaagtagtacaa
aaatatataaaactagagtttaaatcttttatggaagggagattatatgaaaatagatgc
tagagaaatcaaaaaaaataacatatgattattattcttgcttctgtggagcagatataa
gtaattttgaacatggtatacagtttgtttgtaccgatgaaagaagtcttatattaaaag
gatttggatgtaaatactcgatatatatcttgtgtaaaggagatgcttgtatcgtagctt
attcacctaaataccagtcttattttgatgaatttacgaaactaacagatgctaaggaat
tgattactacaatcaaccagtcttatcctttaaaagcataccaattaatggagtttgtaa
aagaacgtgtttttgattataaagatgcaagaatgctgaaaagagacgattatccactgt
ttgagacttttttcaaaaaagcatatccatcagtttctgaaatagattggctcaaaggct
attttgaagaaaaagtggataaagagtttttctttgggtatatcaatgatgatgaacttg
tagctgcatgtgatgctccagatatgccgtatatggacgggtatattcaacatacaggaa
taataactttgcccgagtatagaaaaaagggctatgccaaattatgcacagcgttagcaa
cgcatcaccatattcaatcaggtattgttcctcaatgggaatgtactttaggtaacgttg
catcgattgagctagcaaaatcaatcggttataaagagtttgcacaagcatttatctttg
aggaatcgtgaatcaaaaagactatataaatgaaggaaaagggaaatgaaagtttatcat
tctagtgatactgctcaagttggaactagactaatcaacgattacaaaaagaatatagaa
cttgtaagaccgtttgttatagcattgaaacaaaacaaggaatgtttttttaatctttgc
ttatctggtcaatacatacgggctgtattaggaaagttcaacatgaagaatatggatacc
tattttgtaaaatgggcaagtgaaggaatctttgaatatgtaagacagaatgaatttcct
gagtttccaaatcgtattgaaagcaattatttctttgattcaattgagagtagtaaacgt
ctatttgaagaagattggggagaagcagaccaagaagaaagagataagattcgtttattt
gaagtagaacttagagatgataatccggctctttttgatatgaactggtttgatgaagct
tttgaagtgatatatgaactagaaagtttagatcagattgatactgccatagaatatgca
agaaattattttggcggtaagcaaagtgagaattataggtttgagattgtgagtaataaa
gaagcagtaatcataaatgacattactgagaaactagaaaaataaaaaacgcctagagcg
atttatgtaaatggttctcatctatatagtgggctgaatatatcaaattcatgattggta
agtttcaaaagtagggtagaatatttgctattaaaaatagctaagtttgttttagggggc
aaaggatatatagtagatttgtacctagttattcttgggaggtgataccatgaaagtaac
atacttaaatcacagcggtgttttggtggaattcaaagaccactattgtatttttgacta
ttacaggggtgaactgccacttctcgataaaaagaaggaagtgattgtcttttgtagcca
ctgtcacgaggatcactataatccgttgatttttgaccttcttgatgaaagagggctgaa
ctatcgggcggtgctggcaaatgacataagcgatgaaaagagactgatgaagataaagca
tagctttgttgaacctgatcaatgctaccagtttgttgatgagattcaagttgagacctt
actttcaaacgatagtggggtcgccttcattgtgagtaccgataaagggattatttacca
tggtggcgatttaaacgattggtattgggaaggggaaccggaagaggataaccaaaagct
tcgcgcaatctatcacacggagattggaaaaattaagggcagacattttgaccttgcctt
tgttcctcttgacccaagactggaagcacactacgctgacggaatactatattttctaga
aaatgtggactgtgatgctgtttttccaatccattactggggagattctagtgtgattca
tcgctttatcacagaatacccacaatatcagtctcgtatcaaaaacaccgagacagcgaa
aggagaagagatatgaaatttaagatgattcatgagaatttaaatgtatctgatttggag
aaatccatccgcttctataacgaagcacttggcttatatgaggtaagacgaaagacaagc
gatgactttatcattgtgtatttaaagagtgaggctggcgagtttgagttggagctcaca
tggttaaaagatcatcctcagccatatgacttgggtgagtgtgaattccatctcgcattt
tgggcagatgattttgaagctgcacacaaaaagcacaaagagatgggttgcatttgtttc
gaaaatgaggcaatgggcatctactttattgaagatccagatggatactggctcgagatt
ttaccgtaatgtgataagaggctgtatgcttcaagtaaatctagaaaatttacttaaggt
atacagcctctttgttgtctatggcgtcctcgatgcgatttgaacgcacgacctactgct
taggaggcagtcgctctatccaactgagctacgaggacgtaggaaatcatgaatgataca
ttatggaatgcatattaagaccaccatatttaatattatactttttttgatttgtttgtt
[truncated: 1,639,080 more chars]
