# Supplementary material for: Clinical strains isolated from early-stage colorectal cancer patients promote tumorigenesis
Source: PeerJ. 2026 Jul 14;14:e21488. doi: 10.7717/peerj.21488 (PMC13378470; doi:10.7717/peerj.21488)
Supplement: Supplemental Information 20 [file peerj-14-21488-s020.fasta]

>sequence1
gtggagtcggattccctcacacgcgcctgggctgcggccctggatgcagtccccaccgac
gagctggggcccgtcgccacgtcgatgctgcgctcggcccggcccctcggcgacatcgaa
ggcacgatcctcctcgccgtccccaacgatttcaccaagcagtggattgaagacaaggcg
cagtcgaagctgacgaccgccctgtccgtgcacctgggccgtaccgtccgcatcgccatc
accgtcgaccccacgctcgaggtcgtcacggaggaggaggaagaggaggagccgaccccc
gccgcacccgccgcacacgcggccgccccggcctcgtcgttcgatgaggaggaggagcac
cactcccccgccctcgtcaccgcgcccaccgactccggcccgacccacctcaacccgaag
ttcaccttcgacaccttcgttatcggcccctcgaaccgtttcgcgcacgcggccgcgctg
gccgcctcggaaaccccgggcaccgccttcaaccccctctttatctacggcgattccggt
ctgggcaagacgcacctgctccaagccatcggccacaacgcgctgtcgatgatgccccac
ctgaaggtccgctacgtcaactccgaagagttcacgaacgagttcatcaacgcgattcgt
ctgaacaagacggacaactcccaggtcgaggccttccaccgccgctaccgcgaactcgac
atcctcctcatcgacgacatccagttcatcggcgacaaggaacagaccgtcgaaggcttc
ttccatacctttaatgcgctgcacagcgccaacaagcagattgtcctgacctcggacctg
cccccggcccagctcaagggcttcgaggaccgcatgcggtcgcgcttctcctcgggcctg
ctcgtcgacgttcagccgccggacctggagacccgcatcgcgatcctgcataagaaagcg
gacgccgagggcctcgaggtaacccctgaggtcttcgaatacgtggcctcgcgcatctcc
tcgaacatccgtgagctggagggcgcactcgtgcgcatcggcgcgtgggcgtcgctgtac
caggaacgcatcgacctcaacctcgcgcagatgatgctcaaggacttcgtgtccaacccg
gacgacaacgaaatcaccgtcagcctcatcatgagccagtgcgccgtctacttcggcgtc
acgatcgagcagatgggttcctcggagcgcagccacaacgtcgtcgaggcccgccagatc
gccatgtacctgtgccgcgagctcaccgacctatcgctgcctaagatcgggcaggccttc
ggacgcgaccacacgacggtcatgcacgcgaacaagaagatctcgaagctgatgaaggag
aaacgcgagaccttcaaccacgtgtcggagcttacaaataggattaagcagaaggccagg
gagtcgtgaaaatggcgcgggcgctgacgaaagtcggcgcccgcgcaagattcacaggag
ttgtgcacagctggtggacgaatacgcatcggctgtggagaacagggccttgcctgtgga
cttcaaaaagttgtcatttgcttcgtgcacaggtggtcgtgacgaatccacagcctcgtc
caggaatgacagcacagaaatttgactgaaattccaacgcataagggagttatccacaga
actcacagcccttatgatggaaggacagtcacatgataaaaattttttcacaggcctccg
tacaacaacgtcgccgccgacgcgacgcgatggcacgcgcgaggcaaatttcctgcccca
cgtgggcacacttgtgggtaaagtagtgtccgatccgttttgtgttttggaggcagctat
gaagttcaccgtcgcccgcgatgttctggccgaagccgtgtcgtggaccgcccgcgcgct
ccccgtgcgtccggcctcgccgatcctggccggcgtgcgcatcaaggctgagggcgacga
gctgaccctgtcctccttcgactacgaggtgtccgcgaactcgcacattcccgcgaccgt
cgacgaggccggcgaggtcctggtgtccggtcgtctgctcgccgacatctccaagtcgct
accctccaagcccgtctctgtcgagctcgatggccagaaggtgaacctggtctgcggctc
ctcgcacttcacgctcgcggtcatgcccctcgacgagtacccgctgctgcccgcgcagcc
cacgggagtcggcgcgatcgattcgtcgacgctgtcgcaggccgtttcccaggtgtcgat
tgccgcttcgcgcgacgacacgctgcccctgctgacgggcgtgcgcatcgagatcaacgg
cccggcgatcacgcttctggccaccgaccgctatcgcctcgccatgcgcgagctggactg
ggagcccaccgacacctcgatcgaagaggtcgccctggtcaaggcccgcatcctccagga
cgttgccaagtcgatgacctccggagccaaggtcgaggtcggcctgtccggcgagtccca
gcccggcgcctcgtccctcatcggctttaccgcccagggtcgccgcaccacctcgaccct
catggacggcgactaccccgccgtgcgtcgcctgttccctgacacgacgccgatccaggc
cgtcgtcgatcgccacgccctgctcgaggccgtcaagcgtatgtcgctggtcgccgagcg
caagacctccgtgcgtctggccttcaccgagggccagctcgtcctcgaggctggccaggg
cgacaacgcccaggcctccgaagccatcgaggcgaccctgaacggcgacgacatctcgac
cgcgttcaacccgcagttcctcatcgacggcctgcaggtcctggacaccgactacgtgcg
cttcggcttcacgcaccccacgaagcccgccgtcatcacgggccagaagaaggccgacga
gggcgaggtcacgcagttccgctacctgctgatgcccatccgcttcggcatctgacgtgc
gcgtctcccacctggccctcgacgacttccgctcctggaagcacggggtcgtcgagctgc
acgagggccccacggtcctcgtgggcgcgaacggccagggaaagacgaacctcgtcgagg
cgctcgcctacctgtccacgttctcatcgcacagggtcggcgccgagggtgccctcgtgc
gcatccccatcgacgaggccgaggccgccccgggcggtgccgtcatccgcgcgcgggtcg
tagcctcgggccgcgagcaggtcatcgagctggaaatcgtgcgcggcaaggccaatcgtg
cgcgcatcaatcgcgcgcaggtcaagccccgcgagattctgggcatcgtgcgcacggtcg
tgttcgctcccgaggatctgtccctcgtgcgcggcgatccgtcagtgcgccgatctttct
tggacgacctggccacgcagctctcccccattcacgcctccgtgcgctccgacttcgacc
gggtcgcacgccagcgcgcggcgctgatgaaggctgcccaggcctcgctccgccgcggcc
aatcccccgacctgtcgacccttgagatctgggaccagcagttcgccgccctctccgcgc
ggattacggccactcgcgcatccatcgcatcgcgcctggaagagccagccgcgcgctcct
acgacgacgtcgctgactccccgcgccacctgcgcctcgccttcgatgcctcggtcgacc
gcgtcatcggcaccgaccccgacaacccggccagcgccgacctcaccgacgtggaggccc
aaaccgagcgcatgctcgcggccctcgcgtcggtgcgagagaaggaaacagagcgcggcg
tcaacctcgtcggcgcacaccgcgacgacctgaccctcagcctcggcgcgatgcccgtca
agggctacgcctcgcacggcgaatcatggtcggttgccctcgcgctgcgcctcggagcct
tcgagctgctcagcgacgacggcgacaccccgatcctcatcctcgacgacgtcttcgccg
aactcgactcctcgcgccgcgagggcctggccgccctcgcctcgaaggctgagcagatca
tcgtcacctgcgcggtcgccggcgacctgcccgactccctcgaccaccacgccctgcacg
tgcgcctcgaccccgagcgcggcaccgtcatcgacgaggccgacaatgagtgagcgcgag
gacacggacgccgacgagctgagcggatctgcggtccccgacgaagaagcagacgctgac
gagttcgtcgtccgcgcgctcgaacgagcccagagcgtcgcccgcacgcacggctacacg
aggtccaccctgccctcgtggggcctcgacgaaacacgtccccgacgcagcctcgacgga
tccagcgaatacgcggccatcgaaaccgacggattcggccgcctcgccgaggacgatagc
gtctccgcgcgcgccgcagctcgagccgccgcgtaccgccacgccaacgggatcgaagcc
ccggcctcgttgacagaagaagaccccgagggtgacctcgcggccctgcgccaggccctg
gagggaaccggcgcctcgtggagccgcgcccccggcatggcagccatgcgcccgcgctac
cgcagggccaactccctgggcgccatcctggcccgcacgatcaaaacccgagaatgggac
acccccaccaagatggggtcgatcatggcgaaatggcgcgacatcgtcggcccccaggtc
gccgaacacgcccgcatcgagaccttcgagggacaccgcctggtcgtgcgcaccgactcc
accgcctgggccaaacagctccagctgctcctacccaccatcgagcggcgcatcgccgaa
gaggtcgggtccggcgtcgtcgagcaggtcatcatccgaggacccgtcgccccctcgtgg
cgcaaaggcccatacgtcgtgcgcggccgaggcccccgcgccgactacgggtgacagcgc
cgagcacgtcggcgtctaaatgatgtttctgaccgcgcggtctctgatacgctgttccgt
tagcccgcgcgtgagggcttgttaaggagacatcatgagcaatccattcgccaggaacga
aggaagcgcccagggatttggccagcagggcgggtacgctcccggccagtaccagggtgg
attccctcagggcgcaccccagcagggatacggccagtggaacccgcagggtggattccc
ccagggtgcaccccagcagggaggcaagtccaaggcgccgctcatcatcggcatcatcgc
ggccgtcgtcgtcatcgcgatcatcgtcggtgtcgtcatctgggcgatgtcgggatctga
ctccgacgactcctcgaacacctccgcccccgcgcctggcacctccgccccggcgaaccc
ggggaatagcagcgcaaacccggcaaaccccgcgcccggcaaccctcaggcgccgaacaa
caccaacccgtccgccgcacccacgcagggaaacggaacgggagccaacggcttgctcag
catgaccccggtgggcgctaactgtctctacgagattaccgatatctcgtacggacccaa
ggccgataacaacgagcagacgctcaaagtcactttcaaggtgaccaataagggaaatgc
cccggaatttggtggcttctaccctcgtccctaccagaacaacgagcagctcggctcgcc
taacttcttccggactccggagcccgatgacttcgaatacgtgcccggcgtagtcgatgt
tccggccgggcagtcggtcgaatacgtcgcctactgggttatctccaataagagggaccc
catcgaattccgtgacccgaactggattattctccagggcaagggtcaggattaccaaaa
gtggacctggcagccgaagtaatctgctgatcaggcgtcgcgcacgcataggctcagagc
tctgtatcggcatcgtacggggactcctggcgtgcgaatcgttgctgctgacgagtgagt
gacggggccgccctcccagtcgggagggcggccccgtgcgtcccagccgcaaccacaatc
ggcatgtgactgatcacagtcgacttttcgttggaatcacgcagtttgtaaagtaaccct
ccgagcctgtcaatcccgggaacaagcgccacttttggtagaatctacaaggttaaacat
ctattttcgcgcaatgcgaggggagccacgtggctgacaacgagaagaccgccgaaggcg
agcagtcctacggcgcatcggacatcaccgtcctcgagggcctggaagccgtccgcaagc
gcccgggcatgtacatcggatccaccggcgaacgcggcctgcaccacctggtgtacgagg
tcgtcgacaactccgtggacgaggccctggccggctacgccgaccacatcgaggtcacga
tccaggaagacggcggcatcaaggtcgtcgacaacggtcgaggcatcccggtcgacgagc
accccaccgagcacaagcccaccgtcgaggtcgtcatgacgatcctccacgccggtggca
agttcggcggcggcggctacgccgtctcgggcggcctgcacggcgtcggcatctccgtcg
ttaacgccctgtccacccgcgtgaacaccgaaattcgtcgccagggctacgtgtggcgca
tgtcgttcgcaaacggcggcacccccatcacgcccctcgagcgcggcgaagaaaccgacg
agaccggcaccacccaggtcttctacccggaccccgagatcttcgaaaccgtcgaattcg
acttcgagaccctgcgccagcgcttccagcagatggccttcctcaacaagggcctgcgca
tcaccctgaccgacgagcgcgagttcgccaccgacgaaggcgacgagatcgccggcggcg
aggaggcctcggacaagaagaccaagggacaccgcaccgtctcctactgctacgagcacg
gcctgcgcgactacgtcgaatacatcgactccgccaagaagtccgagacgatcaacaacg
agatcatcgacttcgaagccgaaaacgacgaaggcaccatgagcgtggaaatcgccatgc
agtggaccaccgcctactcctcgtccgtccacaccttcgccaacaccatcaacacgaccg
aaggcggcatgcacgaggagggcttccgcaccgcgctgacctccctcgtcaaccgctacg
gccgcgaaaagggcatcattcgcgacaaggacgacaacctcactggtgacgacgtccgcg
aaggcctgaccgccgtcatctcgatcaagctcaccgagccccagttcgagggccagacga
agaccaagctcggcaacactgaggcccgcaccttcgtcgcccagcaggtctactccaagc
tcaccgactggttcgacgcccaccccgccgacgccaaggccatcatcaacaagggccagg
ccgcccaggccgcccgcgtcgccgcccgcaaggcccgcgaggccacccgccgcaagggtg
tcctcgaatccgcctccatgcccggcaagctgcgcgactgctcctcacgcacgccctccg
agtgcgaaatcttcattgtcgagggcgactccgcaggcggctccgccgtcggcggccgcg
accccgagcgtcaggccatcctgccgatccgcggcaagatcctcaacgtcgaaaaggcgc
gcctggaccgagccctgtcctcggacaccatccgctccctcatcaccgccttcggcaccg
gcatcggcgaagacttcgacatctcgaagctgcgctacggcaagatcgtcatcatggcgg
acgccgacgtcgacggccagcacatcgccacgctgctgctgaccctcctcttccgctaca
tgcgacccctcatcgagggcggccacaccttcatcgccatgcccccgctgtaccgcatca
agtggaccaacgccgagcatgaattcgcatactccgacaaggaacgcgacgaactgctcg
ccgccggtgccgccgcgaaccgccgcctgcccaaggaaggcggcatccagcgctacaagg
gtctgggcgaaatgaacgaccacgaactgtgggagaccaccatggatccggccagccgaa
tcctcaagcaggtcaccctcgacgaggccgcagacgccgacgagaccttcacgatcctca
tgggcgacgacgtcgaccgacgccgcacgttcatccagcgcaacgccaccgacgtgcgct
tcctcgacatctgacatcacccacgaccagcccagccccggcctcgtaccgggcgggcct
gatcgagcagaaacaacgtaaggaaaaacgtgagcgacgagcagactactgacgcgcggc
acatctcggacaccgagcgcatccgccaggtcgacctgcaaaaggagatgcagcgctcct
acctcgactacgccatgagcgtcatcgtcggacgcgccctgcccgacgtgcgcgacggcc
tcaagcccgtccaccgtcgcgtcctgtacgccatgtacgacggcggataccgccccacct
cctcgttctccaagtcctcccgcgtcgtcggcgaggtcatgggtaactaccacccccacg
gcgacgccgcgatctacgacgccctcgcgcgcctcgtgcagccctggtcgctgcgctacc
ccctcgtcgccggccagggtaacttcggtacccccggcaacctgggccccgccgcacccc
gttacaccgagtgcaagatggcgcccctggccatggaaatggtccgcgacatcgacgaag
aatgcgtcgatttccaggacaactacgacggccgcaaccaggaacccaccatcctgcccg
cgcgcttcccgaacctcctggccaacggctccgaaggcatcgccgtcggcatggccaccc
gcatcccgccgcacaacctgcgcgagctcgcgcgcggcgtcgaatgggccctcgagcacc
ccgacgcttcccgggaggaactcctcgaagcgctcatcaagctgatccccggacccgact
tccccaccggcgccaccatcctgggccacaagggcatcgaagacgcctaccgcaccggcc
gcggctccatcacgcagcgcgccgtcgtcaacgtcgaggagatccagggccgccagtgcc
tcgtcgtcaccgagctgccctaccaggtcaaccccgacaacctggccgacaagatcgccc
agctcgtgcgcgacggagcaatcggcggcatcgccgacatccgcgatgagacctccggcc
gcaccggccagcgcctcgtcatcgtcctcaagcgcgacgccgtcgccaaggtcgtcctca
acaacctctacaagcgcaccagcctgcaggagaacttctccgccaacatgctcgcgctcg
tcgacggcgtgccccgcaccctgtcgatcgacggcttcatccgccactggatcaaccacc
agatcgacgtcatcgtgcgccgcacgaagttccgcctgcgcaaggccctcgagcgcctgc
acatcctcgaaggctacctgaaggccctcgacgccctcgacgaggtcatcgccctcatcc
gccgctctcccacggtcgacgaggcccgcgccggccttatcgagctgctcgacgtcgacg
ccattcaggccgacgcgatcctggccctccagctgcgccgcctggccgccctcgagcgcc
agaagatcatggacgagcacgccgaactcaaggcccgcgtcgacgacctcaacgacatcc
tcgccaagcccgagcgtcagcgcgccatcatctccgccgaactcggcgagatcgtcgaca
agttcggcgacgagcgtcgcacccgcatcctccccttcgatggggaaatgtcgatggaag
acctcatccccgaagaggacgtcgtcgtcaccatcacccgcgacggcttcgccaagcgca
cccgcacggacaactaccgctcgcagaagcgcggcggcaagggcgtgcgcggcacccagc
tgcgcggcgacgacgtggtcgaacacttcttcgtcacgaccacgcacaactggctgctct
tcttcaccaacctcggccgcgtctaccgcgccaaggcctacgaaatccccgaaggcggtc
gcgacgccaagggccagcacgtcgccaacctgctggccttccagcccgacgagcacatcg
cacaggtcctcgcgatccgcacctacgaggacgcagacttcctggtcctggccaccaagc
gcggcctcgtcaagaagaccccactgagcctgtacaactcgccccgctccggcggcatca
tcgccatcaacctgcgcgaggacgaggacggcaagcccgacgagctcgtctccgcacaga
ccatcatggccgacgaagacctcatcctcgtctcccgcgacggccaggccgtgcgcttca
ccgccaccgacgaccagctgcgctccatgggccgctccacgtccggcgtgcgcggcatga
agttccgcggcgacgacgagctgctcagcatggaggtcccgcgcgagaacaccgacctgc
tgatcgtcaccgagtccggctacgccaagcgcactcccgtcgaggaatacccgaccaagt
cgcgcggcaccctcggcgtgcgcgtcggcaagctcgtcgacgaacgcggcggcctcgtcg
gcgccctcgtcgtgcgacccgatgaggacgtcatggtcatcaccgagtccggcaagctcg
tccaggtcaacgcctccgacgtgcgacccaccgcccgcaacaccatgggcgtcatcttcg
cccgcccggacgacggcgaccgcatcatcgcgatcacccgcaactccgactcgggcgacg
aggacgagaccgacgagtccgagaacaccgaggccgtggacggggtcgacgcccccgcgg
acgaggccactgcccccgcaggtggcgacgacaccgcagacactgacaagtgacgcgtga
tcacgggacgaggcccccgcctcgtcccgtgatcaatctgccaaagcggcgcggaaccag
cgccggtgccaggcgatgcggtagcctggcaggtaggaagtgcgacctggaaggaaaccc
atgagcgaccacgtctcgagcacccgcagcgacgctccccgccgagttgacctggccatc
gcgcgcatcgacgcgtggaccgtcatgaaggtggcgttcctgctgtccgtcgccctgggt
atcgcaatggtcgtcgccacgatcgtcctgtggctcatggtcgacgccatgcacgtcttc
agccagcttgaggaattcctcaagaccatgggcgccggccgctacgcggacctcctggac
tacgctcgactgccgcgcgtcatctcctacgcgaccatcgtcgcggtcatcaacgtcgtg
ctgctcaccgccctgtcgacgctgggcgccatgctctacaacgtcgtcgcctcgctggtg
ggtggcgtcaaggtgtccctcatggatgagtgagggcactcgcgcaaggggtcggctgat
gccggccccttttgctatgccctgggacggggttcttgcgttgcttgtggccccacgggt
gttccgggtgccgcgttgggacgggggttcgattcccccatctccacaatgcgttcccac
ctgatcttcggtcaccgcgtgtcctgcccgcccgctgggccgggctgctttgtggggccc
ggccgctgtgtgtgccggtgagcggcggcccgcccgcgagatcgccacacgcgagcttcg
ctcggagtggtcgatctcgaggcccgccctggccctgccgccgccctccggcaccgcggc
caggccctgcgcctcgaagcccgcccctgccctccggtccctccggcgccctccacaccg
gcggtgctgtgttgctgacgttgtttggcgcgtcgttttgacgcccgaccaggccccgcc
gccgcccaccggcaccgcggcaactccctccggaccctccacaccggtagcaatgggggt
tttgcactacatgaagcctgctggcggcgtgtcgccggcgtgtcggacgctcatgtagtg
caattccccccgactcgttttacctccagccatgggtatcgcgtctgggccctgtcgacc
aggtggcccggttgtctgaaaccgccatcgcctttgctcgtgtgtgcttgcgggggattg
aaaccgtcatcgcctttgcgggtgagaagcgggcgtttttggcgtgtttttcggttgcag
tggtgacggtggtttcaacgattgctgtttaggggcgcgcagtggtgacggtggtttcat
gttggccagtatcagtggttgcagtggtgttgttggtttcaacgtcgcacgtcgccgcgt
cctgtgcgtgaaaaagttcgcccagcacggcctgatcgtgggtgtgagcgtgaaaaagtt
cgccctgcgcgctcaaaatggcccaaaatcagtgttttctggcgtgctgggcgaattttg
tcgcgggcgagcatgagaaggcgggttgctgggcgaactttgtcacgggttgagtggggg
agagggtgtaccgggcgaattttgtcgcgcctgccggccccgtcaccatactttgtggtg
cctccggcccctccacatcagagtcagtgggggtttggcagcattaggagctggctgtcg
gcgtgtcggcggcgtgtcggggttctaatgacgtgatttccccatgtggcagcagtgagg
tcatggttcgaggccaaagagcagaccaccttgatgaacaacgctgacaacgggctttta
tgggcgcggtggtctgcgatttgggcataacggtacctggtatggtctgttgcgcgcatg
tgggcccctgaatatacgggttgtccccttgatacgaacgtaaacccgctatatcgcgcg
taaacccgctattgggagtgtgggcggggctgcccaggctcgtattagcgggttaatgtg
cggattaggaggcccacgtgcgcgtaggtgggcttagatagccaccaggtgggttaatgt
gcgcatcaaacggcccaagtgtccacctgtggggccggttcgctagttgatgccaatccg
cgtcggacgagcccgcaacagtgcgctgagaacagcacgcagaaaccgacctgaccgcga
cggcagacggtgatcgggagcaagcgaagacctctgacaccgccacgcatacgggttgtg
gctgagtggccccggccaggtcgacgcaacgacggtggccggcgcgggcagggggagcag
cgggctcacccacgaacccgccgtcacgtagatgtgcatcagcccgtcgatgctctcgaa
gaatccaccgtcaacgaccggcgctggaaaacccacgggatcaaacgcataggcgctctc
gagcgccgggggagtggtggccgccgccgcgtacagcgcaagattcgcaccctttgaatg
gccgaccacggtgagtggcccctcggcccgcgacgccgcatatgccaggtagttggcagc
ccaccgctgcgaatcagtcggaaagtcaaggccgaagcgggcatcctccgcccacccaac
cgcgcttgcatccgtcccgcgcaagaccacgtaggtcgccccggcctcgtcgatgaaggt
gaccgcaccgaactgagcgagcgggctcgacgtcagccgagtgaccgcatcgcgcacgcg
caggcctccgaagcgcgcgctcgcaccggcggcctccaggaggggacgatcggcgtggga
cgccaacgaatagcgatacagagacgggattgacgaggcctggccgacttcacggagcaa
gcaaccgtgcggggaacgaggcccgggcagcgcgtgaaaatccacgtagaccaggcacga
gagaacgagggcgtcggcgggggagaggtccgctcgtagcggtgtgcgcgagtctcggac
gtgctcgatgacggtgttcacgaggcctcctccgctccatcgagggccggacgatcgcgg
tcgtgttggacgtcaccaacgctcgattttgccggatggccctgtgctgtgtactatatc
cgagtgcccgaaagggtgccggttgggcctatagctcagtaggttagagcgcagtcctga
taagactgaggtcggtggttcgagcccacctaggcccaccatccgcaggcgagcgaaagc
ggaggatcatcatgaagaaatgggtcacctgttgtgtggctgtcggatccgtcgtggccg
tcggcatcgccgtccgacaaattctcgttgatctttccgataacgctgacctgtggacgt
ccgtcacggacgccgtggaggactgagttcctccaacggggctatggcgcaattggtagc
gcacctgctttgcaagcagggggttacgggttcgagtcccgttagctccacgtttcaccc
gcaaccttatggttgcgggttttctgtttgtgagcttcgacaatttgagcaggtcagcgg
cgctaatggggtcatattggggttataggacaaaacgtgttggttttgtagtgacttttc
ggcttgttagtgcggaaaaatcggtattgaagttggtgagagccaacttgaaggatggac
aaaacgtgttggttttgtagcgacttttcggcttgctggtgcgggaaaatccacattgaa
gttggttgtttcatcgtgggggtatgaataccccgaaatgcccggcgtgcgggcgcgtga
tgaccaggtatgggcactcagcgtcaggggcgcagcgatggcgctgctccctgtgcaata
tcagccaggtcagccgcattaattccacggcgaagcatcttgatgagttcttggcctggc
tgctcagtcggcgccgtcaggcggatttacctggtgggggacgctcgtttcgcaggcgct
gtgagccattgtggcagttatggccgtttagcccgatcgtcgatgaggttcatgacgtca
tcttcgttgacggtatccacctgggccgaggtgccgtggttctcatcgcccaaacacctg
atcatgtgctgggttggtacgcggctaggagcgagaattcccgtgcctgggaagcgctca
tgagccggatcgcgccaccggccctggttgtcactgacgggggcagtgggttcgcgaaag
cctgcaagagaatctggccgaccacgcgtgtgcaacgctgcaccttccacgcgtattgcc
gtatccgccaagccaccacaacgcgccccaaactggaatcctcgcgcagcttatacgctc
ttgggcaacaactcttgcacgtggagggccgagaagaagctcaggaatggatcgatgcct
accaggggtggtgcacgcgctggaaggacttcctggaggagaaaacacgcagacctgacg
gaggatgggaatacacccacaacaggcttgtacgggctcgtaacagtctcaacaagctca
tcaggcaaggcctgttgttcacgtacctggaccccacctgggaccacccgatgcctgcaa
caaccaaccagatcgaaagcacgaacgcgcgcctacgccagatgctgcgcgaccaccgcg
gcatgcgcctaacccgacgcatcaaagccgtgttctggtggtgctacacccactctgcgc
acccacagccagcagcgacaatcctggccaccatgcccaccgacgcagacctcgaaaacg
cctggtacgacgccagccaaacacaccaagccaccggcaccatccccggctggggcgacg
caatttgctggaacgaactccaccacaccaccccctaccacaacacctgggactaacccc
tcaaccaacacgttttgtcctataaccctcatattgtgcggtcggattaaatttgtccga
ccatctggttattcgtggaagattcgggtgctccgtcacaaaaattgtgcaaagtggccc
atcagctgcactgaaagcccgtatttatccacagtgctatgcacagttgtgtataaaccg
tgtggacggttgtttgtcggcgctcaaccgttgtttgaaaactgacctgcatgggtgaag
ttggaaggcttctcatctcggatgagagcgtctttacacttgttgagaaactcgtaaaat
tggcttgaaacatacgcttttcgcacattcaggagaaggctgtgcacaccaattacatgt
ggtcgaaggcttccaagccggcccagctgcttgccatgctggtcacgaccgccctcgtta
tgctcggcgtcacgacgctgcccacatatgcggcggccccgacgctcaaactcgccatca
cacccgacgagacctcgtacctctccggtgttgagcagcgctacgtcgtcgagttcgcct
gcgcctccaccacggaggactgtgtcgactcggttgtgaccatcacgctgccccacacgg
tgacccccgcgggtgacccgaaccccgactcggcgcccgacggcgtcaacgccacggcca
ccgccggcaagaaggtcgtcacccccacgatcaaggctccgaccgcgggcgctgacggcc
ttgtcacctacaacctcggaacagttgccgctggctcctcgttccagacggtcctgacct
tcaccgccccgcgcggcgtgacccccggtggctctaccgtcaccccggtcgcgaccttca
cctcgggcgagagcaaggaaacctcccaggcgaccgtcacgatcaagtccgagccgacgc
ccctcctgagcaagaccggcccggtcgcgagccccaagaacgtcgacgtgacctaccaga
tcacgccgaagtacgacaccaacgtcgacggcctcaacggcaagtccaacatgaccgatg
tcgtcatcaccgacccgctgccggcgtgcgcgaagtacgtgtcctcctcggcctcgggta
acaccaagacgaacacggccgcgaccgtcgagagctcctacgacgccgcgagccacaccg
tcacctggaacgtcggcgacgtcaaccccgcgttcatgaacctcgtcctgtctgtcaccg
tccactacgacgacacctgtacggacgacaccgtcaccaacaccgcgaagctcaccggca
aggagatgcacaacgagaccaacgttgtcaccgccgatgcctccttcacgcaccgcttcg
acagcgagatccgctacggcggcggcttcaacaagcgcgccatgagccagttcgagcgcg
gcaagcagggtaactggctgtacagctactccaacaactccaacgtcccggtcgtcatgg
agtacaccgactacatgacctgtggcctcgtgtccccgaccgacggctccaaggactgcg
acaagcccctcatgcgcgtcaagacgatcgacacccagacgacgacgcccatcgagatca
cctactggaccaacaagggcaacaccggcactcagaccgtctaccgcggcaaggcattcg
acttctcctccttcgccgccgacgagtacctgaccgtcttccactacaagcagacgatcc
ccgccggtgagtcctccatcctcaacgtcgccggccccgtcggcgcaggcacccccacga
ccgaggacggcaccacttacgtcgaggccgacaccaactccgccgcatggaaggccggca
agtccgaccagtacgtgcgcgtccagaactgtgtcaccgactggtccatgaagtccctcg
acggctcccgatccatccagatccccgccgacgactactgcgacatcctcaccctgggca
ccgcgctgcccaagtactacaacgccaagtccaccatcaagggcaacctggcgtcccccg
gctccgaggtcaccttcagcgtcaccgcgaacaacacctcgaccgtcgttgactcccagc
ccgtcatctccgacctgctgccctgcggcatgaccttcgttgaggactccgtcaccggcg
gtcccgcaggtaaggacaagaccgtcacggtccgcgacgtcaccgacgccaccggctgca
cccgccagctcgtccaggtcacctggcccggctaccagaccaagggtggcaccaccatcc
agctgcgcggcaaggtcggcccctcgatgagcgccggcacgcacaagaacgaggcctaca
tctccgcggccgaacccgagtacgcgctgacctccaagtcgacgaccatctgcttctacg
gctccaccgacgatacctacgatgtcaatggtgatggcaacaccgccgaccaggtctgcc
ccgtctcctcgaccttcacggtctccgagcaggctggcgccgacgtcgtcctcgagggcc
tcggctccgtggaaggctcgacctacaagaagtacgtcgacggcgtgtccatgatccgcc
agggtgaagacggcaagtaccgcatcacccccaccaactccggtaacgcggacctgtccg
acatgaccgtctacggcatcctgccccacgtcggtgacaccgccatccaggattctgatc
ctcgtggctccgagtgggcacccatcctcaccggccccctccaggtcggtgcaggatcgg
gcatcgacccctcgcaggtcaccatcgagtactccacctcctacaacccctgccgcggcg
aagtcatgaagcagggcgacgccatggcagccggccccgccggatgcgacaacaactgga
ccgccaccccggcctcgtgggccgacgtgaagtcctaccgcatctacatcaacggcaagg
ccaccccgatcaaggccggcgcatcgatcccgatcattgcgcccatcaaggcccccgata
acgcgaccggcatcgcctacgagtccgtcgcgatcgcggccacccaggcctcgaacaacc
gcgccatcctgcccgccgagccgatcaaggtcgccatggccctcgcgctcgacgttgccc
tcaacaagaccgtcgtctccgacgcctccaacctgaagcccggagaccaggtcacctacc
gcatcgacgccggcaacatcggccagggcaaggcccccgacctcaaggtcaaggaagcct
tccccgaaggcaccaccttcgtgtccgccgagacgcacaagtgcgcctccggctacacga
ccggcctgccgcaggaatgtaagggcaccgacgaggccggcaccttcgacggcaccacgt
ggacgatcggcgacatgctcgccggcgaatacgcctcgctcttcgtgaccgtcacgctga
acgccgacaccgacggcaagaccctcaacaacacggccgccttcgtgaacccgcccgagt
acgacctcgtgcccggcaacaactcctcctcggcgtccatcaccgtcaagcaccgcctct
ccggcaaggtgtactacgacgcgaacgagtcctcctcgttcgacaacgatgaggacccct
tcaaggacatcacggtcgagctgatcggcgccgacggcagcgtcgtcgccaccaccaaga
ccgacgcggacggcaactactccttcaccggcctcgacgccggaacctacacggtcaagg
tcaccaaggccggcgagatcgccgagctgacccagaccgaggatccggacggcacgaagg
acaacgcctccggcgcgatcacgctcaacgccgacaacccggtccgcgagaacgtcaact
tcggctacatcaagaagcacgcgatctccggcaacgtctacctcgaccagaaccgcgaca
agacgaagaacacgggcgatatcgacctgtccggcgtcaccgtgaagctgctcgacaagg
acggcaacgtcgtgggtaccaccacgaccgacaaggacggcaactactccttcaccggcc
tcaacgacggcacctacaccgtccaggtcgacaagaccggcccgctggctgacaaggagc
agaccgaggacccctccggtaagacggactcgcgctcgcaggccatcaccttcacgcgca
ccgacccggacgtcaccaacgtcaacttcggctacgcggacaactactcgatccacggcc
tcgtctaccgcgacggtgaccgcaacgagacgcacgacgcgaccgagaagggctacgcca
accagaccgtcgagctgcgcgacaaggacggcaaggtcgtcgcgaccaccacgacggacg
agaacggcgcatactccttcgagaagctgcccgccggtgactacaccgtcaaggtcgtca
aggacggtgccctcaccgacctcgaccagaccgaggacccggactccaccaaggactcca
cctccggtgtcatctcgctgagcaacgaccaccgcaccgaaacggacgtcaacttcggct
acattgccaacaattccatcaatggcaccatctaccgcgacggtgaccgcgacggaaaga
agggcgacaccgaaggacgctactccggcgtgacggtccagctcctcgacaaggacggca
aggtcatcaccaccacgacgaccgacaaggacggcaagtactccttcgagcacctgcccg
acggcacctactccgtcaaggtcgtcaaggacggtgccctcaccgacaccgaccagaccg
gcgaccccgacaacaagctggacaacgcctccgagccgatcaccctcgacgagaagaacc
ccaccaagggcgacgtcgacttcggctacgtcccgaacaacaccatcaagggcaccgtct
accgcgacgacaaccgcgacaagacgatcaacggtaacgagcccggcctcgagcgcgtga
gcgtccagctcctcgacgaggacggcaaggtcctccagaccctcgacaccgacgcggacg
gcaactacgccttccagcacctgcccgacggcaagtacaccgtcaaggtcgtgcgctcct
cgtccatcaaggactacgaccagaccgaggaccccgacgccaccgtcgacgacacctccg
cggtgtacacgatgggcccggagaactccctgcaggaaaaggtcaacttcggctacgtcc
cggactactcgatcgccggtcgcgtctaccgcgactccgacaagtccggctcctacaccg
acggtgaagagaccttctccggcgtgacggtcgacctgctcgacaaggacggcaaggtcg
tggccaccacgacgaccgacaaggacggcaactactccttcgagaagctgcccgccggca
cctaccgtgtcaaggtccacactgacggcgacctcgccggcctggaccagaccgaggacc
cggatggtatcgccgactccatgtccggtgagatcacgatcggcttcgacaaccagaagg
tcaccggcgtgaacttcggttacgtcgcgcccgacgtcccggccaccaagccgagcctga
agcagcgcctcgcccgaaccggcttcgacggcctgatcggcggggcgggcctgggagcgg
ccgtcgttggcggcatgttcctgtggatgcgtcgccgtcgccaggactgacggtcattcg
gcctgagcctcgacgaggccgtggctgagtgagccgacaaggggcgggtacttcggtgcc
cgcccctttggcgtacccgggtgttcgtgtggctggtgcttgtggcgccgctggtgttcc
gggcgccgtcgggcgcggctgctgtctggcctgctctgagggccgggccgctgtgtgtgc
cggtgggcggcggcccgcccgcgagccgtccgcgctgcgttttctggcctttctgttgcg
tgttgttacaaacgtcgtcaatccaacggctttttcgctgaaaatagcggtttttggacg
cagattgacgacgtttgtaacaagagtcctcgcaaggggcttcaaattgctccggtttga
cgacgtttgtaacgtcgtccgcccaccggccctgcgtctggcccctgcggcgccctctta
tcagaaggtggcgcgtgttctggataggaagctctgttctggataggaacggcgcttctg
gatagcttattaacctatccagaacgcaataacctatccagattgttgtttcctatccag
tttggtggtgtgtgccagcccggtggcttgcttgctgtgtggcagtgggggttttgcact
acgtgaagctccctgggggtgtgttgtcggcgtgtcggaggcgcggatggcgcaattctc
cccgatcggtggagctggatcgcatctgatgctggtgtaacgcccaaaccacagaccacc
tcggtgaaaaacgctgaaaacgggctgctagtggcgaagtggtctgcgttttgggcgcaa
cggcacccgcgaggtgtgctgatttgcctgcgaacccgctattgcgagtgttaacccgct
atgtcgcacgtaaacccgctatgtggagtacgggcggggctgcccaggcgcgtattagtg
ggttaacgtgtgagttgtgggactcgcatgaggctgagtcgcgtcgtgagagctggattc
gtcgccgtgggagtgatcatgcgggcaatggtggcagctgggcccatctactggcatgct
taacccttcgatgcgtagctaaaccctattggtggcatggtgggcagcacgcccaggccg
ccacctatcgggttaacgtgcgggattcctgaggtccttgcattggtgccagcagtttca
cacaacgactcggcgagattcttcgcgagtatcggcacgaaggctcgtgttgggtggcat
gtgtcggtcatgccccagtgtgcaagccaccacccggtttgactggtgttgtgggtgcct
gggggatgtcgcgaaggcgggcaggaagctgttgcaaacgcaaacctgcgcggatgaagc
cgaggacgccgcgtccaacgatccgcacgcagaagcgcccggggccgtggccccgggcgc
tcccggcaacaattgagtcccgataactagcggaataacttcagggcgttgggcccaatc
atgaacggcgccaggatcatcgacgagccgagacccacgctgaagccggcgatcacgtcg
gtcacccagtggacgcccaggtacaggcgcgtcacacagatgaagacgatgagcgtcagc
gccgcggcccacagcaggtagcgcagacggcggccgatgcgcgtcgtcgtcagcaccagc
accagggacacgaacagcgcggtcacagccgtcgcgtgacccgacgggaacgagtagccg
tcctcggtgatcaggcgcagcgcctcctcggggcgagggcgctcgtacaggtgcttgatg
atgaagctgtttgcggccgagaacaccacggaacacaggatgtacagggcgttcatgacc
ttcttgatgaaccaccacacggcgcccgccacggccagcgctacaacgaccgcgcgcttg
gggtcaaacagccacgaggcgcccgtcatgaacgagttcatcgccggcgtgcgcgacgcg
acgaagtcagaccacaccgtggtgtcgatcgacaggggactcgtgatgaatccgcccgcg
acggcgacagccgcgacgaggagaaacccgatgatcacggggggagtcagaaggcgacga
gcaatcatagtgaaatcctaccgtagtgtcagtcgttggcgccgtactcgtagacccagc
gcccggcccggcgcgagaagcgcgaatgctcacgcatctgcccggattcgccagtcgatg
tgtcccgccacgaggctataaacgtcaccgtgccctcctcgtcggaaggacccccggcct
cggcccccaggatccgcagacccgtccactgcgtcccctccacccagtacgggggagcgg
ggcgcgtgcgcgggtgccacgtgcggaacaggtagtcctcgtcgcgcagcgcgaaggccg
tgtagcgcgaccgcatgagcgcctcagcggtcggagccgcctcgccgtccaggtagcgcc
cgcagcactgcgccagcatcgctcccgacccgcacgggcaggtacgaggccgggacactc
cagcgctcgcagcgccgggagcagcgggggaggaggtcacgcctggtcgcccagggacgc
cagccagcgctccgcatccagggccgcacggcagccggagccggccgccgtgatggcctg
gcggtacgtgtggtccacggcgtcaccgcacgcgaagacgcccgcgacggacgtgcgcgt
cgacggctcgtcgaccgtgatgtagccggcctcgtcgagggcgacctggccgcgcaggaa
acccgtgcggggcaggtgaccgatcgcgacgaacacgccgtccacggcgatctcacgcgt
ggaaccatccaccgtggaggccaggcgcaggccggtcacggcctcgtcgcccaggacctc
ctcgacggtcgcgttccactcgaaggagatcttcgggttgttcagggcgcgctcggccat
gacgcgcgaggcgcgcagggtgtcgcgacggtgcacgacgacgacctcggacgcgaagtt
cgtcaggaaggtcgcctcctccatcgcggagtcgccgccgccgatgacggccaggcgacg
atccttgaagaagaagccgtcgcaggtcgcgcagtaggagaccccgcggccggagaactc
gtcctcgccgggcacgttcatgtgacggtactccgagccggtggccaggatgacggcgcg
cgcgtagaagacctcgtcctcggtggccacggccttcacgtcgccctcgaggttgacggc
gacgacgtcctcgtagcgaacgtccgcgccgaacttctcggcctgctcgcgcatgttgtc
catgagctcggggccctgaatgccctccgggaagccggggaagttctcgacctcggtcgt
gttcatgagcgcgccacccgcagccagctgaccggccagcacgatgggggcgaggccggc
gcgggccgtgtagaccgcggccgtgtagccggccggacccgagccgacgatgacaacgtc
gtggacggtggcgccctcgggcacctcggccgacgggacctgcacctcggcggtctcagc
ggtggtatcggtggattcggccgtcaccaggcccggaatcgtcacgaaagacatgcgtac
cctccttcagggttactgaactgtaagttcggagatccacgcccagttgcgtccgtcctg
gcccttgggcatggagcggaactgcagcgcgatcgagtcggtttcgacggccgcgggcag
ctgaatcgtcgtcgtcggagacaacgccgacatggccagctctgttccgccgcgcgggtt
cgccgggtccgtgacgttacgcacgacgacctcgccgccggacgtcgccggatccatgtt
gagcgtcaccgaggacacggtggccttctgctggagcttcacgacgatcgtcacggaggt
ctcgtcgcggaactggttgttgtcgaaccagcgcgacgaccaggatgtcgccgggttcga
gtcgatcatgttgatcgcgcggtccgggtggtcgccgtcgtcgttgttccacgacaggac
ctgcacggaggagatcacgggggtcgtggtcggggccggcgggggcgtcgtggtgagcgc
ggggctgggctcctcgtcggactgctgctgtgcgacaccggcgcgcagggactgggtcag
atccaggtcggtgaccggtcgggtggccatccacggaccccagatcgcgccgaagagcac
caggacgacgccgaagatcagcgcgggcttcgtcgggtcgatgagcgtgccggagcgctt
ggaggatccctcctcgttcgacgaggccggggcgtcctgcacgggagcggcaggtatcgg
ggggatggggtccatgacctcggtggcgtcctcaatcgggggagcgggcaccgcctcggg
tgcctgcacgcgcggaatctgatgcgtcgaggggccgtccgtcaggggagcgggatgggg
gtagtcctcgggattgacctcagcgtcgcgctcgtatgcgctggcggcgggggccggcgg
cgggggagcgagggggaacgcgggggcctcaacctgcgcggcgtccacctcatccgtcac
gggctcgatgccgtactccgcgagcgactcggggatcgcctgtgcctgtgcggcctccgt
ggcctcggcgatgtcgtcgacgatgggtgcggccacggcctcagcgaccagcgggttttc
gacgggtgcctgcgtcgcggggccgagggtcgggacctcggcgggcgcgggggccggcgg
catgttggcgagttcctcagcctcatcggctgccggggctgcggcggctgcgggggccgc
gggaggcgcggggatcggcgaggcggagagcacctcgtcaaacgacggcagcttctcgtc
gtcgccgctgcgttcgggcgtgggagccatcggttcctccgtctcgtcgggtgtgtgtcc
cgtcattatctcagctggtgcgggggtgggcgtggaggacgctgccaggatgttcaccac
agcgccgggcacgcgcaggcgggtgagcagtgggcgcatcatgacggcggattcgccggg
cgcggcgaagcgcaggaccaggaggtacacgaggccggtcagcgcggacacgagcgagag
cttcacgccggccagtgccatgcggcccagcgtcgacgaaatttcggtgtggatgcccat
gagccacaggaggccgaagcccacgaggcccgcgacgatcgccgcggccaggtaggacac
gtaggagcgcagcaggcccgcgcggtcgacgtagcggttctcgcgcgacacccacacgac
cgcgataatgccctgggtcaggcggcacacggtctcgccgagcgcggccgcgacaaccca
ccagcgggcgccggtcagggcgtacatcgaccagcccacgatcacctggaggatcgtggg
accaatgcccatgaggaacacgggcttgacgtcctcgtaggcgaagaagacgcgctggct
catgaggaccatgccggtcgaggcgacgccgggcatgagcgaggcgaggacgagggcgta
gccggtcacggcctcgggatccccgcccttggccgccatcgcgatctccatcatggggac
ggaaccggccatcagcatggctgcggcgacgagggtcagcgacgtaatagtgcgcacgcc
caggtggtagttgtcggccaccgcgcggtcgtcgccgtcagcaacggcgccggccatgcg
ggtgaagatcgcggtcgtcagcgacaccgtgatgagcgactggggaaccatgaagatcat
gaacgccgtcgagtaggcgaggatgccgacgacgccgccctgagcgccgttgcggccgat
gaaaccatcggccatggcagccaggttgttcgtggacaggacgcccacctgggacacgcc
cagggtcgcgaacgtccatccggccacgcgcggcatcgacccgaaagaggttccgcggaa
gtggaagtccggcttgaaggagactcccgcccgacgcatcggccacagcaggcacagggc
ctggcagatgacgccgagggtcgcggatccggcgaggacccagaactgtgcgcccgtcag
gtcacccgcggggatgccgccgtccggtgcgccgccccagatggcgaggaaagcgccgag
gcccgcgatgcccacgacgttgttgacgacgggtgcccacatgtagggcccgaagatctc
gcgcgcgttgagtagctcgccgagcaggttatacaggccgtagaagaagagctgcggcag
gcacaggagggcaaagaggatcgcgaggttgcgaatgtcctcggtgtagccggcagccgt
gatcatcaccaggacgggcgccagcaccatcgtcgcgaaggtgacgaggaagagaagcgt
tcccgcgagggtcagcaggcggttgacgtaggtgtcaccgtcgtggcggcgcttgatggc
gccgacgatctgcgggactaggacggcgtcgaagatgccggaggccagcaggttgaagac
cgtgttgggcagcgtgttcgcggtctggaacgcggcgccgacaccgccggcggtcgcgcc
gaccgcggcgatgagcatcgcgttgcgcacgaagccgaggatgcgcgacaccatggtgcc
cgacgccatgagcgccgatgccctcaggatcgatcggcgaggcgtgttcgagctcatggg
gtctccttcgtcgttgctgtctcggtttcagtggtgatgtctgtcgtgtcagcgtcgccg
gatgcggcctgcgccttgcgtgcggccctcttgcgcagcgaacgcgtgatgccggccagg
aagagcaggccgaagagcgaggcgatgacggcggtgatcgcgtcctcccacccggcgcgc
atgcgcacggtcacggtctgggagtcgtcgaggacgacgccgtcgggcgtggtgaccttg
tacgtgacctcgatgtcgccactgccgatcgcacccacgggcacctcgaccgtcgtcgcg
ccctgcgcggcgagcgtctgggattgggcgggggtggcgcgcagacgcggatcgtcgggc
acgagggtgacgtcgacgcgcaccggccagggcaggttattgcgcacgaggacggggaag
ttcgcggacttgttaatgaggttgacggccgaggagggctcgacggtcacggcggagagc
atcgtcgtgacctgcgaggtgacggcagtcgccgcgtcgagctgctcggagggggtgagc
tgcgcggacagggccgggagaatctggggggtgaccgaggcatacaccgcgtcggcgtcg
tccgtcgcgttcgccagcggtgtgagcatagtcagggacgaggccatggccgagattgcg
gtctccgtgtcggcctcgaggacgccggcgccgacggtctggcggtcgacgtcggtgggt
tcactggcggccatctcgctgaaggacatggcgctcacccagcggggtgagaacagggcc
ttagtgcgaccggtgagccgctcgttgatgacggttccgcgctgggccgcagcgaaaatg
gtgcgcgaggaggcggggcgctcgcgggtgatgatcgcggtgattgcggtgagggcctgt
tcggcgtcgagctcgtcgccgccggaggcgttccacgacaggagcgccgcgatgtcgctc
tgctgggcgagggtgcgtgcgcccgtcccgtccgtcgaggtctcgccggtggcggggtcg
atgttgactcgcgcgtaggaggtgaagggaacgtcctcggcaggggtcagggcgccaacc
ggggcgatcgtgatctggttcgaggaggagaatccggacaggaacgacgtgccgaaggtc
gtgtccgcaggccaggcgacgttacgcaggatcgagggcccggagtcgggcgctgaggtc
gtcgtggcggactggccggcggtagtcgcggatgcgctcggcgtgggcgtggcctcgggt
gtcccggaaggggagggggtggccgaggccgacgggctggggctggccggagagttggtg
ggtgcgacccacccggccttgcgcagcgtgtcggggaagtcggccatcgagcgcgaggcg
cggtcccagaagccggtgttgcccgacagtgacagggcaccgaggtcggcgtctccctcg
ggcagggcgatgatctcggtcgcgttcgacaggagcgccgcgacgaaggcctcggactgg
aggtcacgagcgcgctgcgccgggtctgtggccgtgggggcgggcgtcggggtggcggac
gcgcttggcgaggccgtgggggcaccggactgacccgattccgcgtcggactggccggac
tgggcggggtcagcttcggactgtcccgcgtcggtcgagggggaagtcgaaggagaagcc
gaaggggaagccgagggggtcggtgtggccgtgggctgcgggccgcgagggatcagcagc
gggtcgacggccagggtgacgccgctggcggaggcgaggctgaggacagccgagcgttca
ctctggtcctgggtggcgctcgtcgaggtccaggggatcacggtgctcacgcgcgaggcg
gagacctgcgcgcccgagtcccacacgatgatcgatcggtccttgcccgagtattcgccg
gaggtcgcagtcacggtcgtgacgcgcgggccccactcctcggcgtcggtgagaggcagc
gaggacgtgggaatgcggatctcgaaggaagtcgtggctcctcgggcgacgtccgtgagc
gaggaggaagccgcgtgggtcgcgtccggctcgtcatcggtgagggcggtcgtcagcgcg
gggacagaaatcggcgtctcgttggcgacgaacacctcgagggagatattcgcgagcgtc
gttggcgaatcgttatggaccgttccagagataacgagttcgttttcatctgtgatgatt
cgaggcgacagcgagttaatggaaacagatagaccggaatcctctgagaccgtacccatg
acggcggggcgtgactcgtccgactgggaggtcactgtgggcagcggggcggccccggcc
tcgctgagaccgaggccgaagggaagagccatcgccgcgcacaggacgccagccgtcagc
gcgcgcctagtcacggccatcccgatacagcaggtccagggcgatgcgcacgatgcggcg
ctcgttggggtaggccagctggcgcgacacgtcgcgcagcggcacccacgcggcctcctc
ggcctcgtgatccggatccccatcgacggagatcgtgcccgactcataccccatcaggta
gtggtggacgaccttgtgaacgcggcggtcgttgccggagaaccagtagtcgatcgatgc
gaggtggcggatgatgcgcccgtggatgccggtttcctcggcgacctcgcgcagtgcggc
ctgctggggggtctcggaaccctcgaggtggcccttgggcaggcaccactcgatgcgacc
cgctcgattgcgtcgcgcgatcaacgccgcatagggaattccgtcacgcacgtccacgac
gatgccgcccgcgctggtttccgcggaaatcggcaggtgagagcggccagcgcgcacaga
agcggaccgacgcgggggtcggggcaccccgcctcggcggtcaactggacgtgcaggcat
gactccactttagccggtacgcggcccccggtagtcggccagggtgctttcctggcatgc
ttaagggcgatgagtacccagtcaacttccccgaataacggccccgtgaccgcgcaaaac
gccggaacgacggacattcctaccctcatggcgaacgccacgaggacctttgcggcgctc
ccgcccgcgattatggaactcggcacgatttttgacgaggccggggaggagctcgcgctc
gtcggcgggcccgtgcgcgacgcgttcctgggagtgactcctcacgacttcgacatgacg
acctccgcgcgccccgagcgcaccgaggagctcctggcgaagtggggcaacgcaacctgg
gacatcggcaaggagttcggcacgatcggcggtcgccgcggcgacctggtcgtcgaggtg
acgacctaccgcaccgacgagtacgagatcggctcgcgcaagcccgaggtgaccttcggt
gacacgctcgagggcgacctgacgcggcgcgacttcacggtcaacgcgatggcgatgcgc
ctgccgcagatggccctcgtcgacccgtgcggcggcctcgccgacctcgcggacggcaac
ctgcgcacccccgtgtccgccgagcagtccttcgatgacgacccgctgcgcatcatgcgc
gccgcgcgtttctccgcgcagctgggcctcgacgtcgacatggacgtcttgaacgcgatg
gagaccatggcctcgcgcctggagatcgtctccgccgagcgcatccgcgccgagctcgag
cgcctcatcatttcgccctacccgcgccgcggcatcgagctgatggtgcacacgggcgtc
gccgacatcgtcctgcccgaggtcgccggcctcgtctccacggtggacgagcacaagcgc
cacaaggacgtctacgagcacaccctcaccgtcgtcgagcaggcgatggacctggagacc
ggcccggacggccccgtgcccgcccctgacttcatcctgcgtttcgccgccctcatgcac
gacgtcggcaagccggcgacccgccgcttcgagccgaacggcaccgtgtccttccaccac
cacgagatcgtgggcgcgaagatgacgcgcaagcgcatgaaggccctgcacttcgacaag
gcgacgatcgaggccgtctccaccctggtcgcgctgcacctgcgcttccacggctacggc
gaggccgcctggtccgactcggcggtgcgccgctacgtggccgacgcgggcgacctcctc
gaacgcctccaccgcctgacgcgcgcggactgcacgacccgcaaccgccgcaaggccaac
tacctgtccgccgcctacgacgacctcgaggcgcgcatcgccgccctgcgcgaacaggag
gaactcgacgcgatccgccccgacctcgacggcgaccagatcatggagatcctcggacta
cgcccctcgcgcgccgtgaagatcgcccgcgactacctcctcgagctgcgcatggagcgc
gggccgctgggcgaggaggccgcccgtcaggcccttctcgactggtgggcatcggacgac
gtgcgcgccctcgccgaggagtaccaggctcagcaggcccactgggaggccaaggtcgcg
gaaaagaaggcccgcaaggccgccgcgaaggccgcccgcgaggcccaggggcagtgagac
ggggcgcggggcgacaatcgtcacgcccgcgcatggtgcacccccggtcatgccgccgta
ctctgggaataattcaactttttgttaggagagttatcgcatgagcacgttcacccccga
gaaggcatcggccgacatcggcgtgtacggcctgggagtcatgggcgcaaatctcgcccg
caacctggcccgcaacggctacgcgaccgccgtcttcaacaggaccccggctcgcaccga
gaagctcatggcggagcacggcgacgaagcgaccttcgttcccgcgtccacgctggaaga
cttcgtcgcgtccctgcgcgccccccgcgtcgccatcatgatggtccaggccggcccctc
gacggacgccgtcatggagcagctcgccgatctcatggacgaaggcgacatcatcgtcga
ctgcggtaactccctgttcaccgacacgatccgccgcgagaagtgggccgccgagcgtgg
cctgcacttcgtgggcgcgggcgtctccggcggcgaggagggcgccctgtggggtccctc
catcatgcccggcggcaccccggcctcgtacgaccgcctcggccccatgttcgagtccat
cgccgccacctacgacggcgtgccctgctgcacgtacatcggcgcgaacggcgccggcca
cttcgtgaagatggtgcacaacggcatcgagtacgccgacatgcaggtcatcgccgaggc
ctacaccctcctgcgtgagggcctgggcgcgacgccggccgagatcgccgacatcttcgc
cgcctggaacgagggcgagctcaactcctacctcatggagatcaccgtcgaggtcctgcg
ccaggtggacgccgagaccggcaagcccctcgtcgacctcatcgtggacgccgcctcgca
gaagggcaccggcaagtggacggtccagaccgccctcgacctggccgtccccgtcaccgc
gatcggcgaggcgaccttcgcgcgcggcgcgtcctccgagcccgctcagcgcgcggccgg
ccaggcgctcgcgggcaacgccaccgccctcgtcatcgagtcggacgaggcccgggccgc
gttcatcgaggacgtgcgtcaggcgctgttcgcctccaagatcgtcgcctactcgcaggg
cttcgacgagatcgaggccggcgcgaaggaatacgactgggccatcgacaagggcgccct
ggctcgcatctggcgcgcgggctgcatcatccgcgcggctttcctcgacgacatcacccg
cgcctacgaggctgaccccgacctgccgctgctgctggccgccgagccgttcgcgacgcg
tttccaggagtgcacgcccgcgctgcgtcgcgtcgtggcccaggcggccctcgccggcgt
tccgatccccgtgttcgcctcatccctggcctacttcgaccagatccgcgcgacgcgcct
gccggcggccctcatccagggccagcgtgacttcttcggctcccacacctaccaccgggt
agacaaggagggtgtcttccacaccctgtgggcggtcgatggtcgtcccgaggaacagtg
gtcctgatctgagactgcggcggaagctgcacgagggggtgggtgcgcggcacccacccc
tttgtgttgcagcccatactttggggttctttcaggaaacccagttaatctaggggtaca
ccaatccgctgaaagggcgaatacgtggctactaacaacggacagtctgactggaacgac
atcatcgagcctggcggctccggcacgtcagggcgggactcgctgccctcgcgacgtgcg
gcgcgcgccgcagccgggtcgcatgcatcccggaaggctgccaaggcctcgtcggccggt
aagaagggcccggcgaagaagaagcaccggtgggccaagcgcatcggcttctcaattctg
accgtcttcctgggcgtgttcatcgcgggcatggcggtgttcctgtacctctacaacacg
ctgaccgttcccgcgccggatgacctggcgctcgcgcagaagaccacggtctactatgcc
gacggcacgaccgagatgggtaccctgggtgacatcaaccgtcagatcatcgacacgacg
acgttgcccgactacgtgtcgaagacgatcgtggcctccgaggatcgcacgttctacacg
aactctggtgttgatctgaagggcatcttccgcgccctcgtcaacaacctgcgcggcggc
gcccgccagggtggctcgacgctgacccagcagtacgtggagcgctactacattggcgag
accacgtcctacacgggcaagctcaaggaagccgtcttggccatcaagatcaaccgtgag
aagtccaaggacgaggtcatcggcgcctacatgaacacgatctacttcggtcgtggcgcg
tacggcatcgacgctgccgcccaggcgtacttcggtcacggcgcctccgagctgaccctg
tccgagtcggcgctcctcgcggccgtcatccccgcaccctccgcatgggaccccgccgtt
aaccccgacaaggcgaaggagcgctgggagcgcgacctgaacctcatggtcgaggacggc
tggatcacgcaggccgacaaggatgccgcggtgttccccgagacgatcgaccccgacacg
ctcaatagcgcgtcgatgaccggcacgaacggctacctgatggcccaggtcaagcaggag
ctcctcgcctccgaccagttcgacgaggacaagatcagccagggtggtctgcgcatcacc
tccacgatcgtcaaggagcaccaggagcaggccgtcgcggccgcccagggcatgaacgag
gttgagggctgggatccgacgcaccagcacgtggctctgtcgtccatggacccggccacg
ggcgagatcctcgccgagtatgcgggcgcggattacgagaagcgccagcagaacgccgtc
acgcaggacatcgcgatggccggctcgtccttcaagcctttcgccctgctggcgaacgcc
cgcctgggtggcacggtctacgacacgtactcgggtaagtccccccagtatttccgaggc
atgggcacccccgtttcgaacgacggcggctactccttcggtaacgtcaccctcgtgaag
gcgaccgcgtactcgatgaacacggtgttcgtgggcctgaacgacgacgtcgagccggag
aacacgctccaggccgccatcgacgcgggtatccccgaggacacggtgggtctgaatgac
gagcttctcaacgtcctgggcccctcctcgccgcacaacatcgacctgacgaccgcctac
tcgacgatcgcgaacggtggcgagcgcgtcaccgcccacatcgtcaagaaggttgaggac
tcgaagggcaagctgctttacagcggcgacgtggcccccaagcgcgtctttgacgtcgag
gaagtctcctcgattatgccggccctcgaggccgtcacgaagggtgagggtaccgccgcc
aacgttgatgccgcgatcgcgcgactgacgacggccggcaagaccggtacctcctcggac
cagctctccgcccagttcgtgggcttcgtgcccggcatggtgaccgccgtgtcgatgtac
cagtccgacgatgccggtaacgcggtgcccctggatgacgtgggcggcctcgatcagttc
cacggcggcgactggccggtcgacgtgtggatcgactacatgaagccggcgaccgcgaac
ctgccgggcgacgacttcccgtggaaggtcgagtccaaccgcaaggtgcacaacaacgcg
cccacgcccgcgccgagcgcgacgaccgaggccccgcagtccgctgccgagcccaccgag
acgcctacccccaccgagacgccctccgccgagcccaccgagaattcggagaacggcggc
aacggttcgaacaacggcaacggcgggaacaataacggcggcaacggttccaacaacggc
aacggcgggaataacaacggcggcaacggttccaacaacggcaacggcgggaacaataac
ggcggcaataacaacggcaacaacaatggcggccgaagaaactagccgcgcgtcctagcg
ccgatgttgcgggccccgaggagcatcctcggggcccgcagtgtgttcacagcgggagca
tgcgcatgcggataggaaacgacgatccggataggttacgaacatctggataggttaata
acctatccataagcgaataacctatccggatgcgcacaacctatccggatgtgagcgtct
gcgctcccaccatgtgccctccgttgccgcgctcctgaggggacaagcaatgatgtctcg
tagacgaacgtcagatcttgcaggcacagcaaaaggggtggcccccgctcacatgagcgg
gggccaccccttcaatcagcattcaaccgatgcgtgaagccttcacttcgcggcggaaac
gcggaccttgaggttcgcggacacctcggggtgcaggccgacggtcaccgtgtagtcgcc
aacggccttgatgggcgaggcgatgatgacgcgacgacgatcgatggtctggcccagctg
ctccttgaccgcgtcagcgatcgcagcagcggagacggcgccgaacaggcggccggagtt
gccaaccttgccggagatctcgacaacggcaccctggagggcgtcgcgcacggcgcgagc
gtcatcgatcgtggcgatctcgtggcggcgacgagcagcggcgatctggtcgatctgctt
ctgcgcgccggcggtccacttggcggcgaagccgcgggggaccaggtagttgcgggcgta
gccagccttgacctcgacgacctcgccggcgtggccgaggttggggacgtcgtgggtgag
gatcagtttcgtggtagccatatcagctgtgtccttcccttatcagcggccggtcgtgga
gtagggcagcagagccatctcacgcgcgttcttgacggcgcgagcgatcttgcgctgctc
ctgggtggaaacaccggtcacgcggcgggcgcggatcttgccgcggtccgagatgaactt
acgcagcagagcggtgtccttgtagtcgatcttttcgatcttggccgacttcagcgggtt
ggccttcttcttgatgggcttgttgcgaagttggggcttcgccatgatggtctcctagtg
aatccgggcggactgtgccgccccaagcgtgttgtcttcgacgtggcgctttccggcgta
ggtgccggggcgcgcgactttagaacgggggctcgtcgccgaaggaggtggcgccgccag
cgggggcggagcgccacgggtcctcgggggagccgccggtcggtgcgccgtagttggcgc
caccctggccatatccaccctggccgccgccgtaaccgccgccctgctggggcgcgccct
gctggccgcggttgtcggactggtagccgccgccaccggagggggcggtgcgggtgacct
gcgcgcgtgcgcggcgcagggaggggccgacctcgtcgacctgcagctcaacgaccgtgc
gacgttcaccctgctgggtgtcgtacgagcgctgggtgaggcgaccctgaacgatgacgc
gcatgcccttacgcagcgactcggcgacgttctcagcggtctcgcgccacacggagcagc
gcatgaagagggtgtcgccgtcgcgccactcaccggcgttacggtcgtaggttcgggggg
tggaggccaccgtgaaatcggcgaccgcggcgccggactgcgtccaacgcagttcggggt
cagcggtcaggttaccgatgacagtgatgacggtatctccggccatgtcggctcctcggg
cttagagggtgtggtgtcggctcagtgagcgtcggggcgcaggagcttcgtacggagaat
ggtctcgtcgatgcccatgcggcggttgatctcgagagcgacctcgggggtcgtggtcat
gtcgatgacgacgtagatgccctcagaacgcttgaggatgtcgtaagcaaggcggcgctt
gccccagacgtcaacgttctcgacggatccgccgttggcagccacgggtgccaggtactt
ctccatcatgggggcgacggtgcgctcgtcgatcgaaggatcgaggatcaccatcagttc
gtagttacgcacgttggttcccacctcctatggtctttacggtcacggacggtccgtgac
aggagggcgttgcgtatggcccgtgagggcctgctggaccggccgcgggtgcggatagtc
cagctacccactttacacgggtggcagcgtcttcgctagggcgtttccggtcacgattga
gctcctcgcgacgaggcctgggcccgccccgccgggacgccgacccccgcgcggaaccgg
gggtgcgcacgaggccggccccggcctcgtcgattggctacagagagcgggcgccgagcc
cgttggtgagggcccgcatgccggtgtagatggccgagtaggcgagccagaccatcgcga
gcgccagggacgggcgcgccgtgagcgcggtggagtgggcgatgacccacaggaggggcg
cgtagacgaccaggttgacgatgccggcgacggccaggtagcggcctcggcccgcgccga
tgaggacgccgtcgaggaggaagacgtagccggcgatcggctggaagagcgcgccgacga
tgatggcgacggtcgcgtagtcgatgacggtctggtcggtcgtgaagatgcgggtgatcc
agggcgcggtgatggctaggacgacgccgactgcgacgccgaagccgatgccccagcgcg
acagggtgcgcaggagggggcgcatggcgccgcgctcgccggtgccggtcgtgaacccgg
cgagcgcctgggcggcgatcgcgagggcgtcgagcacgtaggcggcgaaggaccacaggg
tccacacgatctggtgggcggccagggcctgggtggagatcgcggtgaccgcgctcaggg
tcgcgaggagcgcgacgcgcagcgcgagggtgcgtacgagcagaggcgcgccctcgagcg
ccgcgccgaacaggccggaggtggaggggcgcaggctcacgccctcgcgccgggccgcgc
gcacgatcatccacccgaggaacgccgccatgagagtctgggtgatcgcggtgcccaggc
cggaacccgccacccccaggtcgagggggtacatgagcacccagttggccaccgcgttga
aggccgcgcccacggacgccgcaatcaggggagtgcgcgtgtcctgcaacccgcgcaggg
tgcccgtggccgccaggacgacaaacatgccgacgaggccgggcgctgaggtacgcaggt
aggccagggcgtgcggcatcgtcgccgcgtcggcccccagccaggtgagcaggggagagg
cgaagacggccaggaggatcgcggcgagggcgccgaggcctcccgccagccacatggcct
cgacccccgagcggatcgcaaggtcgcgccgcccggcccccaggtggcggcccgccaggg
aggtcgtcgagtaggcgaggaagatgaagagcccgaccgccgtgttcagcacggtcgacg
cgatgcccaggcccgcaagctgcggggtgcccagatggcccaccatcgtggagtcgatga
cggtgaacagcggctccgcgatgagagccccgagggagggcagcgcgagcgccaagatca
tccgcgtggtgatcatcggggccgacgaggctgggtccccctcacgcttcgcgggtgagg
tcgggtcgctgggtccctgtgtactcgtcatgacactccgattcttttccacaatgtgtg
cacaggcctgtggaaagccgtgcattgggaaattctagatggctcaatgaatgacaatga
tgtgactgtgatgaggatatctgccctgacagatcggtcatttcgcgttgtgcacaggcg
tcgtcggcgttgtgcacaggttatccacaatatgtgcacatgcccgtgcacagcgtcggt
cgcgcaatcgcctacaacgcgttagtcttcgcctgaaggctctctatccacagggcttca
ggccgcgctcgcggcactcagcccagccccggcctcgtccctatacgcccgcgcacccga
gaggatcacgatgtccgacgaccagttcgaccgcgtcccgccgcaggacatcgacgcgga
gatgagcgtcctcggatcgatgatgctgacgaccgaggccgccaacgtcgtctccgaaat
gctgcgcgggcaggacttctaccagcccagccacgagacgatcttcgacaccatcgtcga
actcaacggccgcgcagaacccgccgatgcgatcaccgtcgccggcgaactcaagcgcgc
tggcgtcctgtcgaaggtgggcggcgccgcctacctgcacaccctcatcgcctccgtgcc
caccgccgcgaacgccgcctactacgcgcgcatcgtgcgcgaacgcgccatcatgcgccg
ccttgtcaccgcgggcacgcgcgtcgtccagctcggctacgcggacgcgggcggcgacgt
cgacgagatcgtcgaccaggcccaggccgaggtctacgccgtctccgacgggcgcgaaac
cagcgactatgtgtccatggacacgatgagcacggatattctcatcgccctcgaagacat
tgaaaagaaccagggcaaactcaacggcgtgcctaccggcttcaccgacctggatgagct
gacccagggcctacacggcggccagatgatcatcgtcgccgcccgacccgcgatgggtaa
gtccacgctcgccctggatttttgccgctcggcatccatgaagcacggcatcacgtcgct
catcttctcgctggaaatgagctcgcaggaaatcgcgatgcgtatgctctccgccgagtc
cggggtgcgtctgtccaagatgcaggccggcaaaatgaacagcaacgaatggcaaaaggt
cgccgaaacctcctcgcgcatgagcgctgcacccctgtacgtcgacgactccgcgaacat
caccatctccgagatccgctcgaagtgccgccgcctcaagcagcaggaaaacctgggcct
cgtcgtcatcgactacctccagctcatgacgagcggccgccaggttgagtcgcgtcagca
ggaagtctccgcgatgtcgcgaaacctcaagctcctggccaaggaccttgacatcccggt
catcgccgtcgcacagctgaaccgtaactccgagggtcgcaccgaccgcaagcctatgat
gagcgacctgcgtgagtccggctcgctcgagcaggacgccgacatcattatcctgctgca
ccgccccgactactacgacaaggaagatcgccccggcgaggccgacatcatcgtcgccaa
gcaccgcgccggcgcgaccgcgaccgtcacagccctcttccagggcgacatggcgcgctt
cgtcaactacacgggacgcccggaacccggcggcggagagtaagggctggtttacccggg
ccccggtggtgcttgttgcgccgctggtgttccgggcgccgtcgggcccggccgcccgcg
agatcgccacacgcgagcctgcggctcggagtggtcgatctcgaagcccgcccgtgccct
ccggaccctccggcgccctccacaccggcggtgctgtgtcgctgtgagtagcacggccag
gccctgccgccgcctacgggcaccgcggcctggcccaccaatccctccggtgccctccac
accagtgacgcttattgtgctcgcgtgttgccctgaccccgccaccgcccacgggcaccg
cggcctggcccaccaatccctccggtgccctccacaccggcggctctgtgtcgctgtgcg
ttgctagcgcgctcaccgctaccctctagcaatttcgcacgtaattcccctgagactatt
tcagaatttgaattgcattcgttggtatttcaacgtttctgggtgttgttgaagtttcat
gtaatcgaattacgtgcgaaattggggatggtgaccttgttgggctgatgtggggtcttg
ggcgtgacttttttcgccctgcgtggcctgttgtcggcctgagcgtgacaaaattcgccc
agcgcacgaaaaatggcccaaaatcggcggtttgtggcgtgctgggcgagttttgtaccg
gcttggcgcaagaatgccctgtgctgggcgaactttgtcatgggtgagcccgcgaaggcc
tcgcgctgggcgaacttgatcgcgaaacaccgctgctgtgggcgctcctcgcaggcccgc
cgtgcccagtgagcccgtcggaattagtcctggtgccccttgcgcgccaggcgcttggcg
cgcacggaggaaagtagccagtcggcgctcaggcagctcagcgccacccacacgacgccc
attgcgatccagcggaacgtgggtacggtctcgtggaagatgaacacggcgacgagcagc
tgcagcgtgggccccaggtactgcaggaagcccatcgttcccagggtcaggccccttgcc
gccgaggcgaacatgatgagcgggatcatcgtcaacgcgcccgcgcccaccaggagcgcc
aggtgaaggacccaagagaccccagaaccgtcggaggaggcgatcgtgtggaaagacgtg
gaggacgtggccgccaggtaagcgtagtagccgagcaggacgggtgagactgccgccgtt
tcgatcgccatgcccgcgagagggtcgacgcgcgcggccacgtccttcttgacgagggaa
tacaaaccccacgtcagagcgagtgtgagtgagacgatcgggacagcacgctggccgacg
atgaggatgacgacggcgacgccgccgagggccagggcgatcttctgggtcggggtgacg
tgctcgcgcaggacgatgaggcccagcgcgaccgtcacgaggggattgatgaagtagccg
accgccgcgtcggtcgtgtggccggcgaggaccgcgtacacgtacaccgaccagttaacg
acgacgagcgcgcccgcgaccgcgaggcgccacagggctccccgatcggcgatgagcgcg
cggatcttgcccagcgaccccgtcagggcgagcgcgaccaggcagaagaacaggccccac
accgcgcggtggacgatcacctcgacggcgccggcgggggagagcagcgagaagtacagg
gggaagaaaccccagatcacgtagcaggaaacgccgagggcgagtgcgcgtggttcgttc
ttctgggtgctcatgcacccagtgtatgaacattgtgtgggcagacgccgccgcgggaac
ggctgtgatcacctggcgagaaagcgtgaggggtcgcgtcgtctcccgatgtcagtgcgg
tctcgtcgatgccgaggaccacgccgagggcctccaggtagcgttcctgctggctctcct
cgccggcccggcgcgccatgacggtcgggttgtggatgaggcgcgcggccaggtgacgca
gtgctcgggctgcgtcgtccgtcgagaggggatcctcgccgaggcgatcgatctcttcct
caacgatgcggaaaacgcgtgagcgcaggtgccgcacgaccgggtccatggatcgggcgc
cgaggccgcgctcgaaggaggagacctcctcgtcgatgatggcgcgggcgcgcgtcagcg
cgtcagcatcggctgccgggaccgaggcctggatggtcggcagatcaatgagagtgacat
tcgggagtgaggcgacagagctttcggtgtcgcgcatgagggcgaggtccaggaccacgg
tgtgcccggcctgggcggccatgtcgcgcgtcaggatggggcttcccagccctcggcatg
ttacgacgaggtcggcgtgctccagagcagagggtaggtctgcggcatcaacccagccga
tgcctcgtccctgggcgaattcgcgtgcgcgcccggacgtcgagtagacggacacgtccg
atgcgccgagcgcgtgcagggcgctgacggtcgcgcccgcgtaggcgcccgtgccgacga
tgagcacgcgtgcgtcctcccacggtcccaggtgagccgcagccatgtcgaggccgacgg
cgacgacggatcgtccagccccggccagtccggtctcggtggcgacgcggcgggaggtgg
ccgacgctcgctcggcggcgcgccccaggtcgcagctgagggtcccatcctcccaggccg
tgcgcgcggcgcggcgcatctgcccggcgatttcgcgctcgccgatgaccatggattcca
gtcccgccgcagtcgaaaacagatcgacgaggccgtcgcgaccccacaggtgacgcaggt
gcacgtcctcgcgctgtgcgtgcgaggcctgggcgagctcgcgctcgaccgcgtccttga
gcgcgtgggggtcggccgaggccggggcgtcgacgtagatggtgacgcgattgcaggtgc
gcaggaccatgactccgcgcgcgttcggcagcgagcgcgtgagggtaggacccaggtcgt
ccgcgctggagagccgggcgatgtcgtcaaggggggtgtagcggtggtccgcggagagca
catgaatagtcacaacgcatccatttaagggcacgcgggtagcgcgggcagagcagcgaa
cctatttatgttggtgacgccgtgtcatttcggaatgtcggtgaaataaatggctctctc
ccgcggataaatggacataaagacacgtaaattcaagcatttgcgacgtgtgagaaattg
tcttgaactaaactggaaaacgacggaaatgcgcgaattaacgcatgaaaacatcattaa
attaagggagatacatgacgacgcccccgctgatcgccgccctgaccgggcaacgcgggc
ccacccccgtgtggttcatgcgtcaggccggacgctccctgcctgagtaccgcgagctgc
gcgccgacgtcggcctgcccatgctcgaggcctgcctacgccccgacgtggccgccgagg
caacggtgcagcccgtgcgacgccatggcgtggacgcgggcatcttcttttcggacatca
tggtccccctgcgcctggccggggtgggtgtcgagattgaacccggtgtcggccccgtcc
tcgatcatccctatcgcacgcgcgagagtatcgacgagctgctgagtcatcgttacgggg
aggggtcctggaccgattccaccgggcgtacgcgcgactgcgccgagggtgcccagtccg
tgcgcgacggcgtcgcaacggcggtgcgcgagctcggctccatgccgctcatcggattcg
gcggcgcccccttcaccctggccgcgtacatggtcgaggggcgtccctcgcgcgatcaca
tggccgcgcggtcgctcgcggcgtcggacccgggcgcgtgggatgctctcatgacctggt
gtgcgcgtgtgagcgccgactttatcaccgctcagatcgaggccggcgccagcgccgcgc
agctcttcgactcgtgggtggggtctctctcgcctcgtacctatagggaatccgtcgcgc
cgtattcgcgcttggttgcgcagcgcgtcaccggcgccgtcagcccggtgaccggcgagc
gcgctccgctcatccacttcgggacgggcagcgcgccgatcctggccgacatggccgagg
tcggtgccgactgcgtgggcgtggactggaagacggacctgtcgtgggccgtcactcagg
tgcctggaaaggctgtccaggggaatttggaccccgcgctgcttcaggctccgtggcacg
ttatcgaacaggctgttcgagatattctcgacgccggaagctccgccccaggccacgtct
tcaacctcgggcacggcgtgccacccacgaccgaccccgacgtgctgacgcgcatcgtgg
agctggtgcacgagctgggtgacgaacgatgaaccccctggaggccatccccgcccaccc
cggtgcggtcgtcgtcggcggaggtatcgccggcctcgtgagcgcgtgggaactggcccg
cgcgggcgtgcgtcccctcctgattgaggcgcgcggctacctgggcggcctcatcgcccg
tggcacggtcggcggagcgaacgtggacctgggcgcggagacatacgttgtgcgcggcac
cgacacctcctcgatcgtggaggccctggggctgacctcggtcgagcccgccggatcggg
cgcccgcctctacgcccccgccctgcgcggcggctgggagctgcgccccttcctgcgcga
ctcgttcctgggaatcccggcccacccggacgcgcctgactgtgctcatgtactcggcga
ggccggggtgcgccgtgccctcgaggatcgctcgatgggcggcggcatcggcatggacga
ggcaggggagactctggcaggtttcgtggccgcgcgcatgggggaggccgtgctggagcg
ctcggtgcggccgatcatcgcgggcatttacactgccgacccctccgtgctggcaaccga
cacggttgcccccggcttgcgcgccgagactgcccgtcacggatccctggccgctgcggt
tgcggcgcgcctggccgctgccggatcgcgccgcacccccgaagcctgtgtcgagggcgg
tatgttcgtcctcgtcgacgcgctgagggccgccatcgaagaggccgggggaaccgtcct
gacccgcacgggcgcgttctcactgaggcgcacggcctcgggatggaccctcgagtgcgg
gccgacgaagcccgggcccacccccggagctgaacccgtgccgagtgggccgggcgtgaa
cgtgacgacggagcgcctcgtcctcgcctgcagcgccagcgccgccctgcgcctgttgac
gcaggcgcgcatccccggcctcgtgcccgatgtgagcgttcccgagggtgcgcccatcgc
gcgcctcaccctggccgtgcgtgcccctgagctggacgacgcgcccgtctcccagggcct
cctggtcgcgcccgcgcccgccgacgactggcccgtcgcggccaaggccctgtcgcacct
gaacgtcaagtggccgtggctcgccgaccagcttgcgccccacacacacctgctgcgcct
gtcctacgggcgcctcggcgagcccgaatccgacgtcaccgtcgagggggccctgcgcga
catccgcacgctcaccggcgtcaccatcgccgccgaggccgtcaccgaccacctgctcgc
ccgctggaacggcacgctcccgcccctgccgcccgagtatcgcagccgcgttggcgctct
cgaggaacaggtgcgtcccctggggggcgtggcgctcacgggcgcctgggtcgcaggaac
cggtatcgcctccgtcgtctcccacgcccgcgcgggcgcgaaaggactgctatgaccacg
cggacattcgttctgggaaccaggggatcgcgcctggcgctcgcccaatccaccaccgtc
gcgcgggcgatcgaagaggccggggctcgcctcggcgaggacgtgcgcgtcaatctggag
gtcgtgcgcacccacggtgacgtgtctgcggcacccctggccgcgctcggaggcgttggc
gtgttcgccgctcagctgcggcttgccctccttgggggagagtgcgacctggccgtccac
tccttcaaagacttgcccaccgcccccacgccgggcctgcgcatcgcggccgtcccgcag
cgcgaagacccccgcgacgccctgtgcgcggccgacggggcgacgctgtcgtcgctgccc
gcgggcgcgctcgtcggcacgggctcacccaggcgcgccgcccaggtgctcgccgcacgc
cccgacctgcacgtgtgcgacttgcgcggcaacgtccccacgaggctctcgcgcgtgcgc
ggcattgacctgggcgccgatgcgggcaccgcgccctccgccctcggcacgggtgagcgc
ctcgacgcggtcgtcctcgccctcgccgggctgcggcgcatcggcctcgacgcccacgcc
accgacgtgctcgaccccaccgtcatgatgcccgccccctcgcagggagctctcgccatc
gaaacgcgcgacgaggacgaccccctcctgcgcgccctcctgagcaccctcaacaatcgg
ccgaccgcgctcgcggccagcgccgagcgggccgtcctctccgccctgggtgcggggtgc
gcggctcccgtgggtgcgttcgcccgcgtggacgaggcctcctcggccctcctgctcgac
gcgcgcgtgatgagcgtcgacgggcgtgagcgggtcgaggcgagtggcgcgctcgagctc
acggactcggttggtcgcggcgaggccgcccgcctcggcgaggacgtggcgcgtcagctg
ctcgcgtgtggcgccgccgaggtcaccgacctgggggcgacgaaagcgccgaggcaatcc
tcgtgaacgagccccacgtgagcgcaccctcagtgaatgcgcacttgaccgcgcggcgga
tcctcctgacccgcgccaagcccgacgacgccattgcgcgcgccctgcggacggccgggg
cgcgggtggatgctctcgccctcacggtctcgacgccgctggattccgcgcagctcgacg
cggcgcgcgcccggctcgctgacggcggatacgcgtgggtcgtgttctcctcctggaggg
ccgcgcgggcggttgcggacaccctgccgcgggcatgttcgcgcggcacgcgcatcgccg
ctgtcggtgagaccacggcccgatggatcagcgaccacgcgggggtcagcgccgacctga
ccggggccggatccgccgtcgcgctgctcgagtgcttccctgccgcggcctccggtgcgc
gcccggtcctcatcccccgctcggcggcagcgcccgataccctgccggatgggctgagct
ccctcggctggagcgtcgaggccgtcgacgcctacacgaccacccccgccgacgccgccg
atattgacgccgatatcgcggggaatttccgcgcggggcactacgacgcggcggtcctca
ccgcctcatcccaggcgcgcgccctccccctgctcctcgggccgccgcccccctcaactc
gggtcgtgaccatcggcgcgcccaccgcagccaccgccaggcggcaggggatcgcggtcg
cggccaaagcctcgtcccccacacccgatgccatcgtccgcgccctcatcgacgccctcg
accgccccgcccaagccgacgcacctgaagaaagagacacatgaccaccgtccccgaatc
cgtcacctcctacctcgccgaggccggggtggactcctccccgatcccgacgatccgccc
gcgccgcctgcgctcgacccccgcgatgcgcgccctcgtgcgcgaaacccacgtcgaccc
cgccaagctcatctggcccgtcttcgtgcgcgacgacatcgatgaaccccgcgaaatcgc
cgcaatgcccggccagtaccagcacacgatcgactcgctgcgccgggccgcagccgaggc
tgccgaagcgggcgtgggcgccatcgacctgttcggcgtgcccgtccgccgcgacgcgat
cggctcccaggcgtgggcggaggacgggatcctcaaccgcggcctcgccgccgtgcgcgc
cgaggtcggcgacgccctcgtcgtgtgcgcggacacctgcctggacgagttcaccgacca
cgggcactgcggcctcctcgattccgaaggcggcgtcgacaacgacgcgaccctgccgct
ctaccaggcgatggcgatttcccaggcgcgcgcgggcgcacacatggtctcgccctcggg
catgatggacggccaggtcgccgcgatccgcgccgccctcgaccaggcgggacacgcgga
cgttgccatcctcgcctactccgcgaagtacgcgtccgcctacttcgggcccttccgcga
ggccgtgggttccacgctcaagggtgatcgtcgcacctaccagcaggaccccgcgaaccg
acgcgagggccttttcgaggcgctgctcgatgcggccgagggcgccgacatgctcatggt
taagcccgccggcccctacctggacgtgctggccgacgtggccgccgcctccgacattcc
cgtcgccgcctaccaggtgtccggcgagtacgcgatggtcgaggctgccgccgccaacgg
gtggattgaccgcacccgcgttatcgacgaatccctgaccggcatcttccgggcgggagc
cgactccgtcctcacctactgggctctcgaagtcgcccgccgggcccgctgagcgcgcat
accataccaacaatccgtttttcttctgtgaaggtagccgtgaccactaacgaaaccgca
ttctcccaagcaaaagccgtcatccccggcggcgtcgactcgcccgtgcgcgccttcggc
ggcgtcggcggcaccccgcgcttcatcgcgagcgcgagtggcgcgcgcgtcaccgacgtc
gagggacgttcctatgtggaccttgttggctcgtggggcccggcgctgcttggccacgca
caccccgaggtggtggcagccgtccaggaggcggcctcgcgtggcctgtccttcggcgca
cccaccgaaactgagacgctgctggccagcgccgtgcgcgagcgcgtgcccttcgcgcag
cgcgtccgcttcgtgtccacgggcaccgaggcgacgatgacggcgatccgcctggcgcgc
ggcgccaccgggcgtgacctcatcgtgaaattcgccggcaattaccacggccattccgac
ggcctgctcgctgccgccgggtcgggcgtcgccaccggcggcctgcccgggtcggccggc
gtccccgaggccatcaccgcccagacgatcgtcctgccctacaacgatgtcgatgccctg
cgcgcgtgcttcgagcaggcgggtagcagtattgccgccgtcatcttcgagggcgccccc
gccaacatgggcacggtcccgccccaccccgggtggaaccgcgagatccgccgcctgtgc
accgcgcacggcgcgctcatgatcctcgacgaggtcctcaccggctttcgcgttgacccc
gccggctggtggggcctcgaggccgtggccgggtgggtcgacggcgcgccctcgggccgc
tacagcgccggttttgttgacgtgtcctgcgtggagggcgccgactgggtgcccgacctg
gtgaccttcggcaaggtcgtgggcggcggtatgcccctggcggccgttgctgggcgtgcg
gacgtcatggatctgctggcccccctgggccccgtctaccaggcgggcacgctctcgggc
aatcccctggccacggtcgccggcctgcgcaccctcgaactcgctgatcagggtgtgtac
gaccgcgtgaacgcctccgcgcaggagatcagcacgatcgtgtcggacgcgctcagcgct
gccggcgtcgcgcaccgcgtccagcgcacgggatccctgttctccgtcatgtttggcgag
gccgcggcctcctcgggcgtgtacgactacgaccaggcgcgcgcccaggaggcgtggcgc
tacgcccccttcttccactcgttcctgtcctcgggtgtggccctgccgccctcggtgtac
gaggtgtggttcgtgtccggcgctcacggcgaggcggagctggaagccatcgccgccgcg
gctccggccgccgcgcaggccgccgctgcggctcagccggagtgatcgactgcgtcgcgg
cgaccgtgccgtgaacggctgaggggtggggatcccggtgggtccccacccctcgtctct
agtgtcggtggtggataacgagtgcttgttcgcggtgattgccgttatcaaggagcttgt
tatgggaagtcacggaaggtgaatgtggggtctgggtcaaagcagaaggttgcttttcct
gggttgggggtgaaccagacgatgtcggagtgggcttctttcagggtgaaggtgccgacc
ccctcgacggtgatgctgtcaccccggtgtaggtctttggcctggccgattaagtcgtag
tggtcataaccggtgagtgctgacaagccgaaggagccgagttggcgtcccatggagact
tttcctgttatgccaacgaaaacgaggcgcccatcggagagtgttcccaatttcatggat
cgttgcttgtcgtattgggtgaggtagtacttgccggtgcaggcgtcgccctcggttttt
tctttccagtcccaggagtaggcgatgtgtgcgtaggtccaggggacgacgaacgccagg
atgaggacggccacgacgatggtgcggacgcctgcgggtctgcgtgtgcgtgcaggtgtg
gtgctcatggttgtgcttctgtgttgaaggttgtcagcgtcgctgcgttcgttacgggta
gctctgtttggtgaatgtggggtctgggtcaaagcagaatgttgctttccctgggttcgg
ggtgaaccagacgatgtcggagtgggcttctttcagggtgaaggtgccgaccccctcgac
ggtgatgctgtcaccccggtgtaggtctttggcctggccgattaagtcgtagtggtcata
accggtgagtgctgacaagccgaaggagccgagttggcgtcccatggagacttttcctgt
tatgccaacgaaaacgaggcgcccatcggagagtgttcccaatttcatggatcgttgctt
gtcgtattgggtgaggtagtacttgccggtgcaggcgtcgccctcggttttttctttcca
gtcccaggagtaggcgatgtgtgcgtaggtccaggggacgacgaacgccaggatgaggac
ggccacgacgatggtgcggacgcctgcgggtctgcgtgtgcgtgcaggtgtggtgctcat
ggttgtgcttctgtgttgaaggttgtcagcgtcgctgcgttcgttacgggtagctctgtt
tggtgaatgtggggtctgggtcaaagcagaatgttgctttccctgggttcggggtgaacc
agacgatgtctgaatgggcttccttgagggtgaaggtgccgaccccgtcaatggtggcgc
tgtcgccgcggtgaagatctctagcgcttccgagggtgtcggagtggtcgttgtcgtcga
atgctgacacaccgaaggagccgatctggcgtcccatggagacttctccggagatgccga
ccaaaacgacgcgtccatcggagagcgttcccagttctaaggatcgttgcttgtcgtatg
gggtgaggtagtacttgccggtgcaggcgtcgtctgtggattgttctttccagtcccagg
agtaggcgatgtgtgcgtaggtccaggggatggcgaacgccaggacgaggacggccacga
cgagggcgcggatgcgtgcgcgtgtgcgtgtgggtctgttgctcatgggtgtgcttctgt
ggtggttgctggcgtcagtggccttgttgtgcgaagttgttcaatgtgaatgtggggtct
gggttgaagcagaacagtgcttttcctgggttgggggtgaaccagacgatgtctgagtgg
gcttccttgagggtgaaggtaccgaccccttcgatggtggcgctgtcgccccgatggagg
ccttttgcctggccgagtggggcagatctatcagtgtccgtactgacggacaatccgaaa
gaggcgatttcgcgtcccatggaaacttctcctgtgctgcccatgtaaaccgtacgtcca
tcagaaagggtgcccagggaaatggttcgctccttatcgtattgggtgacgtagtacttg
ccggtgcaggcgtcgccctcggttttttctttccagggccaggagtaagcgatgtgcgcg
taggtccaggggatgacgaacgccaggacgaggacggccacgacgacggctcggatgagt
gcgggtgtgcgtgtgcgtgcgggtctgatgctcatgggatgaaccccacggtcacatcgc
catagttggcgtagaactcttcccagctgatcgtgaaggttgctcccgttctgccgccac
tgccaccgctgcgattgttgtggccccatgggttgatgagagtcacgccgttctcatccg
ctgcggccaccgtgtagacgtggctggaagcgatcttgatattctcttggttgccgtcgg
ctgtaacctgtgcatctccggcgaagaggctggattcggcgacgactggatgccccgagt
taatcgccgcaatggtcttatctttaatgattccacgataggcactaacgttcacgagag
ggatccccggaatgccggagattttctgcatggtgattgctgagaagctcgccgacgctc
ctgcgtgggggaacatgctcttcgttcctccatcgtgggactgaatgaaggctttctcga
agacggaagcgagatccgccttgggcgttctcccggctgtgtcgccatacagcatgacgt
cctggacgaatacgcgcttttcgtttctcccgtatcccgggaaatccacgaagtacccgt
cgatctttccttgtgcgttgtagtgcggcgtgaccaggctcgccaggtatttgcggccct
cctcggtctggttataagcattcagggtggacaatagatggcagtcgccgatgtggccct
gatcgatattaaacagtggcttcgacggatccttcaggcgcttgtggatgtcctcgagct
cctgttgcgacatcatgcgcgtgtctccgaggtcaacgtcgtccttgtcgccgtcattat
cgatatcgatctgttgatggtcctcgggagtgaagtacagtgcctctctcagagaagccg
cagtattgagggcctcctttgagagggagcccttaacgatgctgtacaaaaaccccagtt
ctgccagtttcttcttgtattcctcccagcgcgctttgttattgaggaaggagagtggct
gaaagtcatcccacaggtcatctgcctgcccccggatggaatcgaccttctgcttcgctt
cttcgagcttgaagtagtaattcttcagtgcatctgctgcctggagggttccatcgctcc
agcggatgagctcgggtagttccttgttcttgctgtcgatgaaggcgactttggccgcac
cttgccagtctgcgagggcgatggtcaatgtggagatgtcgtcgtggagcgatttaatgt
ctcgtgaccggttgcgcatttcgttttggcacgcccagatagatccgagatcgccaggaa
gctgaggaaataaatatgcgagtggtgaatgcatggctgcctcgtttctacagctttgag
aagatcgacttgaaggtctcggcgatctcgtcgtccatgtcctcggtagcctgcgctgtg
tcgcgcagcgcgcctgaggtcttgtcgagccaatgttttgcagcatccgagtgggtgcga
tacatggtggtgaagtagccgagggcggaagagacagcgtcgtcgccgcagtcgaggaaa
aggcttggcttctgaagtttgaactcggacatgttgtcagagagctggtgtaccgtgtcc
gccgcggagcgcactttttccgtgtccatctgaaaatcgctcatgacatcctccttgatg
ttgtgcttaacagacggactttagtgggggagagcacaatatgcaaatctcgggtgaagg
gactatgcgtgttgctgtgctgcccagctggacatcagaccgtggtgcctcctgttgatc
cgtttggcgtccgtactgtgtccaggacgttgcctctgggcctgcggtgtcccctagcct
tcggaggctcactgttgggcctgaccattgtgagttggtgtcgcgctgggccgctgttcc
ttggtgtccgagcctcactgttgaacgccgtggtgcccgacgccgggggtggtgtggggg
ttttgcactacacgaggtcctctgacagcgtgtcgccggcgtgtcgcaccctcatgtagt
gcaattccccccgccccgcaggctgtctgaggggagtggcgcccaaaatgcagaccacct
cgccaaaaaacggtgaaaaaggactgttttgggtgaagtggtctgcattttgggcaactc
ggagggtaaaaactgctcgcgtacacgtcggcgggaatgtcgaggtactcgcaaaccaac
aacgagctgagcgctcgcacgtaaacccctgtgcatgcgcgttaacccctagatacgcgc
tcaaacccctagacgtgtgtgtgggcggtgctgcaccaacgaggaaaacaaagagccaag
aaagcaacgaaaaagcgtgacaccttcgtggtgtcacgctggcgggggtggggcgcgtgt
cgttcacgcgccccgcattagctcaggcgcgggtgcgagcgatcgagagaagagcggggg
aaacgatcagggcggtcagagcgatgacgatcgcgaagacgaccgacgcgacggaagcga
cctgaagggcggcgaacacgccgaggcccgcgaggacaacgatcagggcgatgagaacgg
aagccgaggcggtggcctgggacatggtgggggcggtttcagccttgacgatctggttca
tggggttctccttatgagtgtcttcgcgcggaagcacgaagcgcgccccgcacgccagcg
tgtttgtgaacctgttggtccgtgccgcccgggtgggcgacggcatcaaaaaagggggct
gactcgtggtcgccccccttggtgcagtcacaattctacgcggattccaccgctcggtct
ataccgcacaagcacttgtaaggcatggcacaggcatcgtaaaaagctgctaaagcgttg
ttttatcaccgaaaaaggcatgtgtgaagatcgatggagaacatgtcagttcgtgcaagt
gtgcccgagtggggactccacccgggcacacagtgtcactcggctcgtgccacattcata
gcttggaggccctttggtccttcaatcgcctcatattcgaccttctcgccctctagaaga
gtgcggcgcccagattggccgatgatgtttgaatagtgcacgaagacgtcgccggattcg
tcatcaggagtgatgaatccgaagcctttggcgtcgttgaaccacttgatggtcccggta
gccatgggccctccttcgtgttcgccccaacgctggggcaccgttcggccccgtctgcgg
agtcgacatggtcccgttgcccctgcccggcatcgatgccccccggactgggcgtgcgga
atcacagttatacggtacagcactcgcggcgaaaatgtggctgacctgcacaatcgtgac
gaagaagttttccgcgtgacgacgctacttaactccactcagtcgaaccggaacgatcgc
ctgcacgtcctctccctcgaaggcgacgttgccgatcgccacgtccacgccgaacacgct
cgcgagggtgtccgcgttcatgacggaggacgccggacccaccacggcctcgtgagtgga
ggagaagagcgcgacctggtccgcgacgcgcagggcgtgcgccgggtagtgcgtgttcat
gatgacggcgaggcctcggtccctcacaaggcgctcgaggagtcccaggacgatgagctg
gttgcggaaatcgaggccggtctccggctcgtcgagtacgaggacgcgcgggtcggcgac
gagggcgcgggcgatgaggatcatctggaactggccgcccgacatggtcgcgcagggcat
ctcggccaggtgggaggcgcccacctcgtcgaggacgtcgcgagccatgcgttcctcgcg
cgctccgggctgtgcgagggtgcgcatgtgcggggctcgcccgaccatcaccatctcgag
gccggtgagcgccacgttcgatgcgttacgggcctgcggcacgtaggacaggacgcggcc
cagtgcgcgggttgacatcgacgaaatgggggtgccgtcgatgagcgtgcgcccgctgtc
ccacttctgcaggccgatcatggtgcgcagcagcgtcgtcttgccggcgccgttgggccc
caggatggccaggagtgagcgctcgggcacctcgaaggacacgtttgtcaggattgggga
gggggcgcccgggtatgtgaaggtcgcgttttcgacgctgatcatcgcgctcctcccgtc
cggcgcagcagcacgataaagaagggggcgccgatgatggccgtcaggatcgaaatggga
atttccgaggccgacagggatcgtgcgagcgtgtcgatgacgatcatgagtgccgacccg
agcagcagcgacacggggatgaccgcgcggttgttctgtccgcacagcatgcgcgcgcag
tgcggcacgagcaggccgacccagccgacctggccgcacatcgaaatgaccgaggccgtg
atgaccgtcgacgcgacgatgaggatcgcgcgcatgagggagacgttgacgccggctgag
cgggcctcgtcctctgagagggagaggatgttgagctgccagcgcagcgccacgatgacg
acgacacccgcgatgatgaaaggggcgcccagcgcgatctggtggtaggtgactgcagcg
agggaacccatgagccagtaggtgatctccgggagctggctcgtggggtcggcggtgagc
ttgaggagtgagaggaccgcgtttgccagggcggagacgatgacgccgccgagcacgagc
gtgatgacattgaaagaacccgtgcgtgtgcgtgaaatcgccgtcgtgaaagccatcgtc
gccaggcccgcgacgagcgccgcggcctgcacgccgatcaggttccagtccagcaacagg
gcgatgaccgcgccgacgcacgtgcccgccgcgacgcccagggtgtctggcgtggccagg
gggttggagaagagcgactggaacgaggcaccggcaaccgacaggcccccgccgatcagg
atcgccacgatgatgcgcggcgctcgcaggtcaaacacgaccgagttgacgcgtgggggc
accgccgggcctccccagaaccgcgcgtgcagcgccgcgaccacgtcctccagggacacg
gaaaaacggccgatcagcatggctgccgccgcgcacacgacgatgagggcgatcagcgtg
gggaccacccacacgcgcagccgcccgttcctggtcagtacagacttcatgatgtcctct
ccccgacgcgcgccgggagtaaagcgcaaaagggaccccggcctcgttgataggggagac
gaggccggggccaggtgtcaggacgcggagtccgggttgatgatgcgctgagcctgctcg
tccgtgagcgtgaagttgtacatcttctggtagtagtccttcgtcatcgacaccaggtca
acgtcggagaactgctccgggtacagggaggctccgatccagttcgccacgatcggggaa
tccgggttgggggtgaaccagttccacatgcccaggccggtggagtagacgcggccggac
ttcacggagctgagggtggacaggtccacgccctcgaccgagttcgtcaggacggtgttc
gccgtcatgttcgacatgcccttgccggtgacgaggaggacctgggggtcccatgtgagg
acctgctcgaaggtgacgggcgtgtgcgaggtgtcggtgtcgcgcgtgacgttcgtgtac
ttcagcgagtcggcccattcgttcgtgaaccagccgtccttgccgcccgcgactgcgagc
tggccgtcggccgcgcccatgaggaccatcgtcgagaccttctggtcctcgggaaccttc
gcggtgcgcgcgcgggcgtcggcgacgaggtccttgccgagcgcgatcttgtcggccatg
tggccgtcctcgttgaagacgtcctcgaggagctccatccattccgcgtaggtctccgag
gggttgcccagtgtcgtgaagccgacggccgggatgccggccttgcggaacatttcgccg
tgttccttgttgaaggcgttgtagaagacgacgtcgacgttcaggttcaggagggcctcg
gcgttgagttcgcccttgtcgtagtagctggtgtccacctgcatcatttcgggtgccatc
tcggcggcgatcgtctggctcatggccttgacgcgggcggcgctcatgcccacaaggtag
ggggcctcgccgtcgaagtaggccaggtaggtggattcgatcgggatctggtcgatggcg
acgcgggtgatcttctcgggcaggacgacctcgttgcccgcgtggtcggtgatcgtgcgc
gtcgacgaggtcgaggcctcctgggtggtctgctccgactggctggtggcggagccggag
ccgcctgcgcaggcggtgagggcaagggtggcggtggccaggattgcggtcagggtggcg
aggcgggttttcattgggtcctctcgtgtttttgggattatgagggagatgctacacaaa
attaggtgttcctcacaagggtgagtgcggcattatgacacggtgttttttccttgggtc
gtgtagaggttttcgcggtgtcgatgtgcgtgtttcttggacgcagatgagcatgctcgt
ttttatcctgacgtcgttaggtggatgtgcgtggaaggagcatcatggctgcggagctcg
atctggagcgtgccctcgtcattggggtcgcctcgagtgccctgtttgacctggaggagt
ccgacgcggtgttccgcgagcagggggaagaacggtatcgggagtatcagcgtgaacatc
tcgatgacgtgctcgaaccgggtgtcgcgttcccctttattcgccgcctcctcgacctga
acgacctgtcggatcgggagcgcctggtggaggtcgttatcctctcgcgcaatgacccgg
agaccgggatgcgggtgatgcgttccgtcgcgagtcacggtttggacatcacgcgcgcga
tcttcatgcagggccgctccccgtatcgcttcatgaggccgctgcgcatgtccctcttcc
tctccgcgaacgaggccgacgtgcgtgaggcgatcagcctgggtttcgcggcgggccacg
tcgtcgggcgtgccgtgccggacgatggggatacggatctgcgcattgctttcgacttcg
acggcgtgctggccgatgattctgccgagcgcgtgttccagagtgggggtctggaggagt
atcaggagaatgagagtgccctggcagaggtgcctctcgaccgtgggccgatggctgatt
ttctggagaagatcaaccggattcaggggatagaggactcgaaaagtgtggatgatccgc
aggggtatcggcgccgggtccgcgtcgcggtcgtgacggctcgtagcgcccccgcccatg
agcgtgcgattaactcgatccgacagtggggcctgcgcgttaacgatgccttcttcctgg
gcggcctcccgaaggggcccatgctggaggtgctccagccccacatcttcttcgacgatc
agcgccgccacgtggaaggcgctgccctctcaaccccgagtgtccacatccccttcggag
agatcaatagggagtaggtggtggggcgtgtgtcgatcgctcatagcttatcctgctgtg
ctgcgatcccggcccggcggtcgcagatgtgggcggggcctgggaaactagacgcatgag
ctcatccgcgcgcgatgcccgccgcctcactcccgttgaggtggcgaccgctggcgcgct
ctcgggcctggccgtcaccttcggcctcatcgccgcggttacccccgtcttccaactctt
cttccaggtcgccacggccgtccccctcgcaatggtctccctcaagctgcgaccccgagc
cgcagtcgcagccttcgcctcgacgatcctcctcgccatcgccgtcggcggcgtcgccac
cgccggccgctccttccaggcggccctcgtcggcctcatcatcggcttcctccataagaa
gcgcgcctcctggctgcccgtctgcggcgtcgccgctggcctcggcgtcatctggggcgt
cggcacgggcgtcgcattctgggtcctgtccgacctgcgcaccctcggccttgagagcat
ccaaaagaccctcaatggcttcctcaagctgattggaaacatccctcactccggcggctt
cgtcgacgcagggcatcagctcggccaatggtttgtcgactggtggtggatctggatccc
cgtcacccgctttattggcgtggccttcctggtcctcgccgcacggtggctcctcggcgc
catcctcagccgcatctccctggacgcgggctgggacccgctcctggctgcgaccgcccg
ctcggcggacccgcgtgagggagccgaggcctcgtcccccctgcccctcaccctcaccga
cgtcgacttcacctacccgggcgctgaccaccccgccctgagcggtgtcaccctgagctt
cgagcagcctgaattcacggtcatcgtcgggcataacggctcgggcaagtccaccctcac
cctcctcctcgcgggcgccgaacccggctctggcgtgcgtgagggcggtggtgtcctcgg
agctgtcggcgggaccgcgctcgtgggacagcgctccgaactccttgttctcggacagag
tgtcgccgaagacgtcacttggggcatgagcgccgagcaaatcgacgacctcgacctcga
ggagctgctcgagcgagtcggcctcgccggcctcacggatgctgaccctcgctcgctctc
cggtgggcagcttcagcgcctcgcgctcgcgggtgcccttgcgcgctccccgcgcctgct
catctccgacgaatccaccgccatgatcgaccgggccggccgcgccgagatgctcgacct
cctcgcctccctgcccgcgcgcggcatcgccgtcgtccacatcacccacgaccccaccga
aagcgcgcgcgccgaccgcgtcgtcacgattcgtagcgggcgcatcgtctccgatcgacg
cgcgggggagggtgctcgcctcatcgacgaggccggggatccttccgcttcccccgcccc
aggtgcgccgactgtgtcgtctgtggcgggcgcgcccgccctcatcaacgccgcccatct
gtgggcagaccgcgtcgcccacacctacgacctcggcaccccctgggagaagccggtcct
gcgcgacgtcagcctcatcctcgaccccggccaggcaatgctcatcaccggggacaatgg
ttcgggtaagacgacgctctcgcgcgtcctcaccggcctgctcgtccccacctgggggcg
ggtcacccttggcgggcgtcccatggagcgctgcgtcggcgacgtcgccctctccatgca
attcgcgcgcctccagctccagcgcccctccgtgcgctccgacatcctcgccgccgccgg
tcatgggccgcgcatcggcaccggatctgtgcatcgcaagggtgccatcagccgtgagga
aggcgaccgtatcgtcgccgaggccatggaactcgtcggcctcgacccggccctggcgac
gcgcggcatcgacgacctctccggcgggcagatgcgccgcgtcgccctcgctggactgct
tgcctcccacccgagcgtcctcatcctcgacgagcccatggctggcctcgacgcagcctc
gcgcgacctgctcatctccgtgctggacgagcgccggcgcgccggcctgtccatcctcgt
catctcccacgacctcgaaggcatggactccctgtgcgacacccacggacgcctcgcaga
gggggtgctctcatgatggaaccctactccgcttgcggggcgaccggccccggcggcggc
gccagcgagggccgattctcgaggaccccacccggcctcggcgaagggcccccgcgcccg
aagccccggcgaagcgcgggcttccccctgcctcgtcccctgccctggtcgacgccactg
tcgcgcgcctggcccggcacccttatcgcctgctggaccgtgctcaccaccagtgtgatc
ctgtcgccgcgctggtcgacgctcgcgatcgtgggaggcctcctcctcgttgcctcgctg
gtcgttcgtctccccctcggtgttgcaccgcgtccgcccatgtggttcgtctctggtttt
atcgggggctgtgtcggcgcctggctgggggatggacttgagctcttcctgcgtgtctcc
acgctggcgcttgtcgtcctgtgggggtccggacttatcgcctgggtgacgccgaccgcc
tcgctcgcggccgctctgcgtttcttcctgcggcctttgcggctcctgggtgcgccggtt
gatcagtggtctctcgtcatggcctccgctctgcgaggcctgccgatgctgcgagaccaa
gcgcaggcggtgctcgacaccgccaagctgcgactcgggcaggacatggcgacgctgtca
ctgcgcggttacgcgcgcctgagtgtcgacgtcattactgcgatcctgtccgccacctcg
cgtggtgctgccgaaaccgggcgcgccatgtccatgcgcggggcgatctcggtcgacggt
ggagcgactcgtggggcgcgcgttcgactcggatgggtggatgccgctgtgatcgctgtg
agcctgttgggtgtcgctggcatcgttgcgtgcaggttgatgccgtagtgtgccggtcgt
gtctttcgttggaatagtgctgtttaatccaggttgtacgggctcttgtgccctgggtca
tatagcgctgatttgacgcggggggtgtgatgcccctattctttctgggtacgcgcgagt
ggcggaataggcagacgcgcacggttcaggtccgtgttccagtgatggagtgggggttca
actcccccctcgcgcacgatgaaaccgcagatcctttcaggatctgcggtttttgttttc
cctggttgtggctgcggtgtcgccgctcctgttttgggttataggacactagggggttat
aggacactagggttataggacactaggtgttgctggtggcgtgactttttggctttctgg
tgcgggaaagtcggtgttttagttggttgggaccaactatgaggatggacaaatcgtgtt
gctgggagggtgacttttcggctttgctgcgcgggaaagtagggttataggacactaggt
gttgctggtggcgtgactttttggctttctggtgcgggaaagtcggtgttttagttggtt
gggaccaactatgaggatggacaaatcgtgttgctgggagggtgacttttcggctttgct
gcgcgggaaagtagcttttttagttggtcgtgtttgcctcgtttctgtgaatactgcatc
gtgccctgtgtgtggttgccccatgatccgtcacggtaggacttcatcaggtcgtcagcg
atggcgctgctccctgtgcaatatcagccaggtcagccgcattaattccacggcgaagca
tcttgatgagttcttggcctggctgctcagtgggcgccgtcaggcggatttgcctggcgg
gggacgctcgtttcgcaggcgctgtgagccattgtggcagttatggccgtttagcccgat
cgtcgatgaggttcatgacgtcatcttcgttgacggtatccacctgggccgaggtgccgt
ggttctcatcgctcaaactcccgattgcgtgctgggttgggacgcggctaggagcgagaa
ttcgcgtgcctgggaagcactcatgagccgcatcgcgccaccggccctggtcgtcactga
cgggggcagtgggttcgcgaaagcctgcaagagaatctggccgaccacgcgcatccaacg
ctgcaccttccacgcgtattgccgtattcgccaagccaccacaacgcgccccaaactggc
ggcctcacaaggtttatacgctcttgggcaacaactcttgcacgtggagggccgagaaga
agctcaggaatggatcggtgcctaccaggactggtgcgcacgctggaaggacttcttgga
ggagaaaacacgcaggcctgacggaggatgggaatacacccacgacaggcttgtacgggc
tcgtaacagcctcaacaagctcatcaggcaaggtctgttgttcacgtacctggaccccac
ctgggatcagccgatgcctgcaacaaccaaccagatcgaaagcacgaacgcgcgcctacg
ccagatgctgcgcgatcaccgtggcatgcgcctgactcgacgcatgaaagccgtgttttg
gtggtgctacacccactctgcgcacccacagccagcagcccgcatcctcgccaccatgcc
caccgacgcagacctcgaaaacgcctggtataacgccagccaaacccaccaagccaacgc
cattatccccggctggggcgacgcaatttgctggaacgaactccaccacaccacccccta
ccacaacacctgggactaaccccagcaacacgaaatgtcctataacccggaaagtagctt
ttttagttggtcgtgtttgcctcgtttctgtgaatactgcatcgtgccctgtgtgtggtt
gccccatgatccgtcacggtaggacttcatcaggtcgtcagcgatggcgctgctccctgt
gcaatatcagccaggtcagccgcattaattccacggcgaagcatcttgatgagttcttgg
cctggctgctcagtgggcgccgtcaggcggatttgcctggcgggggacgctcgtttcgca
ggcgctgtgagccattgtggcagttatggccgtttagcccgatcgtcgatgaggttcatg
acgtcatcttcgttgacggtatccacctgggccgaggtgccgtggttctcatcgctcaaa
ctcccgattgcgtgctgggttgggacgcggctaggagcgagaattcgcgtgcctgggaag
cactcatgagccgcatcgcgccaccggccctggtcgtcactgacgggggcagtgggttcg
cgaaagcctgcaagagaatctggccgaccacgcgcatccaacgctgcaccttccacgcgt
attgccgtattcgccaagccaccacaacgcgccccaaactggcggcctcacaaggtttat
acgctcttgggcaacaactcttgcacgtggagggccgagaagaagctcaggaatggatcg
gtgcctaccaggactggtgcgcacgctggaaggacttcttggaggagaaaacacgcaggc
ctgacggaggatgggaatacacccacgacaggcttgtacgggctcgtaacagcctcaaca
agctcatcaggcaaggtctgttgttcacgtacctggaccccacctgggatcagccgatgc
ctgcaacaaccaaccagatcgaaagcacgaacgcgcgcctacgccagatgctgcgcgatc
accgtggcatgcgcctgactcgacgcatgaaagccgtgttttggtggtgctacacccact
ctgcgcacccacagccagcagcccgcatcctcgccaccatgcccaccgacgcagacctcg
aaaacgcctggtataacgccagccaaacccaccaagccaacgccattatccccggctggg
gcgacgcaatttgctggaacgaactccaccacaccaccccctaccacaacacctgggact
aaccccagcaacacgaaatgtcctataaccccctgttttctcgtgttgcttgtggcccca
cgggtgttccgggtgccgcgtgtgctttgtgaggccgggccgctgtgtgtgccggtgggc
ggcggcccgcccgctcgccgtccgcgctgcgagccttcggctcggcgcgtcggatcgaag
ctcggccaggccccgccaccgcccatgggtgccaccgccagaccctgtaggccagctcgg
ccggtcgtctgaaactggtgtcgcctttgctcgctcgtgctcgtgtgggttgaaaccgtc
atcgccattgcggatgcgaattcggtgttttcgggtgcagaggtgatggtggtttcaatg
gtcgctgttcaggggcgagcattggtgttgttggtttcaatgccgccacgttgtcgcgcc
tcgtgcgcgaaaaagttctccctgcgtggcctgatgtgtgcgtgagcgcgaaaaagttcg
ccctgcacgctcaaaacaccccacaatcggcgtttttacgcttgctgggagaactttttc
gcggaagagccactggaggggctgtgttgggcgagttttttcgcggaagggccgctggag
gggtggtgctgggcgaactttttcgcggaaacgcggctggaggcccgctgctgggcgagt
ttttcgcgccaatcggccctgcgcccaggtcttgtaggcgacgtggcgcacgaggctggc
tgccgatgggggttttgcagcattaggaactggttggcggcgtgtcgccggcatgtcgta
cctctaatgacgccatttcccccgtttggtggcggcccggccgcgccgagcgccgcaagc
gcgcgagcgccctctcggcggacttcgccccggagggcgcgcaggcgttctttgactacc
gccagcagcagaaggagaaggaacatgagcgcagctttcgacaggctgaagcagcagaac
gagcccgagtagtcgcagcagcagctcggcagtccggaggcgatggagctgttgacctcg
atcctcgccgccgtcgaggcgcagaacacgaggattgccacgctgaccgaacagcagagg
aagctcgcggggttcgtgaaggtcatggacgaggagacgccgaggtggctggagcggatc
atcgccgcgacggcgaagctggaggcgcgacagctctgatccgccgccgccgcgatgtgc
ctcgttctcctgccggtggccgtggtcatcgccggtctttggatgggcattgccgggctc
atcacgggtgttcagtgggcgctggacgtggacgggagcgtgtggctcggcatcggccgg
tggctcgtggtcggcgctggcctcgccggggccggctacgggctcttcgtgtccgtccgc
tgggttgcgggtctcgtggagacctggaagggccgcgggatgccgaagtggccccactgg
cgcaagaggtgatcatgcctcgcgagggcaagtgcgcgcagcgcgtgcggcagccgcgac
aactggacattaggtcagcggctgctgtatagttcagtgcatgctgaccattgcttcgcg
tctcgacgtcatgaaccggctcggccgggccatggccgacccgacgcgttcccggatcct
gatgtccctgcttgacggcccgagccaccccgccgtgctctcgcgcgagctggggctgac
ccgctcgaacgtgtccaaccacctgacctgcctgcgcgactgcgggatcgtggtcgccga
gcccgagggccgccagactcgctacgagatcgccgacccgcacctggccgcggcgctgac
ggcactggttgatgtgaccctcgccgtggacgagagcgcgccgtgcatcgacccggcctg
ctcggtgccgggctgctgcgccgcgagcagtttgggggacgcctcgtgagcgccgcctgc
ggctgcgacgagccgacgaccagtcccgcggacgaggcagaggaggcagagcgcccgtgg
tggcgtgatcctggcctggtcgtgccgatcctctccggcgtcgcgttcggcaccggcctg
gcgctggagtggtcggggctgcacatcgcggcgctggtcgcgttctgggcgggcctgctg
ctgggtgcgtacacgttcgtgcccggtgcgatccggaatctcgttgtgaagcgcaagctc
gggatcgcgctgctgatgacgatcagcgccgtgggcgcggtgatcctcggctacgtcgag
gaggcggccgcactggcgttcctcttctcgatcgccgaggccctggaggacaaggcgatg
gaccgcgcccgcggtgggctgcgcgcgctgctgaagctcgtgccggagaccgcgaccgtg
ctgcgcgacgggacctccgcctcggtcccggccagggagatcgccgtcggcgacgtgctg
ctggtccgccctggcgagcgggtcgcgaccgatgggctggtccgctcgggccggtcgagc
ctggacacttcggcgatcacgggtgaatcgatcccggtcgaggtcgcgcccggagaagcg
gtgccggcgggcgcgatcaacagcgccggcgtgctggaggtcgaggcgaccgccgcgggc
accgacaactcactgaccacgatcgtggagctggtagagcaggcccaggccgagaagggc
gaccgagcccggatcgctgaccggatcgcccgcccgctggtgcccggcgtgatgatcctc
gccgtcctcgtcggcgtgctcgggtccctgctcggcgacccggagacctggatcacccgc
gccctggtcgtcctcgtcgcggccagcccctgcgcgctggcgatcgcggtgcccgtcacc
gtggtctccgcgatcggcgcggcgactaagttcggcgtcgtcatcaagagcggggctgcc
ttcgagcgcctcggcggtatccggcacctggccgtggacaagaccggcactctgacccgc
aaccggcccgaggtaaccgccatcgccgccgcccatgggttcgatgacgcgcaggtgctt
gcttgggctgccgccgtggagcagcactcgacgcacccactcgccgccgccatcgccgcc
gcgggccggggaacccccgccgcgcaggacgtggccgaggaggccgggcacggcatcggt
ggcctggtcgacggccgcagggtggcagtgggcagtccgcgctggatcgacgccggtccg
ctcaaggcccgggtcgaggacctggaggccgaggggcagacctgcgtgctcgtcaccgtt
gacggcttcctggccggggcgatcggcgtccgcgacgagctgcgccccgaggtccccgag
gtcgtgcggaccctgcgcgaccagggcgtcgaggtgagcatgctcaccggcgacaactcc
cgcaccgctgcagcgctggcgaagctggccgggatcggcgacgtgcacgccgagctgcgt
cccgaggacaaggctcgtatcgtcgccgggttctcggagacgtcgccgaccgcgatgatc
ggcgatggcatcaacgacgcgcccgccctggccggggcgaccgtgggcatcgcgatgggc
gcgaccggctccgacgccgcgatcgagtccgccgacgtcgccttcaccggccacgacctc
ggcctcatcccgcaggctctgcgccacgcccgccgcggcggcaggatcatcaaccagaac
atcgttctgtccttggcgatcatcactgtgctgctgccgctggcgatcaccggcgtgctc
ggtctggcagcggtcgtcctcgtgcacgaggtcgccgaagtcgtcgtcatcgccaacgga
ctgcgggctgcgcgtgcccgcaagcaataggtgttccgtccaacgccataactcagacat
gcgctacgagaaccctctctacctcgccgaggaggctgccgccctggacctgatcgtgga
cggacgcggctgacccctcgacgctcatcaagcagctgagccaggaccgcgccctcgcgg
aggctgacaccctcctcctgacgatccccaaccagctcgggttcgaggaaaactggtcga
tcatccgcaacttcgcggagtacgtggcccccgcgctcgggtgggagccggcgcgtccgg
gcgtcctcccgacgggctacgacatcgacgaggccggggccgagtagggggtcacgcgag
gaccgactgacggagtcagcgtcaagctggggtggggtatcggaaagccccaccccagtt
tccctttttgtgtgtgctggcatacactggtcggacactatccacgcaagacgatgaggt
cttcacataatggctcgacgctccaagggcgcggtgtcaatcaatccgcgctccgctcag
aacatgtccacgcgaccggcagatttctcgaagaagaagcaatcaattagcccggtcaag
gtattcggcgccgtagcggcgctggcgtgtatcgtgacctgcctgttcgtgcagctaccc
ggcctggatgtggccggaacgcgcatgttcggcatcttcctggcggcgattctgctgtgg
gtgacggaggcggtgccgctcgcgggcacggccgtcctcgttatctttttggaggtcctg
tttatttcggaccacgcgctgctgagcgtgggcgagggtgccccggcatacacgaagttc
tttggtgccctggctaacccggtcatcatcctgttcctgggtggcttcatggtggctgac
ggcgccgccaagtacaagctcgaccgcgccctgtcggccgtcctcctcaagcccttcatg
ggcaagccgcgcctgaccgtcatgggcgtcatgctgatcactgcgatcatgagtatgttc
atgtcgaacacggcgaccacggcgacgatgttcgctgtcatgatgcccgtcatcatggcc
ctgcccgagggcaaggcgcgcaccggcatcgccctgtcgatcccggtcgccgcgaacgtc
ggcggcatgggcacgccggtcggcacgcctccgaacgcgatcgcgctcggcgccctggag
aacgcgggtgtgaaggtgaccttcctgcagtggatgctcgcggccgtcccgctcatgctg
gtcctcctggccctgtcgtgggccttcatcgcgtggcgctacatccccagcgacgccaag
tttgacatcgacacgtcggcgcgcttcgagaagtcgcgcagcgcgatcatcttctactcg
gtcgcgggtctgacgatcctcctgtggatgacggagtcgctgcaccatatttccgccaac
gtcgtgggcttcctgccggtcgtggtcctcctgatgacgaaggtgatgagcggcgacgac
ctgcgtgccctggactggccggtcctgtggctggttgcgggcggtatcgcgctgggctcg
ggcgtggccgcgacgggcctcgacaagtggatgctcggctcgatccagtgggcctcgatc
cccggtattctcctgatcttcgtgctggccctcgtgggttgggtgacctcgaacgtcatt
tcgcactccgcgtccgcgaacctcctgatccccatgggcatgggcctggcgacgacggtc
tccacgagcgccgcagagattgccatcgtcatcgccctgggctgttcgctcggcatgtgc
ctgccgatctcgaccccgccgaacgcgatcgcgtactcgacgggcacgaccccgacccgt
gagatggcgatcgtcggcatcgtcgtgggcgtcgtgggcatcatcctcctggcgttcatc
gcgccgctgacctggggattcatcggggtgatgtgacgtgtccggggacgaggccatggt
cgggtcgggggcggcgcacccccggccggggctggcccgcgggtggacgcaggggccggc
ggcggaggacgcctcggtgctggcccgcacggatgtgcgcagcggcgggcaccgagctgg
ctacccgattcacatgctggtcgtgggcgacgactcgcgctcgattgccgcgcccgtcac
gagggatctggcgcacgccttcccgggcctgtgcctggaccgcatcgacgggattgagga
cctggccggctacgaggccagcctgaagccgggcgaccatgtgctcatgggcctggtgac
ctccgaggtcggcgatattgacgcgctcatcgaccgtgcgaggaccttcccggcgctgca
gcgcatgcagtgggtggtggtgacggataagtccgagcaccgcgacctggcccggtgcat
gcagtcctgcgcgctcgcttcggtcttgaagtccccgtggacggtgccgctgctggcggg
tcaggcgtattcgacgatggtgcgctacctgcaggggtgcggctattcggacaggcagat
ccgctcgctcatcgctgatccgccgcctttcgctgtgcagggcccgctcttggagggcct
ggaccgcgacgagcacgaggtcgtcatggagctcctcgccggcgtcgagcgcgtgctcgg
ccagaggcctcggctgattgtccccgaggggatacagctggtgacgcagggagagccggt
gggcgccgtctacctggtgctcgacgggcaggtgtcgctgcacagggattcggcgcaggg
cgaggtcctggcgcacctggcctcgtcgggcccgctcatcggcctcgtgtcgctggcccg
cgcggaggacgcgttctttacgggcgagacggcgaccgaggcgacgctcgtgcgcctgac
gaccgagcagctccagatcgtcatctccgaggacccgtcgattggtgcgacgctgacggc
cctcgcgatccgctcgctgacgcgccgcctcatgcgcgccgaggacctccacttggagaa
cgcgatgctcgccgaggacctcgaggcccagaaggaggccctcgccgccaccctcgagga
cctgcgcgccacccgcgccgagctggtcgaacgcgcgcgcttcgccatgcttggcgagct
gagcgccggcatcgcccacgagctcaacaatccggtgaccgccctcgtgcgcgccgccaa
gcacctgcatgaggatgtcgacgccgcgctcgcggcaccggccacggcctcgtcgaggga
ggcgatggcccgcgccctgaccgcgccgccgcgctccacgtcggttgagcgcgccctcat
gaaggagctgctgcccgtcgtcggtgaccgcacgctcgcccggcgcctcgtgcgcgcggg
gatccagggggcggacggcgctcgtgcgctcgcgcagatcccgggtggcatcgacgcgta
cgaggccggggcgcgcctgggtggatccctgcgctcggtgctcgccgcgggcgatcgcgt
cattgagctgacccagtccctcaagggatacgcgcgcccggacgccgaggaccttaagcc
cgtggacgtgcgcgagggcatcgacgatgtcctgcggctgaccgctcacagggtgcgggg
tatccgcatcgactgcgactacgaggacgtgccgcccgtgtgtgcgcatccggggaagct
gcagcaggtgtggacgaacctcatcgtgaacgcggccgaggccatcgaggacgagaacgc
cgacctggtcgcggcagccgaggcctcgggcggcgtgcccgagctgcccgcccgcggcga
ggccgaggccctcatccgcatcaccgtgcgtcccacgcccgaaggcgtgagcgtcaccat
ccacgacaacggcccgggcattgatccggaaatcgtcgacaagattatggaaccccactt
caccaccaaggcggggcgtgtccgattcggcctgggcatgggcatgtccatcgtccgaag
catcattgttgatcatgggggcaccctcacgatcgactctcacccgggatccacgatcat
gcggatctcgctgcccgcccaaccacacgaggaggaatcatgaccctgacaatcctgtcc
cttgaggacgaagcagacgtgcgcgacgcactcgagcgtgatcttgaacagttctgggac
aagatccggctcgaagtcgccgaggatgttgatgacgcgtgggccgtcatcgacgagatc
gtcgaagacggggacgagctcgcgctggtgctgtccgaccaccgcctgcccggaaagtcg
ggcgtggatttcctcgtggagctcatgaaggacgagcgtttcggcgcgacccgcacggtc
ctggtgaccggccaggcggaccagtccgacacgatccgcgcggtcaaccaggcgggcctg
gactactacatcggcaagccgtggaaccccgacgagctgcgtgcagttgtgcgcgaccag
ctcaccgagtacgtcctcgagtccggcgtgaaccccctgccctacgtgagcgtgctcgac
ggcgtgcgcgtcatggaggcgattcgctaaacccttgacaaagggccgccgcacaaccaa
cgacggttgcgcggcggcccttcgtgtcagcagcggacgtctcaagttgtcggctcgcac
gaccacaaggggagcgactgccagttatcgggtgtgcccgtcgctcgcaggggaacgacg
tcggtagcggggaatgtggcgagaactgcggggagagcggttccatctcccagacccatc
gtgcgggtgaggtattggacgagcgtgagttgatcgaaacacttgtttttggcttcggat
aatcccgtgatccctatttctgaggcgttgtgagggatggttggagtgttggagagtgaa
cggttgaagaaacggctgtggtgcgccgaaatattgcgaataactcgcaggcaattgagc
catgagtcgaggactgagggtgtcagtcgtagctttgctgctattggtctccgtatttcc
ttaggtaacatcgaaaagagtgtctgtagtgaaccccagtcaaggatgtggacggcacac
catatgggtagagttcccccgtagttttctacgtggtgctgaacaaatgtctctgtggag
tttttgagggaattctggtagcggcgtttccagtctttgtatagtcttttttctttctgc
tccgctgaattccaggctctttcgttgagggaggtggcggtgagatgaaggagtggatct
acttcaccgatttcgtatccgataatcgctcgaagcgatacttcgattttcgtcagctct
ttaaagacggtaactcgcagttgagtatcaaagtcatatagcctaatgacctgatcgaag
gatgttcctggaataaagagatcggatcggcatccgagagcttcttctggtgcatgttct
ctgaatgaataccagtatcccgacagccggtagtagccaagcgttttgagagcgtgccgc
gccacctcatcgtccgcaatggtcatgccgcggtagcggaggagctcgatctgttcgtcg
atggttttaaaaggtttagacatcgtagtctccctcaaaaaagaagaccggctctggatc
ccgaaagggtaagagccggttctgttactagtagtctagcatcgaggatgactaaaagtt
ggctgatcgcatgttaactgtgacattgagggttgtcccgtcttgcgggatccttgaggg
tcagcaactcccctaactagctcgtcgctgaaagggtgggtagaagaaaaccggccctgg
accttgcggcggaaccggtgttaatgactccactatagattgcgaagggccgccgcacaa
ccaacgacggttgcgcggcggcccctgctgcgcttgtcagccctgggcctgctggcccgg
gtcgttgcacatcgtgatgccttcgaagccggcggcgcccagcacctggaagatctcgtc
gaggaggaccatcggctcggccgtgcccgccgcgaactcggggtgacggatctcgatggc
ggccatcccgcgcgggtcggtcaccggctcggtgtcgaacttctccgacagcaggcggtt
cgcctcctccaggtcggcgggggagccgaacgcccaggtcacggccttattgcccgcgcc
cgtgggggtgcgctgaatgtacatgcgcgtcatgaggatgtggcggccgtggcgggggaa
cacgtcgcccacgcgggtgaacagcgcgatgtccgccaggtccccgcccagcgaggaatc
cacgagtgcgtaggcataggcgccgatgccgcgcagggtgagggcgtccgcgaggaggcc
catgacctcgtcctcgaagggctcgggctggaagtacacgccctcgccgacctccggcgc
gtctgggccaagcagcgtgatgtcgaagcccgcgtccgccagcgcgtcccgcacgagcgc
aacgttgtgctccgggaaggggtgcagcgcggccgcgttcgcggcgatgcgctcgataaa
cacgtaggtggaaaaaccaagctcagccatgcgctcattgtaagcgcgcgacaagctcag
catgcgacgaggccgtggcgccccgggcggtcaggcgaccacgaggggaggccacggcct
cgtcaatgacggagagtcagcgcaggcacaggccctgttcgtggaggacctccatgatgg
gggagacgtgtgcgccgcccacgccgatgttggtggcgaccaggtgcgagaaggactcga
ggcgcgagcccgagcgcaggtcgtagtactcggtgacctcgcggtcgtagtcggcgagag
tctcggtgtaggactcgacgcgcgggtaggtgttcttcgcggtcatgacggacaggggca
tgcgcggcttctggccgggttcctggtccgggtggccgacgagcaggccgacgatcggga
aggtcagctccggcagatcgagcgccttcacgacggggcgcggatcggcgaggatcgagc
cgaggtagacggtacccaggcccatcgactcggcggccacgaccacgttctgcgcggcca
ggagcgcgtcctcagcggcggtgaggaagaggttgatcgagcccagggcctccgaggaga
cgccctgctcggcgcggatgcggctgttgcggtacaggtcggcgacgaagatgaacaggt
cgcccttcgtgccgcccacgtagggctggccggaggcagcaccgatcgcctcgcgcacct
gcgggtccgtgatgtgtaggaccgtgcaggactgcaggaacgaggacgtggcggtgtgac
gagccacgtccatcagcgtggtgacctcttcctcggtgaggggctggtccttgtaggcgc
ggatcgtccggtgggcgagctggttcgcaatcgtctcgtttgtcatgcgttcattctacg
attgggtgcgtgaaacagatagagcctttcggtccctttgcgctggcagcaaacgtcacc
cccgttgccgtcccctctccggccggcgagctcagtggcctgctgactggcccgagcgcc
cccgccctcgtcgacggcacgcctgcgatctcagcggtgtcggctccgggcgccgcgggg
gagaaccgcgcgctcctcgtccccggctacacgggatccaaggaggactactcgaccgtc
ctgccgttcctcggggaagcgggatgggacgtcctcgcctactcacaacgaggccagggt
gggtccgccgcgccagccggcctgggcgcgtacgggatgagcgactttgtcggtgacctc
atcgccgtcgccgaggcctgggccgggaccaccggtcgcgtgcacctcgtgggccactct
tttggcggcatcgtcgcgcgcgcggccgtcgtcaagcgccccgacctcttcgcctccgtc
accctattctgctcgggtcgggccgtctacgactggatgaacaccctgccgattcttgac
cccctgcccacgggtcccggcgcgcgccagcaggtgctgcgcacctacttcccggacatg
aactttgatgaacccggcgttggatgggcggaattccaacgtattcgcgtgctggacacg
gcctcggaaaacctggtgggcatcgcccgcatcctctcccagctgcgccccgacaccccg
gcgctcgcggccacgggcgtgccggtacacgtgctgtacggggaccaggacgagatctgg
ccgccctcgtggtacgccgaggaggccgcagacctgggtgcccgcgagagcatcatccga
gggggcacgcacagcccgcagttgcagttcccgcagcagtgggcggagtttgccagctcc
tactgggcggacgtggagtcgggggcgctcgtctggtccatgtgatgcgggagggtgtga
catcgtcccaaaacggtccttgtgatgcgtatctgtgaggatggatgcttagtattgtgg
ttatgaacaagcgttccatccttactgcagtgctggccctcggcctgggcgtgaccgccc
tgaccggctgcgccaccgattccgattccgctcactcctacgtgaccccgaaggacgtca
agacggtcgagcgtcccatcgctcagatcgacgaacacggcatcaaggtccccgagaagc
gtgacctgaaggtcaagctggctgactccgacaaggccgccaagtggaagatcgaggtct
ctgaccccacggccctcgaggtcggcaagtccgagaagaacatcgtcaccctgcacccgc
tgcgtgcgctgggcgaggacgacgacccggtcaccgtgagcctgaccgatccggacggca
tcacgaccgacttcaaggtgaccatcacccagggtgccaactgattccatactgacaacg
caaagggcccaggatctgcggatcctgggccctttgcgttgtgttgcggccgttcggtgc
tggatgctacagagtatcgataaactctcgcagggcgcgcagcggcaacaccaggtggtt
ctccgctcccgggcagggaacaaagttcgaggactggctgaggtagaactcgcgcgcctg
gtcatttgcgcagtggaccaggagggcagcgaatcccacctcattgctgagcttgtaggc
tcgcaagagtgcgtctttgaggagagctgcgcctatgcctcgtccctgtgcgcgctgatc
gacggcgaggcgcgcgaggaggagaactgggcatggctccgggcgttggccaggtttgag
ggcatctgggagtttgctgcgctgcactgcccccatcgatagggcgtagaaaccaagtgt
ctctggttcctgcgttgtgacgaagacgcgagcgtttccggctcggtgattctgccacgc
aaatcggtggaaccaatcgtctatctcagtgttgcccgattggaagcgcgaccggtcgtc
cctccgctcgagaggccgcggctcttgcaggactgatacgtacatcagttctcggagatg
ctcggtgtgttcaggtcgatgtgagtgtcgaagggcgaggggcgattaaagagtttgcgc
agcttgggatcgtccgtcggcgaggccgcaaggatttcttcgaagcgggcgtgctcctct
tcgttcagaatgaagaagcgctggtcggcgagacgtcgctctgcctccaatgtggctgcg
gagaggacgaaatcactgatgctgcgagatgtgtatgtagccgcgctgcgaatgagagtg
ttctgttcctcggtgaggcgtagttccagacgctgtgtctttgcgatgctcatatcaatt
cctctttcgctcgtacggacattatccgtacgtatagataccttagcatctgcggtgcga
gtgggctagctctttcctctgaaaggatccctgcgggaatggactacgctgagagtggat
gagaaggggggtggccaacgatgagttggccaccccctctggtttccctgtctcagtgca
gaatgcgcgccaggaagtccctggtggcctgctcgcgcgggttgtcgatgacctgctcgg
gcggaccctgctcgacgatctggccattccgcaggaacacgacgcggtcggctgcctggc
gggcgaagctgatttcgtgcgtcgccatgaggatggtcgagccctgctccttgatctcac
gcacaaggtccaggacctcgccgacgagaaccgggtccagtgccgccgtgatctcgtcca
gcaggagcagctccgggttcgtggcgagcgcgcgtgcgatggcgacgcgctgctgctggc
cacccgacaggcgatccgggtactccttcgccttgtccttcaagccgatgcggtccaaca
gctccatgccgcgctcgtgtgcgcgacccttctcccagccgtgcaccttgcgggcggcca
gggtcacgttgtccagcaccgacatgtgcgggaacaggttgtaatgctggaacacgacgc
cgatgcgcgcgcggatctgatccgcgttcgcgcgcgggtccgtgatgtcctcgccggcca
ggaagatctggccgtcgtcgacccgctccagcaggttcgcgcagcgcagtagcgtcgact
tacctgagcctgacgcgccgaggaggaccacgacctcgtgcgcagcgacgtccaggtcca
ggccacgcaggacgacgttatcgccgaagcgcttgacgacgccgacggcgcgcagaaccg
gggtggtgttgtccgaggtgggggaggcctcgtaattcgtggggaccgacatcagacggt
gcctcccatctgctcgcgcttacgcagtcgggccgtgtaccagtccgacaggcgaataaa
ggggaacgacaagatgatgaacagcaggccggcgacgacgtaggacgtcatgttgtaggt
cttggcctggaccatctgcgccgaacggatcgcgtcgaccgcgcccaggaccgagatcag
gccgacgtccttctgcatggaaatgaagtcgttcatgagggcgggcgtgaccttgcggat
cgcctgcggaacgatgatcatgcgcaacgtctgcccgtgggataggcccagcgagcgggc
cgcgtaacgctgggagggatgcacggagtccaggcccgcgcgcagcacctcggcgacgta
cgaggagtacgtgaggatcagcgcgaccgtgcccaggaacgcggtcgggatgcgcgtcgt
cgggttaagggcggggatgccgaagccgatcaggtagaggacgaccaggaaggggacacc
tcggaaaatatccgtgtacgcggccgcaaggaagcggatcgggaagaacacgggaccggc
cagcgtgcgcgcggccgcgagcaaagtcgcaaagacggcgacgcccagcaccgagatcag
caggatccggatgttgagccacaggccggccaggacctgggggaaggcttcgacgaagta
cttgccgttgaagaaggtgttgcgggtggcctcccacccgtcggagttgacgaccacggc
gatgaggactcccgcgaccacgatcgtggaggcaagggagatgagaatcgaccggaccgt
ctgcttgcgccgataagcgcggcggccacgctccaccgccgaaacggtgagcgtggccgc
cgcgttactcgagtagtcactcatgagtgtggggcctcacttgagggtgggcacgttctg
tgcctcgttcagccacttttcctgcagctcggcgagcttgccggatgaggccaggcgatc
gaccgcggcggagaccgtgggggtcagcttggagcccttgggcaggacgatgccgtattc
ctcgccgcccgtcgtgtcgtcgaactggccgatgatgacgccgtcatcgatctgcgcgga
gaccatgtagaacgcggtcggcaggtcgacgacaatcgcgtccacgcggcccgtctgcag
ggccaggaccgtgtcgtcggaggagttgaacatctgcagcttctggctcaggccggactc
caggtgatcggaggcgaactgctgcgacgtcgtgccggcctggacgccgatcaggacgtc
cttgaggtccgcgatggacttcgcgttggcggccggggtgccagccttggtgatgatcgc
cgaggtggtcgtgtagtacggggaggtgaagtcgacggcgttcttgcgttcgtcggtgat
ggagaactgctgaatgttcaggtcccagtccttggcgccgggggtgatcgacgcgtcgaa
ggtggcgcgcacccactggacgttgtcggcggtgtagccgagttcctcggccagggcgta
gatgacggcggactcgtagccttcgcccgaggtcgggtcgttgtccaggatccacggcga
gtaggcgggatcggaggtggcgacggtgagcttgccttccgtcacggtcggcagcgcgcc
ggggccgtaggtctgctcggcatcggcggaagaagaggagctcgtgccgcccgtgcaggc
ggccaggccgagggccgcgatggcggtgacggcagcgagggaacggacagagcggcgcat
ggggcctcccggtgacgtgggggattccgccttgtgggcgggtctgactcgatgagagta
tcggtgcgccgaaaaatgcgctggcgtcatttcgctgcacgaaacaatggaacgagtcct
gggctgggaaaacgttggaatcgttggggtttcgtgggggtgggggatgggacacagtgc
cgtgcgggtacgcgaaagggccgggccacatcggcccggccccccgtcagatcacttctg
gaacttgtccttcagatcggagacgacctcggtcgccttatccttggcagcctcgacggc
cttctcgacgttctcctcgccgaaggtttccttagccttctcgagaccctcctcagcctg
cttcttcagatcttccagacccatgtttcctccttggaacgagccgcccgtattggtcga
gcggatggtctcaccctatgcccgaaccggggtgctcgcgcgttcaaggcctcccgtggc
gcgatcgtttcctgcgcgtccgcgccgtgggacagtgtgccgtcgggatcagaggccttc
ggcgagcttccagtcgtcgaaggtgaactcgggggagacgacgcaggtggccagcgcgta
gtcaccgcgggcgaaggtgcgctgccaggtgccggcgggcacgaggacctgcacggggtt
gctcggatcggaggcctgcgttccggccggagagcctagggtgacgatgcgtgggtcggc
ctcgggtgcgtcgccgctgccccccaggtgcacctcgagggcgccgggccccgaccagat
ccacagttcgtcggagtggacgaggtgccagcgggcctcctcgtctcggtcgaggaggaa
gatgatcgcggaggcgctgtggcggctcccgcgcggcgtgtccacctgcgcgggcgcggt
ccacgtacggcggtagtggccgccctcggggtggggcgcgaggcccatggcatcaatcag
cggggacacgtcggtcatgcgaaactccaaacgaagagaaagggaggctgagcgaaaggg
aaacgacagggtcagcgcgaggccgagtaacgcacgtgtccggacacgacggtttcgacg
acgcggccagcgccgtggcgggcaacggtatcgatggtctccacgatcgaggtgacgggc
acgtcgacgacgcacatgtcggcgaccgcgcccgactggagctgaccgaggcgatcaggt
ccggtcgccaggcccattgcggtagcaccgcccagggtcgcggcctgcaggaggcggcgc
gccaggtcctgatcctcgtagccctgagctcgcgccaggtcgaagaggagggcgacgtcc
tcgagcaggtcgagggacggggaggaggacagggagtccgtgcccaccgcgatcatgttg
ccctcggtgaggtaggcgctgaccggcggcgcgtccaggccgatcacacgattcgagcgc
gggcacagcgccactgccgtctggcgggcgcgcagtcgccggcggtcgtcggcgcgcatg
tacacgccgtgggcgacgtggcagtcgggtccgaggacgcccagctgatcgacgaactgc
gtcgaggagaagccacccccgcgcgagcgcatcgccgtgaacgacgacgagtgctcgctc
ttccacaggtcggccagggtggtcgtgcgcgtctcggaccattcggcctcggagtgggac
tcacccaggtggatgtggatgcgcatgccgcgtcgcctggccatgtccggcagatccagc
agcggctcggcgtcgagggagtagggggcgtgcggggagatgccgacggccggaggggtc
ggcatggcgtcgagggatgcggagacctcgcgttcgcctcgggcccgccactcctcgttc
gaccagctcatgacctcccagtaggcgacgccgtgcagcccggcgtcgtgcagggccgag
gccgcggcggcgtccgtcaccacgtcggcggcggcggtcgtgccgctggccaggagcagc
cgggcgccggcggccgcgtcgcctccccagtccaggccgcccgcgtcgtagacctcgtcg
aaggcgcgcgcccagctgtcgaaacctcggtactgccccgcgcccacggacgccatgccc
gtgtactgcaggtgcgtgtgcgcattgaccaggccggggagcagcacgccgtcaaagtgg
cgttcggtgaaggaaaggccgcgctgcgtgagcgtttcgacgacccagtcgcgcgctccc
acgtgctcgatgcgcccgtcgcgcacagcgacagcgccgtcgaggatcgagggggcggtg
atcgggatgaccatgccggctgaccagacgaccacgtcgctcatggggggcctttcagtg
ggggacgctgactaacagtgtagaagtggggtgggcgcacccgcccaccggtggacgtga
cctgcgactacgacagcgacagggcgcccagcgctgctgcggccaccgcgtcgtccgcct
cgcgcggcaggtcgtgcaggccgggggccagctcgccttcgcgggtgaggagctcgcgca
gggacgccagctgcacgccgaagctcatgtccatgatctcgatggggtttccctcgcccg
ccgtgtagttgatgccctccccgcgctcgaggacgcgcagcgtcttgccggaggggctgg
tcagggtctgcacgtggggatcgcccgactcggccatgacccaggaggcggccacggcct
cgtcgatggagacctccccgtcaacgcctccggcgaccgtgacgatcgcaccctcgggcg
ccgcctccagcgcgctcagtgggatcgtcgccggctcgcccgtcgcggacatcagcatgc
cggcgctcgcagctgcctcctccagcgaggccacggcgaacccgtccatcgacgcctgca
gggcgcgcacggggtccagctcgacgacggtgacgcgtgcgccgagcgccgcgccgaagc
gcgcgcagccgcgacccacgtcgccgtagccgatgacgacgacgctcatccccgccacgg
gcgcacccacgccgcgtgggtcaatgagatcgaggatcgtcgtccagcacgactgacccg
tcccgtaggcgttgtcgaacagggtcttcgaacgcgcatcgttcgaggccaggaccggaa
tgcgcagatcgaaagaacgcagggggcgcagccccgaggtggtctcctccgccgcgccaa
ccagcgcgtccaggacacccgggcagcgctgggtatcgtgcgccaggcggatcaggtggg
agccgtcatccagcaggaattcgctgcgctgggtcaaaaactcgcgcgcgagctcccact
cgcgctcgcgggaggcgctcgagtccgcgaagacggggatgccggcctcgtgcaggcggg
cagcgacgtcctcgcgggtctcggccgcccagccgaagacgctcacgcgtgccccggcct
cggagagcatgagggccagggcggccgtcttcggctccaggacgagggacagccccacgc
ttcggcccgccaccaggggagccagggcgcgtaccgccgcctcggtgaccggcatgtggg
cgcgggcccactcgatgcgtccctcgtcgccggggcccgtgattgtgcgcccgtcggggg
cgatgacggcgcggaaagtgcctccgggcgccaggaccgtgatcgcgccgggcctcgggg
ccgcgtcctcctcgagcgcgaagacgaccggggacgaggccggggtcccctctgcgtccg
acagcgggtgtacgtgggcgccgaaggcgcgcagcagggcggccagcgtcgggtcgtctg
tcgcgaaggaacgtcccgcgatgagcatgttcgtggcccgcgcgtaggcgcgtagcagca
gctgggcggcgaggggatccagggcgcggttcatgcgtcaaacgtagcaactgcagcgtc
gatgtcggggacgagccaggggacgaccagggcagaccctcatagaatcgcgcggggctg
cgggtctatcgttcaaacatgacacacgacacggcgggcctggtgacccgagcactgacg
aagacatacatgcgcgggcacactcccgttcacgccctggcgggcgttgacctgaccctc
ccgcagggcacgcaggtggcgatcatgggcccctcgggttccggtaagacgacgctcctg
cactgcctggcgggcgtcctacgccccagctccggatcgatcacgctcgatggtgaagag
atgacaaccatgtcggagcgcgtgctctccaacctgcgtctgcgccgcttcggcttcgtg
ttccaggacggccagctcctgcccgagctgcccacggaagagaacatcgcgatgcccctc
atgctggcgggcacgcccaaatcgcaggccatctctcgtgcacgcgagatccttgcaaac
ctagggctcgacggcgccggcccctaccgccccggccagctgtcgggaggacaggcccag
cgcgtcgcgatcggccgcgcgctcgccaccgatccctcggtaatcttcgcggatgaaccc
acgggggccctcgaccaggccaccggaggcgaggtcatgtccctcctgacgagcgcctgc
gcctccaccggggcatccctggtcctcgtcacccacgatcccgccgtcgccgcgcgcctg
ccgcacacgatccacgtgcgcgacggccgcatctccctcgaggcacgaggcagtggaacc
cccaaccagggggtggcccgatgagcgcggtacgcaccgccgccggagcactcctgcggt
cgcgtgaccgggcgacgtccgtcctcacggtcgcggcctttgccctgccgcacgcgttcc
tgctcgcggtcaccggcggcgtcatggccttcggggcgagagccgccgtcgcggccacgt
ccgccacggccgacgatccctcaagcctcgacgggatggcgtccttctacgtgatgcttg
cgtacttcgcggccaccctgctcatcgtccccatcatttcaatgggggcagcggctgcgc
gcctgggcatgagtcggcgtgagcgcgacctcgcggtcctgcgcctcgtcggcctcgcgc
cgggcaagacgaagctcgcctgcatcctcgaaacctgcgtgtttgcggttatcggtgtcg
tcgtcggctcgatcctgtacgccgtgacgctgcccgcgtggggtgcgctgtccttccagg
gccgcccgatgggggccggcgagatgtgggtgggggttgtggccctcctcgtcgaggggc
tcgccatgatcgtcctggccgccctgtcctcgtggctggccatgcgcaaggtcgcgatca
cgcccctgggcgtcgcgcgccgcacgcaggcgggccgcgtgagcgcggtcggccccgtcc
tcggcctcgtgctcctcgtggtgtggctgagcgtcggcaccctcgcgatgaacctgggaa
ctgcgatcggcatggccgtattcctggggttcatgggcgcgatctttctgatcgtcaacc
tggtgggcgtctggtcgatcagcctcatgggccgcatcatggctcgggcctcgcgcagtc
cccagatgatggtggccgggcgtcgcatggccgacgacccgcgcgccgtgtggcgttcct
tcggggcggttgccctcgtcgggttcctcgtgggcatcatgtatcccgcgagtgacgcga
tctcgatgagcggggacagaactgacgaggtcgcgctcatcgtcgtcggtgacatcaaca
ggggcatgctgctcaccttcgctatcaccctcgtgctgggcgctgtgtcgaccgcggtca
accagtcgatccgcgtcctcgactctgctgaccaggtgcgcgccctgtcctacatgggtt
ccccgcgcggcttcatggaccgcagccgtcgcctcgaggtagcgattcccgcgttcgtca
tgatcgttggctcgatgctgctcggcatggtgttcatgtcaccgatgcttgcggcgggtg
cgggaaagggggtcctcattgcgcttgcctcggcgattgtgggcgtcgttctcatcgtcg
ttgcctccgaggcaaccgttccgctgcgccgccgcatcctgtcgggtgtgcgcgaggggc
gggagtagagcgctcttcgccagtcgcgtggtccgagctacgggcgaatgtaaaaccgtc
gggggcgcgagtgcatggagaaggggggcgaacctcttggttcgccccccttctggtagc
tcacttctcgagcttgtccttgacgtcctctgccttgtccttggcgtcttcggcgatctc
cgctgccttgtccttggcgtcttcggcggcctccgctgccttgtccttggcgtcttctgc
cttgtccttggcgtcgccagcgagctcggcgagcttgtccttggcttcttcagccttctc
cttggccgcgtcaacgaccttctcgaagccttcttcagccttcttggccagatcttccag
actcatgattcctcctcgaagtagggtcgttcggtgctttgagcgaacggggccagccta
acatatggtgtgacgggcagcttattttgcaagggggcgcaagctgtttgttggtttgcg
actccgatcaaattgtttgaaattgaagaaatcaaacgcatgtgacgcgcgcctcatggg
tgctaggattgcgccattcacaccgcaatagtcgatggagacatcgtgtaccgctcgcct
tcccagtactcgcacgcggagggggtcggtggggccgcgcgaggagcgcaggtcaccagg
ccagccgcgcgtcgccggcgccccgcgccgccctcgtatccgcccgccgtgcgcccgagc
gtgcgcgcgcgagccgagctcgacgaggagatcttctccctatccgcctcgacccgatgc
tccctgtccatgggtgcgcggcgcttttcgcgcctcggggccttcgtggccgccgtgctg
ctcgccgcggccgttgccttctggtggttctagttagattcattcacatctcgaacgagg
aggtttgatgatgagtggaaaagatgaggcagcgatacctgtgggggttgctcctagcag
cccagcgagggctcgggtgtctgaggacatctctcctgcatcgccgcagtggcaacaggg
aacggctgtgcggatgctgcccgagaagcccattgtgaagaagccgcgggttcccaaaat
ttggatcatctttgccgtcatcggcctgctgctgcttctcgcgccgagcatcgtcacatt
cctgattaatttagggcctggggatcactcggataatggcgatggtcaatactggcttcc
gggtcttctcctcgtcccatgcatgatttttggtttactcaccgtctttcttgctttctg
cgtgggaattggcgagtgggtcgcatgggtgtggactgcacgtcaacaaaacgcgctgtc
ggcgcgcatgttcatcattcccccggtggtcatagtcgccttttacttcgttaccagatt
ctgcggggctactctgttcaatcttggcatctagcgaaactacccgatgcagcgagcgag
cgtaggctcgtcgtggccttcgtggctgccgtgctgctcgccgcggccgttgcgctatgg
tggtggtagtcattaccccagcgacgggcagtgaaaggaccaggcatgaacgagagtaac
gatgtgacgatgcgcggcgagaatgtccccgaggccatggttgcatccgctgtcgccgca
cagcccgttgcgcctggcggatcgaccgcggcaatcactggcgcacctgttactcccccg
cggcgtcggggctcaaagctggcgcgcttcttcgtgatcttggggatcgtgctgctctca
agcgtgttcgttttgcccctgctgcctgaagcgatggatagcggcagcaatccgtccggt
gtcgcgagcggctggaccctcttcttcgccgtgttttatgttgcccccttcggtctcatc
tcgttcctgctcgcgatcttcgccaagctcgcgcagaagcttgatgagaaggaacagggc
atctgagggtttcaaccgcgcgccgcggccgttgcgctatggtgctggttctggggtgcc
ccggtgtcttcccgaatggaatagaaggccgttaaggcggcttcatgatctggaggttgc
ttcagttggatagcgtgctgttacttgtcgcccccatcctcattattttccttatcgcgc
tggcaatcgatgctggggtaacgaagaggcgcgagaggaaggccgccgaagcggcggcgt
gggccgcacaggcctacggagctggttgggatcctcaaggcgcactgagcgcccagaaac
tacgccgcggctcaaaggtggtgcgctcctgcgtcattttgggattcgttatcctgggaa
gcgtcgtctattggccgctgttggtgctcctggtagaccctattgtttcgggtggcaatg
catcagaagctgatgctggccttatgttcctgttgtgccttatcttcgtggctccgttca
gccttcttgccttcctgtgtgccttcattgcacatctcgccgtcaagggtgcggagcgga
atcaggggtactaagaccgtccacgtgcgcgccgtggccgttgcgctatggtggtgcaag
tcatcaccccagcgtcgggcagtgaaaggatcagacatgagtgagagtgagagcggagcg
tccccttcgacgaagaagagtggaaactacaaaattccgctcattcttggcgctattggg
cttttgctgacgatcagcccgttcttttattcggcgtacgtcgatgcaaccgtcggtcgg
ggtggtcccgatgatgtttcgtcgggttgggcattcgtgtgggccctctaccatctgacc
cctccaggccttattcttctcggcctcgccttcatcattggatttgtgcagacgctgtcc
tatatcagcagtagcaacaactaggagcctgtgcgtggctgagcccggcagtgtgcggtt
gccccagcctcgtccccggtgcgagcacccgcgcctcccgtcgggcacaatggacccatg
atgacccccactgaccccgcgcgttacgcgggcgccgacctgcgcctggcagccgtcgac
atggacggcaccctcctggacgacgacaagaacttcccgcccggcatggacgagctgctc
gaccagatggatgcgcgcggcgtcaccttcgcgcccgcgtccggccgccaggtgtggacc
ctcatcgacatgttccccgggcgccccggcatgaccgtcatcggggaaaacggcggcatc
gtgatgcgtgacggcgtcgaggtctcctcccatccggtggacacccccacggtgcgcgag
gtcatccgtctcgtccgagaggccacctcgggtccggatgggatcgacggcggcctggtc
atgtgtggcaagcaatttgcatacgtcgagcgcaccgatgaccgcttcgtcgatggtgtt
ctgccctactaccaccgcaccaagcgcgtggatgatcagatcgccatcatcgacgggatc
gaggccggcgagatcgacgacgcgatcgtcaagctcgctgtcttcgtcctcggaccggtc
gaggcgctcgcggaggccaccctggccaacttcgccgatactcaccagtacgcgatttcc
ggcgcgaactgggcggacctgcagatccgaggcgtcgacaagggcagcgccgtacgcgac
ctgcagcgcttcctcggggtggatcgttcccagaccgccgtcttcggcgacgccggcaac
gacctgtccatgatgagcgagggggacctgtccttcgcgatggccaacgcctcccaagac
gtcgtcgaggcctcgcgcttcgtcgccccctcgaacaacgaggccggggttgcgcaggtg
ctgcgcaccctcctcgggtaacggccttgcgtgacgcataggagtagtgagatgagtacg
ccttaccctcagcagcctgagcaacagccttcgggaccatacgcgcccgcacagcccacg
tctcagggatatgcggcggttccgcagggattcgctccgggttctgtgcccgtgacccaa
ggggctgtgactcagaaggtgaatcgagtgtcgatcatcttaggtgttgtcgggtgggcc
ctcattggcctgacgatactggtcatgtggcttgctatccgagccagcgcatccgacccc
gacccgagtggcaaggaagtgatcggtttcttgccgctctttgcgctgatgtttattggc
ccggtgaacctcgccggtggtgttatcgggattgttggggcagtggggaagccgaagacg
cggaagctcaactggctgggaatcctcctgaacgcaagcccatacgtcgtcttcaccgcc
ttcatgattgttctgatgttgttcatgtaggtcactgaagcgtcggatggagatagtgat
gaatgatcacagcggtcccgcacctgtgcccaacaagcgagtgttgcgaatgatgcacag
gttgtccttggcctgcgcactcgcgggacttgccgtgatcatcgggggtttcatcgtcct
gtcgagcgcggtttttgacgagatgagcgcccgtgctcacctagtcattcccggcggctc
tgcggtgatgagtgacgatgagttcatccgttctgtcctgcctgtcacctgcgcggcggg
gattattcatctggcgggtgtcatcgccgggttcgtggggcgaaagcatgccgaggagcg
cgtggagttcgggcgctgcgcgcttggagtgggcgtgaatgctttcttccttggctgcgc
cggcatcatccctgccgcgggtattgtgagtgatccggttggcctcgttctcctcttcgc
tgtgtgtggtgctgcggtcctgtccatgtgtgtttccctgtttgagcgcttcttcagcag
cgcgggcgcgcgatccgttggggtgggagtcgcaggcttgctggtgatgggtggagcgtt
gctcgtcggcctgttcacgatgcttggcgaaattacttcgacgccggaggactcgttctt
gctcggcatgtttgttgtgatcgccttcgtcgtcgtgtctgtcccggtgggcatcgccca
gctgacgggcctgatcatgggaatacgggcgcaacgatgcgccgacagtgaggatgagca
ggcactcgctacctggggaatagtcctgaatggaagcctgtgcttgtgtcttctgttcct
tcccctggtggttcttgcctcaacctcgtagagcgctatccccagctcgttcctccttgc
gttaacaccctccctccattaatctcaattcttgaaatacttttggagggaggggcatgg
aggctccggatcgtgaacgtggcggggtacagccgtatcccgccacgccccgcaaaaggt
ggacgcccctcagatgtggtgccggtgcctggattgtcaccgcgatctccatcaccgctg
tgatcatcgtcgagatagtcgtcctgttccacccagacttccatcaggttgacgccatcg
tctacaaccgtgtcattgcgatgatcggcggcggcctcaccacttgtctgagtctcaccg
gcctcgtcatcgccagggcagagctgggtgaatcagatgtgtcgagcgaacagcgcagcg
cgagcctgtgcggagtggtcctgtgcctgagtcccgtcctcgttattgtcggggcctaca
gcgtgctgggaccaggcgtcgccgagtggctattcggatggaaataacacctttccgcga
cgaaggaggcgaccgatgagtgcgtcgaatgatgtttgtgcgcaaagtgccgcggcgcag
cctgtgacaccccctcagcacgtggccaacatcgctcccggaggcgacgttcatgacgga
cgtccgcccgtgcgcaggcgcgttacgtgggtgctgtcgctggtggctggccttggtggt
tgggtcgtggtcctcctgagcatcgtcctcacggtcatctatttcatcgaaacagcaaac
tcggacgacatggcggtcaaatacggactcggcggtggcttgatctggatattctccctg
ttagcccttttcgtcatcaatgtcctcggggggatcttcggtctcatcgagttgttgcgg
tgcaacaactttcaggaagtgagaagagcgtgttacgtcctcctgctcaacgcgttgccg
tggatcatcctcggggtgctgtactgggtgtacatgtctgactaagagagtcgctccgag
gccttgtgactgtcgatgcgtggcgtgaacatatgctcgtttaggattgtgatcgcagcc
cgcatgggcgcactgatcaacacgtgaaggaccgaccgtgacaaccccgaacccgtacct
cccggactcgcatcccgctccggggtatcctccggagaacgcgactcccactcaatgggg
cgcgcagcctatgaacggtgcgatgggccaggggtatgtgcctgccgcacagcccggcta
tccgggccaggaacccgtgcctcgcgcgaagaagaggcggagcatcggcggtatcatcct
gctcgtcttcggtgcagtcatcgtcatggcgtcgattgctggctgtctcgcgattgatct
catccccggagaccatggggatagcggggacgggctcgcctgggccggcgttgcacttct
tctgtacgtggtccccttcggcctgatgttgatggtctctggcctcatcctcgtgtttgc
ggcccggagccgctcgcggtgaccccatccggtgggtactcagacgtaacgaacaacgag
tgaaggaccgatgatgacaatgcctcattctcccggttccgggatgcccggcacccccgg
aaacgcgccggcctaccccggaaatacaccggtctaccccggtgccgtgccgggcaaccc
ctacggcgacatgcagccggcaccgcagcttgcggctcctcccagccatggcctcgtcgt
ggcctccaaatgcctcggagtcattgggatcatcctctgcgctatcgggttgttcgcagg
agtggtttccgtacttgcctcggcagacgactccgttgagtggactcttgctccgatcag
cttcattctcgtcgtcgcgatgttctacatcctgggtgggattatgaacatcatcggcct
tgtccttggcaagaccgggcgcaagcgggcgcaggatccgcgtcaagcgaaggcgtgcat
ggtggggatttggctgaatgcagccccgatgcttgtgtttctggttgccgagatcctggg
cgtcatctggatgatggggactagcctatagcggatgcctctgtcccattgccctcgacg
aatgaaggactacctgtgacgactccatattcgaccggtcccggcttgaacgggtatccg
gcccaggctccccagcagcccgccgctcctggaagcagccgaggcaaagccctaggggca
gcgtgtcgcggattcggtatcaccggactcgttgtctttgcgctggtcatcctcgggacg
ctggtgtacgtgctgattccgaggggtgagcacgggctggacctggctccgatcgccttc
atcttcacggccggattcttctccatccccgtcatcgcggtgaacattattggcctggtt
ctcggcttcgttgcgctcaagcagacgaagaacccctccgagcgcggctacatcgcccga
ggcctgctcatgaatgctgcgccgctcgcggttgttggcctcgtcgttcttctgatcctc
ttgatctacgggttcttctacctcatctcgttgttctaggaccttccggacccgacgacc
tctgctcccacaccatcaacctcccaaggaacaccagtgaccacaccaattccccaggcc
ccggacccgaatacttcccccggatacggcggccagcaagtgcccaatcctccacaggtc
gagggcctgccgcagcaagccatgcagcccgcaatgcagcagaattgggggcagatgccc
gtcgatccgggaatgcaagagggattcccgcaggctgggccggtggcctatgggcctgcg
gtgcccgcgcggcgtcgtaggtcgtacatgccggcgggtatcttgtttggaattggcttg
atgcttacggttttgcccctcatagccacgctattccttggccgtgctaccaacggcttc
caacacaatagcgatactctattttcgttcttagggcagttgttctacgccctgcccatc
ggcatcatcctgatcctggtctctggcatcgtggcaatcttggttgctgtgatgaactct
tcgtcgaagagctgatcccgagacacgaaagacctccgcgtcgaaccgtcaaacggcggc
tacgcggggtcttttctgtcctacttggcgtggtagcgggggctggtgcccaggtggatg
ggcacgccggcgtcggtgttgctgatgacgctttcgtcggccccgcggtaggtgtacgaa
tcgtcgaaggcgatgtcgcgggggtttacgaggccgtcgatgtattggtgtacttcctcg
gtggtggggcccttgcgtcgagctgggtccatgagcgggttttcgtccgggtactgccag
gggtcggtgttgatcatggcgccgggatcaaccgctccgtatccgatgtaggtgttccat
ccgttctgatcggtccgagctgtcttggtgagtagttggaggagttggttgctggtggcg
ttaggccacttctgcttggccagggcaagaaaaccagcaaccagcggtgcggagttcgac
gtgccctccgcgctgatattggtcttggttccgtaatcgtgggcgacgacggggcctccg
acggccgcaactgtcacacctgaaccccatgacgagtaggaggctaccttgccggtggtg
tcgatggcgctgacacccacgaccccagaccacttcgaatagctgtcgagtgtctcgtct
tttccttcgttgcccacggacgtgacgatgatgacgccttgggcgttggctcgggcgatc
gcccacttcgtcgcgtctgtcgagtccctgtcggttgacgaaatactgatgatctgcgcg
ccgtcgctgatagcgcggttgatcagtgaagcggggtcttcaatggcgataccgttgcgg
attgtgcagtcactgccggattgatcgtcctggagtgaaaagctggttcgatacgacagt
agtgtcgcctcgggtgctgctccgtaggccttggagaccagaagcgaagccagtgctgtg
ccatggctcttggaaaagggacccgaggtgacggtgcaggggcttttgtcgatgatggtg
gcgcctgccagctcgggtgcgctggtgtcgacctcgccgtcgatgagggcgatggtcacg
cccttgccggtgtagcccttggcgcgcgcctgatcgagatggtagtaggcgaagtgaggc
tgctcggccgccgtgatcgggtcggcggcgtgagcgggagcggcgggcagggcgatggcc
ccggccgccagggccagggttatcgcacacgcacccgcaaggtgcgcccgccgtgctgtc
ctcgtttcagcactcatttggcgtgatagcgggggctggtgcccaggtggatctgtacac
cggcgtcggtgttgctgatgacgctttcgtcggccccgcggtaggtgtaggtgtcgtcga
aggcgatgtcgcggggattgacgaggccgttcatgtactgctggatttcttccacggtgg
gacccctgtgcatggcggggtccatcaacggattctcgtcggggtactgggacggatcgg
tattgaccattgcgccgaggtcagcaactccgtaccccgtgtacttgttccagcgaccct
cgttgttcaacgccgtcttggtgagcaattggaggagttggttgccggtggcgttgggcc
acttttgcttggcaagggccagaaaaccagcgatgagaggcgtggaaacggacgtgccac
tactggatactttgctccccgtctcgtagttgcggaacacgatagggccgcccactgctg
cgatgctggttccctgcccccacgaggagtaggaggctaccattccgttggtgtcgatgg
caccgacgccaacaacgccggaccactttgcaaggccggtgtccgtttcgtcttttgcgt
cattgcccatggcggagacgacgataacgccgcgggcattggcgtgggcgatcgcccact
tggttgaatcgtcgaaatcttcgtcggaagtagagatgctgatgatctgggcgccgtcgc
tgatggctcgattgatgagagatttgttttcttcgatgccattaccgttgcggactgcgc
actcggccccggcatcatcgccgtcatcattgaatccagtctggtaggtcaggagtgttg
cgtcgggggcgacgccgtacgttttggagaccaggagcgaggccatggccgtcccgtggc
tcttggaatccaggctcgagtggacggaacacgggctcttgtcgacgatggtggcgccgg
cgagctcgggggcggtggtgtcgacctcaccgtcgatgagggcgatggtcacgcctttgc
cggtgtagcccttcgcgcgcgcctgatcgagatgatagtaggcgaagtaggactggtctg
ctgccgtgatggggtcggcggcgtgagcgggagcggcgggcagggcgatggccccggccc
ccagggccagggtcatcgcacacacgcccgatgcacgcaggcgccggtgtctcgttgggc
tagtcgtcatttggcgtggtagcgggggctggtgcccaggtggattggtacgccggtgtc
ggtgttgctgatgacgctttcgtcggccccgcggtaggtgtacgagtcgtcgaatgcgat
gtcgcgggggtttacgaggccgtcgatgtattggcgtacttcctcggtggtggggccctt
gcgtcgagctgggtccatgagcgggttttcgtccgggtactgccaggggtcggtgttgat
catggcgccgggatcaaccgctccgtatccgatgtaggtgttccatccgttctgatcggt
ccgagctgtcttggtgagtagttggaggagttggttgctggtggcgttaggccacttctg
cttggccagggcaagaaaaccagcaacgaggggaacggagtttgaagttccgtccgtaaa
tcctttattcccgctctcgtagttgtgtacaacgacggggccgcctactgctgcgacggt
ggtgccttggccccacgaggagtaggaggctaccttgccggtggtgtcgatggcgctgac
acccacgacgccagaccacttcgaataggtgtcgagtgtttcgtctttcgcgtcgttacc
catgggcgacacgatgatgatgccgagtgcgttggctcgggcgatcgcccacttcgttgt
gtcagaagactcatcgttagatgaggatatgctaatgatctgagcgccgtcactgatagc
gcggttaattagggagacggggtcttcaattccgttgccgttgctgctggtgcagtctcg
gccggacacgtcattgtctccgggctggctggtcgtgtaggtcaacagtgtggcgtcggg
ggctactccgtaggccttggagaccagaagcgaggccattgaagtgccgtgtgtcttgga
gaagggactcgaggtgacggtgcaggggctcttgtcgatgattgaggcacctgcgagttc
gggtgcgttggtgtcgacctcgccgtcgatgagtgcgatggtgacgccctggcccgtgta
gcctttggcccgcgcctggtccagcttgtagtaggcgtagaaggtctgttcgttggctgt
gatcgggtcggcggcgtgagcgggagcggcgggcagggcgatggccccggccgccagggc
cagggtcatcgcgcacgcacccgcgagctgtagccgccgccggcggccggacacgtggtt
cgtggtcaccattggcggggatcccatccgtcgtccttcggggaggcgggcttcaggtcc
ttgtccgatccgtaggtctgcgacatcgggttgacgtagccggggggcagcgcatcgtcc
tcgtcgtcctcgaacttgaaggccgtgtacttgcgtcgcttgcccttcttgtcgtccttg
ccgccaccggcgcccgcaccggcaccggcacccatgaagccacccatgccgggccgcccg
gccgcgcccgaaccgccagcggtgctgccgctgcccgtcttgcctgccgcgccggacata
ccgcccgctccattcgtgcccgtcaggccggtcgtcccgcccgacgcactcgcgctaccg
ggcagaccgccggcgccaaggccgccaacggaggacgaccccccgcgcagaccaccgagg
ccgcccgcgcccaggccgccgcgaccggaggctcccaggccgcccgcgcccaggccgccg
cgaccggaggctcccaggccgcccgcgcccaggccgccacgaccggaggctcccaggccg
cccgcaccgagtccgcctgcgccgccgcgacccaagccgcccgcaccaccgcgacccagc
gcgccgagcgaagcagcacccaggccagaggcgccgcgcgcgccgagggcggcggcaccg
agggcacccgcgccgaggacgccggcgccgagggctcctgcgcccgcgaggctcgtgcgc
ccggaggcgtcgaagcgggtggagggccccccgttaatgttccacagaggatgatggcga
tcgcttggaggcgcgggggtgtaaccgccgcgagtgaggccgttagcgtagcgctcgcca
ccgatgcgggtgtgcatcaggtcgatccccttcagatcctcggggtcggtgatgggcttg
ctgcggctacccagctggccctcgctggtatagcgatcggggatacgttgggactggagc
ttgcgcagcttctcggcatcagcgtcctgcgcggttgggtcgtcgtaaccgctcgggtag
gcgctggaattggcgccgcgctggaatgcgcgtccgtagtcgctctcgcggtcgcccggg
tacacgccgggctgatcgggggatgctgacttgtttccgttctcgagttccttggcaacc
cagggagcggaaactgaggggtaatccgatacgtgcccggtttttttcgtacccactttc
cttgccctcgaggtttgttttacatctcgggcgtggtttgccaactcgtgcatggagtcg
ttcaggcgtcgcaggatgtccgccgagttggcctcgcgctgcgcgttggcctgagcggca
acggcgtcgtagacggctgcgccggtcgaggcgacggcgttgacgccggccccgaaaatg
cccaagttctgcatgacggggatcgtcacctcggccatgtcacgcaaggcgtccagcctg
gagtcgaccagcacgggggagagcatctctgcctcttcgcgggcgtgctgcatgacccgg
cgcatctccacctcgacctgagcggtcgcgaggtaggattcacgccagtcctgcaagcgt
tgctcagcgtccgcgagccacttgtcgatggcggtgcccgtctggccttggaaaccctgg
tatgtgcggtagtgccgcaagcgtcgctcggcctcgttaatggcatccatcgtggtgcgg
tgtttgagatcgaggctcgcgagagactcgtttgcctttgcgtcctccacgaattgcatg
aggcgcttgtacatcggactcttaaccactgcagtatccttccctatcctcagaagtcgg
aactgccgctgacaacaggattgttactatcctgtgagcctgccgagtacgttgatgacg
aaggcgtcgtggaagcggtattgagcgttcccgcagcctgatggaccggaacaccgagcg
aggagacgagagaagcgaggaaaggaatggaagccatgttggcttcttcgcccttaaatt
tgcgcatgacctcgtcttctgtcttcttgaagtcgtcctcgctttcgacaaccttcctgt
cgaaatcacggagcttatcgccctcggatgcgaaaccctcccgagcggtgttgtaggcgt
cctgcagtgcctgccgagcggcctcaacgccagactcagtgccccatacgtcggcgacct
gagcgtccgcaaactcccgagcggcctgagcagccgtgtcgaaagactccgctccaaggg
ctccatcctggcgcgtctgatcatgattctgggagctgaagctcacgtcgctcacgacaa
cctccgggcgtaacaagcgcaggcgtggcctgcagacgtcaatgagatgatgttcatcat
atgaccatccggcaaagcgcgcaaaaatgcggagtaagtgtcgaccatgacgaggagaaa
gtactccgacgtagcggctcacacaatcgatgctcggtggcgatgagtggggggccgcag
cgcagcgcgccgcggccccccgaagcaaaaacctctcaagaggttaaattcactcgcccg
cctcgaaggtggccttctcagcctcggtgtccggcacgaaagaatccgtgtccagatccg
cccagtactcctcggcccacggatcctcgatcggctgcgaacgcttccacaggatgtagc
ccgcgccggcgacggcacccaccagggccgtcaggccgaaggcgcgcagcgcgcggcact
tgcggcgcttacgcgtgggggtggtgagggcgacagccgaagcctcggaagcgcgacgag
cgcgctccgacagcgaaccgcgagccgacagcgccgcacccgcctggttgacggcgaggg
aagcgcgcggcaggtagtcgtccacgaggtgctcacgagcgttctcgatcgccgggccgg
cctgcgcggcggcagcctgcgcacgagcggcggcggtctcgatcgcgggggtcgcgtgct
cgatcgcggaattcagcgcggcctgagcgcgaggcgcggcccagtcgacgccctggccag
ccagatcggcagcccgcacggcaaccttgccggcgtaaatggcagcggcgtcgcgaagct
gctgagacgatgcacgcagcttctctgcatcgaaagtcggcgaagtaaccatgatgtctc
cgattctgtccacaataaatgggggcgcggacgcgccactcactcctattgtgcaacaac
gagctgtgatctgcagcccaccggctcgcgtgaggtgcgtgacggacaggaaacacccag
gaaaagatgcgaccattacagtcatgaaagctattcttcacacctccgccggcgacatca
ccgtcgaactgttccccaaccacgcccccaacacggtcaacaacttcgtgaccctggcca
agggcgagcgcgaatgggtcgatcccacgaccggccagaagacctcccgtcccctctacg
acggcaccatcttccaccgtgtcatccccggcttcatgatccagggcggcgaccccctcg
gcaccggcaccggcggccccggctaccagttcaacgacgagatccaccccgagctcaact
tcaacgacccctacctgctcgccatggccaacgccggcaagcgcatgggcaagggcacca
acggctcccagttcttcatcaccgtggcccccaccccgtggctgctcggcaaccacacca
tcttcggtaaggtcaccgacgaggagtccaagcgcgtcgtcgacgccatcgccaccaccc
ccacgggcgcccaggaccgccccgtgacggagcaggtcatcaactccatcgagatcgtcg
actgaccctctcccctcatcatcgacgaggctggggccgcccccgctgctgcgtgcagtg
accgggatggtacgccccggcctcgtcccttacccgcccgccgaaagggaagctatgagt
atgccgagctacggccagcgctctgacccgcgcgccgcccccgactgtccgcgacacccg
ggtgtgcgcagcgtcgactactgcaagcgctgcaaccggcccatgtgcgtggactgcgcg
atccccaccgaggtccgctcgatctgcgtggactgcacgtcctccaagaagcggtggatg
ggctccgcctcgcgcgcggccgcggccggcacgccggtcgtcacctacgcgatgatggcg
atctgcgtcctcatgtacgcggtgaccttcctcgtgccgtcgacgaagctcagcctggcg
ctcgtgcccgcgtggctgatgtcgcacccgtggacggtcatcaccggcgcgttcctgcac
ggcggcatcatgcacatcctgttcaacatgctctccctgtactgggtggggcgcgcgatc
gaaccggtcctgggccggtggcgtttcctcacgctctacctggtgagtgcgctgggcggc
tcggccttcattcttgcctggtgcctcatccagccctctgagatcttcgtgagcaccgtg
ggtgcgtcgggcgcagtcttcggcctgttcggcgccgtgttcgtcctccagcgcctgggc
ggctcagacacgaccgcgatcctgacgctgctcggcatcaacctcgtctacggcttcatg
gtcagcggcatctcctggcagggccacatcggcggggcgatcgccggcgtgggtgccacg
tgggtcctggtgcgcatggcccgcccgcgtccgggcgtcacgcaggtgcatcagaaccgg
cgcgaagcagtcgtcgcgctcggcatgatcgccggcatgctcgtgctcaatgccctcgtg
ttccgcgtcctgtacgaggtctatggcgcgtgagcggtcaacggtcgacaggcgcatggc
atctaaggatgacctaatataggaagggtccggcaaatagtgccggacccttcctcatgc
gcccacaggagagaccatgaccagcccctgggacctgtacgaccagctcatcgacgagat
ccccgccgacatcaccgttacccagatcttcaccgacggcaaatggcgccgcgtcgcctc
cagcgaagatggcgtcggcatggccttcggcatgaacgtccagtcgcgcccgcgcgccac
cgaggaccccgccgacctcgtcggccgccccctgcgcgacgtcgcggccctcgccaagtc
ctggaacttcgaggacgccggcatcggcatggcggccgtcaacgcctaccactcccaccc
cgtacgcgccctcgcccacggcttccgcccctgcaaggaaaacaactgggcgcgcacctt
ccatccctacgcccccctcgtcgccggcaaacgcgtcgccgtcatcggccacttcccctt
cgcggccgccgccatgcccgacgtcgccgagctcaacatcctcgaacgcaacgtcctcga
aggcgactaccccgactccgcctgcgaatacctgctccccgagatggactacgtcttcat
ctccggatccgcattcgtcaacaagaccatgccgcgcctcctcgcgctcgcctccggcgc
ccacaccgtcgtcctcggcccctccgcccccgcgtcccccgcgatcctgcatgccggcgc
cacgaccgtcatgtccttcgccagcgcgcaccccgcgcgcctcgaagatggcctcgccgg
acgctccctccttggcatgtacgacgccggcatgagggttgagctcagcaggccctgacc
cgaggacgaggccgtgacccggtagtcagccatggcctcgtcgatagaaatagtggggcg
tcccggccgcagccggaacgccccacactcacactcactggagacagcaggttcacgccc
gccgtgccaccgtcaacgccaacgcagcgtcatcaggaagccgaccatcatcgtgcccag
gcccaccgcgatgttccatgcgcccagcttcggaaccgggtaggtgcccgacgaaatgta
gtagacaacaacccacagcaggcccagaatcatcagggccacaaacgtgggcgcccacca
ggcggggctaagcggaataccgtcagtccagttctggatgtcggtatcgtcctcaacctc
gtgcccattcttcttacgcttcttggattcggccacgtcgggtcctctctgctggcccgc
gcgggaagaaaaccgcccggcggtgatgaattagtcgcaacactagcgtagtctcggacg
tggaaagtgccaaagcgcagcgccacataagggggaaagatgcacgcacgcagcgttcgc
cacgtcgccggcgtgctcgccgtgaccgtcgcctccggcctcctcttctccgtctctgcg
ctcaacgaacgcaaaaatcccgcggcaacctcggacctgtccaccctcgtgcgcaaccgc
caggaacaggtcaaagccctcgaaaatgaggtctcctcgctcgatacgcagatccagagc
tacacctccgtcgccccccaatccggcgacgaggacgtcttcaccgctcgctccacccaa
accgtcaccggccccggcgtccaaatcaccctcagcgacgcgccccccggagaaattccc
gaaggcgcaacccccaacgacctcgtcatccaccagcaagacatcgaagatacgatgaac
gcgctgtggagcggaggcgccgaagccatgaccgtccagggcgtacgcatcacctcgcgc
accgtcatccgctgcatcggcaacgtcatcctcgtggacggaaccagcttctccccgccc
tatgtgatccaagcaatcggtgatcctgccaccctgcgcgcgacggttaccgcaaaccca
cgtatggtgaattaccaggcctacgtgacaaagtacggcctcgggtgggacatgcagacc
aaagactccctgagcttcgcgcccgccaccaccccgctgaccgtcaactacgcaactgtg
gaggaaacgaatgggtgaacacgtcgccccgaccacgccggctaagaagaagcgctccaa
catcttctggaacatcgtcggtgtcgtcggcgaactgctcatcaccttcgccatcatcgt
cggcctcttctccgtttggcagctctactggacgacctacgaggtcgccggacaggtctc
ccagaccatcgcctcgtacgaagaagagcaccagccctccaagcgcactctcggcgaagt
ccgcaccgatgatccgcccgagttcacgcgcgaagtcggcgacggcgaggtctacggcct
cgtgcacgtgcccacctgggactggatgaagatccccctcgcggaaggcaccacctccta
cgttctcgaccagggatgggccggccactacgacatgaccacccagcccggcggcgtcgg
caacttctccatcgctggccaccgccgcacctacggcaacaacttccgctggatcgaccg
cctcacccagggcgacaaggtcgtcgtggaagtcgacgaccactacctcgtctactccat
ggtctcctccgagatcatcgacgcaaccgaccccacgcagatgcgcgtcgtcgcccccgt
catcgacgacgtctcctggtccgaaacccccaccgagcgttggatgaccatgaccacctg
ccaccccgaatacggcaactggcagcgctacatcgtccatctcaagttcgaatcctggac
ccccaaggacacgggcgtccccgccgaactcgtcgacgaacccacgaactgaaggacccc
acatgtacgcatggatcttccgccacctgcccggccccacctggttcaaagtcattgaat
ccctggccctcatcgccgcggccgtcgccgccctgttcacctgggtctacccctgggtcc
agtcctacctggagctcggacagtcctccgtcggctgagcctgagccgctcgcttgagga
tgggacgaggccggggagacccggcctcgtgtcgtatccgcggacgttggctgggtgtcg
ccgtacgcgaccgtgcgcccggagagcggacagcgcccgcgcgcccactaggggagcgcc
ctacgatggatgccggagaagaggccacggcctcgtacatgaaaggacccgcgatggcac
gaatcctctgcgtcgataactacgactcgttcgtcttcacgatcgtgggctacctgcgcc
acctgggtgcgaccgtggacgtcgtgcgtaacgacgtcgtggatcccgcgtggttcgagg
ccggctacgacggcgtcctcatctcccccggacccggcgaccccaagagcgccggcgcat
ccctgcagaccatcgccgactgcgccgagcatggcatcccgatgctgggcgtgtgcctgg
ggcaccagtccctcggtgagcttttcggcgcgaccgtcgggcatgcgcccgaactcatgc
acggcaagacctccgtcatcacgcacgacgggcgcggcgtcttcgagggcgtgccttcgc
cgctgaccgtcacccgctaccactcgctgacgatcgaccccgcaaccatgcccgacgagc
tcgaggtctccgcgaccaccgagtccggcatcatcatgggcgtgcgccaccgctccctgc
ccctcgaaggcgtccagttccaccccgagtccgtcatgacccagtccgggcacctcatgt
tcgccaactggctggccgcctgcggcgacgccgacgcgcgcgaacgggccgtgtccctga
agcccgtcgtcgcggagcgtttcaagctgtaggtttcgcggcccatcgggtatggatgcg
tgttctggataggaagttgtgttctggataggaactgctcttctggataggttattttcc
tatccagaacgccgtaacctatccagatcgtcgtttcctatccagatcgttgggcgacga
agcccgttctcttcacattcgtgctcgtcaactggggagcagtgggggttttgcactact
tggggccttgggagcgcgcgtcatcggcgtgtcggaggctcgtgtagtgcaaaacccccc
actgaacgatgctgttgccgcgaaagttcttgttcctttgtggtgttacaccatttcggg
agcattacaccccttccgagctggtgcaatgctcccaaaatggtgcaatgctccccaata
ggtgcagcacgttgtgaatgcaggtgggcgtgttagctacggtgccgcagatgtgcttgt
gggtgcatgcatgcggataggttgcgagcatccggataggttatgagcatccggatagct
tattaacctatccggatgccgataacctatccacatcgtcataacctatccgcgtagagg
accggctttctggcgctcgtgttggccgccccgcgcatacagtgaggcccgcgccggagg
acttttcctcgcaggcgcggtctaggttctagtggtggttgcaacggatcttggtgaagg
agttcgttgtggctggtgttggtcgtgtttttcagggggttgagtacccctcccgtcgtg
aggcgtgtcaggctcggcatcgggagtatgtgcgggctcttgctgatggtttgaacttca
cgcaggcagctcatgctgttggggtctcgaagcggacaggcaaggtctggcgtaatggcc
ggactcgctcaagtggacggtgtgagcgagccagtatcgctcctcaggcccattggtacc
gtctgtacatgaaatgccaaccgcatcggatcagtaaacggttcttgtccctcaaggaac
gcatgctcatcttcggatggcgcgttgaagggctctcgattcgtgacatcgctcgacagt
tagggcgttcgccatcgactgtgagccgggagctgaagcgcaatgggattacctccacgt
gctacaacccctacatcgctcacatgcgagcaggcaagcgcctcaaacgtcctaaagagc
gcaaatgcgccaatcctggcttgtggggcatcatctgggacaagcttgagctcaggtgga
gcccagaacagatttgcgcatacttgcgcatgcgtttcccgcataatcagagcatgaacc
cgtgcgtggagacgatctaccagtccatcttcgtccaagccaaaggcacactccgcaaag
agatcgcttccctcatgcgccaaggacgcgctcgcaggcgcccagccgcatactctcgcc
aggtacggccacgattcaaggaccccatggtgatgatcagcgaacggcccgccagtgtgg
aagaccgggcgctccctggccactgggaaggcgacttaatcatcggagccaaaggacaat
ccgcggtcggcacgctcgtggaacgctcgacccggtacacgctgctgctctacttgccca
atggacacacagctactgaagtccaagatgccattatcgacaagctcgcagacatacccc
attccttgcgcctgtcactgacctgggaccagggaagcgagctggcccaacaccgcaaga
tcggttcacagctgggccttgatgtgtacttctgtgacccacactcgccctggcaacggg
gcaccaatgagaacacaaacgggctcctgcgccaatacatgcccaaaggaaccgatctgt
cactcctgaccgaagcagacctggacgccatcgccgaccagctcaacgaccgtccacgca
aaacgctaaactgggatacacccaagcagcgacttgagctgctgctcagggcataacacg
tgttgcaaccacccctagaatctgcccgggcctcactgatcacgggggggcaactacgaa
gcggtactaccgcgacgcggcccggggctcactcagtggtgtgcatttccgttgttgttg
ccgttgttattgccgccgttgtttccgttctggccgcccttcgacaccttcagcttcacg
gtcgaattcttgtccaccttcgaaccctcaccgggctcgacggagaggacctggcctgcg
ggctggttgcctgcgacctcttcgacggtgacggtcaggcccagggccttgagctgcgcc
tcggcgtcttcacggcccatgccgacgacggtgggaatctccacctgcgcggccttgccg
ctcgagatggacacgccaatggcggtgcccttcttgaccttcgtgccggtcgcgggatcc
tgctcgacgatgcggtccttctccttctcggagtcaacgctcgtcacgttgcccagctcc
aggccgacgcccttgagggtgctgcgcgcctgatcctgggtcatgcccgacaggtcgggc
acgtccacctgatccgagccggaggacaggtaggcgcggatcgtctggccggccttcacc
ttggaaccgggggaggggttggtctgcgcgaccttgccctcgggaacggtgtcggaggcg
accttgctggagtcgagctcccacttcaggccaagggcctcgatcgccttgcgggcgtca
tcggggctcatgccgacgaggttgtccggcagggtcaccgaatcggggccggaggagatg
gtgacgcggacggtcgcgcccttctcggcctgcgtgcccgcggcggggtcggtggaggcc
acggagccctcagcgacggtgtcggaggcgaccttgtcggggttgagctcccaggtgaag
cccgcctgctcgatttgggtcttcgcctcggcctgggtcaggccgacgacgttgggaacc
gcgatcgactcgggctcggcggcgccgcgcgtcagggcccacaccgagccgccgatcagc
agcagggcgatgagcaacacggtcgcgatgatcgctgtgcgacgcttgcgggccttggcg
gcctcgttcgcggtgtcatcggtggcaaccgcgggcagcgacgtggaggtcgcagccacc
gccgcggcgggcgcgtggctggggaccgccgccatcggcgtggtcgcggcggtccgtgcg
gacgccatgccggcggcgggcagaacctcggtcgcccacgagtcggcgggcggcgcgccc
acgtcgaggcctcgggccacgcgctgcaggtccgcgagcattgctgcggcgctcgggtag
cggtcctcgcggttcttcgccagggacttcagcaccacgcggtcgagcgagtccgggatg
tcggacaggatcgacgagggcgtgggcgggatctgctcgacgtgctggtaggcgacggcg
acggccgagtcacctttgaagggcgggcggcccgtcagcagctcgaagagcacgacaccg
gtcgagtacaggtcggagcgagcatcaacggtctcgccgcgagcctgctcgggggagagg
tactgggcggtgcccacgacggcgttcgtctgcgtcatcgtggcctgcgagtccgtcagg
gcgcgcgcgatgccaaagtccatgaccttgaccttgccgtccgacgtcagcatgatgttg
ccgggcttgatgtcgcggtgcaccaggtggtttgcgtgcgagtactggagggcggacagg
acacccgacacgatctcgatggcctcgttgatcggaacggccgtgccgtcggagatcagg
tccttgaccgtgtgcccctcgacgtactccatgacgatgtagggcaccgcgatcgaacgg
ccggtcgcatcctcgatgatctcctcgcccgtgtcgtacacggcgacgatgttcgggtga
ttcagcgacgctgccgactgcgcttcgcgacggaagcgcgcctggaagatcgagtcctgc
gccagatcgcggcgcagcatcttgattgctacgacgcgcgacaggcgagtgtcgaagccc
aggtggacttcggccattccgcctcgcccgatgagcgagcggacctcgtatcggccagct
agacggtgggccatgggctctgccatgtcctaacctcctcgataatgtgtgctcccgcac
ttggttgtatcagggagccaagcatgtgtttgatcgtaatagctgcaagcgcgatgagcg
caatcacgatgattgcgacgatgaccgcgcgaataatctgcctggatgctgggacgggtg
gtgcgacgacgctgcgcgagtacgcggtcttggccgccggacgggtacgttgcgcgctgc
gagcgtcgagctcgtgccagcgcggcccgcgcttcgccttctcgggccgcggctcgtaga
ccgagcgtcgctggcgcttcgagggcgtggctgcgcgaggctggggaacggtcccgtaca
cgcgcggcgacgaggccgtggccgccttgtcgtggcgaggcgactcggagtgggtgggct
ggggaatgcgcggggtcgcctgccgggctgcctgacgcttggcttcttcggcctcgcggc
gttcgcgagcttcacgacgtgcgcgggcttcttgaagctcgcgctggcgttgttcttcct
cgcgggcgacggctgcgcggcgctgctcctcggcggcgtcttcggcctgtcgggctgcct
cgcgttggcgcagtcgctcggcgagggcggcgcgtcgatcctgcggctcggacggcagcg
gggtcttcggtgcggcggtgtgcgcgggcgctgcatcggccggaggggccgggataggcg
cggaacgctgcgcgggcgccgaggcctgggggcgctgggcggtctcgctgctgggctgcg
ggacctgctcggagcgagtgggagccgcgtgcctcgggatggaacccgtggtcgtgcggg
tggtggcggcctgcgcgggcataggagcagcgggcgcaggagccgtctgcgcgggagccg
tcttggccgtggaccgcgtcgggatcggggccgagaccggtgccggcgggttcgccgtgg
gggccgggacggctgcgtggcgaccggtcgaggtcagcgatcggacggcacccgacactg
cgggctcctgctcgccggtcgtctcggggtgcaggcgacgaacccgggtgggagtggaca
cggggcgagagatcgggggaacctcggcctcgtcgaggatgcgcgggacggcggcgtggc
gacccgtgatcgggatcggggccgaggagggggcgatcgtcgtcgcttcgtcgaggacgg
gcagcttggcgtggcggcccgtcgtcgcacgcaccttcggagtgagtcccgaggggggct
gcagcatctcgtcgggcagcgtgcggcgcgttaggtgccgcaccggtgcgacgatcggca
ccgacggctggacgggtgtgcgcacctcttcggggcgctgcgcggccttcggcaggggca
gcgggcgaggggtcacggagacgcccatcgccttggctgcgctcgcgatttcgcgcacgg
ctgcggacccggactcggggcgcttcgcggggtccttctccagcaggtgcaagatgacgt
cggccaggggctcgggcacgaagtccggcagcggtggaacgggatcgttgacgtgtgcga
aggcgatgtccacctgggtttcgccggtgaacgggcgtcgaccggctgcggcctcgtagg
cgatgacgccgagggcgtagaggtcaccgatgggggtggcgacctctcccatggcctgct
cgggcggcaggtactgggcggtgcccatgaccatgcccgcggcggtcaggttgacctggc
ccttcgcgcgagaaatgccgaagtccgttagcttcaccatgccatcagggcgaacaataa
tgttcgcgggcttgatgtcgcggtgcacgacgcccgcgcgcgcggcagcgcccagcgcca
tcgcgacctgcacgaggatcggcatgaggtactcgggctcaatgcgggagccgccgcgca
ggtaatccgtcagcggatggccgtcgacgagctccatgatgatccagccgatgccgtctt
cctcgcccgaatcctgtgtgttggcgatattcgggtgcgagatcgacatcgagttacggg
cctcgaggcgcaggcgcgagagcgagagctcctcgcccgtcagctcggggcgcaggacct
tcgcggcgacgatgtggccgctgacgcggtcgcgggccttccacacctcgcccatgccgc
cctgggcgatcggggtgagcagcgtgtagcgccccccgagcactcgcccggcaccggaag
tcatgcgtggcgtgctcactggagccccgcttccaggagggcgcgggcgatcgggccggc
cacgtccccaccgtgcggcgtgggatcgttgtcgtcgccctcgacgaggacggcgaaagc
gatgcgcgggctgtccgccggggcaaaaccgacggcccaggcgtttgcgcggtcgccgtt
accggtctcggcggtgccggtctttgcggccaccgcaatgttcggcagggccatcgtcgt
gccggtgccgtagggctgggagaccacggattccatcatggcacgcagcttcgaggccgt
ctccgacgagatcggtttgccggcgtcggtcgggctattcgtgcgcacgacctgattgtc
ggcgtccacgatcgagtcgatgaggtagggggtcatcatctggccgtcgttcgcgatggc
ctgggcgacctgcgccatctgcagaggcgtcgtctgaaccgtgtactggccgatcgagct
catcgcgagctgcgcggcgtccgcgtcggcggggaacacggagggcgtcaccgtcagcgg
gatctgcgactcgcggccaaagccgaagcggttcgttacgtcgaggagctgctggttcgt
cagctgctcggaagccagcacgaaggtcgtgttgcacgagcgcgcgaaggcctcggtgag
cgtcgggttgccgtcaccgcaggtggaggactcgatgttggagacctcggtcgccgtgcc
cggcagggtcgtcgacacgggggagggcatgtgcatatccgggtcggcgaggtcgttttc
gatgagggcgatcgtcgtcaggatcttgaacgtcgagccgggggcgtagcgctcggagat
cgcgcggttgagcagggggttgttcgggtccgaggagagcgcggagaatgcgttggacac
cgcgccggcgtcggaggaggccagctggttcgggtcgaaggtcggtgacgagtacatcgc
caggaccgcgccggtctgcgcatccagggccacgacggcacccttgcggttgccgagggc
ctcggctgcggccttctgcatctgagagttcagggtgagggagacgccgccgccctgacg
gttctggcccgtcaggaggttgcgcaggcgctgtccgaggagggtctgggactggccgtc
caggacgtcctcctcggcggcctcgatgcccgtcgacgcgttgcccaccgacgagaagta
gcctgtgaccggcgcgtacagcggcccctcggcgtaggtgcgcacgtagcgctttgagtc
ggcctcgcgctccgaggaggcgatcgccgtcttgtcgacgatgatcggtccgcggtcggt
ttcggccgcgtgcaggatcgtgcgctggttgcgagcgtcggcattgagcgaggacgcgga
aatgaactgcgtgttcgtgacgcccacgcccagcagggcgaacatcaggagaacgatgat
gaagatcttgcggatctggttattcacggctcactcacccactcccacggcaggctgaat
accggagttccacggcgcgggggccgaggccgggcggcgagcagcgtccgacacgcggat
cagcagcgcgacggtgatccaggaggacaccatcgacgagccgcccgcggccaggaacgg
ggccgtcaggccggtcaacggaatgatgcgcgtgatgccgccgagcaccacgaacagctg
aatggccagcgagaagctcaggccggtcgccaggagcttgccgaagccgtcgcgcaccgt
cagcgccgcgcgcaggcctcgctggatgaggatcaggtacaggaccaggatggcggccat
gccggtcagccccagttcctccgcgaaggaggacaggatgaagtcggagttcgccagcgg
taccagctgcgggtagccgcgaccccaaccggtgcccatgagaccgcccgaggcctggcc
gaacagaccctgaacgagctggtacgaacctcggtcgtacacctcgggatccagggcgtt
gagccagatgttgaagcgcgtctgcacgtggctgaaagacttcaccgcgatcgcgacggc
gggcacgaagagcgtgaaaccgatgaccagccacgacacgcggttcgtcgccacgtacag
catcgcgacgaacaggccgaagaagagcagcgaggtacccaggtcgcgctgcaggacgag
gatcgcgatgccgatcagccacacgaccatgatcgggccgaggtcgcgggcgcgcggcag
gcgcatgcccaggaacttgcggccgccgatcgccaggttgtcgcggttcgtcacgaggta
tccggcgaagaagatcgccagcgtgatcttcacgagctcaccgggctggacggagatggg
acccaggtggatccagacgcgcgcaccgaaggtctcctggcccaggccgggaatcatcgg
caggagcaggaggaacagcgacagcgcgccgaaggtgtaggtgtagcggcgcagcatgcg
gtggtcgcgcagcatgatcaagatgatggccgcgataacgatcgcgatgcccacgaagag
cgcctggcggaagcccaccgtggcctcgtccctgcgtgcgtacgacaggtcgaggcggta
gatcatcgccagccccaggcccgtcagcgcgacggcaaccggcaggatcaccgggtccgc
gtagggggccaggaagtgcacgccgacctcggcaatgatggcgatcgcgacgagcacgcc
gacctgcgtgagaaggttcgcggggatctcccccgtgtagttcagcgaggtcagcacgta
gccggcgatgccgacggccagagccaggcccatgagggtcagctccaggaatcggcgagg
ccgggcgggcgcgatcgatacggtagccattaggaggcgcccccgctctgtgccccggac
tgggtctcaccggactgcggcgtccccgactggggcgtcggcgacgagggggtggcgggc
tggacgaccgagcggcgcagaccctcgatgtaggagtcgatgtcggcgcgcgaggagcgc
agcaccggggtgtcgaggcgctggcggtccacgggcgcgaggtcggacagcgcgacgttg
gagacctccaccgcgtgggagagctgccacgggccgatcgactgggggatgccctggtag
atgacgacgtagccgtcctggccgatcgcgtagtactgggtctgcgtccacttccacgac
atccacgacgcggcgaccacgaggaccgtcacgagtgagatgaacacaggggtccaccac
gaggagcggggcttgagctcgacgggggcctcgtcctcgtcgctgggggtgcccgaggcc
gacgagcccagggcagcagcgcgcgcggccgctccgtctccgccgcgcgacttggcgttg
cggtcgatggccgcggcacccacgatctgcgggggagcgggcgggaacgtgccggcgggg
acgatgtccgcgatcacgcacgtgatgttgtcggggccgccgcccaggagggccaggcgg
atgagctcttcggcgcactcgcccggatccttgaaatcggccatgacctgaccgatcgtc
tcgggggagacgacgccggacaggccgtcggagcatagcatccagcggtcgccgacgacg
gcctcgcggatcgtctcgtcgggggccacgtcggcctgcgcgtcgccgaggatcttcagg
acgacgttgcggttggggtggtgctcggcttcctcgggcgtgatctggccggtgtcgacc
aggtactgcacgaaggagtggtcggtcgtgacctgggtcagcgtgtcgccgcgcagcacg
taggcgcgcgagtcgccgatgtggaccatcgcgaggcgattgccgctgcgcatgagcgcg
atgcaggtggtgcccaggccctcaaggtcgcggtcgcggctcgagcggtcggtgagctcc
tcgtgcgcgtcgaggagggcctcgcgcaggagggggagcatcgagtctgccgggtgcgag
tccgtgtcgaggggcacgaggtgcgcgagggccactgaggaggcgatgtcgccgcccgcg
ggaccgcccatgccgtcggcgaggaccagcaggttcgcgccggcgtagccggagtcctgg
ttgttggaacgtacgaggcccacgtcggagcgggcagcgtagtggaattgaaccgcgttt
cctgacatatcaacccaccaattcgagagtcgtctggccgatgcggatgacgtcaccgat
cttgagctggcgcggggcgttcaggcgctcgtcgtcgatgaaggtgccgttacggctgga
gaggtcttcgatccaccagccgtcggactggggggtgagtgccgcgtggcggctggacgc
gtactcgtcttcgagcacgagggtgcacgcgggggagcggccgatgacgatgggggcctc
gccgaggggcagcatggtgccgacgagggggccgccggtcaccaggagatccttgggagc
cagggggttcgtggaggtgcgcttcttgttgtccttgcgcttctcacgggaggctttgcg
gcgtgaggtggccttgtcgcgtcccttgccgcgcggggtcacgacggtaccgaagatgtc
gcgtcgcagcgtgttgacggccgcgagcacgaggagccacagcagcaccaggaacccgat
gcggaaaacggtaaatgcgaggtcagtggtcacttcattaaactccgctctggtctgggt
gcgtccagaagaggatcttggtgcgtccgatgacgatctggttgccgtcgagcagggtcg
ctgcgtcgatgcggtggccctcaacgaaggagccgttggtggagcccagatcggtcgcga
tcacgccggtgggagtgatgcgcagttcgaggtggcggcgcgagacgcccgagtcgttga
cgacaatgtcggcttcggagccgcgtccgatgacggtgacgggctcggtgaggagccact
tttcgccgtcgacgtcgatgatcgggtgctcgggggacgcggacgaggccgtggcgggag
ccgcgggtccccggcggttttcggcgtcgaccttcagggtgccgctgggctcggaggcgt
cggcgatgaattcgatcgtgacggggccgaggagagagtaactgttcgccgcggcgtgtt
cggtggcctgctgggcgaactcgtcggcgaggacgtcaagggacgcctcgagggaggtaa
ggtcggtgcgcgaggcgtagaccgagaagtggttcgcggcaatgatgcgcgaggcggaga
cttcctggacggattcgtccatggcgcggcggatcgccgtggtgatgtccacgggcttga
tccccgaccggaacacgcgcgagaaggcgccgttgacgcctctctcgacggcgctctcga
agcggtcgaagatactcatagtcgtgctctcctcattcccccgcgctgtgcgcgcgacgt
acggtgtgggtggaagcgaggccgctcccagtcacagtttagccgccgcgcgaagcggtg
tggccccatctgtcgggatgttcccgatgagcaaaggcctgcgcgctcgcatcgaaggcc
cgtcatggcagggaataccttgccatgatgcgcctgtgacatttggtgcacatgttacac
gtgtgacgataagtgtgtcggagcaaacagagtgtggacaggtcgtgtcgcatttctgcc
gctggcgactgttgctggagccatcgaaaacgacgtgggtgtgcccgccagatggcgggc
acacccacatgcgtcttgagttgagggaggcggtcaggccgcgtcgttcgcgtgacccgg
ccccggcctcgtgaaactcagaagtcccagtcctcgtcctcggtgtccacgacctcgccc
atcacgtaggacgagccggaacccgagaagaagtcgtggttctcgtccgcgttggggctc
agggccgcaaggatcgcggggttcacgtcggtcgcatcgtgcgggaacagggcctcgtaa
cccaggttcatgagcgccttgttcgcgttgtaacgcaggaacttcttgacgtcctcggtc
aggccgagcggatcgtacaggtcctccgtgtactgctcctcgttctcgtagagctcgtac
agcagcgagtacgtgtagtcgcgcaggtcgtcctggcgctcctggctcgactcattcacg
gccagctggtacttgtagccgatgtagtagccgtggacggcctcgtcgcggatgatgagg
cggatcaggtcagccgtgttggtgagcttggcgtgcgagctccagtacatgggcgcgtag
aagcccgagtagaacaggaaggactcgagcattgtcgaggcgaccttgcgcttctccggg
tcgttgccgtcgtagtaggacttgacgatctcggccttcttctgcagggcctcgttctcg
ttcgaccagcggaaggactcgttgatttcctccgtggacaggagggtggagaagatcgac
gagtaggacttggcgtgcaccgactccatgaacgcaatgttcgtgtagacggcctcctcg
tgcggggtgcgcgcgtccgggatcagcgacaccgcgccaaccgtgccctgcagcgtgtcc
agcagggtcaggcccgtgaacacacggttcgtcatgagctgctcgtccttggtgagggtc
ttccagctcggcaggtcattggagagcggaatcttctcaggcagccagaagttgcccgtc
aggcgatcccagacctcaaggtccttgtcgtcttggatcttgttccagttgatggcctcg
aacacgggctcggtcgccatgggggctcctctacgtacagtgtcggacggacgaggccgg
ggcggcctcgcgtgctcccaccaggatacccgtggggcgcgcgtgtcgcggtcacgggat
cgcctgcgtttcgtggacgaggtcaccttggtggattggatccctcttcgtcgaagtcga
tcggatcaccgttctcgtccagcattccgtggcgcttcatgtactggtaccgagcatcgg
cccagcggggaactgggaatgggaagaaatgatagatggcagcgacaagaaaacagagta
tgccgacggctgtgaggatccccgtcatgacgtaatggaaacccaatatatagctggcgt
ttccgaggctgcagatgaagaagccaaggccgacaagtgggcgtgtcgttgcttggcttc
tcgcgctgctgctcatccgcgaggtgatgatgcgggagttgctagagaacgtggtatcga
gataggtctccatgtaccaggcaccaataatcataagtccgaaaattgcaccacagactt
cccagaagatcatgactgtgaacctccactgctgatgcgcgctgcgacttcgccgttgag
tccagtgctcatgaatcttcttcctccgaaagctcgaactgcgggaggggatcgccgttc
tcgtccagcatgccgtggcgcttcatgtactggtaacgagggtcgagccggcgaggaact
ggtatcgggaaaaagtaccagacgagaccagtaatgataattgccaaggttattgcaaga
agtgtcagttggataaactgtggaaaccttcctttatcgtcgagcatcataatgcttccg
accagaaatgtgcttccagtggcaagggtgccgattgattgagacttgtcgttcatgcgt
gttgctgagctaatgaaacgcgcattctggccaaattgcgaatctgtataagtctcgcaa
taccacatagcaagaattgacagactaaatgggatgccgatgatgccccagatcatgagg
gttgtccacctccgtgtatagcgtaatgagtagcgttattgatgcccgttgctattcctt
ggccgattttgcttccgatgagccctccgacgactccgccgataattcctccggcgagaa
tgccgacgggccgccgaacgcgccgatggctgcgttgctgcaaggcagggtgctccgtgt
catcgctgaggctcctgagggtcgcctgctcatgcttcatcatccgttggaaggtctgta
tccggcaacgggtcaccgttctcgtccagcattccgtggcgcttcatgtactggtaccga
gcatcggcccagcggggaactgggaatgggaagaaatgatagatggcagcgacaagaaaa
cagagtatgccgacggctgtgaggatccccgtcatgacgtaatggaaacccaatatatag
ctggcgtttccgaggctgcagatgaagaagccaaggccgacaagtgggcgtgttgttgct
tggcttctcgcgctgctgctcatccgcgaggtgatgatgcgggagttgctagagaacgtg
gtatcgagataggtctccatgtaccaggcaccaataatcataagtccgaaaattgcacca
cagacttcccagaagatcatgactgtgaacctccactgttgatgcgcgctgcgacttcgc
cgttgagtccagtgctcatgaatcttcttcctccgaaagctcgaactgcgggaggggatc
gccgttctcgtccagcattccgtggcgcttcatgtactggtaccgagcgtcggcccagcg
gggaataggcaatggagaaaaacgccagatcagagaaatgagtatgacaagcaaggtgag
gataaggagagagttgataacgaggcttggcaatttgagctcgttgcatatgatgacgat
ggctgcaaaaatgaatacgactcctgttgcggagaatcctatggcatctgacttaggatg
tgcgtgaaaggttgtgctaataaagcgtgaattcttcccgtatgacgtatccgtgaaggt
ctgaatgtaccatgtcgctaaaataactgttccgaatagaagggcaagtattcccaataa
cactattatcctccgtggatagtggaattagtagcactgttgatgcctgttgcgacttct
cggccgagtccactgctcatgaatcttcttcctccgaaagctcgaactgcgggaggggat
caccattctcgtccaacatgccgtggcgcttcatgtactgatattccatattgacgaagc
gaggggcgcgaaatgggaacaaacagataactgcgagtgggaggcacaggaagccaagaa
cggctggaatcaggaatatgcgcggagggaagccaattttgtccaacagcattcctgctc
ccatgagggtgaagagcagactaatgagtggtttgaagagggtgctgctcttacccaacg
cctgcggagaggtggacatgcgtctccatagcgaggcgcttgatgagtccgtgtaggtct
gtgcgtaccaggagtacaggccaaaagggccgatgagaatcattcctactatcgcaatca
tggtgtgtcctcccctctctgactacagtgttgtgacgtgcctggttggccggacttaca
ttgaaccaaaccttggtgttccctgtttcgcggacggtgtcagcttgatgagggggtcac
ggctgtgatctgtgtgttccccgttggaacagggggcgtgtacttgtggttgtattcgtc
gttgtagcgttggatctcacgcatgacgtccgcaaccgcgtcgtccgtgcacttgaagtc
ctctgttgcggccgctaggcccaagtagatgccgttcaggatccacgccatgtggttgag
tgttgagttcagagccgtgacgtgtttgctcagagttgcatcgtgttcgctgcccgtgtc
ggatgtactgagggctggcgtcttcctgagttccgcgcacgcgttgctgagcttctcaat
gatcgaattaacgtcgtcgtaattccattcgagaacgcggtaagtcatggcaggctcctc
tcgggtgacagggtgaagaaatacgtgatgaccgcccacagctgcgtgttgtagatgggg
tggatggggatgtgaggtccggtgctgggcgcgaaaagaggggcctcgaccctgtaggcg
gcggctggtgtgatgaaggtggagagggtggaggtcggaacaaaggatcccttcttcgtg
cgctcttcccggatccaggtggtgtatgcccagcgttgggccacgagagcctgcgcgaag
gcggaatctgaggggccgtaggaggagtaattctcgaggagctgggccgtctgctcgacg
aagccttgctgtgcggcgtacacgatggccgtcggtagcacgggaggtccatcgaagacg
gcggggttaggcgtgagcggagatatcgccgccgcaacgtgcggaatttcctcgttatcg
atctgataaatgtgggtctcagtgtcgccgttgggggtggtggcggtgcgggcgacgacg
caggcgcccggctgcatccagatgagagcctggcggcactgggaggcatccggagacgtg
gtggcgatgaccaatcgcgagcgagtcgtgcgcatgagagtcgcgagatgagcggcctcg
ccggtgagtccctctgaagtggcgaagctggaggtgacgtcacccggaatgacgatgtga
ggacggtcaggcattgcgcacctccaggctcatgatgatcgcgagaacgtcatcgttcag
gtcgccgaaagcgggtgtcgtcatcgtcgcagtcgccgtgaggaggaagtcattcccgcc
gttggaataaatccatgcccattggcaggcggtgaggggaacgctgccctgaatgtagat
ccccgtgcgcagctgcgacgattcgggtcgcgccggccactcgcaatcctccagcatgcg
aaagccgggaacctgatcggacatggaccgtgccgaatcggcaagcgcctgcgcgggcgt
cgtgcccgcggggatcggggatgcgagcacgaggagggtgggggtgaaatcgtaatcggc
atcgatggggccgacggcgagagcgataacacccccttcggccggatgctgatcgctgtc
tgctgttcgatcctgcgcgtcgtcagcgctcccgaatgcctggtcgaggatcgaggagat
ctcctccttcgggcacgacgaccagcggggaggcatcagccaataggtcgataggctcat
ggcatgccccagccctgatcgttgtcagcagactcctcgtcgtcctccgaaagctcgaac
tgtgggaggggatcaccgttctcgtccagcatgccgtggcgcttcatgtactggtaccga
gcgtcggcccagcggggaataggcaatggagaaaaacgccagatcagagaaatgagtatg
acaagcaaggtgaggataagtagagagttgataacgaggtttggcaatttgagttcgttg
catatgatgacgatggctgcgaaaatgaatacgactcctgttgcggggaatccgattgca
tctgacttaggatgcgcgtgaaaggttgtgctaataaagcgtgaattcttcccgtatgac
gtatccgtgaaggtctgaatgtaccatgtcgctaaaataactgttccgaatagaagggca
agtattcccaataacattattatcctccgtgaattgctgtgtgtatcccgttgttcgcta
ggtctgctaggtagcttccggtggcgcttccaatcaatccaccaacgacccctccgataa
ttcctccggcgagaatgccgacggggcctccgaatgcgccaatggcagcgccaatttttg
cgcctgcgacaccgcctgcgaaacctagtccgccgctggcaccgcccttgagaccggccc
ttgctatcttctctccctgtcccatctccgggtggtggtaggagtctgactggtagctgt
cgtaggcgctgacgactccgtccaggaccgcgcatgcgcggcctgcgagcttaccgcccg
ttcgcaaaacgtcggcggtcttgaccgctcgactaccgcccttgacggcgtccacccccg
ggaccttccagttcttgaggttccctcgctcggtgatctgcttccagggggatgcgtcct
tgattccggcaggtgcctggtacttggcgcccttcgcctggaggtagcccgactcgagcg
tgtctgccacggtattgcgcatggtgtccgcccagccgggtaagcgagctgtcgcattca
aacccgtggggaatccgtatgtttcgacgaatttgttgaagacggggaggagggtcgact
cccagacagtggggtcgatgcccgcgaggttgtcgccgaacagcttttccgcgtatgcga
acttcctctggttgatctcgcagcgtgagcgcagcgatgcaaagatgacgccaatccctc
ccggaacgtctgccgggtggctgatggtgacctgtgtgccggcttgagaaaccattagtc
cggctgccgtagcgtcggtgatgatggcctgaaactccgtcctgacgggctgcatggcac
ccccgtagtcctccagggcggattgtagcgagcggaagcatgacagtgcgtgctcgctcg
cggagatgacattcgtcaggtgctcgacgacggtctccaccagcctggctctctgatgtt
cgaccatccctcgggcggccgtcgcgtcgccaatggcctcgtcgagtgccgcgatcggct
tgtcacactggtccttcagcgacagaatcgcgtccaccttaaccggaaaatcccacgaaa
aggactcggcgaattctacggttcccgccgattcgggaaccgttgaggtggctggaaggg
ggggcattgcttcactccgttggaacaatcgggcggcgcgcgtgttgcgcatcacttatt
ggtcagcgtactccggttgtttaacaatctgcagcgaaacctggccgaagagcgccgacg
aataatgttgtccgaggttgcgagcggttttcccataccgtgacgtggcgggagtttgca
tgtcgtggacgaggtcacctctggcgcgtgcggggcggtatcgtgttcgccatgacgacg
cccaccttcgccgaagttgacgaggccctcgccaggggcgactaccgcgcggccctatcc
atcctcgaatctctcgaggttgtgggtgaagacgcctgttaccgccgcgacgtccaggcc
gcggcctgcgccgaccgcctcggcctgtaccccctgtgtgaggagtacgcgacgcgcgca
cgcgcctacggcgacgacatggccgaccccttcgcgctcattgcgcgcgcccggcgccac
caaggcctcgtcgaggacgcggaggccacggcctcggccggcatgcgcctgcacccccaa
tccgccgagatcgcccgcgagctgaccctctgcctcgtcgacctcggacgctacgacgag
gcgcgcccggtctccgagatcgccaccgacggccttcccaacgacgtcgagctcctcatg
gcatacgggcgcctgtgggcacccgtcgaacccaacggcgcccagtgggccttcgggcgc
gctaccgcgaacgccccggacctggccgaagcgaagttcgcatacgactccctggcccac
ccgctcaagggagcggggcgctcctcgtacgacatcgagatggatccgaccgtcgccgag
gcctacgggcggatgctcaagcgtgtgaccttcgccctcgacaaagcctggattttcgcc
attttcgcgggatttggctgcggaatcggctacgtcgcgaccctgcgaatcatgacggat
gagctcgcgctgttcttcttcctcctgtacgccgtcatgtcgctcagtggctacctcatg
acgttcgcgcagatcgcgctcttcaatcgcgtcctcccgcgaggcgtgcgcctgactttc
aggatcctgcgcaagcgcttcccggacctggggagctccgtcatggacttcattcgcatg
atcgtgctggcggggctcatcctcttcgggctgatggcgctcacccgctgatccctgtcg
ccgcgcagtttcagtgatgacggcgaaaaatgctcatatcctgaccagtgaaaaagtgtc
caactgggcatcgcacagttgctttgtaaggcgcgaataattaacggacagcgctattgt
gagggcgtgacctatcagcccttacaattcgatgctgcgccccggccctaccgcctgggg
aatgaccagctgcgccgctacaaccgcgtgcgcgccggacagcgaacgcagggccgcgtc
aacatcgccatcgacgttgtcaccatcctcctaatcgtctccgtcagcgccatcgtcgcc
atcgtcgagttctcttccatgcccgacacgatcctcgaaaagctcgcaggcctcgccctg
accctcatcctcggaggagggctcatcctcctcgcgctcctcgccgcactcctcatcgcc
gcccgccgctggcaccgcgaatgggacggcaacgaagacctcgtcatcttctccgagtcc
catgcagccctgcacgccgcccggcaagacggcgccgtcatgaccgcctgcgcgcgcatg
cagctggcctggttcatcggcttcctcgccgtcggtggcatcgccgtcgccaccgaatcc
gctctcctcgccgccctcgtctccctgcccctcgccatggggctcctcaactcctggcgc
tcctgccaagcactgcgccgcatcaacggacgcaccctctgacacgcgtcgggcccgcac
gcccacgcgcacggacccgatcactgcgccccggcctcgtcggcgcgggacggaaggtca
gcccttcgaaagcttctcgcgcacagcccccgcgccaaacgtcagcgcggtcaggcccgc
ttccagagcgcccagggccagcccctgcctcgtgtgggcaaaacgaacgccctgcgcacg
gcgaccctcgccgcggcggaacagccagcgctccacgccgaccgtgatcatcgccgaacc
cagcgctgcgcccgcgagaaccgccagctccgccggatccgcctcggtgacaccctcgag
cggatcctcacctgcgatgggggacgacttcgagcaatccacgtcctcgtcatcgtaggg
cggaagctccgagggctccggcaactgcgctaccatcgaccagccgagcacccccagcag
gccggccttcacgaggccgcgcaacgggcgcgagcgcacgtaatcgggcagggcgtacca
cgcgacggtcgcacccacgcccgccgcgaaccccgcgacccgagtcgggtccaccgagcc
agcgcacggacaagaacagctagatgaggcggccatggccagtcctttcaatcgggagcg
cgcggatcaatccgcgagcaggtcaagcaggtgagagacgacctttccgcccgaatatgc
ggatccgtcgtgctggtactcattcgtgatgtagtggcgggcgccgatcagctcgcccgt
ctccacggacagctcacgcggcacgaacatgtcgtcgtagtacacggccgcagccaccgg
caccgtgttctcagccagcacatccggcaggtacacgggagccgcctccgtcgtcgacgc
gaggatctccgcgacgcccttcagcggcgccaagcctgggtcctcgtcgtagacgcggcg
catgaagtgctcgcccgtcaggtagaacggctcactctcatccagcgggttcgcgtcctt
cgcgaagcccgggatctcctcggccaggcgatccgccgcccagccggtcgccgtgcccac
caggtccggcgtcgcgcacgcgtagacgtactcctggaacacggcgtaaataggtgcgac
gtccacctgcgagccgatcgccgccaggaactgcgacgagagcctgcgctggcctcgcac
cgacgtccacgggccctcgagcaggtagtgcagctgatccgtgttgccctggccgcccag
catcatgccgatcatgcgcagacgcgcgggggagaggcgttcgcccgtcggcagcgtctc
ctccgtgtccgccaggtgcgcgcacagctcgcgcaccgtgcgctcatcggccgggtggcg
ctggaagtacgcgcggttgcgcgccgccgtgcgctcatacgtcaggcggtagatgtcgtc
cacatggacgaggccgggcaggcctcccgtgatcaagctggccttcaggccctggggagc
caacgacaggtacgacgtcgtgataaagccgccgaaagactggccgagcgtcgtccacgg
gtcatccccgcacagctcgcggcgcaacgcctccgcgtcgtacacgatctgatcctggcg
gaagtggcgcaggtacgcggccttctcctcgtccgtatccaagtgggagagcgcctgggc
gtccatgcgcgtcgactggcccgtgcctcgctgatcgaggagcaccacgcggtaatcctg
caggagacgattcatccacccgccagtaaacgcgccgaaacgcgggctcgggtagcccgg
gccgccctgcaagaacacagcgtagggcgcgtcctcgtggcccttgcgcacgacctcgcg
cgcgaaaacctgaatcgtcggattgtccgcgcctgcggggcgcaggtgatcaaggggaac
gtccaggcggtgttcgtaaacggtgtgaccgtggtgcaggtacgactctgtgtgcatgga
cacaatggtagcggttttgcggcggtgccgttgtgcccgtttgctgtcccgtctgttttc
cgggcgctgcgtggccccacgggtgttccgggctgcttggtgtgcccgtgggcggcggcc
cgcccgcgagacgtccgcgccgcgagcttcaggctggctgccgatgggggttttgcagca
ttaggaactggctgcccgcgtgtcgccggcgtgtcatacccctaatgacgccattccccc
cgttggtgggagtgcgagtactgcagggggtggtgtagcgcccaaagtgcagaccacctc
ggtgaaagatgctgacaatgggctgttttgactgaacggggctgcactgtggcggatttg
gtgtctggcgtggtgtgttgtccgcacgtgaacccgttattgcgagtgctaacccgctat
atcgcacgtaaacccgctatgtgggttgtgggaggggatgcccaggttcgtattagcggg
cctacacgcgtattagcgggttaacgtacggatcaaaggggtggactgccatacgcggtt
ccccaacaatctcgcacgtaattcccctgcgagtatttcaggctttgaaagcatgtcgtt
ggaattgcagcgtttgtggagcatctcgaaaaatgaccatgttaaattacgtgcgacttt
gggggcggtaacccgcgcgcccgcggctcagagccagcgggtgacagccagttcgtcagc
gctatttcgtcagagccagttcagcaacgcgacgtagcagaccgttccgatgccgacgct
ccacaggagcttgcggccgctcagcaagtgcaccgcgaccgtgacgctcgtcgccaccag
cgccgcccaccagcggcccgtctcctgcgcgctctgcgtcagcgtcgagagcacgaggat
cagcatgatgcccggcggcatccacaccgccatgtcggagacaaaacgcgaatcgcgcag
cggctccaggatcttgaacggcagagcgcgcaacgtaaagtcgatgacgaaggtgatcgc
caggagcgccagcaagtagcccaacgtcggagtcactgtgcacccccttcggccacctca
tccgcggagtgcaggatgcctcggcgatgaagaacgtggcgcaccaccaggcatgcgaca
aacagcagcagtgccacgagcaggcgctggcctggcgccaccaccatggccaccgcaaag
gacgcgccagccaggaggaccgagggcagctcgcgcctcgtgcgcgccgcgtccagggtc
agcgtgaggaacagagccgtgagcgcgaagtcgaggccctcgatctgcgtggggatcaac
gagcccgcggacacgcccacgaggctcgagatcagccacgtcaggtgaaagagaacctgc
atcgccagcagccgaggcttcgtccacccgttcgggcgggcggcggtcagcgcgtaggcc
tcgtccacgagggcgtacatcgagaagaggcgcgcgaagcggccctcgatgacgtgcagc
gggaacgagaaagcgaaaaacaggagacggaagttcaccagcagcatcgtcaccgcgatg
acggccagcggcgtattctgcgcggccagagtgacgacgagcagctcggccgaccctgag
taggcagccagggagagcgacggagccaaccaccacggcaggcccagctggatgacgaga
acgccgtacgcgaggcccagcgggatgtatcccgcggccacgggcgccgtgatgcgcagg
ccttcgaggatctcgcggcgggtagggctagccggcacggggaggttcacagtgcgcggt
agcttgggcatgggtgcaattgtggcgcgtgaggcggtgggagtgcgcgctggcggggcc
ctgcgtgacgacttgcacgctctcgtggctggggcgttccacgaagtgggaaggagcctc
gtcacggacctgtcacatagtttcaaaacgggaaacagccctcgcgcaataaaccgtccg
gtggaaatatcgttcctgtcgccgaggaatatcccctcggcgcttccaataaaaaagcag
atcaggagccctcatgagcgccactcacgcacgcaagaagccattccttcgactcgccac
ggccgccgtcgccatggtcgcagccctcggcatggccgcatgctccggaggcgcgtccac
ctcctcgtcatcctcgtcgagcgcgcaggtcggcgaccgcagccctgagcagatcaagga
agccggcgaaatcgtcatcggcatcttctccgacaaggcccccttcggctacatcgacgc
cgacggcaagcccgccggatacgacgtcgtctacggtgaccgcatcgccgccgacctggg
cgtcaccgccaagtacgtccccgtcgacgccgctgcccgcaccgaggtcctcgcctccaa
caaggtcgacatcaccctcgcgaacttcaccgtcacgcccgagcgcgccgaaaaggtcga
cttcgcgaacccctacttcaaggtctccctcggcgtcgtctcgcccacctcggctgaaat
caccgacgtgagccagctggccggcaagaccctcatcgtcaccaagggcacgaccgccga
agcctacttcgaggccaaccaccccgaggtcaagctccagaagtacgaccagtactccga
tgcctaccaggccctcgaggatggccgcggcgacgccttctccaccgacaacaccgaggt
catcgcctgggcgatccagcaccccggcttcagcgtcggcatcaagagcctgggcgagac
cagctacatcgcggccgcggtcaagaagggcaacaccgccctcctcgactggctgaacaa
ccagctcgttgagctcggcaaggaaaacttcttccacaaggactacgagcagaccctcgc
ccccgtctacggtgacgccgcgacccccgacgacctcgtcgtcgaaggcggcgtggacac
cacctccaccaactgacgcaggtacgaggccgtggcccccactggggacagcgcccaccg
cgggtgaacgccccgggcggccccggcctcgtcccagatttttcctatgaatctcgacat
tctggcgcgatacgcgcccctgtacgtcgacgccgccatcctcaccctgaggatcgcggc
tatcggcatcgtcggctcgctcgcggtcggcctgctcgtggccgcgatccggcagtaccg
gatccccgtcgccacccagattgccgccgcctacgttgaactgtcgcgcaatacgccgct
gctcgtgcagctcttcttcatttacttcggcctgccgcgcgtgggcatcaagtggagcgg
cgagacctgcgcgatcgtcggcctcatcttcctgggcggcgcctacatggccgaggccct
gcgctccggcctcgactcgatcgccaccatccagtgggagtcgtctgcggcgctcggcct
cacgcgcacccagacgctgcgccacgtcgctctcccgcaggccatcgcgacctccgtgcc
gccgcttgccgccaacgtcatcttcctcattaaggaaacctccgtcgtctcggtcgtcgc
cctgcccgacctcgtgtacgtcgcgaaagacctcatcggcatgtcctacaacacctccga
agcgctgatcctcctggtcatcgcctacctggtgatcctcctgcccgtgtccatcgcggc
ccgactcatcgaaaagaaggtgcgccgtggcggatttgggaattaacgtcatcttcgagg
gccgcaacctcgtacgcatcctcgagggcctgggcgtcaccgtcgggatctccgcgctgt
ccgtcgtgctgtcgctggtgctcggcgtgttcgtcggcctcggcatgcgctcgcgctggc
gtcccctgcgctggctcatgcagctctacctcgagttcgtgcgcatcatgccccagctcg
tcctcctgttcgtcgcctacttcgggctcacgcgcgtcgcggggatcaacctggacggca
tcacggcgtccgtcctcgtcttcaccctgtggggcggcgccgaaatgggtgacctcgtgc
gaggcgcgctcatcgcgatcccgcgccaccagtacgagtccgcatacgctctgggactca
ccccgaggcagaccatgcgccgcgtcatcctaccgcaaaccctgcgcaggctcgcgcccc
cggccgtcaacctcatcacccgcatggtgaagacgacctccctcgtcgtcctcatcggcg
tcgtcgaagtcctcaaagtcggacagcagatcatcgacgccaaccgattcaactacccga
ccgcctcgctgtggatctacggcctgatcttcgtgctgtatttcctcatctgctggccga
tctcgctcctctcacgccacatggagaaaacatggcagaactgacctccgacccgcagct
gcgcctcgtcgacctcgacaagacctaccccggcggccaccacgccctgcgcggcgtctc
cctcgacgtcgccgacggcgaggttgtcgtcatcatcggaccctccggctgcggcaagtc
cacgctcctgcgcactatcaacggcctcgagcccatcaactccgggcagatcctcttcga
cgggaacgacctggcggcccccggcgtctcctggcccgaggtccgccgtcgcatcggcat
ggtcttccagtcctacgagctcttcccccacctgaccgtcatggggaacctgacgctcgc
ccccggcctcgtcgcgggagaatcacgcgccgacgcgagcgcgcgggcgctgaaactgct
cgagcgcgtcggcctggcggaccgcgccgacgactacccgcgccagctttccggtggcca
gcgtcagcgcgtcgctatcgtgcgtgccctcatgatggaccccgagatcctcctcctcga
cgaggtcacggcctccctcgacccggagatggtgcgcgaggtcctcgacgtcgtcctgga
actggctcgcaccggcatgacgatgctcatcgttacccacgagatgggctttgcccgcgc
gatcgccgaccgcatcgtcttcatggacgagggccgcatcgtcgaggtcgacccgccgcg
caagttcttcgcggatccctcatcggatcgtgcgcgcaagttcctcgatatcttcagctt
tgagggcgccaagctgtagcgggttgcggtgaggggtgctccggcaagcttgcgcccctg
ctgatagctggtgttgtccaacgttccccgatgattgggcgtcgcgcctggaaatttccc
gattcagctcgacccggcggcgtcctgcgtgcagtttgcttgtggtggtggcatcgattg
acctgtagatgccgcgtttgttcttgttgatcggggcgctgcacccgatccgtaggcatt
gcacctcttctgatcgggtgcactgccactgatcgggtgtagtgccactgattgggtgca
gtgtcgcgtaggtgccgttggggctcgcggataggttacgaggatgcggataccttaata
acctatccgcatgcgcataacctatccgcatgtgcgcaacctatccgcataaggggctgg
gcggaccaggagctcgcccaccgagcgcgcccgcgacggaacgccccggctcaggagatc
agcgtcgactggtggtgcaccatgatcaggcgcgactcgccagaagtcgccggcgcccac
acgctggattccagcgaagcgccgccctcccaccgcacccggtagcgcgtcaggaacgac
ccgcccaggtcgtgcgcgtcgatgcgaccgatcgccggggaagcgggcgagggtcccgcc
agcgtcgtggtcgcgccaccgcccggccagatgcgcgtcgtccgctcgtcggtcatggcc
gccagcgtctcctcgtcgccgccggtccacgccaggatgaactcgcgctcgcgggcgacc
gcatcctcggtggtcgccgctctcacggacgaggctggggccgcctccgcgggtttgctc
gactcggcgggcgtggagaaaacgctgggatgagaacggaatgtcgatgtggcggcctcg
tcggtggaggtgtcgcgtgaagcgggagcgctctccagtgcatcagtagcagcgggcacg
tcgtgcggctcgacgggcgcgggcacagaggcagcaccctcggacgcctgatctgaggac
gcctgatccgccgacgcgctgccgcgcgcccctccgccgcccccaaacccggggcccggc
tcaggtgtgcgcccagcttggtaggcctcggcgcatgcgcgcgcgaggtcgtcggcccgc
tcgttcatgtggtgacctgcgtggcccttgacccactcgaaggtgacgcggcgcccttcc
atggcacggtcgatctcctggatgagctccaggttcttgatgggcttcttgtcggccttc
gtccagccgcgcttcttccagccgagccgccacttcgacacgacgttgatcgcgtactgc
gagtcggcgaggatgtgcagctcttcgccggtctcggctgtggcctgaagcaggcgcaga
atcgcagtcagctcgcccaggttgttggtgccctgcggccagccgcccgcgtcccacgtg
tcctcgtccacgtaccaggcccaccccgcgggcccgggattgccgagggaagaaccgtcc
gccgccgccgtaatcgtcatgccctcatcctatcggcatcgcgcttgcctgatcggaagg
gggacgaggccggggcagcctcggccttgtgccctagactctgggggtgggcgtggaagc
gcccgctgccgcgcagacgaggacggaggcgaccatgagtacacacaacggtgagaagcg
cgagacgggtgccgacgaacaggagcaaggcagctcgaagaaaccgaagcgttcccggcg
atgggcgttcctgacgctcgctctcccgattgcgctgctcgcgtggagttgcgctccgaa
ggcttccctgccggtgacgccgaccagcgaactggccatcggggatgccgtcattgctgt
gcagctgggtgaagcacaatcgcagtcgggccttgaatccccaattcagaacaacttggt
cgcactcgttgacgtgcacggggagcaggatatcgtgcgtatcggcaaccagtgggaagg
taggatcctgtggtctgatcgcggtatctccttcggtgccgagcaatgggagtaccagac
gacagaaaacggaacgagtagtcaagaaactgagggctggcggtcctcgaacgtccagcg
ttatgagttgtcggatggtcgattcatcgtggtttcgtacgagatggacttgggttatcg
ggtcgatacgatcgaacttgatggaagcgtgacgagtgtgtcaactcccggaacgcgcgg
ggacataggacagtgcggggataggatcctgtcgatcgttgacacggagcagctgtcgcg
catgaagtcagaggccttcgaggcatacgccgcacagtcgggcaatgatggcaatgatgg
tgcgcagccggaggtgctgtctgttgtcgttcagttgaatgatcgcgatggtgacactcc
tcggctcattggcgtcgcgccaatgatcgacggcttggtgtcgggacagagagagttcgc
ctgcgagggggacgtgatcacgatgccgagcgtccagacgggcgactctcgagtcgttcg
tgtgctggcagatggtggggagacgggaacgatggttctcgagcgctgggatctgtcgac
ggggcagcgcacgatcattcctgtgatcgacgagcaggggaatcctatcgaagtgaacag
ggaccgcagcattttcggctacgagggggttcaggtcggtgatgagtaccggttcatcag
cgaaggcggggatgcgtttgcagtggacctgaggagcggtcgaggccgctacctgttctc
ttattccggtacacgaatcaaccagcgaatggtgtaccaggtgagtgagacgggcgtata
cgcgctcgagggccgccgggaggatcacaatgtcaccctctcttaccggccgtgggatgg
gggagcataccgggacgtcatcacaatggacaagctggcagactacgtctggttggaggg
cgatattctgtcgtcgggccactggcgaaggattcagtcgttctctctgcgccccggctg
ggacggcggcgcccagtagcgcgtgcagtcgcgcggcacagtgacgcaacgcgagagggg
cggtcttcccatgaagaccgcccccacctgttacaccgtgacgcccacctggcccagcgc
gaaggcgaactcctcgcagcgcgccgcccaccggccctcgcgcccggacgggccggcgtg
cccggcgaccatctcggtgcgcaggatgatcggacgctcgagcgggtcgcgcgcggcgac
gaggccgtggccggcctccccgctcgcgctcgcctcgccggcctccgaatcgcagcaatt
gcagcgctgcccagccccggcctcgtccgtggagggaacctggccggtggcctcgcgcag
gcgctgcacccacttggtgggctcgatgaactcgacgcgcgtgtcgttgaccgacgtcgt
cgccatgatcgcgggcaggagcgcgccgtcgggcacgttctcgtacggcgtgtagcggct
catcgcgtcgaacacggcgcgcgaggtcagcggattgccccactcctcccactcgccgac
ggtgagcggcagggacgggtccaggatcgtcgacagcgcgtccacgaagggcacgcccgc
caggatcgcgcggaagcgatcgggggcggcgttggtgaccgcgcccatgaggaggcctcc
ggcgctgcggccctccgcgaccaggcggccgggcgccacccacccggagtcgaccagcca
gtcggccacgtcgatgaagtccgtgaaggtgtgctccttgaccagctccttaccgtcctc
gtaccaggcgcggcccatctcgccgccgccgcgcacatgcgcgatcgcgtagacgacgcg
gcgcaggatcggcagacgcagggtctcgaactcggggtcgtagctgacctcgtacgagcc
gtacccgatctgccagcccgcgtgcgtgccgtccgggcgcgcgtcgcgatggtggatgag
ggtaacggggatgcgggtcacgccgtcgcgtgcgagcacccacacgcgctcctcgacgaa
ctcggcagggtcccagccgggcgcctcgcgggtgcgcagggtgcgcacggtcagggccgc
gccttcggggttctcgggggacgaggccggggccgggttcggcagggaaacctcggcgac
cgtcgggggcacggtatgcgactggaactccacgcgcagcggatcgggccacggggtcgg
cacggtcgcgatcgtgcgcactggggcgtccacctctacgcgcctccacgtgggtgtggg
ctcgcggcgatcccacacgtcaacctgcgtcagagagcccgaacgaagcgagagcgccac
gtagcccgcgtgggcctcgacgtcggtgatgcgctcgcccgggccggggctgcgcagcgg
ctcccaggactcaaacggcgtgaggggtgcgggctcttcctccggcaggggagtgcccgg
cgtgcgatccgccagggcctggcgactgtacgcgggggaagaagtaacacccaactgtgc
caaggcctcgggcgaacccccttcgggcagcatcgcctgagcgagcgagccctcctgcgt
caaccccgtatgcacgatgaacaggcggtcgcccgccgaatccgccgacaccagcgtgcg
cgggcgcaccggcatcagcggcagcgggcgcacggacgggtgggcgggcagccacagcca
cgcgcggcccgccgtcgacgacgaagcatgaatgacgacgtgccccgggaaacccgaggg
agcgaaccccatctcgaagccctcgtccggctcgaccagcagcagctcgtcggcctcacg
aggcgtgcccacgcggtgcaaccacacgtcacacgcgcgccacgcgtcgtccacacccat
gtagataaaggaagcggaatcatccgcccacgcgaagccgtacccggcgtccaccacggc
ctcgtcgatgacgcggcccgacgcctcctgcacgacccacgtgtagcgctcatccccgct
cgtgtcccgcgcccacgcgatcaggcgcccatccggggacgggtacatgtccgccaggcg
gaaaaactcctgcccgcgcgcccactcgttctcatcgacgaggagctcctcaccgcgcgc
tggcacgcccggttcggggacgagcgggatcggcgccccggcctcgtcgcgctccaccgg
cgcgcggtgatgcgtcgcgtacgactcgccctccgcgaaacgccggaaataccagaactc
gccctcgcggatcggaactgtcacgtcggtgagcgccgtggaagccttgacctcctccac
gaggcgcgcggccgcctcgcgcgtcggcgccgtcaccgtgtccgcccacgcgttctccgc
ctccaaatgagccctgacctcgggatcctcgccgtcacgcaaccaatcccacgggtcatc
aaaatgctgcccgaactggtcgcgcacccggtacccgtaacgcttcggggcaaccggggg
agtgttcatcgacgaggcattggccgcctcacgcgtggttgtgtcagtcatgtggaccat
cttagaggcgggcgaactgatgaggatccacgaaacagtggcgtaaccgtgcgagactat
gggggtgaacgacgaacaagcttcctcgcgcggatccgctgccacgctcgaacctgagtc
ccctgtgctcgaacccgcggcgctcgcggacccggcctcgtccctgagcctgacgcagcg
actcctcgcctgggtgcgcgaattcatccaattcggcatggtcggggcaaccgcctacgt
tgtcgacgccggcctgttcaacctgctccagcacgggcccctcggcttcctcgccgggca
ccccaacaccgcgcaattcatcgccgccgcgaccgcgaccctgtactcgtggatcgccaa
ccgcctgtggacctaccgcggccgcacgcgggacaacgccacgcgcgaggccttcctctt
cttctttgccaacgcctgcggtatcggcatctcccagttctgcctgctgttcacccacca
catcctggggtacacgtcggcgctggccgacaacatcgccgtctacgtcatcggcttcgc
cctgggtacagcgttccgcttcttcttttaccactacgtggtcttcaccgggcatacgcg
cgcgtaggttcgaggcacggcggtagggtcgaaacgtgaaggaaacgccagagcactacc
cgacccccgaagaatccatcgccacgatggtcaccatcgacgacaccgccctcgtcttcg
aaggtggcggcatgcgcaacgcctacacggctgcgctcgtgagccgactcatcgccgaag
gcatcaacttcccccatatctccggggtttctgcggggtccagccacctgtgcaacttca
cctcccgcgacgctcagcgctctcacgacaccttcgtcgacatcgtcgaggatcccgaat
tcggcggactcaagcacttccgcaagggccacggctacttcaatgccgagtacatctacc
agcagatctgctaccccgacggcgccctgcccttcaacatggacgcgttcctggcgaacc
cggcgaccacgcgcgtcgcgaccttcaacgcgtcgcgcggtgaggtccgctggttctcca
aggaagaaatgagcaccctggacacgctcggaccaatcatccgcgcctcctccacgctgc
cgatcctcatgcctcccgtcgagatcgacggcgacacctatgtcgatggtgcgctcggcc
ccaacggcggcctgcccttcgaccagcccctgcgcgagggctaccgcaagctcctcgttg
tcctcactcgcccccgcgactacgtcaagggccccatgcccgccagcgtcggcgccctcc
tgcgcaccgcctaccgccagttcccgtccgtgtttgagggcgtggctcgccgccccgacc
gctacaacgcgggacgccgcctcctcttcgacctcgaggaacgaggccaggcctacgtgt
tcgcccccgacaacctgtggatcaacaacactgagtcgcggcgcgaacgcctggaggcga
cctaccgtgccggcctggtgcaggccgtgcgcgaaatgcctgcgatcaaggcgttcctgg
ggctgtagggatttccttctgcgcgtgttctagcggtgctgcttgtagcgccgctggcgt
tccgggcgccggagggcccggccgcccgctcgccatttgttcccgtgtggtgttgcttgt
ggccccgctggtgttccgggcgccggagggcccggccgcccgcgaggctagggcctcact
tcgttcggcgccgcgcctcgaagcccgcccgtgccctccggtccctccggcgccctccac
gccggcggcgcttggttgctgatgttgctcggtgcgtcggctcgaagcccggccaggcct
cgccgccgcagcctggccctcttgcgccctccggtccctccggcgccctccacaccagtg
gtgctgtgtcgcttggagtagcccggccaggccccgccgccgcccaccggcaccgcggcc
aggacccgcgggtaccgcggccatgccctgcaggtcaggcggtgtggtcgtctgaaaccg
gtgtcgcctttgcgggtgagaatcggtcgattttggtgcgtattttggttgcagtggtga
tggtggtttcaacagttgctattcaagggcgtgcagtggtgatgggggtttcatgctgac
ctgcatcagtggttgcggaggtgtcattggttgcatcgtcgccacgtcacagctgcctgc
gcgcgaaaaagttcgccctgctccgcttggttgagctgcgagcgtgactatattcgccct
gcaggcgaaaaagtgcccaaaattggcgttttatggtgtgctgggcgagttttgtaccgg
atgcgctgatgaatggcctgtgctgggcgagttttgtaccggatcctgcatctagggcct
cttgctgccgatatgttcctcggtctgcggcgcgcccagatgcgcaccctatatgtaggg
ctcgtacaggcccctagatctagggcacaccgcccgtatagatcgccagtgggtgcctcg
ttcaggcgcccctcgaccgcctttccgcatgattccggccatttcgcagaaaataccact
cacccctatatctaggggcgcttagtcgccaacgacccctagatgttcgggtgcgacacg
cccaaggtatccaccaaagagtgtgatgctcgacatctttcaggtggttggcgggtggtt
atacacagggtgatgatgtgcttgtccacagggtgcacaggtgtgtgtgagggtgttgga
agcccctagatatgcccgtgggttagttgcaaaccccaatgtttgcgcgcatcttcgccc
acctgtgttgagggggcgacaaaccgcaaaggtgcctccgagatcctgaccgctcgctcc
atccacagacccctcccgcctcgtccacagtaggggcggcgcacacaacatctaggggtc
gcttgcgtgggtggccacgaggtgtagtgttgtggtgttcgcggcgaacgagccgccaga
aagacaacgcaggatgccaacgtccggccttgagccgcaaggagacacgaacatgtcgat
cacagtctactccaagccccgctgcccccagtgcgacgcgacctaccgcgccctcgacaa
gcagggcgtctcctacgagaagatcgacgtcacccaggacgcggaatccctcgccttcat
taagggcctcggctaccagcaggcgcccgtcgtcgtggccggcgaggatcactggtccgg
cttccgccccgaccgcatcaaggctgtcgccgccgcagctgcccccctggcgctgcaggc
ctgagtcgcgccgacaagtcccggtcgcgaggctgggactttcgcgtatctgggcgggaa
cgaggccggggctcactcacgcggaaacggcacgcacgcgctcgcatcggcgaggagtga
aacgcatcatcgattcggggaaatgagcagccaactggccgtgaggacccgccgcccggg
cctcgggggtgagacactagaggttcagcatcccgccaagcaggaaggatcatcatgggc
agcgtcgtctacttttcgtcggcgacgggcaacacccgccgttttgtcgaaaagctcggc
ctcccggcggcgcgaatcccgttgcttcccaaggatgaacccctgcgcgtgaccgacgag
tacgtgctcatcgtgcccacctacggcggtggaaatatcaagggagcggtgcccaagcag
gtcatcaggttcctcaatgaccccgacaatcgagtcctgtgcaggggcgtcatctcgtcg
ggaaacaccaacttcggcaaggcctactgcatcgcgggcgacatcatcgcggccaagctg
ggggtcccccacatgtataagttcgagctcctcggtacgcccgaggacgtctccagagtt
cgcgaaggactggaacagttttggcagaaaactacaccgacacaggcgtagaggaagctc
cctccccggagctggactaccacgcgctgaatgcgcagcttaacctgtacgacgcgaacg
gacgcatccagttcgacgcggaccgtgcggcggctcgccagtacttcctccagcacgtca
accagaacacggtgttcttccacgacctggaagagaagctgaagtatctggtggacgagg
gctactacgagaagcacgtcctggaccagtacgagttcacagacatcaaggagctgtaca
agcaggcctacgcccacaagttccgcttcccgacgttcctgggcgcgttcaagtactaca
cgtcgtacacgctcaagaccttcgacggtaagcgctacctggagcgtttcgaggaccgtg
tcgccatggtgtccctgtacctggcgcgcggcgatatcgagctggctcgcagcttcgtcg
atgagatcatgacgggccgcttccagcctgccaccccgaccttcctcaacgccggcaagg
cggcgcgcggcgagctggtctcctgcttcctgctgcgcatcgaggacaacatggagtcga
tcgcgcgcggcatcaactccgcgctacagctgtccaagcgcggcggcggtgtcgccctgc
agctgacgaacctgcgcgagtcgggcgctccgattaagaagattcagaaccagtccagcg
gcgtcgtgcccgtcatgaagctgctcgaggactccttctcctacgcgaaccagctgggtg
cgcgtcagggcgcgggcgctgtgtacctgcacgcgcaccacccggacatcatgcagttcc
tggacaccaagcgtgagaacgcggatgagaagatccgcatcaagacgctgtccctgggcg
tcgtcatcccggacatcacgttcgagctggcccgcaagaacgaggacatgtacctgttca
gcccctacgacgtggagcgcgtgtacggcgtgcccttctccgagatttcggtgacggaga
agtaccacgagatggtggacgacggccgtattcacaagcgcaagatcaacgcgcgtcgct
tcttccagacgatcgcggagatccagttcgagtccggctacccctacatcgtcttcgagg
acacggtgaacaaggcgaacccgatcaagggccgcatcaccatgtcgaacctgtgctcgg
agatcctgcaggtgtccgaggcctcgacctacaacgacgacctgtcctacgaccacgtcg
gcaaggacatctcctgcaacctgggctcgctcaacattgcgaagaccatggattccccgg
acttctccaagacgatcgagatggcgatccgcggcctgacggccgtctcggacctgtcgg
acatcggctcggtgccgtcgatcgcccgcggcaacgcgatgagccacgcgatcggcctgg
gccagatgaacctgcacggttacctggcgcgcgagcacgtgcactacggttccgaggagg
ccctggacttcacgaacatgtacttcatgacggtcctgttcgaggccatcaaggcctcgt
gcaagatcgcgcgcgagcgcggcgagaccttcgagggcttcgaggagtcgaagtacgcgt
cgggcgagttcttccgcaagtacattgacgaggagtgggcccccaccacggacaagtgcc
gcgagctgctcgcagcctcctcgatcaaggtcccgacccaggcggactgggaggccctgg
cggccgacgtcgccaagtacggcatgtacaaccagaacctgcaggccgtgcctccgacgg
gttccatctcgtacatcaacaactcgacgtcgtcgatccacccgatcgtgtcccgcgtgg
agatccgcaaggaaggcaagatcggccgcgtctactacccggcgccctacatgtcgaacg
agaacctggagtactaccaggacgcgtacgagatcggcccggagaagatcatcgacacct
acgcggtggccacccagcacgtggatcagggtctgtcgctcacgctgttctacccggaca
cggtgacgacgcgtgacctgaacaagtcctacatctacgcgtggaagaagggcattaaga
ccctgtactacatgcgcctgcgccagatggccctggagggcacggaggtcgagggctgcg
tgtcctgcatgctgtgacgtgacgcccgtttgtcgggtggtgcgggggtcgggaaaccgg
cccccgcacctttttatgtgggacgaggccggggtgggccgggagcgccggcgtgaggtt
ggggcgggctgcgtcgagttgtagtgagtggtgagaagggacaatgaggcggaacttccg
tgttgcagaggttgctcgtatgatgtgggaggataagatcccacattctgaccggagcta
ttgatgagcgacccttccaatccctacggctcgggcggcgcgaccccctacggcagccag
ccagcgtacggcacccaggcctcgtacggcactcagcccgcctacggacaggcccccgtg
gtgcagcagcccgcatacggcacccaacccacatacggcgcccagacctcgtacggcgcg
ggtgcttcctacgggcagccgatgtacggccaggtcgtgtacgccctgaaccccgccgtc
gagcgcgtgcgttcgaacgcgtccatggtgcgcatcatgtctttcgttagctttgtgacg
gtggggccgctcctgtcgttcggtgcgtggttctggagtatgagcctcctcagcgaggcc
gagagcctgggcgcccccgaggacgtgctgagggacgtgcgcggtgcgcgaacgacggct
ctcatctgcggaattgtcgggatcgtgctgtttggccttctgatcgccgcgcccttcctc
tttgtctggctcacagaatcctgattgcccgttggcgcgattggcctgccactcctttag
gcgactgcgaccatcgcgctgattatttcggaaaaaatgcgctagtaacccagcgctagc
gaccgatgtgttcgtggtaactattggcgttagcggtgatttttctacccttaggtcggc
tacgatggcagccgtatccgatcgacacaacccatgtggagtcattcatgagcgatccta
cacatccttactcttcgaccctctcgcctgcgcaggccccctacgctcaggctcagcccg
gttacggtcagcctcagcaggcgtatggtcagcctcagcaggccttcggtcaggctcagc
aggccttcggtcaggctcagcaggcctacggtcaccctcagcaggcctacggtcagccga
tgtacgccatgaaccctgaggtcgagaagctccgatcgaatgcctccacggcacgtgtgc
tctcgtgggtcagcttcctgatcggcaagatgttcctctccggtggcatgtggatctggt
ccaacaacatgattgcgcaggcgcaggcgattggcgcgcccgcgtacgtgatggatgagg
tgcgcagtgcgcgctcggccgcgaagatctgcttcattgtccagtcttgcatcctcggtg
ttatcctcctcctggccattatcgttgcgatgcttgactgaggcgcacggaactgttttt
ccgtgaagcccaggggcatctccaggtattcaagggtcttcacatctgccgatcggccaa
cgcctcggatgcctcgcgcgtgagaatcatgcgcgtggaagacatcgcatctctgaccaa
tagtgcaaccgcatgccgagtgtgcactacgataaacgacgtatccagcaacacatgaaa
gtggagttccccgtgagcgatcccgtcaacccttactcccccgagccttcgaactcgcag
gccccctacggccagcagcccgcctatggccaggccccgaacgctgcgcagcccgcctac
ggtcagcagggcgcctatggtcagcagggtgcctacggccagcccgtctacggccagccg
atgtacaccccgccggtctcgacgcagttcgacagcatgcgcacgcaggcgatcatcgcg
atggtcctgtccatcgtgagctggttcttcctctggatcctaatgtcgatccccgcgatg
atctgggctatcgtcaccgactccagcgcccggaatcagggtgcgccggctaccgttctc
agcatgacgaagcccgcgaagattgtgtcgatgattattgtgggcatccagtccgccatc
cttctcctcgcgatcattgtcagcatccttgactgacgccactgtgagactcgcgcggta
gcgccgacgcctcacacctcggagcctgtaggaacggtaatgccgtttccgcaggctccg
cctgtattcttgagagcatgactccccgatacgaagccccctcgcgtgccatctccggaa
ccgacgcagacctcctcgaccagctgcgatacgcggacgggcgcccctacggcttctaca
agaacgccctcggtgcctgggattacggggacttcaccctcgcgatcgaccacgtgcagg
ccgacccctacgccccgccctcgtccctacgagcctggtcgacgcccgaggcaatgggac
tgcccgaggccgccctggcctcgtccgacgcgcgcctggcggccgcggacttcattgcgc
gcgccttcgacgaggccatccgagcccgcgacacccgcgacgtgtccatcgcccgcgccg
gcgccctcatcctgcagcgctcctacgcgactgtcctgcccgaccgtgtcgaggtccgct
tccaggtgaagctgcccgcgcgaggccgtacgatcctcggcaagagtgccgcccgcctct
tcgacgtggacgtgcccaacatcgtcatggactgcttcgacttcgtgtccgaggacccgg
gcacgacccgcaagcgctcccgcctcctcggccacatcgccgcctacgaggactaccacg
ccctccaggggatcctcgaggaacgcgggtgggtgtccttcgtcgccgacgaagccctgt
tggcgcgccgatccggcgtgtccgagacgcccctgaccggcgacggcgtcgtcgccttcg
gtgcgcccgagtccctgcgcgccaccgtcaccctgccgcatgccggcgaggtgtccggca
tggcaatccccccgggcctgaccctcatcgtgggcggcggctaccacggcaagtccacgc
tcctcgaggccatcgcccagggcgtgtacgcgcacatccccggcgacggccgcgaactcg
tcgccaccgatcccaccgccacgaaggtgcgcgccgccgacgggcgagccgtcaccggcg
tcgacatctcgccgttcatcacccacctgcccggtggcgcggacaccacgtcgttctcca
ccgagaacgcgtccggctccacctcgcaggccgcctccatcatcgaatccctcgagctgg
gcgcgcgcaccctcctcatcgacgaagacgcctccgcgaccaacctcctcatccgcgaca
cgcgcatgcgcgacctcgtcgccgccgagaaggaacccatcacgcccctcgtcgaccgcg
tcacctccctcaccgaggccggcgtctccctcatcatggtcgtcggcggctccggcgcgt
tcctcgacgccgccgaccgggtcctcatgatggacaactaccgctgcctcgacgtcacct
cccgcgcacgcgaggtcgtggcggacctgccgcgcccccgcaccgacgcccccaccagct
gggaggcggcgccccgcgtgcccgccgcaaaggcccgcgtggaccgcccgcgcaccaagg
cctcgggcacttccgtgctgacgatcgaccgttcgaccgtcgacatctccgacgtcgccg
cagtcgtcgaccccgggcaggccgaggccatcgcctggtgcgtgcgcggcgtcctcgagg
agatggccggcaagcagtccatgcctgagctcatggccaagctcggacggcgcctcgcct
ccgaaggcctggacgccgtctgcaagttcggcgcccgctcctacccggcgttcctggcac
gtccgcgcctcatcgacgtgggtgccgccatcaaccgctaccgcggcctgtccctgcgtg
agccgcgcagcgagtcggacgagtcatagtcgttgttgggcgccacgggtgtttcgggcg
cctcgtgtgctttgttaggccgtgctgcgccgtgggcggcggcccgcccgcgagatcgcc
acacgcgagcctgcggctcggagtggtcgatctcgaagcccggccaggccccgccaccgc
ccacgggcgccgcagccaggccctccggtccctccggggccctccacaccagtggtgcct
ggtcgctgttttctggttcggtgcgtcgtctcgatgcctggccaggccccgccaccgccc
accggcaccgcagccaggccctccggtccctccggcgccctccacacctgtggggctggg
gcgctgatcggcgcgtcgtctcgaagcccggccaggccccgccaccgcccaccggcaccg
cggcagatccctccggcgccctccacaccagtggtgcctggtgtactgaggtctggcttg
gcgcgttgtctcgcgatccggccaggccccgccaccgcccaccggcaccgcggcagatcc
ctccggcgccctccacaccagtggtgcctggtcgctgttttctggttcggtgcgtcgtct
cgatgcccggccaggccccgccaccgcccacgggcaccgcggccaggtcctccggtccct
ccggggccttccaacccctccaatcgaccggtgctgggcagggaatcgcccaaaacgcag
accacttcggtgaaaatgcgtgaatttggggtgttttgggcgaggtggtctgcgttttgg
gcgcatggcggttatgagtagggcgaggggcagtgtgggacaatgcggagtccttcaaat
ggacgcggcatcccaagtatgcaggggcgggttggatcccatcatggtggtgtgcgctat
tctcgccgtgcgccgtgcgccgtgcgccgtgcgccgtgttccgattgttatcaccagagc
ctgtttgagaatcaaccttgcgcgactgagctattcacggccatacaacgcccgaatctg
cgcgatgacttccgcggggcgggcgagtgcttcccatcggaagcggcggatctgccatcc
ctgagcctcgagtaagcgctggcggcgctcctcggcctcgatggagcggtggaccgagtc
aacatcggaaccgtacttgccgcggccatcgaactcgattccgatcctctgtgccggaat
ggcgatgtcgatgaagtaccacttattcgctgctgagaccgggtactgagtttccaaccc
ctgcaggccaccctttgtcagtaggtagagcagtcgcgattcccccgcactttcgcatcc
tgcatctgcgtgtcttacgacccaacgtgctgagattgcgtgctttctgccttgtgagga
tacgccgagcaaacgcagcagccgctcgcggctgtgttcttcacgctgacgggaatcatt
gcggtagaaacggcggtatcgagccagttcatgcaagcctgcgcacgcgacgacgaacgc
ctcctcttcatcaaggaacaatgcgcaatcaacgaccgtatcttcgagggtagtgctgag
caagtctccgttgtgacgaatcatcgcgggtgaccgcccattgcgaggccggtgggggcg
tacagccatggccggaaaatgtagtgaacccgcgtggattttgggaaggttaatcggact
tgggtgttggttcgatatcgtcgtgacgtggagcggatgtgcttccagaagcggcaggcc
gaacagccatgccgccgtcggtcctgaggagatgaggtgagggtgcttgttctggatggc
ggcgagccgtgcgatagcaaccaccgtgccggggtcagggtgtgcagtaatggccacagt
atcgaggtaataacccggcgcaatccttgtcagcttgccaagctgtgcatgtcgagcgag
tcgtcggcgcttggtgctcgtcgcacccctggtggtgtgtgcgtgccccgcaacggcgcg
gattgcagatgcgtccatcgtggtctcctttgacttgctccgattgtaggggaatcgccc
aaaacgcagaccacttcggtgaaaatgcgtgaatttggggtgttttgggcgaggtggtct
gcgttttgggcgcgtgagtggtgtggttgggcgagaccgggcttctgtgggtatggccgg
gggcatcacagccaggccaacgcgtctattgcgtgccgaccaatttcgcatgcaattccc
cccgtggctctttcaggatttgaattggcgtcgttggaattgcagcgattccggaggtta
ttgaaagttcatgcaaccgaattgcatgcggaatttcgggtatgtgtctctgctatcact
cctgggtgctgcagccaggccccgcagcaggtaccgcagcaggtaccgcagcccgcgggc
ggcgtggccaggaccaacaaccccgcaggcacataacacgggaatttcaacggtcacagc
accggggtagggcggccgagcacccccgagggtaccccgggtggtctcggggatgaatca
ggggaaaccaccgtagcggtgacgcccgccgcaggcgcacgatggatgcatgaacacgaa
cacgacaatcgcgcaggcccccatggccgaccaaggggccccggcctcgtccatcgtccg
actccagggcgtctccaagatctacggaagcggcgacgctcaggtgcgcgccctcgacga
cgtgagtgtcggcttcggtgccggcgaattcaccgccatcatgggcccctccggctccgg
caaatccacgatgatgcacatcctcgccggcctcgacgcccccacctccgggcacgtctt
cgtcgaagacaccgacatcaccgccctcaaagacaccgcgctgaccaagctgcgccgcga
ccgcatcggcttcgtcttccagtcattcaacctggtgcccaccctggacgcccgcgccaa
tatcctcctgcccatgcgcctggccggggccacccccgagaagggatggttcgacctcat
cgtcaactccctgggcatcgcggaccgcctgagccaccgcccctccgagatgtccggtgg
ccagcagcagcgcgtcgccgtcgcccgcgccctcatgagccgccccgccgtcatcgtcgc
ggatgagcccaccggcaacctcgactcgcactcgaccaccgaggtcatggacctgctgcg
ccgcgccgtcgacgaacttggccagagcgtcatcatggtcacccacgacacctccaccgc
cgcctacgcggaccgcgtcctcgtgtgccgagacggccgcatcgtctccgacctgcgcga
cgtcaccgccgactccctcaccgcggcgctgcactgaacgcgcgcgcccactccccaagg
ctcatctcatgtctgcaacaaactccctcctgcgcgccaacctgcgctcccacggccgcc
gctacatctccaccggcctcgccgtcgccatctccacggcctttatcgtcatcaccctca
tcgtcatgacggcgatgacctcgggcctgacctccagcgtctaccagcagtaccgcggcg
gcacgatcgttgtctctcaaaacgctgacgcgcccgagggcgccattgagagcgccgaaa
agaccctgagcgcaaccagcggcgtcaccgccatcaagcacatggcccagtggcccgccg
acgcccaaaccgacgcgacgcgcgctggcctctacgtgtcgccgctggcccccaagccct
tcgccgaccttgacctgagcgccggaactgccccgaccgccgacgaccagatcgccatcc
ccgagcacacggccttgaccctctcgctgaaggtcggcgacaccgtccgcgtgcgcgccg
gattcaccgagggcgactaccgcaccctcaccatcgtcggcaccacgcgctcgaacacca
tcagcatgggcgtgcccgctagctacgtgaccgacggcggattctctgcgatcttcggaa
cgaccgcctccgggcagttcatcgtcgcgacttccggatcggatacggacagcaacgcaa
accctcccagcgccacccaggacgaatgggtggcgacagcaaactccgcgctcagcggca
tctcgggcgtgaccgtgaccagcgtgcacaaggcaatccaggacgacctcaaccaggcgc
gcctgggagcatccgtgacgatgggcatcatgctgatcttcccggcgatcgcggcgctcg
tggcctctatcgtcgtctcctcgaccttccgagtggtgctcacgcagcgcacccgcgaac
tggcgctgctgcgcacgctgggagcaaccaggcgacaggtccgctcgctcgtgacccgcg
aggccctcgcgatcggagcgatctcgtccgcgattggcgtcgcactcggctggctgattg
gcgcgctcgcggaggcgggcaccggcctggcctctagcgtcgtcgcagcgctggcggggg
cctccgtctggcagctcgtcctcacgtggctgggcgccaccctgttcacgaccctggttg
gcgtcttcccggcccgcgtggcctcccgcgtcgcacctgtcgccgccctcgcccccgtga
acgaggccggggccgccgcccgcaagaagcacaccgtccgcttcatcatcggcgcgctca
tcgcggtggccggatgcggagctgtggccctcgcgtggcgctcggatagcggcggcacga
aattcctcggggctttcggcgggtcgctcctggccctccttggcgcgctgctcgtcgcct
cggtgctgctgccgaccctcacccgagcgttcggctcggtcttcccgggcaccctgtccg
ccatggcccgcgagaacaccatgcgcaaccccggccgcacctccgcgaccggcaccgcga
tcatcatcggcgtgaccctcgtcgtcaccatcatcgtcggcgccgcctccgtgcgcacca
cgctgaccaacgccgtgaacgacgcgcgccccttcgatctcatggccacctccacgagcg
gagcgctcaccgacgaccagcaggccgccatcgcggccaccgacggcgtcgccgccaccg
tcgcccagtacgccgcccccggcaccctgacgaccacgtcgggcgcgcccgcctacgctc
ccggtgagggaagtgggtcggaggaagaggcccaggcctcgtcggtcatgatcaccggag
aacccgactacacgggtgtcacccactcgaccgtcacccagctgggcgataaccaggtgc
gcgtcggcgacgaggccctggccgggcagacgctgcgcctgtgcgccgacacgtgcgtgg
acctgagcgccacgtacgacaagaacggcagcgtcgggcaggcccaggtctccgagagga
cccttcggtctatcgcgagctctctcgagcgtcaggcgatcatcatcaagatggccgacg
gagccgacgccgagaccgtccaggccgcgctgctcaaggactcgcgcctgagtgtcaacg
gctccgcgctggagcgccagatgtacacgaagatcatcgaccagctgatgctcgtcctcg
tcggactgctgggtgtctccgtcctcgtgtccctggtgggcgtggccaacacgctgtccc
tgtcggtcgccgaacgcacccgcgagaacgggctgctgcgggccctcggcctgacgcgac
gccagatgaagggcctcctcgccctcgaggcgctgttcctgtcgatgaccggcgcgctaa
tcggcgtcggcatgggcgtcgccttcgggtgggtcggcgtcatgagcctgcccatcgagg
gggccaccgccgtcctgagcgtgccgtggctgcagctggtcggcgtgtgcgtcgtggcca
tcgtgtccgcgctgatcgcctcgtggctgccgggccgccgcgccgccaaggtcagcccct
cggaggcgctggcgacggagtgaatccttgctgatcaacgggtgttgatgggtgttgatg
acgggtggggtgccggaaggcgccccacccgttggcatgcgggtctgcgtggtgctgctg
tgtggtgttgcttgtggccccacgggtgttccgggcgccggaggccccggccgcccgcga
ggctaggcgacctcacttcgctcggcgcctcgtctcgaagccccgcaggcctcagcactc
cacgacgttgacggccaggccgccctccgaggtctccttgtacttcgagagcatgtcgtt
tccggtctggcgcatcgtctcgatgaccacgtccaggctcaccgtgtggcggccgtcgcc
ccacagggccatgcgcgccgcgttgatcgccttgacggccgcgatcgcgttgcgttcgat
gcacggcacctgcacgaggcccgccaccgggtcgcacgtcaggcccagcgagtgctccat
cgcgatctccgccgcgttctccacctgctgcggggtaccgccgagggcctgcgccaggcc
ggcggccgccatcgccgaggccgacccgacctcgccctggcaaccgacctccgcgcccgc
gatggacgcgttcgtcttaatcagggcgccgatcgccgtcgccgccagcaggaagtcgtg
cacgagggcgcggcgacgggccgcgcaggcctcgggcgacgcgggatcgtccgaagaagt
ctccgaggagtcctccgccgtcatgcgaatgtgcgccagcggggtgaccgcgccgtcctc
cgtcgcagggcccgccgccacaccgggcgtcgaacccgtctcagggcagtgcgtcaccag
gtagcccaggaccgcggggatcacgccggccgcgccgttcgtcggtgcggtgacgacgcg
gtggcccgccgcgttctcctcgttgacggccagggcaaagaggttcacccagtccatcgc
gcgcatcgggtcggctacggtcgacacccaggcgcgcgcgccgggggagcgcaccccgtc
cgcgggagatgcgcccgaggaggccctgacctcgtccgtggaagtctgagggatgcccgt
caggcgctccgccagctggccggcgagcgcgcgggcgcggcgcggcacgtccaggccgcc
cggcaggatgcccgccgccgaggtgcccgcgtccacgcagtcgaacatcgtgtcggcgat
gcgatccaggtaggcgttgactgtctcgcgcgggcgcaccgcctcctcgttcctgcgcac
gagctccgcgatgctcaggccggacgcgtcgcacacggcgagcagctgcgctcccgacgc
gaacgggtgcggcgcgggaacgtcgatgccgacgcccgcctggctcgtcgcgagcgaaga
aacctccgggttcagcgggtcgtcattcgtctgaatcatgacgaagccgccgcccaccga
ataataggtgcgctccaggatgacggtgccgtcctcgtcggacgccgtgatcgtcagcgc
gttcacgtgatagggcaggaccgtgcgcggtatgaaacgcacgtcctcggcgatgtcgag
gggaacctgcgtgccgctcggcagcgtcagcatccccgacgaggccagggtcggcaggat
ggactccaccgtctcgatgtccaccgtctccgggtcgtaacctgccaggccgaggaggac
cgcgcggtccgtcgagtgaccgcggcccgtcgcacccagcgaaccgaacaggtcaatcgt
gatgtgcgacggcggcttcagcgtcgtcagctccgtcgtaaacgccaggcccgcgcgcat
cggacccaccgtgtgcgacgaggacggcccgataccaatgcggaacatgtcgaagaccga
cagagggtgcggcgcatcgtgcgcggccacctcgcccgagacgatagctgcgggcgtggg
acgcgacgggtcgtatgtcgtaacagatgcgccgagggcgacggggcgaagatccatggg
gactattgtgcagcagccgcccgggggactgcctgttgtgggggtccgccagatctccgg
ccgccgcgtggcttgcctgaatgggccgggccgctgtgtgtgccggtgggcggcggcccg
cccgcgagatcgccacacgcgagcctgacggctcggagtggtcgatctcgaggcccgccc
tggccctgccgccgccctccggcaccgcggcctggccccgcaggccccgcggcggcctcc
aatcgggcgtgcgtgcgtgtcctggtcctgccgccgccctccacaccggcggcgccttcg
gtgctgtgtggtgtctgccaggcctcgcaggccccgcggcggcctccgatcgggcgtgcg
cgtgcttgtcctggccctgccgccgcccaccggcaccgcggccagaccccgcaggccccg
cggcgggctccgggacgtgcttccgtggcatgtactcagcagtttcgtacgtaattcccc
tgagggtgtttcaggttttgaaatcggatcgttgatattccgcggtttttgagctgtcga
tgaatgaggccctggaggaattacgtgcgactttggggagggaggggtgtggttggggag
cgcctgcgagcatctggggtgcagatgggtctgaagtcctattttttcgcaggtgggact
gaagtcctatgttttcgcaggtgggaagaagtttgagtggaaatggatgacaggataaag
ggttttcgttgcgatgcttgacagtttgggggtgacagtgtactgaaaataggctcagtg
gtgaatttagaggggtagtgtcaagcttggcaaaattccgcattatgatttgtttccagc
cgttaaaaaagataaaaattgccgaaaagacgcgttttcatagattgaaaccactaggtc
aaacgttgatatccggcggaaatgtagctttactgtttttctgtaatgtagcccactcat
aaagctgaagaaaatgggttgcatttttcggtaaccgcatcgtacgctgagtgtcatcac
ggttgtggaaaaacctctcggaacatcccccgagtacgacacagcgaagcaatagtcttc
aaggagagcgattaatggcaacgagtcgagcgcgcgcaggccacgcgcggaccaagcgag
caggagtcgcgtcccgcgccctggccgccctggctgtcgtggcaactgccgccagcacgc
tggtcgtctcccaggtcgccgccccccaggcggctcaggccgcccaggagcccggtgcta
ccaagattgatgtcggtttggtcgatgcgatcatgggcgaggggcatactcgcgagaccc
cgaccggctctgacttgaatgacagcatccgttacggcgtcgtcgtcggcatgaccgaag
atcgaaagcgatccagcaatcagaagctgactacctggctgggtggcgagaccacgaaga
ctcaggatctttggacctacatcgcccgcggcacaccgtggaagtgggacaaccagaccg
ctgactggggcgatactgctgccagcaaagcctggatgcagtcgcactatgacaagtggg
ctgccgaccccacgaagatctgggtgaatggacagagtgccatcggcttcaagccgaacg
acccgggcaaggttgatccgggtcagaccttccttcttggcgcgattcgccacaacaacc
tgcccatcgggcaagctgctggtgctcttggccagccctacttcgtctcgagcctgaacc
tgaagttcactggcctgattcctggggaccagggcgaagccttccccttcatcaaccacg
agaccttcaacacgctggcctcgacgatcatttaccgcaagggtggcgcctacgtgaaga
cggatggcgtggccggcttgtgctccccccagtttggtcgaaacggctgggatgccaccc
aaaaaattaacaacaagttccctcgtgaccttgttcttaatggcgaagcgggtcgtcccg
gtaacacgctttccggcgacttcatcggtcctgcctatgagccggacccggtgaacgcgg
cggatcgctcgcagggttacgtcaacaagcccgaatcccgttctggacgcatgtactgtg
tcaagtacgtgggcgagggcaacggtgactacgacctgtacagccagtactacaacggcg
gtgcagagcagcctcacaaccagctcgtgaaggaagaggtcacccctcgcacctggccgg
gcgcgaagggtaacgtcaacgagaacccctacgtctccgacaccgttaagttggagaaga
ctgtctccgacaagacctttacgaagaacggccgcacctaccgcttgcagctgtggggct
tcacccctgcgacgaatgcgaccaacttcctgaccccggagaacttcaactccatcccga
cggcgaactgcccggcgaccccgccggctgacgccaagcgcaccgactacttcgtgacgc
aggaactctcggttaactacgcctgcctctacggcgtcatcaccgaggagcgctccgtgc
gcatcgcgaaggccgtcgaggacccgtcgggtgccaacccggcgatccctgctgccaact
tcgcggtgaccacgggcgacgcgtgggcggacaacactgaccgtaccccggcgaccaccg
gcaccgtgtcggtcacgaagcccacggcctcgtccgccccggcgcgcgacaagtacatgg
cacccgccgacccggccgcgtcgctgacccccaccgccttcggtgaggaccaggcgaagt
acgactcgaccttcatccccttcgaggtcggtaactccgacttcaccattacggagaagg
acatctcgaccggcggcgacgacaagtggaacctcaaggacatcaagtgcgtcaacggca
tcggtgaagacgtcgccgtgaccaagaccgagcgcggcgtcaacttcaagaacgtcggcg
gcgcagcgtccaacgaggcagcccccatcacctgtacgttcgtgaacgaataccaggctc
ccaagctgcgcgttgagaagtccatcgaggcgaacggcggtgccaatggcgccacgagct
tcaacgtggactacaagatcgtcgccaccaacgacggctcgctggccgccaacaccggca
agctcaccgacaagcccgacttcgccaagggtctcgagatccagtccgcgaagatcgccg
agacccaggctggcctggactccgcgtccaacgcgaccgccacgaacggcgtctacacgc
tgaccgacggcgtcgagctggccccgggggccaccaaggaatactggatccgcttcgcgg
tcgtccgtaaccccgccgccgccggctacaacgaggccaacctggcctgctccgtcaacg
gaaacaacgagttcgcccccggcaagggtctcttcaacgaggtcctggctgagaacggca
aggactccgacggtacgagcaacaacaaggcctgtggcccgaccgttccccacgacttcg
tggtggtgaaggctggcacgcagaacacgggcaaggccttcgcggacgccgataaccagt
acacgagccccagtggagccaagctgtaccccctgtcgggcgccgagttcgcgatctaca
acgccaacccgaatactgatgcgaattccaccgtggtcaagaccctgacccaggcgaccg
cgaccgacggctactactggtccgtcaacgacctgaacatcgacaccacctactggctgg
tcgagaccaaggcccccgcgggacactcgctcctgccacagcccatcgagttcaagctga
catcccgagccaccggctctggcacgacggttgagctcaaaggcgacctcacggacgcga
ataagtgggccaagagcgccgtccagggcttctcctcggaggccaacagcctccctggcg
acaagggcttcctggtcgccggaacccgcaaggccaccatcgttgtcaaggacaccgagg
ttggcgagctgcccaaggccggcagcaccggaatctacccctacatcggcgtcgcagcgg
cgctcatgtccggggcgatggtgatgaccgtggtcaccaccaagaggcgcaaggcaaccg
cctgagccacccatgaggtcccgtgaccacgagacccaccatcagaaaaaactcccgaaa
tcacacacacaggagaaagaaaacccatgagcaccacgaagacccgccgcagcctgagcc
tgctcgcagccttcgccgtcgccgccggcgcgctggccctgcccgccgccacctccgcga
cccaggctgcccccgccttcggcctcgctgccaccgtcacgcgcgccccgtcgctcgtcg
acctcgatgccaacaagaccggctccatcaccatccacaagtacgtgaaggacgccacca
acggcaccatggccggtaacggccttgaggacacctccaatcacggcacccccctcgacg
gcgcgacctttaccgtcgagaagctgaccaacgtcgacctcaccacgcaggccggctggg
agaagctcgctggcttcaacggcgacgttgcggccgcgaaggctaccggcgttgacgctg
ccgtcgagaagaccaccgccggcggcggcctggccaagtttgacagcctccccctcggcg
cctacgtcgtgaccgagaccgcgacccccgccggctacgtcggcgcgaagcccttcatca
tcacggtgcccatgacgcacccgaccgagctgaacaagtgggtctacgacgtccacgcct
acccgaagaactcgaaggctggcatcgagaagacggtcaaggacgataccacccccgcca
tcggctccgcgatctcctacaccatcaagtcggacatccccgccgctgaggccctcgact
tctacgacgtcgtcgaccagtacgacaagcgcgtggagctgcccgaggccaagatcgccc
tgaagatcatcgacggcaagaccggcgaggtcgccctggccaaggacaccgactacaagc
tgatcgccgccaccggcaccgacggcaagaccaagttctggaccgccgagttcaccgctg
acggccgcgccaagctcgtcgccaaccgcaaggacgacaacaccaaggtccagatggacc
tggccggcaccgtcaaggacaaggttgaggctgacggcctgttcaagaacaaggccatcc
tgctccccaactccccctccaacggctggaagcccggctccggtgaggttcccccgccgg
actacccgaactccgaggtcgtctccaagttcggcaaggtgaagatcaccaaggtctccg
ctaaggacacctccgccaagctgcagggcgccgagttcgaggtctacaagtgcacgcctc
agtccaccccgtccgcgaacttcgagtccgtcgacgcctccctggacgagaagctgagcc
ccgccggtaccacgacctacacgaccgacgccaacggtgaggtcaccatcgacggcctgc
gcaacaacgactgggcgaacaacgccgccgtcgccaaccccggctactactgcctcgttg
agaccaaggctcccgagggcttcgagctccagacccgcccgatcgccttccagatcctgc
agtccaactccaaggctgacaacgagtacaccctcaacaccacggtgaaggacgtcccga
agaacggtggcttcaacctgccgctgaccggtgctgccggtgttggcgtcctgatcggcg
ctggcgccctcctcgtgggcggctccggtgcgatcgcgctggccaacaagcgccgcaagg
agcaggctgacgcctgagcctagctagctagcgacacacaggggggtgtggacccgcggg
tccacaccccccttgcgttgcccgcaaccgcccccagcggtactactctgtaaccagaca
agcttccacggcctcggcaatgaacggagaaagcgtgagcacccaagcgcccgacaagaa
gaagacacccctcaagtggcgtctcctgacgatcgcgcccccgatcctgctgctggccgg
catcctggtcctcctgtaccccgtcttcgcgacccagtacaacaacgcgcgccaagagcg
catcgcctccgaattcagcgccgtcgccgagcaggccggccccgacgccgtcgccgagtc
cctgcgccgcgccgacgaatacaacctcaaggcctccgagtcgccgatcctcgacccctg
gctggacgcccagcgccccggtaccgcgcagtaccaggactacctgagccagctcaacct
caacgacgtcatggcgaccatcaagatcccctcgatcgacgtcaacctgccgatctacca
cggcaccgacaccgcgacgctcgacaagggcgtcggccacctcttcggcaccgccctgcc
cgtcggtggcgaatccacgcacacggttctcaccggccacaccggcctgggcaacgcgac
catgttcgaccagctgaccagcgtcaagatgggcgactacttctacatcgagaccgccgg
gcgccacctcaagtaccaggtcaccgacatccgcgtcgtcctgccccacgagaccgagtc
ccttaacaaggtcgagggcaaggacctggccaccctcattacctgtaccccctacggcgt
caacacgcaccgcctcctcgtgaccggcgagcgcgtccccatggatgaagaggccgtcgc
cgccgaagccgcgcaggtcaagggcgccgtcatgaagccgtggatgatcgccgtcctcgc
gtccgtcgtcgtcatcctgggcatcgctggtgtcatttggctgcgctcccgcaagcgcaa
caacgaggagccgcaggagatcgaaggcgccgccgctgctgccctcgcctccgccgaggc
tggggacgaggccggggctgagtccgcttcgtcttccgctgagtccggtgcgcccgccga
gccgcccgcgacccccgaggcgcccgcggccgccgaggcacccacggcccccgacctgct
gacggacgccgagcagatctccgaggaggagatcaacgccggccgcaccgccgccctcaa
gaagatgctcgaggaacgcggcaagcagtaagcattccctacaagtggcccccgcggggc
acctgagatgcggaaacgcgcgagtgagcgagtaagctcacccgcgcgtttccgcgtatt
tacgctaaagtcagtgagtaactgtcaaacgatctggagggcttgtggagcaccacccca
gcggcgcacgctcccgccgcgccacgcacgcgagggccaagtcccggcctcgtcgcgccg
tcgcgcgtaccctggccgccctccttgtcgcgagcgcagctgccctccccggcctcgtcg
cccccgagcgcgctgacgcagaccccacgctcgagccccccggcggcggcacagtccccg
tcacctcgtccgccggccgcctcggcgtgaccaccatcaacggctcgggcttcgaccgca
cgaccaacgttcccgacaacgcctacgtcggaaccgtgcgcggcgcgggcccctacgatg
ctgccgaccccgcccagtcctcgtcccccctccaggccggaaccgcccagcccatgctgg
acgccgccgtcgcgtcgggggactactggacctacattgcgcgcggcctgcccgccgcca
accccgtcgccacaggcgtcatctcgcccgagaacaccaacgccctggggtacaagccca
acaacccgggcaacgtccccatcggcaagcccttcctcctgggcaccgtgcgacacaaca
acttccaggtccactcggccagccagtgggtccactcgtcgatcgacgtcaacatcggcg
gcatcgaggactccttccccttcgaccaggaggagaccgcggacgacaccgacaccactg
cggccctgagcgacgagggtgcctacatgcttgcctcgcgcgccaacggcccatcctcct
gccccgcgaacgcgccctacgccgccctcaaccgcgacgcgggttcgggcgtctggtact
gctaccgccacgtcggcaagggccgaggcaaccgcgacatctacacgaacaacccagccg
cctaccccgacgccgcgggcacgcccgaccagagccccaactcggacgacgtcctgacga
tctcgcggaccgcctccaacaagaccgtcatgatcgacggaatcccgtaccgcctcgtca
tcgccggcttcacccccagcggtgacggcgtctgcccggacacgccgcccgagggcgtca
cccccgtctccaccttcagctcgaaggaaaacaagacctcctacgggtgcctgtacgcca
ccttcagccaggagcgctacatccgcatcgccaagaccgtcaccccggaatccgaagcga
tcggtggcaagatcccctccttcaacttcacgacgctgggcatcggcgacttcgtctcgc
ccacgggcgaacccctgaagaccgccgagaacgctggcggcttcgtcgactggtcctcct
tcgaggacagccccctgacccccacgggctacggcaaggacggcaccgtcctcagcgact
accaggccttcatccccggctactcccagttcgtcatcgccgagaccggcccgcgcatcc
ccgggcgccgccccctccgcttcggcgaacccggctacttcggcccctggaaggtctccg
acgacccgaactcggcgcgctgggagctcaccgacattacgtgcgtgaatggtatcggcg
aggccgtcaacgtcacgcgcgaccccatgaccggcggcatcgacttctcgaacgtacccc
cggccaagaccgcagccgccgtgccgatcacctgcaccttcaccatccagcagcaggccc
ccaagctgcgcatcgacaagaccgtggaaagcgtcgagggcgcctcgggcgatacgatca
ccgttacctaccgcgtgaccgccacgaacgacggaacgatcgcgggcacgaccggccgcc
tcgtcgacaccccggccttcgcgcccggcctcaccctgcgctccgcggcgatcgccacct
ctctcgagggcctgggcagcgcccgcgaacagaatcgtgccgccacctacgtcctcaccc
agggcaccaccgtcgaacccggaaagtccgcgacctggttcatccgcatgaaggtcgccc
gtgacaaggcggccgccggatacagcgaggccgccctcgagtgcgtcccctcgaatgggc
gcctcacccccaagcgcggcctctacaactccgtcgccggcccctacgaccatgacggcg
ccgccaacaacgaggcctgcgcgcccgcccgcccgcgcaccatccgcatcgagaaggccg
gcacccagcccgtcggcacggccaacgaggacggcacctacccgcttgagggcgccgcct
tcgcgatctacgacaacgaggccctgaccggcacccccgtgtccacctccgacggcgaat
cgcagttcgtcaccgcgcccctcgagaccggcaagacctactggctcgtcgagacccgcg
cccccgccgggcacgtcctcctgccccgcgccgtgcccttccacatcgaggtgggcgccg
acgcctcggcctccaccgtgatcaccaccgacttcggcgccgacgagggcttcacctccg
tgcgcatcatccccgccgccgcgggtacgggcgccgccgcgctgcccgccatccgcgtcg
tcgacacccaggtcggcgtcctgcccaactccggctccgcgggcatctacccgcacctcg
gcctcggcgccgccctcctcggcctcgccggcgcgtgcgcgtgggcgcgccgccgcaccg
cctaaccggcacgaggccggggctcgatcccgcttcacgtcccctgtggcgcgcgccccg
tgccgccaccgcgcgaggcgagcgcgaccgcggcgggcctcgtcccctacgatgggaacc
atgaacctcagcttccccgagcgcatccgcgtcgacgccatcatccaagccgccatggac
atggaggccgcgcccctcctgcacgaactcgcgcccatcggcgacgacgagacgccccag
gccatcctcgcgggcacccacaagactcagcgcttcgtgctcggcatcctcgacggacgc
accgtcctggtcgtcacctccggcatcggcctggccaacgccgcctccgcgacagcgcgc
gccctcaccctcgtcgaggcgcccatcgtcatcgcggccggcaccaccggcggcctcgcg
cgcgacatcaacgtcggcgacatcgccgccggcacccgcgccatctacgggcaggccgac
gcgaccgccttcggctacgccatgggccaggtcccccaaatgcccgtcgactacaccacc
tccgaagccgccgaagaacgcctgcccatcctgcgcggcctcatcgaacaccccgtgcgc
cgcgggcgcatcgtctcctccgactccttctgcaccgaagccaacgtcggccccatgcgc
gaacgcttccccgacgccatcggtaccgacatggaaacctgcgcaatggcccaggtctgc
tggtcctccgacgtcgactggatttccctgcgagccgtctccgacctgtgcggccccacc
gccgaccaggccttccacatggacggcgcccgcgccgccgcccacagcgcccaggccgtg
cgcgcctacctgacgctgctctgagcgtcccggctataccctgcggccccccactgaacc
gcgcccggcctcgtcgccccggcctcgtccccgccccgaacgaacggaaacgatcatgac
ccgccccgcccgcgtcctcatggtgtgcaccggcaacatctgccgatccacgatggccca
cgcgatcctcgaacaggccgccgcgcgtgccggcgtggacgttgttgtcgatagcgccgg
cgtctccgacgaggagcagggaaacccgatcgaccgccgcgccgcccgcgtcctgcgcga
cgccgggtacgccgtgcccgatcaccgcgcgcgccagatcagtgccggcgagctggggga
gtgggacctcatcctggccatgacctcgcgccacctgagcgtcctcgagcgcctcgcgga
gcgcgtgggggttgagcacgagggcgcgcccgcgtccgccgccgacctggggcaggggcc
gcgcgtgtgcctgtaccgcgacctcgaccccgagggcagcggcgacgtgcccgacccgtg
gtacggcggccaccaggacttcctggacaccctcgaggtcatcgagcgggtcactccgca
gatcctcgccctggtgcgctaggcgcgcggactgtttcctcgttgccccattaatttcgc
acgtaatttccccgggagatcttcgggttaccccgagaaaaccgcatgatttcaacgttt
agaattcaaatgttgaaatagtggtgatggaattacgtgcgaaattagtgttgaaggtga
taactaggcaggtatctgctcaggacgtcaaggaagccagcgttcttcacggtggcgtgt
gcttcttccattccagtgtcgggtacgaggtcgcggagggctgtcacggagaccgggacc
tctcgcgtaaagtcgccattcatgacgtcgtcataggtgaatcgaaggacaacgtatccg
cgccttagaagttctcgatcccgcttgaggtccttctcgcgctgctctttcgatgagtgg
aaggcccacccatccacctcgatgacgatgaagccaaggataatcatgtcgacctcgcca
actccttcgatccagactccgacctgcggtgtcagtcccatgtcgatgagttgcaagcgg
gcaacggtttcgaggattgagcgggctcggtccgacgataaggtgagcgcttctctgagg
tgaggtagtcggctgccggttggtgggatagtgagtgtcgagacgtcgtagagtccgcga
ttgcgagcggcatcgagcattggcagagacaccttcagcggcatgcagacgagtactcgc
tccaagactgtcccgatgctggcgacgtgtgtgcgcctttcttcgtcgctcacgaactgt
tccctatgaacgcatacgtcatcgaatcggcgtagcttcgacgggtgcattccgcggtta
tacgaaactgacaggtgggtcttttgtgggcgttcctccatgaggaccggaagttcgtaa
atttgtgcagcactcacgcaggagatgcacgcgttgtatacaaaagcgcgaacctgatcg
agagtgaagctgttcttatcgtagatccagcctcggtagtgtccgatggactgggggagc
attgtgggagtgagctctgcgtggcgcaagctcgatagtttggtgattccgtgccgttta
cgtagctcttcgttgagatccatgtacagatcatgctactttgtcacgcttcgtatgagc
tgtttgaaatatctgtggataactaagaaatttcgcatgcaattccctgctggggcttct
ctgatgcttcgtgaaaaccccgtgatttcaacgatctgatttcaaatcttgaaagagggg
tgggggaattgcatgcgaaattgatcggggaaccagtagctccgccggatagagcgagcg
gccaccccgtgtggggtagccgctcgctgcgttaaagggtggcgcctcagtccggcaggg
acactcccgcctcggtgaggagagtgcggatctgctcttcgacgcccttcgtgccgcggc
ccatcgcgaccagcttgccgtccgagcccgcgatgaagtgcgtcggccacgccgtcgcac
cgtaggccttgaaggcctccaggtcggggtccagcgccaccgggtaggtgatgcccagct
tctcgatcgatgcattcacgaccgaagcgtcgcgctcgtaggcctgctggggcgagtgca
cgcccacgacgaccaggccgtagtccttgtacttctcgtagatggcctcgagctcgggga
tctcgcgctggcagtttgtgcacgagctcgaccagaagtccacgagcgtcaccgtgccgg
acggctggcccagggtgtttagccactccgaggcctggagcgtcggcatgacgccgcaat
ccttcgcgccaccacgcgcgcactgcgcgaagtcggtgcttgcctcgacctccttctcgg
gctcgcacgcgccgtcctcgcaggcgccttcagtgctggcctcgagcgaggccgtgtagt
cggggatcatgcgctgcagggccatcggggcgtccgtcgcgatacccagcgcgagcgcga
tcatggcgacgcctgcggcgatgcgcagggggcgctggcgggtcttcaggaagcgggccg
cgacgcccgaaccggcgatcgcgacgatcatcagcgggatcgacacgccgatcgcgaagg
agatggctaggccgatgatgtgccacgtgatctgcccggagctcgaggccacgatgatcg
aggtcagcaccggacccgcgcacggcacgaacgccgcgcccaggacgaggccgaggccga
agcccgcgctgtcgcccgtcgtgcgaggtgccaggcgcgcgaaggggcgctcgagcacct
ccatgatcttcgggacgatcatgccgatacccacggccagcagcaggatgatgcccgtcc
atcggatcacggcctgcggcaggtgtagcaggctcagcagcgccgaacccgcgaccgtga
tgatcatgaacgaggtgacgaggcccaggacgatgagcacgggacgacgcgttaccgagt
cgctgccgtcggccttcacggctgccttctttggcgcttctccacccaggttgacgcccg
gggcgacgcggaagagagacgggtccacgcctgcctttccgtcctcggaggaccgggatg
cctcgttcgaggcgcgggagccagcggcgcccaggaagagcgcgggcaggacgggaagga
tgcacggggagatgcccgtgatgaagccacctagaaggccgagcaagaggaacataggtt
caccttacttggaagtagttgaaaatgcatgcgacttgtcggctgcgtgcatgacaactg
ggcatgaccgtcccctgaaaagtcgcacgtaattcgcttcccggcatttcaaactttgaa
atcggatcgttgaaatcatgcggttttcagccgtactctaaaactgaccgagggaaatta
cgtgcgacattttggagggtgtggcgttacagcgacaggaccaggtccgcgcgctccttc
gtgcgatcgacgagggccatgttcgccgcgtccaccgtgcgcacccagtgtgcggcgtcc
gcgcggtcccggccaaagctcatgtgccggtcgatcaagcgcgaggcgagttcctcgaaa
ggcgtgtcaataaagacgagcaggtcgatgaggccgcgcacgtccgcccagccgggcagc
tcgaggcccaggtagttgccctccgtaatgacgacgccgtcgacctcgacgggcagggag
gcggcgacgggctcgtgcaggtcgcgccgatagtcgggggcgaggaccacgccgtccgcg
cggcgcacgcgccccaggagagccacgtatccgcccacgtcgaaggtgtcgggcgcgccc
ttgtggtccgcgatccctcgcgcggccagcaccgcgttggacatgtggaagccatccatg
ggcgccaggcccgcgaccgggatgccggcctcgggcagggcgtgcgccagctcggcggcg
attgtggtcttgccggtcccgggagggccggtcagacccagcacgcgcacggggtcaccg
atgcgtgcgcgctcggccacggcctcgacgatgcgctgggtgatcgacgaggcctgggcg
cactcaggagaggcagcagccgactgcggtcctgagctcgcccgtaaggaagtcacggct
tgatgacgggcagcgtcgaccaggggaagttgatccacttgtcggtgtacgcccacacgt
agtcgggttcgatgatggacacgggcttcttgtagatgaccgcgctgcgcgcctcgacgc
gcacggcggcggagccgtcgagagtgaggccgtgctcgtcgatgaggtccatgaccatct
tgagggtcttgccggagtcggcgacgtcgtcgacgacgaggacgcgcttgccgtccatcg
cggagacgtccatgagcgggggaaggagctggggctcgtcgagggtttcgccgatgccgg
agtagaactcgacgttcatggtgccgatggccttgacgtccatcgcgtaggcgatggcgc
cagccgggatgaggccgccgcgggcgatggcgacgatcaggtccgggatccagccagagt
cgacgatctgctgagtgagctcacgggacgcgtcgccaaagccctcccaggtgaggacct
cgcggtcgggagcagtggtggcgtcggggctggcggtggtacccatggcttccttctctc
gggggtgttgggatcaagggtatcgccgtcgggcgggtgtgtgcgcgcccgtacgggtaa
taaaactgtgacgtgggcagatgcacgccgcgcgcggtgggttgggggattctgtgcccg
aggccgtgtctgggtctgctctccaaaactcgcacgtaatttaacgaggtcagtttttga
gtatggcttaaaacgttgcaatcccaatggcctgatttcaaagtttgaaagagtgagggg
ggaattgcgtgcgacatttttgggtaaccggttgtgtgaggccggatacggcgtgggcgc
cgggcggcggtcagcggcgagagcggcggatcgaggcgagctcgcgctcgtaggcgcgcc
cgggcgaggcggcctttccgcggtgctcccacgtgaggatcagcgccgggttgaaggcgc
gcgagcacaccccgcacgaggagactcggcgcggcgcccggtacaggcggcgggtggccc
cgcagcgcgggcacgtccccacccagggtgcgtccggggagggcagggacgagggcagcc
gggcggaatcgggggcgccgagggcgcgtgcggcccgcttccacgcggcgtcgtgcccgt
gggaggggccgacgagggcgtgggcgatctcgtgcaggacgacgccccggatcgtgtccg
tgtcatacaggtcggtgagcgggccggacaggctgatcgtgcgcgaggtatgcgtgcacg
cccccgcccggcgcttggcgtggtcgaagcggaaacgccagtcggtcagcccagccgcgt
ccatgagggagcgcgcgagggtgcgagcatcctcgcgcttcaccgcgcccccgcgagcac
gccgagcaggcgcttcatggagaccttgttcggcgtgcccagggtctgggcgaacatgga
cacgcgcagctcctcggccatccatcgcgcctgggtgagggcggcgtcgcgtcgggcgtc
gtaggggcgccgttccagcgcctcgcgcgtggcggcgatctcggcctcggcctggtggat
gcggtccatgtcctccaggtcgcgggccagcgcccccggcgacgaggcggcgcgctcaat
gcgcacagcaccggcgcgcaggtagcgggccaggtgcggcagtgcggaggcgggcgtcgc
cgacacaaaaccctcgtagagcagggtcttcccatgcgccgcgacgtcgcgcgtcgtctc
ctcgagcgaggcctgggggtgggagcgcacggcggcgtcggcctcggcgctggcctccag
ggcccgcacgacgtgggagaggatctggtagacgcggtcctcgtgggcgtcgcgagtggc
tgccacaagcgtctcgaaggcctcggggtcgcgcacgtcggcgggggtgctcagctcgtc
cacgagggcgagggccgaggccagctgcgcgtccgcgaccagggccgccgtgtccgcgta
gggggaggccgccagcatgagggcctcgcggcccgtccagcgcgtggtcacgcggttcgt
cgccagtgcgacgcgggagagcagcaggcgggcgaggccggcgcggtgctcgcggtccgc
ctcggcggcgctggccatgacgcttacgccagccgccggggccgcggcgctgccctgggg
gaccagcgcggggaaggcccgcagcgtcatcgtgcccgaggtctgggtgatcgagcgcgg
cagcgtcggcatctgcgtgacgccgtccgcgtggaacgccgggtccggcgcgggggccga
ggcctgggcgtccttcggcgcgtgcgtgcccccgggtgcggactgcgcgcccccgtttgg
ggcagactgcgcgcccacgttggacgcggatgcggaggtggaggaatcttccccacctcg
cgcggcggccttctccgaggccccgcgcccgcgcttgttcctgcgcgcctgcttctcgcc
ggcctcctcgagggccgcgcgcacggccgtgcgcaccgccttattcgcgtcgctggcgag
ggaacgctgcaggtaggccaggtccttgcccgcgcccagctccttgcccgacgcgtcggt
gacgacgaaggtcatgcgcaggtgatcgggcaggtgggcgcgcgcgtgcgccaggtccgc
ctcgctgaggtccacgccgcgcaggacgcgcaccgcgtgggcgagggcgtccaggacggg
gccctcggtgagggggcggggcttgggcgcctcgctcgcggcaggggcgccctgctgggt
ggattccggcgcaggagcctccttcggcgccgccttcttcggtgccttcgcgggggaatt
gcgcgtcgagagtcgacccgatgtcgcgccccaagccgccaggcggcccatcgctgcgtc
caggcttagcggatcaggctcgtcggagccgtcggccttcgccgctttcccagcagcctt
gtccgctgacgccaccacggcctcgaccggctcgtcgcccgcctgctcgatccagcgagc
caccgacgcggccacgtccggcgcgggggccaggaggcggcgcacgcccttgggcagagc
gcggatcgcctcggtcagcaggtcctcgcgcatgccgggcaccagccagtccgtgctcgc
atcgctgacgcgctcgagcacctcgatcgggatgtgcatcgacacgccgtcgcgcgggct
gcccggggcaaactcgtagctcaaggccagcgacagatcgccgcactgccaacgatccgg
gaagccctcgcccgaggtcgcctcgcgcggcatcagcagggatgccgggtagatcagcag
atcgggattctcccggcgctcgtccttccaccagcggttgaacgccgccgcgctggtcac
gtgctcggggatcaggtcgtcgaagaaacggaagcgcgcctgctcgtccgcgacgaggcc
gtgggtgcggctacggcgctcaacctcgcgagcctgctccaccagggcctcgtttcggcg
ctggaaaccgtgcctctccctccactggccatccaccagggcgttgcgaatgaacatctc
gcgggccagctcgcgcgccgtcgtcccctcgcgcgcggccgccagctcctcgaaatgacg
cggctcaaacgaccccgacgacagcggatccttcgacgccgacaccaacccggctgccag
cgcctccagcgaccccgcgcgcggagcgtgagagcgcgaggcggccacggcctcgtcgat
gacgaggtcccccaagcgccccagcagtacctcgcggtccgccgccagcgtcagcccgta
gagggtcacgcgctcgcggaccatcgctgcgcccttcgcgaccgaccagaacggctccga
atacgagcgcttgagcaggccgcgcgctgccggctccacccactccgggcggatgcgggc
caccgtgcgcgcgaacaggcgcgaggtctccacgagctccgcggtcatcacccacgcggg
gtgcccgctcacgcccgagcccggccagatcgtgaagtgcgtgccgcgcgcgccctcgta
gtcgcgcttcgtctcgtcccatgaccccaggtaggacagcaggcccaccagcagcgagcg
gtgcacctggtccgcgtccacgctcgccgtgccctgcccgtaggtcaggaccgcgcgcac
ggccgcagcctgcgcgccgccgaactgggcggcctccacgacgtctcccgtcgacggctc
gcccaccggacccgcggcgatccccagcgcccgggccatctggcgcagctggccgaccac
gtcgcgccactcgcgccaccgcaggtagtggaagaactccgcgcggcacatgcgccggaa
cgccgagcccgacaggtcgcgggcctgcaccgccaggtagcgccacaggttcaggtacgt
gatgaagtccgaatgcgggtccgccaggcgcgcgtgcgaggcgtccgccgtgccctgatg
ctctgccgggcgctcgcgcacgtcctggatcgacagcgccgccacgatgacgagcacctc
cgaggcgcagcccaggcgctcggcctccagcagcatgcgccccaggcgcgggtcgatcgg
caggcgcgccaggtcccgcccaatgccggtgagcctgtactgggacgaggccggggccgc
gtccgcggtctcgcgatcctgcgcgagcgcgccgatctccacgaggagggccacgccgtc
gcgcaccgcgcgccgatccggggcgtccaggaacgggaagtcctcgactgcgcccaggcc
cagggacgccatctgcaagatgacgctggccagcgatgtgcgcaggatttccggctcggt
gaagcgcggacgcgagaggtagtcggcctgggagaacaggcggatcgccacgccctccgc
gactcggccacatcggcccgcgcgctggttcgcactcgcctggctgaccggctcgatcgg
caggcgctgcaccttcgtcttgttggaatagcgggaaatgcgcgccaaacccgggtcgat
cacgtagcggatccccggcaccgtcagcgacgtctccgcgacgttcgtcgccaggaccac
acggcgcaggcgatgcggctcgaagacacgatgctgctcggccgccgtcagccgcgcgta
caggggcaggatctcgatgtcccccgggcgtgcgaccttgtcgtctcccgcgcgccggcc
tcgccccttcaagtgatcgaggagggccgcctccgtatcgcggatgtcgcgctcgccggg
caggaagaccaggatgtcaccgtcgccctccgcgctcagctcgtccaccgcgtgacagat
cgcggtctccacgtcgatgtcctcgcccatgccgtagcccagcgtcgccagctcgtcgtc
cgggtcctccaggaccagctgcatggggccggactcggtgacctccgtggtctcgacggt
ctcggtgggatcgttcgcctgctgcgccgaggcctcggacgtgtacgacgagggcgtcgt
cgggccgaggggacggtagcggatctccaccgggtacgtgcgccccgacacctcgatgac
cggcgccggctcgatcaggcgacccgagccgggagcgccctcccacgtgccgaaatggcg
tgcgaaacggtccgaatcgatcgtcgccgacgtgatgatgaccttcaggtccgggcgcgc
gggcagcagacgcgccacatagcccaggatgaagtcgatgttgaggctgcgttcgtgggc
ctcgtcgatgatgagcgtgtcgtagcggcgcagcatcgggtccgactggatctccgccag
caagatgccgtccgtcatgagcttgacgagggtcgtggggcccacctcgtccgtgaaacg
cacctggtagccgaccacctggccgcgctcgcggcccacggtctggcccagctcgtcagc
gatgcgatccgcgaccgaacgcgccgcgagcctgcgtggctgggtgtgcccgatcatgcc
ggccacgccgcggcccagctgcatgcagatcttcggcagctgcgtcgtcttgcccgagcc
ggtctcgcccgacacgatgaccacctggtggtcgcggatagcgcgcgcgatctcgtcgcg
gcgggcgctcaccggcaggtccgggaaggagatgaccgggatcgcggccgcgcgctcggc
tagctgctccggagtgaagggcttgaaggggcgcgcgtgctcacgggggcggcggccctc
ccggcctgcctggcctcggcgtccctggccccggcctcggccgccctggcgtcgacgcgc
accgtcgcgcccgttggcgcggcgacccgcgttgcgagaacgggggccgcgctcgttggg
ctcggacgaaggcgtggggcgagagtcaggcatgatagagccagtctagtcgctggtcag
aggcggacgccgcccggcacccggtggcgtggccacactggaaggggctcaacccccaaa
agtcgcacgtaattcccttgggtcagtttttgagtgcggcttaaatccgcatgatttcaa
cggtctgatttcaaatattgaaagaggggtgggggaattacgtgcgacatttttgggtaa
gtgctgggtgtgggtgtgacgagtctgggctgccgtcaggctgaggcctcgccctgcagg
tcctcgtcgaagcgagtcacgggaggctccaggtgcagatcgacgaggtcgcgcgccagc
tggtcgatctcctcgcccaggtgcacgcgctccctccacgaggccgggatcccctcgatc
ccatagaaagcaccgcccagctgcccgtagatcgcggcgttcgtatccgagtcgccgccc
atgtttgaaatcgccagggtcgcatccttgaaggacgggaaatccaggaggccgtgcacc
gccagacgcaggccgttcacgatgtagccgttggtttccgcctcccacgaggcgcgcacc
tgcggatccgggctgatcacccgtgcggccatctcgtcaaacgccgcgcctgtcgacgcc
cacgacacgtccatcagctgctccggggaccaacccagcagggcgcccaccagaagggcg
gcgaagacctcggtggcggcttcggcctcgaccgagaagtgcgtctcgcgcgcgctcagg
cgagcggtcgtgaccacctcgcgcggggaacgcgaacggaaacccgcgattaccatgggc
gccaggcgcataatcgcgccgttgcccgcgctgttcgtgcgctcggcggtcaccggcacg
cggcgttcatgctgataatcgaacagtgcagcgcgcacctggccaccgatgtcgaaacac
gtgtccgtcgacgaacggtaaccctccgaaaaccagcgctgatagcggtccatcacgtcg
aacgagtcgtagcgcccctgcgccagcagggaatccgcgatgcacagcgccatcgacgtg
tcatccgtccactgcccgggcttcaacaggaaggggccgccgcccaccatgtccgtgatc
ggatcgaaagtgcccgcccacttgaactcattcgtggtaccgaccgcgtcgccgacagcc
aggcccatgagagcgccgcgcgcccgagaaagaaaatccgtcatgaccctagtgtcgcac
aggggcgtgctcgtctggttccgggcccgcgcccccgagcacccaggccaggggagcgtg
cgagttagccccggcctcgtccccggcgtggaagactcaggcgatcgacgtgccgaacag
cgagcccagcaggtacgtgacccccgcggcgccgtaacccacgaggagctgacgcagcgc
gcgaggcatgggggactggccggacaggatgccgaccacgccgcccgtgaacagcagggc
gacgccgacgatcacggccgcgacgacgatcgcggtgatgccggtcatgcccagcaggta
gggaatcagagggaagaacgcgcccaccgcgaagaagcagaatgaggacagcgctgcctt
catgggcgtgcccacctggtcgcccgcgccgtccgactcggggctgccgcccagtgcggc
acgcaccgcgatcgcgccggactcgccgttcgccggcttggcgagacgtgcaaagacctg
cttcgcgtgccgctcagcctcctcttcgctctcgccacgcgcacggaatacgagcgccag
ctcgttggcgtccacgtccaggtccggcaccgcctgatgcgcgtccgggtcggggatcga
ggcgtcgagcagctcacgctgactgcgcacactcacccactcgccggccgccatcgacag
ggcgcccgcgagcaagcccgaaatgcccgtcaacagaacgacgtgcggctccatgcccgt
cgccgccacgcccagcacgagagccaggttcgacacgaggccgtcgttcgcgccgaagac
cgccgcacggaacgtgcccgccagggtctcgcgggacttcgccgccagggaacggatgac
ctcggcgtgaatgtgctcgtcggcctgcatgtgcgcgggcacgtcatcatccacgtcgcg
ggcggaccgctgctccgcgcgctgggccatcgccagaataaaaatcgtgccaaaaaggtg
cgcgaggaccgacgcggtgcgcgtgcgcagcggcggcttcggggcgggcagggcatgatc
gcccaggcgcgcgagccagtactcctcgtggcggcgctccgcctcctcgagctgcaagag
gaccgcgcgttcctcgcccgtccggcgctcagaaaggtcgcggtaggtgcgggcctccat
gcgctcctcagccaggtgcttgcgccagcgcttaatctgcgcgcgcgatggctcctgagt
gttgagctgcgggtctgcgctcacggcctcgtaccctcgcgcgctcaacgctgcgtcgtg
gaggaagtggcctgcgcgtcgaccgtcgtcggctgggaggcgggggctccgaagaggcgt
tccttcacggcgtcggcgaccttatcggtcacctgctcgccgcccgcacgcacgaggtcg
gacatcttctggcccgccgcatccagggggcgtgcaacgatcgggacacgacgcagcttc
gaggcgttcgcgcggatctgctcgtagcgctcgcggcctgctcgggtgcccaggatgtat
ccgatgccaactccgatgaggattccagtcttggttcccatgaatgtccttctctcgctg
caagtggtggggattcccgtcgtggcgggtgtttcgcaatccctgtgggcgcggctctca
ccggcgcgtatgcgtcctatcttagtggcgcagcccgccgcgccgcacgatcctcgtcct
gagtggggattattcacggatgcttctcgtctcaggtgtcctcttgtcacattcgtgcac
agtgtgggcgcctctttccgtgagtggtcctcacacgctatgtttatagcgtgagccagg
taacgattgagacgccccggggagtatccctctccggtacattcacgcgtcccgtggact
gccgcgacgccgcggtgatcttttctcacacctttttgtcggatcgtcacgcatcgggca
tgttcgactcactcggtcgtgcactgcgtcgcgccggctatgcgactctcggcttcgact
actccggccacggtgcctcgggtgacgaaatcatcacgttcgatcctctcatcgaagact
tccgatccgcgtccggctggctcgccgaccagggcttcgtgcgccaaatctgcgtcggcc
acgagttcggcgccgccgtcgcgctgcgctcgcgcccgcccaccgtgcagacatacgtgc
tggtctccccggtcctcggccccctgtcctacgactggaacctcgtgttctccgacgtgc
agctctccgacctcgagcaccacggggccacgaccgtgcccgacgactcagagtccgtgc
gccagcagttcacgatctccaagcgcaccctcgccgacatgtccatggtctccggcgagg
acgcgctgcgcggcctcagcgttcccgtgctcatcacgcacgactccttcgatgaggaga
ccggtctgctcgaccgcacacgcgaggtcttccacctgctgcccgacggctccctcgtcg
aaatgaccgctgcccccgacggcatcgcgggcgagtacacgccggtcgacggcgtgcccg
tcatcgacgaggccgtggatcgcgcgctcgccgcctccggttcggcgcacctgcccgtgc
tggcggatgtcgccgccgagtgggcgagtcgctgggtgcccgtgagccgctgatcgcctg
atttccggcgctgtttgttgcgccgctggtgttctgggcgccttcgggcccggccgcccg
cgaggctaggcgtcctcacttcgttcggcgccgcgcctcgaagcccgcccgtgccctccg
gtccctccggcgccctccacaccggcggcacttgtgttgcttggactagcccggccaggc
cccgcaggccccgcggcggcctccaatcgggcggggcttggggcgcatgtgctctctggc
tctgccgcccacgggcaccgcggccaggcccaccaatccctccggtgccctccacaccgg
cggtgcctggtccacatcaatttcgcatgcaattctcccacgactctttcaaaccatgaa
ttcacagcattggaattgcaacgttttcagactttattgaaacttcttcgaattgaattg
catgcgaaattgggggatggtgaccttgttgggctgaggtggggtcttgggtgtgacttt
tttcgccccgcgtggcctattgtcggcctgagcgtgacaaagttcgcccagcgcacgaaa
aatggcccaaaatcggcggtttgtggcgtgctgggcgagttttgtaccgggttggcccaa
gaatgccccgtgctgggcgagttttgtaccgggttggcccaagaatgccccgcgctgggc
gaattttgtaccggggcatccccgccgccggccacctaccagctgcgcaccagctccgcg
agagctggggaagccagccactgcctcgtgccgaaggaagacacagacactgcggcgacg
gacgacgcaaagcagatcaggcgttccgggtcggcgtccccgccgcgctcgatcgcccac
gtgaaagccccatggaaagcgtcgcccgcccccagcgtcgatgcgtcccggacggcttcg
acgggaacctcgccgctcgtcccatcccaccagtactgcacggagcgatccccgcgcgtg
cgcacagtgcgcgtgatgccgaagcctcgcaggaactcggcgacctgcgccccatccggg
cgcgccatcagcggcggcgcgaaatcctccgaaacgacagcgatgtccacgaagcccagc
aggggagtgagccagtccttccacgagccgccgtccaggatgcgcgggtgcggcgggcga
gcctcgagcagggcgaacgggtcttccccgtcgacttcgggcacgcccagcgtgagggcc
gcatgcgcgagcgccgggttgtgcccgtcgatgaggaccgcgccgacgcgctcgggcagc
tcggccgccacgcgctccgcgtccgcgtcgagccgagcgttcgtggaagccaccatgcga
ccgttcgggtgctcaatgatcgaggacacggcgggctcgcgcgacgcggggtacgaggcc
ggggccgtcgcgtccacgacgcgcacacccacggccgcgaggtcggccgcaaggaaggcg
gcaacggggccttcgccgagcgctgtcaacagaatcggcgcttcctcagagtcagcggga
gcgcccgaggcggccccggcctcgtgctcaggaccagagagaacgcgcgaggccgcgcac
agcgccgcgtacgtgacggccgcgttcgtcgcgggaccgcctgcggccatcgtgaagtcc
gtcgacgtgaccttcagggaagggtccggcacgtggtcgagtcgatgcaggacatccagg
gtcgtgagcccggcgaagagagcagtcatggggacattgtcgcacccggtggccgcgcga
gacgggatggccgcggctctcgctgacaggccgacaaaccctgtagcatatgggcaacga
cactcatcgactcctccggatcgccatgcacctgctcgacgcgctgaacaactccctgcc
cgaggtcttccgagccattgacctcatgggcgttctcctcaacggcatcctcggtggcaa
agttgcccgagaacgcaacttcgacgccgttggcttctgcatcctcgcgatcatgacggc
gctcgcgggcggcatgatccgtgacctgctcctgacgacgcgcaccggagcgcccgtcgc
catcacggacccctactacctggggttcgcgatcatcggggctctcatcgcgatggcttt
ccgcatggattcgcgcgcgtggtcggtgctcctcgtgatcgccgacggtatggtgctggg
ctgttggagcgcgaccggtgcgatcaagaccctcgacgcggggtttgcgatcatgccggc
gatcctcatgggcatcatgacggcgatcggcggcggcatggtccgcgacatctccgcagg
cctggtcccgcgcgtcttcggcggcaacaacctctacgcgacccccgcgttcgcgtgctc
gctggtcaccgtcatcttctggcacatgggccagccggtcctgggcatgggcgcgtccat
catcgtgggcctcgtgttcacgggaatggcgcattggcgccgctggaagctcccccagac
ccgcgagtggaccatcactctcacatattcacagttaaaagctctgcgtgggggcaagcg
ttagtatggcggtgtgactcccaaatcaacacccgcatcttcgtcccccgcagcgacgcc
cgtctcggggggcaagcgttttaagacgtggcacctgtccatgatggccctgggcctcgc
catcggcgctggcttcttcctgggtacgggttccgcgatccatcaggccggtccggccgt
catcgtgtcctacgccctggcggccgtcatcgtcgtgtcggtcatgctggctctcgcgga
actggcttcgtccttgccgtcgacgggttccttctcttcttacgccgaggccgggatcgg
tcggtgggccgggttcacgatcgggtggctgtattgggtcatgctcatcatggtgtcggg
tctggaggtgacgggcgcggcgacgttcttcgttggctggttccccgcagttccgcagtg
ggtggttgccctcgttattgtcgttgttattggcggtattaacctgctggcggccgggca
gtacggcgaaattgaggcctggctgtcgatggtgaagatcgtcgcgatcgtcgccttcct
gggcgtgggcgtctacctggttgcgcgcacggcgatcgtcggccccctgctgggtcatga
gggtgtgctgcagaatgtgctggggcacaacggtttcgcgcccaacggcctgtcgggtat
cgcggtcgctctcctggctgtcatcacgtccttcggtggcctggagatcgtcacgatcgc
agccgccgaggccgaggacccccgcgccgccatgagcagcgcgattcgctcggtcgtcac
ccgtatcctcgtgttctacgtcggctccgtcatcctgctgatcgcgctgctgccctggga
cggcgaggccatgaagacgaacgccttcgctgccgttctcgagatggctggcgtccccgc
ggttgggacgctcatgaacctcatcattttcatggcgctcatctcggcgttctccgcgaa
catctacgcctcctcccgcatggcgtactcgttgtcggcgcgcgatatgggtccgcgatg
gctgctcggcgcgtccgcgtccaacaaggctcgcgcgcgctcggtcgtcgaggcggccct
cgaggacgacgaggccctcctggccaacgagctccagggcgacatcgaggcgggccggac
cccgaagcgtgcggtcggcctcgtcgtcgtgctggcgctgctggctgtcctgggcaactg
gtacctgcccggttcgatcctgacgatgctcatcaacgcgatcggtatggttctgctgat
cgtgtggacgttcatcatcatctcgctgatgcgcctgcacccctcgctggatcgctcgga
ctctctcgtgattcgtatgcccgggtggccgtggctgccgtggttggtcctcgtgggtct
gggcggtattggtgtcctcatgctcatgagcgacgagggccgggctcagctggtctccat
gggtgcgctgacgctcctcatcatcgcgatttacttcgtgcgtcagctcgtggggtcgag
caagagggcctaattatccacaggagcctacccgcctggacgcagatgccggtgggtggg
tgcatcatgagggcaccccgaacggtcggggtgccctcattgcgtgggtggcgtgagaga
aaggagagggagatggcgcgcaagaggcgcaggagcatcggggacacggtcctcctgctg
gtgattctcgcggcgctcgtgtgggcgttcgcgcccggcgtcggctgggacctgctgggc
ctgcgttcgcgcctggggtggccgccgctgcgcagcgggcaggcgctgtcctctctgccg
gatagcgaggctgcccgccagctgcgtgagctcacggtccgagagtcggtcgacgatccg
gctgcgccgtcgtatgaccgcgaagccttcgggcagcgctgggcagacaccgaccacaac
ggctgcgacacccgtaacgacattcttgcccgtgacctggcgcgccccacctttaagccg
ggcacgcgcgattgcgtcgtcctgtcgggcacgctcgccgagccctacacgggtgccacg
atcgagttccagaggggggacaagacctcgtccctggtgcagatcgaccacgttgtcgcc
ctcgcggacgcgtggcgctcgggcgcctggcagtgggacgcgcagcgccgccaggaattc
gccaatgacccggagaacctgctcgccgtggatggccaggccaacgaggacaaatcggcc
tcgtccgcggatcagtggctgccgcccaataccgcgttccgctgcgactacgtgaagcgc
cagatcgccgtcaagaacgcgtacgggctgagcgtcacccgtgctgagcaggacgcgctc
gccgagcagctgtctatctgttccgggtgatgggtggggtgctagccctgcgccgtgcgc
cgctgtgacgcgcaaatctgaccagcaatttccagcggattcccagccgttttctcacaa
tgtgtccatctcgtgtggaactgagcgcacgtccgcaacattgcccgataacgccggtaa
tgttcccctcaaggggaggggtgacatgtacacggcaattaactgggcgcttgatctggg
cctttacgccgctgtctgcgcgatcacgtgcgcgctgtggtggttgctcgggcgccgagg
tgaaaccagtgccaccgcggggcgtgccgaggcctcgaccgactccgctcagagcgccgg
gcgggtgagccgtgcacgcctgaccgtcgctcaagcattgccgctcatctatcgccgctc
gaagcagacgggtgcgctcctgcctcgcgaggagaacccggacaccccgacgacggcaga
gattcccgtggtcgcggcccccgcctcgtcgatgtggaggttcccgcgcgccctgcctct
cgcctggatcctgtacgtggcgggcctgctgatttttacgctgctgccgctgccctccga
cccggtggcggcgtgcgccgcgatcatccactgggataactacacgccgttcggttcctt
cgtggctgtcgccgaccagttccgcgacggcgagagcctgcgcggcaccctgtacgcgct
gtcgatcctgctcaacatcgcgctgtttgtgcccctcggagcgctcgcggaaaccagctg
gcgcatccgtcgcatgcggcgcgcccccgagggtgcgccagccgacgggtctcgcctggc
ccgatcggtcccgcaccgccgcgtcctggcgtgggtggcgatcggctgtgccgtctcttg
ccttatcgagctgacccagtacacgggcctgttcggcgtcgtgccctgcacctaccgggt
cgtcgacatcgacgacgtcatcatgaacacgctgggcacctacgcgggcgtgcgcctgct
gcccttcatggcgcgcaactcgcgcttcatgggcgcgtagccgtccattccgagagtgtg
gcgcagacttgctcaagtgtcacgtgtgaggaagcgacggcgatgacaagctcgtagacg
tcatcgttggacacgtctttctggatctccagcgcattgagtgatagaaaaacggaacat
gcggcccacgcaaggcgtttgtttccgtcgatcagcgcgtggtttttcgtgagcgactcg
aggagggctgcggccttggcggcggtggacgggtaggcgtcctgacccatcagcgttgtt
tgggggcgcagtgctgccgcattgaggaggccgagatcccggacaggaccgattttcagc
gcggatacgatgtccagcaggtcttcaagcgagagaaactcgcacggcatgttgttactg
gccgagccgctcaagtgcgtccccccagcgctcaacggtttggttgagtgcgtcggtgac
gcgctgacggtgggtcatgcggttgaattcctcatcgatggcgcgcagcactgcgtcgtg
ttttgacgtgccggaacgctgggcgagctcatcgagcttgcgtgcgtgttcctcatcgag
tcggagtgtcatagccatatcgacatggtatcactctgataccacttgtgtggcctgtct
acagccagccggcggcgcgggccagggacgcggcctcggcgcgggtgcgcgcatccatct
tcagcatcgacgacgacacgtggttgcgcaccgtcccctggctgagtcccagagagtgag
cgatatccgcgatggtgccgccgccctcgacctcgcgcaaaacgtctgcctcgcggtccg
tcaggggcgaggagcccgccgacagcgcctcgagggccaggctctggtcgaccgcgcggc
cacccgcagccaccgtgcgcactccgtcagccagggcttcgaccggcgcgtccttgacca
tgaagcccgtcgcccccgcgtcgagggcacgctgcaggtatcccgggcgcccgaacgtcg
tcacgatgagcacgcgcacccccgggaaacgggaacgaatcgcctgcgtggccgtgatgc
cgtccatgcggggcatctcgacgtcgatgatggcaacgtcgacgggggcgctcgcgtggg
ccggggcgtccgccgataccaggcgcgccagctcctcgagggcctgcgcgccatcggcgg
cctgcgcgacaacctcgatgtcgtgctccaggtccagcagacccgccagggcgccacgaa
tcatcgcctggtcgtcggctacgagtacccgaatcgtcacgtcaccctcctgtctgcgct
tggggtaccaggctagcgcaggtcgcaggatcatctctcgggcgtgctcgcccttcagga
cgagtgggcgtcgggcgtggcctcgaaggccagcgcgagcgtccacgtggagcccgacgc
gctccaggtgagcgtgccctcgtcgccgaccagatcggacaggcccgcgagccccgagcc
ggatcccgcgctcgacgcggcgtaggcggccgagtagccgtcattcgcgacggtcacgcc
gccgggggagaggcgaatacgaacccacgaggggtgcgcgtgcaggatcgcgttcgtgac
gccctcgcgaatcacgtgggcggccgcggccgaacgaggccccgacggtggttcgccctc
gttcgtgatgtcggcgtcgacgcgcgcgacctccaggagggctcgtgcctcctcaagctc
ctcggtgggtgacagggcccgcgtagccgccacgatgcggcggacgtcagccaaggcctc
gttcgactgagccgtgaccgtgcgcagctgctcgcgcgcctcctccacgcgccccgcctc
caggaggcgacccgccagctcagacaccatcgtgatcccagtcagcgagtgcccgaggat
atcgtgcaggtccgtactcaggcgcgcacgctcggcggccttcgcgcgctgaatcgcgtc
ctggcggcgcaggcgctcacgggccgaacgctccatgccccaccgggccataccgacgaa
gccgataaggagggccaggtaccagatcatccacagtggctctccctcggcataagcggc
cacgcccgcgatggcgacgatcggcacgacgcccgcgacaatgtatctgcttggcgcctg
gaagatccacgcgaccagcagatacgacgtcagcatgaacgcgtaagggaaaccgacggc
ggtcgcgtagacgaggtagatggccgtcgccgcggcaagcgccgcgtgggagaggatgaa
cggcctcgtgaaggagttgcgcgcgggcaggggattggtcagccacaccgccgagttagc
ggccgcgaggagggcacacagcccgatgatgcccgcgcgctgggcggtatccgtcaactc
cagggcgtaggccagggggaagcccatgaatagcatccacggggtcgcccacgccaggga
gatcaagcgctccttcatggcaccagcctatcgacccgtgtcgtgggacgcgccccacca
ggcgatgctggccgtaatgaccgcccacccggcgatgttgagccacgcggcggttggcat
cgtcacggttccggcgaccgcgtagatagcctggacggcgccgtacaggggcgtgaaggg
cgcgatctgtgcgacgaagggcggcagctggtccagcgggatgaacatgccggacacgaa
cgcgcccatcagcatgacgaacgcggaggcgctgtaggcgttctcgcccttgatcgtgta
tccgcaggccaggccgatgagcgcacccagggccgacagggcgacgacgaccgcagcgct
ggccgcccacgcacccggggtcatctgcgcgcccgtggccaggccaaagctgaaggtgat
gagcgtgatgaatgcgctcagcgccacgagggccgtgaggcgcacgaggaggatcaccca
cggctggatgggggtcagcgcgtacatgcgcgagatgccggtcgtgcgctcgacggacag
cgttgcaccgagtgagccgccgaccaggatgacgccgtacgtggtcatcatcgcgatcat
cgcggctgccaggttcccgcgcccggtctgggtcgcgcgcgcaacatcggtcatgccgaa
catcgcgtacatgaacatggggagcagcagggcaaacgccatgttccacgggttaaggat
gtgggacaggaacgtcgcgcgccacagcttgcccgctccggtgaagggggaggggatcgg
tcggtcggtgggacgcgtgggtgcctgggtggtcatgatgccttcttcgtgtgtcgtgtc
tgcgttcgtggggcgggggcctcggcgtcggcctcgggacgaggctggggccggctcatc
ggggtgggcgttggttgcgctcactcggcgtcggcgtgggaggtgatgcgctcaaagacg
tcttcgaggtcctcgttgtcggcgacgacctgctcggtgggcgcgtccaggaggaccttc
ccggcgtcgatgatgacgatgcggtcggcgtccttgcgggcctcggtcaggtagtgcgtg
gcgaagaggagcgtgcggccctccgcggcctcggcgcgcatcgtctcccagaaggcgcgg
cgggccagcgcatccatgccggcggtcggctcgtcgaggatcaggaagtcagggttgccg
gccagtgcgagggcgaggcgcacgcgctggcgctcgccgccggacagcttgttgaggggg
cgcttcgcgagtttcgtgaggttcgtgcgttcgaggagctcgtcggtggggatcgggttg
gcgtgcatcgcggcgaccaggtcgatcgtgttgcggacctttccgtcgcgcggcatcgat
ccggtctggagcattgcgctcacgagggagcggcgcacggcctcgcgtgggctcatgccg
tagacgctgatgtcgccctgcgtgggggtggccaggccgaggacgatgtccaggaaggtg
ctcttgcccgcgccgttgacgccgaggagcgccacgatctcgccgggcatgagggtcagg
ttcacgccgcgcagcgcgtcgacgtggccgaaagactggtggatgttcgtcgcctggagg
gcgggcgttgcttctgcgttcatggctcccagtctgcgcgcgtattaatggtgccggaag
tgtcctttgatgcaggtggtgccatgacaaatgtcaggggcggcctcttccaaaagtcgc
acgtaatttaatgcggtcactttttgagatagcctgcaaacgttgcaattccaatgatgg
taattcaaactgtgaagcagtcgtcggggaattacgtgcgagattgcttcggttgggtgg
ccacgccccctcaaggcgcgggcgggccgccgcccacggcgcagcacggcccgccagggc
gcacaagcgctcggaacacccgtggggccacaagcaacccggcagcacacagcaaggggc
ccgaagcgccgcagcgcctcgggccccacactcgcgtgtgtcagttgctcacaggttgag
ctggatgttgcggcctgggacggcctcgatcagctcgcgcgtgtagtcctgaaccgggtt
gttgaacagctcgtccgtcgagttggcctcgacgagcttgcccttctccatgacgatcac
gtcgtcggcgatctggcggacaacggccaggtcgtgcgtgatgaacaggtaggacaggcc
cagctgcgcctgcaggtcgttgagcaggtacaggatctggttctgcaccagaacgtccag
cgcggacacggcctcgtccaggacgatgacctccgggttgagtgcgagggcgcgggccac
ggccacgcgctggcgctggccgccggagagctcgttcgggtagcggcgcatggcgctacg
cggcagggccaccatgtcgagcagctcggaagcgcgcgcgatgcgcagcttcttcgggtt
gaactcgcgcttttcggcggcggtcagcgaacgcttcgcgttggcggcctcgacgaggac
gcgcatccactcctcgggctcgcggcccgtggcttcggcgcgcttgatttcggcgcgcgc
gtactccagggtgccgtagccgtggatcttcaggggctcctcgatcagtcggtagatcga
gaacatgggatccagcgaaccgtaggggttctggaacacggcctggaggcggcggcgcag
gcggaagagctccgcctcgctcatctgcgaggtgtcctcgccgtcgaagtagaccttgcc
cttggtgggcttgaggagctgcagaaccatgttcgcggcggtggacttaccggagccgga
ctcgccgacgaccgcgagggtcgtgccgcggcgcagctcgaaggacacattgtcgacggc
caggaaggtgtcctggcccttcttggcgccgcggatgtcgaatttcttggtgaggttttc
gacgcggatgatggcatccgtggaggttgcgcccttgccggcaccgacgagctcttcctc
ggtgaccgagatgccctgcttgtgagcggactcgatgcgcgcggaggccagggagggcgc
ggcggacacgaggcgcttcgtgtaggggtgctgggggtgctggaggatctccagggcggg
gccggactcgacgatgcggccgcggtgcatgacgacgagctgctcggcgcgctcggcggc
caggccgaggtcgtgcgtaatgaacagcacggcggtgcccatctcggaggtgagcttgcc
gaggtggtcgaggatgcggcgctggacggtcacgtccagagcggaggtcggctcgtcggc
gatcagcagcttggggtgcgcggccataccgatggcgatgagggcgcgctggcgcatgcc
gccggagaactcgtgcgggtactggttggcgcggcgtttcgcgtcgggcaggccggcttc
cttgaggagctgggtcacgcgctggccggcctcggagcggggcacgacgttgttcgcgag
gagagcttccttgacctgcgtgcccacgcggagcacggggttgaggttactcatcgggtc
ctgggggacgaggccgatgccggatccgcgcagctccacccactgcttggtggtcaggtg
ggtgatgtcgcggccgtcgaactcgatctttccgcccgcgaccttgccggtgccgggcag
caggccgatgacggcggcggcggtcgtggacttaccggagccggactcgccgacgatggc
gacggtctggccggggtagatggtcaggttcgcgccgcgcacggcggggacgacgccggt
cgaggaggtgaaggtgacctccaggtccgtgatcttgagcaggggctgcgcgtcgtccgg
gtggatgtcggacgaggccggggccgcgctgggggcgacggctcgttcgacgatctcttc
catctccttgtcggagagctggggggtgttcgtttcgctcacttgcgtgccttcgggtcg
agggcttcgcgcacggcgtcacccatcatgatgaagctgaggacggtcagggccagggcc
gcgcccgggtagaacaggaccatcgggttggtgcgcagggacgtctgagcggacgagatg
tcagcgccccaagagacgaccgatgtcggcaggccgatgcccatgaaggacagggaggcc
tcggacacgatgaaggtgcccagtgcgacggtcgcgtacacgatgatgggggccatcgag
ttcgggatgatgtggctcagcaggatgcgcgcgcgggacgcgccggttgcgcgggccgcg
gtcacgaactcttcgttcttggcggacaggaccgaaccgcgggtgatgcgcgcgatggag
gtccagccgaacatggacaggacgatgacgaccatgaagatggagcgcgagcccttgaac
atctgcatgaacacgatcgcggcgaggagcagcgggatcgcgaagaacacgtcggtgatg
cgcgagaggagggcgtcgaaccagccgccgaagtagccggcgagtgcgccgacggtgccg
ccgattagcacgaccgcgatggtcgtgaggatgccgacggacacggatgcgcgggcgccg
tagacgacgcgggcgtagatgtcgcagccctgcttgtcgaagccgaaggggtgtccggcg
gaggggccagccagcgacgaggagagctcgcagaacttcgggtcggtcgcggtgaagagt
gacgggaagagggcgaggagcgcggcgagcgtgataatgaacgcggcgatccagaaggtc
gggcggcggcgcaggcgcttccaggcctcgccccacatggacgagggggcaccctcgtcg
gcgaccgcgtcgacggcaccgaggccggtttcgtcgatgtcggagacgtagtggtcctgg
cccgcgcgggtgcgggtgatgttggcggaaggaatctggtcactcatagcggatcctcgg
gtcgagcacggcgtacaggaggtcgacgatcaggttcgcgatgatgtagaccaacacgag
cactgttgtcaccgacacgacggtctggggttcgcccttgatgatggcgttccacagggt
gccgccgacgccatggatgttgaagataccctcggtgatgatcgcgccgcccatgagggc
gccgaggtcgccgccgatgaacgtggcgacggggatgagggagttgcgcaggatgtggcg
cgtcatgacgacgccgccggagaggcccttggcgcgcgcggtgcgcacgtagtccgcaga
gacgttctcggagacggactggcgggttagtcggatgacgtaggccagggagacaccgcc
gagcaccatggctggcatggtgaggctcttaatgtcgacggaggccgaggccgtggtcgg
caggattgcgagctgaacgcccaggacgtactggaggacgaagccgagcacgaaggtggg
gaccgagatcagcaggagggagaccacgaggatggtggagtcaaaccacttgccacggcg
catgcccgcgacgacgcccaggccgatgccaaggatggtctcgatggcaagggcgtagat
ggcgagcttcgcggtcgtcgggaaggcggtcgccatgatcgacgtaaccttctggccgtt
gaacgcggtgccgaagtcgagtgtgaagactcccttgaggtacagcaggtactgcatcca
gaagggcttgtccaggttgtactgggcgcggatctgcgcggcggcggtctcggagaggcc
gcggtcgccaccgagtgcggcgacggggtcacctggcatcaggtagaccatcgcgaagat
cagaaaggtggctccgaagaagaccgggatggtctggaggagtcgccgtccgatgtagcg
gagcatggacaatcctttagtgttcgtgtcgtgggaggggaggttccgatccctggcggt
gcctcgcgggcgaggccgactatggtcccatcatagggtaaagaatgggcaaatggcgca
tcggtctctgaatttgtctgccgtatcaaacccgcggtgctgttttgagatgaaagtgtg
ttccgcgtcaatgcgggtgtgcagtgcgtcgccgagctgcgttgatgtgtgtggtgctgt
cgaaaagagatgtgcgaggggcgggcggcttgcgccacccgcccctgaagcgaggttaac
ctcgtgcgatcacttcttggtgatctggtacatcacgggctgacccttccagtcgaactt
gacgttgtcgacgttcttcgaccaaccgccgctgacgttcgggtaccacagcggcacggc
cggcaggtcctggagcaggatcatctgggcctgctggagggtcttgacggcgtccgcggt
cgtggtggcggaggaggcctggatcatcagggagtcgaactcgctgttggagtagtcgcc
cttgttggcgtcggcaccggtggcgaactggggctgcaggaagttgtacagcgccgggta
gtcgccctgccagccgttacggaacgcgccggtcatctcgcgcttgtcctcggcatcgag
cagcgacttgaagtcggcgaaggggttgccttcggcgtcgatgcccagggtgttcttgat
ggagttagcggtcgcgtcgacccattccttgtggccaccgtcggagttgtaggcgatggt
gaaggagccgtcccacggggagatggcgtcggcctttgcccacagttccttggccttctc
ggggttgtaggtcaggacatcgttgccggagatgttggcgtcgtagccctcaagggtcgg
agcagtgaagtccttggcgggggtacgggtgccgttgaagatggtcttcgtgatggtgtc
gcgatcaacggccatggagatggcctggcggcgcaggcggccttcctcaccggagaagtg
gggcaggtactgcgggatcgtgaagtactggacgccagcgtagggctggttcacggtgcg
gccgctcagctcggactcgaaggtcttgaacacggaggccgggacgccgtcgagcacgtc
gagggagtcggaggacaggtcctggtagccggcgtcgaggctcgtgtagaagacgaaggt
cacgccgtcgttctgagccttggtgtcacccacgtagttctcgttgggaacggtgctgaa
cttgacgttgtgctcccacgcgtcggccgaggccatcttgtaggggccgttgcccacggg
ggcctggccgccggcgtcggggtcagcgagggtcgagtccgggagcggcgcgtaggcgac
gtagcccaggcgcgacatgaagtccgaggtggggttcttcagcttcgcggtgaaggtgta
gtcgtcgatctcggtcaggccggtgatctcaccgttgccctcgtcgtcggtgccctcgaa
gatgctgaagaaggcagcctgctgctgctgcttcgacgtgatgaggttccaggccttgat
gaagttgtgggcctggacgggggttccgtcggagaacttgcggtcgttgtggagcttgat
ggtccactcggacgcgtcctcgttgggctcgatggactcggcgacgtcgaggacggccgt
gccgtcggtctcgtagcggacgagctggctgaacagaacggtcaggatcttgccgccgcc
gttttcgttggtcagacccggcaggagcgggttctgaggctcggtgccgttggtcgtgac
gaccttgtcgccggagccggacgacgaggtgtcgccgccaccggcgcaggcggtcagagc
gagcgcggcagctgcggggatgacgagccatgccttcttcaggttcatggattcttcctc
ctggttgatgggtggaactgggggcggtgccctcaggtatggtccgagattaacccgtgc
cgcgtggaattcatgaaagatgtccatcatgtgcgcattacattttggttacaaacgtaa
aaagtaggtcaaatgatggtgtgggtcacataaaagtgggactgttgtgaccaagtattc
atgtgacgaggccggggctgagcatgtgcacacacccggccccggcctcgtcgagtcgag
aagcgagaattaagaaagcagaccctcggaaatgagccagtcgtgggcgatctgagaggc
ggacttctgctcgaccgtcgactcccggttcatctcgatgagatcctgcgcgtccaacgc
ctcgctcaccctgttgatgaccgcggtcgcgtcttcgtttacccgcgacgaggccagggg
caccacgtgcgaagccaggaacaggcccttcgggtccttcaggaccgtcagcgttccgtc
cgcgagcaccgggtcggatgagtagatgttcgcgagctggatgtcgccgtccttcagggc
tttgaccgtgagggggccgcccgaatcctcgatcggggtgaagttgacggtcactccgta
gaggtcggacagtccggtcgggccgtaggggcgcgtgcgcagctccgagttgccgcccag
cgtgagcgtgcccgcgttcgcgaggtcgccgatcgacgtcagtgagtgggcggtcgcgaa
gtcggtcgtcaccacgtaggaatcctggtcggtcgcaggtgcttgctcgagggcgcgcag
gcccgaggggagcgcggtctgcagggccgaatacacctcgtccgtggatcgcgcggtcgc
gtcagcatccagatattgcagcaggttgcccgtgtactcggggaacacgtcgatcgaccc
ggcctcgagttcgggcatgtagacctcgcgctggccgatccgcagctggcggtcgaccgt
gaagcctgccccttcgagagcctgggcgtacgcctctgcgatgatctcgttcgagtagta
gtcctgcgagccgacgacgagcgtcgtcgagccgttctctgaacttccggtgctcgtgtt
gccgccgaccgactccgccgaaccgcaggcggccaaggccagggcagaagccgcgacggc
agccattgtgatcatcgtgcgtttcatagtgactccttgagtgagttgttctcatcgtct
gcaaaagagtgggtgcgggcccgaatgcgtcgcgccaccagggccaggagcgcgtcggac
gccagtgcgagggcgacgacgatgatcgcgccgccgatcatctccgcgtagtcgcgggtc
ttcaggccctcgtagaggaaacggccgaggccgtagtttgctgtgtaggccgccagcgtc
gtcgtcgcaatgacctggagggtcgccgaccgcacgcccgccgccacgaggccggccgcg
tgcggggcctcgacctgagcgaggacctgtttttcagtgagcccaattgctcgcgcggcg
tccacggttgcgcgcggcgtcgaggcgatgcccgagtaagtcgccgacaggagcggaggg
atcgccaggatcaagagcgccagagtcggtgccgccaggccgatgcccagccacaggccg
gccagcgtcagcacgccgagcgtcggaaccgcgcgcgccgcgcccgtcgcgctcaccagc
caccggcccctgcccgtgtgcccgatccacgtgcccagcggcagcgcgatgagggccgca
agcgccacgatcaggagagtgaggcccaagtgctcggtggccctcacgaggatcccggac
tcacccagccagtgggcggggaccgccaaccaattcagggcgtcgaggagaatgttcatg
cccgccccctcctcgtccacggagtgagggtccgcccgattccctggatcagcgcatcga
tgacgagcgcaaggaggaccgttgcgaccaagccggccacgacctcggcgatgagtccgc
gctgaaagccgtcggtgaacagcgttcccagcgagcgcaccccgatgaacgcgcccaccg
tcacgagcgataccgtcgacgtggcaacaacgcgcgtgcccgcgacgatgacgggcgtcg
ccaggggaagctccacctcgacgaaccggcgaaagaggggatagccgcacgcgttcgcgg
cctgcagcgtcgcgcgaggaatcgcgcggaagccctccgcggcctgtcgcaccagcaccg
ccacgccgtacagcgtcaggacaatcaccatgttggcgggagaacgcagcgccaccccga
cgatcatgggaatgacaatcaggagcggcagcgacggtaccgcgtacagcgccgacaggg
cagacaaaacccagccgccgcggcgcgaaaacgccgcccagcgcgcgatcggcacggaga
gcagcaccgacagtgcgatcgctgggagggcgatccacaggtgagcaagagtcagggagc
caatgagcccccagttggaggacagccaggtcacggacgctccccggcctcgtcggtcgt
cagcgtgcccacgggggtgccggcgtcgtcgacaaccaggccgcccggcccggcgacgcg
caccgggcgtgccgcgcgcgaggctccgacgaactccgcaacgaagggcgaggcgggaga
ggagagcagctcggtgggcgtccccacctgctcgatgtggccacccgtcgagaggacggc
aacctggtcgcccaacgtgaacgcctcgtccacgtcgtgcgtcacgaagaggatcgtcgt
gcccagggcccgctgaatctccttcagctcgcactgcagctctgtgcgcacgatcggatc
cagcgcgccaaagggctcgtccatcagcaggatgtccgcgcgattggccagcgcccgagc
cacgcccacgcgctgacgctggccgcccgacagctgggcggggtagcgatcagccatctc
gcgatccaggcccaccagctcgaggagctcgagcgcgcgctcgcgggaagcctgcttcgt
ggcgccctccaggcgtgggacggtcgcgatattgtctgcgatgcttcggtgggggaagag
gccgccctcctgcaggacgtagccgatcgagcggcgcaggcgcacggggtcctcgcctgc
gacgtcctggtctcgtacgaataccctgcccgaggttggggtgaccatcgcgttcaccat
ccgcatgagcgtcgtcttgccgcagcccgaggtgcccaggaagacggtcgtggaaccctg
ctcgacggtgagggagaagtcctcgacggcgcgtgtgccgcccgggtaggtcttggagac
gtggtcgaagcgaatcatgcgcgctccttggcagcctcggcgatgagcgcgaggcagcgc
gtcagctcctcgcgctgggctgtggagagtggggcgaagaggcgctcctgctccttctcg
acgaccgcgcaggcctcctcgaggtgtgccaggccccggtccgtcaccgtcaggatggtc
gcgcgccggtcgtgctcgcacggggtgcggtgcagcagtccgtcgcggtggaggcgatcg
acgaggcgcgaggccgctcccagggtgatcccctggctcgccgcgacctcctggatgcga
cacgcgggggtgtctcggaccgtgcgcaggactaggaagcggccgagtgtcagcgcgttt
ccggcctcggagagggcggattcaacggcgctccaagcgcgaacttccgtgtcgatcagt
gtcgcgaacagcgtgcatgcatctgttgccatgcccactaccttacgcgtaaataattga
tatgtatggtgtttgtgaggggaaactcgttgagtttttgacgagataggcgttcttgtg
ctgtttgtgagcggcccacaactgtgtgtggggcgtggtcggcgggactcggcgcggtgc
tacagtgcgtggtatcggcgagtggcaagctccggggccctcgctcgacgcaagtcagtg
cccagtcgtgggtgcgtttttccggcgcgtgacgcgcatatcgatgaggagtgttaaagg
tgcggaaacgtctctactctctgctggatggtgatgggggagcggcgatgtggtgcgggc
acgtcatgaccgtgctcattatcgtcagcctccttcccctgtgcttcaaggaatccagcc
ccgtcctcgagacaatcgagtacgcctgcgtcctcgtgttcatcgccgactacctggcac
gatgggcgacggcggatctgaagctcggcaagggcgcattgtcgttcctgatctatccct
tcacccccatggccgtcatcgacctgctgtcgatcctgccagtcttcaatgccctcaacg
acgcgccgcgcacgctgcgagtcctccgcctgtttcgggccctgcggacgttcaagctca
ttcgctactcgaagagcgcctccgtcatcgccgccgtgttcgagaaagagagggaggcgc
tgctcgccgtcctcggcctggccatcggctacatcctcgtcagcgccctcgccatcttta
acgtcgagccggaaaccttcaacaccttcttcgatgccgtgtactgggcggtcgtctccc
tgacgaccgtcggctacggcgacctctaccccacctccgacgtggggcgtgccatcgcca
tgatctcctcgctcatgggcgtcgccgtcgttgccctgccctcgggcatcatcacggcgg
gcatgctcgacgagctgcgcggtggcggcggggcgagcgactgaggccacttcccctgaa
aagtcgcacgtaattctcatccggtcactttgtaggtgcgcctaaaaaccttggaattcc
gggcattgtgctgacggtgttcgtggcgcgctcggggaattacgtgcggaattcagagag
ataaaacgaggccggggcccgacccacccctcaccgtgcggtgagcgagtggccgagccc
cggcctcgtcaatgaacgcgtcagatcaggcgtcagcctgcggcgcgggggagcggtggc
gcttcgagtacgcctcgccctccagctccgaacccgacggcgcggacgcgggcgacgccg
cctccaggttcgtaccgcgcagcttcgagatcaggcgcatgccgtggtagatcagcagag
cagcggccgtgcccagcgcgataccaccgaaggtcatgtcgccgacaacccacgtgaagt
ttgcgatcgcgacgatcagggagaccgcggcggtgttcaggttcaccgggttggagaagt
ccacgcggttctgcacccagatacgaacgcccagcatgccgatcatgccgtacaggaccg
tgcccgcgccgccgaggacggcgtgagggatcgcctcaatgagggccccgaacttcggca
gcatcgacagggcgagcgcgacgcacgccgcgaccacgtaggccgccgtcgagtagacgc
gggtcgccgccataacgccgatgttctccgcgtaggtggtcgtacccgaaccgccgccgc
tgcccgccagcatcgtggaaacgccgtccgccataagcgcgcggcccgtcacgtcgtcca
ggttctcgcccgtcatcgcggacacggacttcacgtggccgacgttctcggcgaccagga
cgaagacgaccggcaggaacaggccgagcgtcgacacagagaaggcgggggtgtggaact
gggggaagccgaaccaagcggcctcgccgacgccagagaagttaacctgaccctgaagaa
ccgcggccacgtagccgatcagcacgccgatgaggatcgagaggcggccgaggatgccct
tgaagaggacggtcacgaggcagatcgacacgatcgtcacgagggcggtgatcgggcctt
cttggacccaattccatgcggcgggtgccaggttgaggccgatgagcgccacgatcgcac
ccgtcaccacgggaggcatggccgcgtcaatccagcgcacgcccgcgaagtggacgatca
ggccgacgagcgccagcgttgcgcccaccgcaatgatgccgccgagcgcgtaaggagcgc
ccagagatgctgtcactgcctggatcggcgcgatcagcgcgaacgaggaacccaggtacg
agggcagacggcctgccgtaatcaggaagaacagcagggtgccgatcgcggtgaaaaaaa
gcgttgttgacggggggaaacctgtcaacaacggaacgaggaacgtggcgccgcacattg
cgaccacgtgctgggcaccaataccaatagtgcgaggccacgagagtcgttcattcggaa
ggacgacgtcgccggggttaatggacgtgccgttaccgtgaagcttccaacggaacagcg
aggtcttcgtttcgctcataagcgtacaaatccgatcagttgatgggcgggatggccgta
ccggtcggaataacagggtagcgcgtccgcccccgtgcctgcaggtttcgccacgcgtaa
acccctccagtgggcaaagtgtggtgcatgcccctcccgttatggaatagtggagcacat
gagtcagccgtcctcgaacatcgcccccaccgtctcgagcgtgccctgggcgaccccgga
tgcgacctcgtcgatggatgcgccgggcgaccgctttggatacgcgccgggccgccttcg
cgtgcccagcgccgacctctcggggcccacgttccccgggacgcagtacgtggacgttgc
ttcgatcttcgccgacggcggctacaactcgcccaagccgatcgggaatcccctcgcgaa
ggctgccctgtggatcagcgtcttcggacttttcggcattccggtgatcgtctcggtcgt
cctcgcgattatcgccctcgtgcaggcgcaaaacctgcccggccgcgtcggtgcgcgcga
agccatcgcagcgctcgctttcaatggcatcctgatcggcggcgccgtgatcttctatct
gattggcctctctgggctcttctaagggtttcgtgccgcgctgtgacctgctccattggc
caggattggcgctgagagccttttgtcgcttatgattgtccggcacgatgtgcacggagg
attcgcctagtggcctatggcgcacgcttggaaagcgtgttgggtgcaagccctcggggg
ttcgaatcccccatcctccgccaccggaccccgggacctgttgaggttccggggtttttg
ttgcctgtcgcgccgctggtgttccgggcgccgtcgggcccggccactgtgtgtgccgct
gggcggcggcccgcccgcgagccgtccgcgctgcgagcttcgctcggcgcgtcgtctcgg
ggttataggacaaaacgtgttggttttgtagtgacttttcggcttgttagtgcggaaaaa
tcggtattgaagttggtgagagccaacttgaaggatggacaaaacgtgttggttttgtag
cgacttttcggcttgctggtgcgggaaaatccacattgaagttggttgtttcatcgtggg
ggtatgaataccccgaaatgcccggcgtgcgggcgcgtgatgaccaggtatgggcactca
gcgtcaggggcgcagcgatggcgctgctccctgtgcaatatcagccaggtcagccgcatt
aattccacggcgaagcatcttgatgagttcttggcctggctgctcagtcggcgccgtcag
gcggatttacctggtgggggacgctcgtttcgcaggcgctgtgagccattgtggcagtta
tggccgtttagcccgatcgtcgatgaggttcatgacgtcatcttcgttgacggtatccac
ctgggccgaggtgccgtggttctcatcgcccaaacacctgatcatgtgctgggttggtac
gcggctaggagcgagaattcccgtgcctgggaagcgctcatgagccggatcgcgccaccg
gccctggttgtcactgacgggggcagtgggttcgcgaaagcctgcaagagaatctggccg
accacgcgtgtgcaacgctgcaccttccacgcgtattgccgtatccgccaagccaccaca
acgcgccccaaactggaatcctcgcgcagcttatacgctcttgggcaacaactcttgcac
gtggagggccgagaagaagctcaggaatggatcgatgcctaccaggggtggtgcacgcgc
tggaaggacttcctggaggagaaaacacgcagacctgacggaggatgggaatacacccac
aacaggcttgtacgggctcgtaacagtctcaacaagctcatcaggcaaggcctgttgttc
acgtacctggaccccacctgggaccacccgatgcctgcaacaaccaaccagatcgaaagc
acgaacgcgcgcctacgccagatgctgcgcgaccaccgcggcatgcgcctaacccgacgc
atcaaagccgtgttctggtggtgctacacccactctgcgcacccacagccagcagcgaca
atcctggccaccatgcccaccgacgcagacctcgaaaacgcctggtacgacgccagccaa
acacaccaagccaccggcaccatccccggctggggcgacgcaatttgctggaacgaactc
caccacaccaccccctaccacaacacctgggactaacccctcaaccaacacgttttgtcc
tataaccctcgtctcgaagcccggccaggccccgccgccgcccaccggcaccgcggcagg
tccctccggagccctccacaccggcggcacttgtgtcgcttggactagcccggccaggcc
ccgccgccacccaccggcaccgcggcaggtccctccaaaccagtggcgccctccacgccg
gcggcacttgtgatgctgtgcgcatcggtcggcaatcgggtggtcccgagctgctgagcc
caggcctcgtcctccttagactccgaggccttcgacgatctctgcacccgggagcgcagc
caggacctcgcccgtcacaaagagcttcgagcggcgcaggcccgagccgatgcagctcca
tccgaccgcgcacgccgagtcgatcaggagccgccatgagccgggtacgcccaccggcgt
gatgccgccgtactccatgcccgaggcctcgaccgcgcgttcctgcggccagaaactcgc
cttgcgcacgtcgaggcgcttcttcacgacgtggttgacgtccgcgttcgtcgtcgcgcg
cacgacgcacgccgcgatccgctcctcgccggcgcgcttgccggccaccaggatgcagtt
cgacgacagcgccaggtccatgccgaactcgcgcgtcatgacctccgtgtccgcgagctc
cgggtcgatcgcgacaaccagtgccgacgaggccgtggccaccccgcgctcggccagcgc
ggtcagtgcagcggcgacgggtggggcgagcagatcgagatggtccagtgcgggtgccgg
ctccagtgagccgatgccaggaatgatgatgtcgctcatggtctcagggtaggtctgctc
gccgtgggttggtggcgcctggtcagtccttaagcgtgtgtaacgatcgtggtgtgtgcg
ttgcgcgtcgggtgtggggatgttgcggttgtcgcagctgagtgagggggtgaaaccttg
acgacgtcgccgcgtcccatggtggccgattcgcagctgcgcgcgcggggcgaaaacgtg
tatgctgggagccggtcctccgcgtgacggtatcatccgaacctccccagggcaggaatg
cagcaaggataagggtgcgctgccgggtgcgcggaggatctttgtatatgctgctcgatc
ttggtcgactgcaggatgcttttcttcgatgtggttcaggccatagctcttgattttgca
tcccggcgaagagcgtgtaagcttatacccagccaaacggcaagcgcccgtagctcaatg
gatagagcatctgattacggttcagaaggttgggggttcgagtccctccgggcgcgcagc
ggcccccctcggtgcgatccaccggtgggggttctgcatttctgccaagcactccttcgg
gagtgcttttttcatgcccatttcgtgactgtcacggtcctagcaagtcggttcccgctt
gagccgagacaaagttcgcccaacgctgccccttcggtggtacttccgtgaaaaaattcg
ccctgctcgccaaacaagggttataggacaaaacgtgttggttttgtagtgacttttcgg
cttgttagtgcggaaaaatcggtattgaagttggtgagagccaacttgaaggatggacaa
aacgtgttggttttgtagcgacttttcggcttgctggtgcgggaaaatccacattgaagt
tggttgtttcatcgtgggggtatgaataccccgaaatgcccggcgtgcgggcgcgtgatg
accaggtatgggcactcagcgtcaggggcgcagcgatggcgctgctccctgtgcaatatc
agccaggtcagccgcattaattccacggcgaagcatcttgatgagttcttggcctggctg
ctcagtcggcgccgtcaggcggatttacctggtgggggacgctcgtttcgcaggcgctgt
gagccattgtggcagttatggccgtttagcccgatcgtcgatgaggttcatgacgtcatc
ttcgttgacggtatccacctgggccgaggtgccgtggttctcatcgcccaaacacctgat
catgtgctgggttggtacgcggctaggagcgagaattcccgtgcctgggaagcgctcatg
agccggatcgcgccaccggccctggttgtcactgacgggggcagtgggttcgcgaaagcc
tgcaagagaatctggccgaccacgcgtgtgcaacgctgcaccttccacgcgtattgccgt
atccgccaagccaccacaacgcgccccaaactggaatcctcgcgcagcttatacgctctt
gggcaacaactcttgcacgtggagggccgagaagaagctcaggaatggatcggtgcctac
caggggtggtgcacgcgctggaaggacttcttggaggagaaaacacgcaggcctgacgga
ggatgggaatacacccacaacaggcttgtacgggctcgtaacagtctcaacaagctcatc
aggcaaggcctgttgttcacgtacctggaccccacctgggatcagccgatgcctgcaaca
accaaccagatcgaaagcacgaacgcgcgcctacgccagatgctgcgcgaccaccgcggc
atgcgcctaacccgacgcatcaaagccgtgttctggtggtgctacacccactctgcgcac
ccacagccagcagcgacaatcctggccaccatgcccaccgacgcagacctcgaaaacgcc
tggtataacgccagccaaacccaccaagccaccggcaccatccccggctggggcgacgca
atttgctggaacgaactccaccacaccaccccctaccacaacacctgggactaacccctc
aaccaacacgttttgtcctataacccccaaacaacgctcatttttggctgttttgagcgt
gctgggcgaattttgtctcgttctggggtgtatccgtgccgtgctgggcgaattatgtct
cgttctggggcaacggaggccatcgctatgaaaccggtggcacctttgcgagcggatgtg
ggcggctgaatgaaaccgacatcgcctctgcgagcgagaaacgcgctcgaaacggccgaa
agtggtgagcagaggtgctgtgggtttcaatgtcacgacggaattgcatgcgaaattggg
tgtgggctcagcggcgggggcgcggggcctggccgggcttcgagacgacgcgccgatcag
tgaccaggcaccactggtgtggagggcgccggaggagcttgaggggcctggctgcggtgc
ccgtgggcggtggtggggcctggctgcggtgcccgtgggcggtggcggggcctggccggg
cttcgaggcgacgcgccgagccgaaggctcgcggcgcggacggcgagcgggcgggccgcc
gcccatgggcacgtaaagcagcccggcccagcgggccgccgcccaccggcacacacagcg
gccgggccccacagccggggcctccggcgcccggaacacccgtggagccgcaagcagccc
tcaggaactgggaggcgtcacgacccacggctcggtcggtagggaacgcaatcctgtaat
cccgagagcgtccgcaatgtcggaggcgcaacgcgccccgggcactcccagggacgaccc
gataaacgagacgacgtcctcggtggaccagcccaggcctcgtaggtcagagagggtgac
ggcgccgtcgcgcttggccaaccgggcccccgagggcgcgagcgcgaggggcacgtgcgc
gtacgtcggctcgggggctccgagcaggtgggcgagctgcgcttgcgcgggcgcctggga
gagcaggtcgaagccgcgcacgacctggtcgacgccctggaacgcgtcgtcgacgacggc
cgcgaggttgtaggcgggcacgccgtccgcgcggcgcacgacgaagtggtcgacagcccc
ggtgtaggagccgtgcagctcgtcgaacacggtccactcgggcgagggggcggccaggcg
cagcgcgggggcgcgccccagggcagccaaagccgcgcgctttttgtcgcgttcggactc
gctcagcgtcaggcaggtgcccgggtagtggccgggtgggacgtgcggcgcggaggcggc
ctcgcggatatcgcggcgggagcagtagcactcgaagatgaggccgcgctgcgccagcga
tgccagggcggcctcgtgtgcgtcggcccgctcggtttggatgaggggttcgccgtccca
gtcgaccccgatcgccgccaggtcctcgatctggcgctcggcggaccctgcgcgttcgcg
gtcgatgtcctcgatgcgcaggacgaatcgccgcccggtcgtgcgcgcccacgcccacgc
gaggatcgcggtgcgcaggttgcccaggtgaaagtcgcccgtaggggagggcgcgaatcg
tccggtgttcgtcatgtgcccagtgtacgaggcggtggccgcccctcgggatccgcctcc
ccgggtggtagtggcgcaggcgtacagtggggtgcatggtgagttttcgggtgcccgact
ggttggcggtcttcgtgggcggggtcgtggggacggctgcgcgcgccggcttggacgagg
tcgcgaaggcctcgccggtgcgcggattgtttctgtcgtggtcgacgctgacggtcaacg
ccgtgggcgcgttcctcctgggcacgctggccgcgtgggtggcggggcgcctcgcgcgag
gatcgcggaatgcggcgtcgctgaaatccctgaagctcctggtcggcacgggttttgcgg
gcgcgtttacgacgtacgggacatacatcgtcgcgtcggtgggatacgcctcgctcaatg
gaattgtcgaggccgtctctcagtccctcggtctcctggcgctgggtggtgcctgtgcct
gggcgggtatgcgcgtgggggagtggctgtgtagccgcacgggagtgcagctagcgagcg
gtgaggaggggcgagcatgagcggatcgacgttactcttcgtggccctggccggtggcgt
aggcgcgtgcgcccgcttctggctggaccggggagtgcaacgtgccctggactcgtgggg
cgacccggcgggggcgaagctcggcatcctggtcgtcaacgtcatcgggtgtttcctggc
cggcgcggccactcagctggtgcccgcaggcctcatgccgatcgtgtcgacgggcttcct
gggtggtttcacgacgttttcgacggcgctcgtggacgcggtgaccctgtgggcggacgg
gttccggtggcgcagcctcgccctggccctcggtacgtgggcggcctcgtggggcgctgc
gctcgcgggcatcgcctgtgccggataggagtttgtcgcgcacctggagccacaatgcgg
gctgatgggtgagggtttagccacgatacggcgttttgtaacagcattccgagcgctcgc
gcgcgtggccctcatatgctgatgttgcgggccgtgcggcccagtaacggagatgcacat
gattgacctcaccggggtgtccaaggtctaccccgtgaaaaacggcggccaagtcgtcgc
gctcgatggggtgaacctgcacgtcgatcgcggctcgatccacgggatcgtgggacgctc
tggcgccggtaagtccaccctcatccggtgtctgacggccctggagaagcccaccgaggg
ccacatcgtcgtcgacggcctcgatctggcgaccctgacgggttccgcgctgcgcgccgc
ccgtcgccgtatcggcatggtcttccaggccgcaaacctcctggacgctcgcaccgccgc
cgacaacatcggctacccgctgaagctcgccggtgtgcctcgtgcgcagcgccgtgagcg
cgtcgaggagctcctcgcgctcgtgggcctcgaaggtcgcggtgattcctacccgtccca
gctgtcgggtggccagcgccagcgcgtcggcatcgcccgcgccctggctgactaccccgc
cgtgctcctgtgcgacgagccgaccagcgcgctcgacaccgagtcgaccgctcagatcct
ctccctgctgcgccacgtgcgcgacgtctcaggcgtcaccgtcgtcgtcatcacccacga
gatggccgtcgtccgcgagatctgtgactccgtgaccctcctcggccacgggcaggtcct
gcagaccggccccctcgaagaggtcgtggccgatccttcgactccgctggcccgcgaact
ggttcccatgcctgtcgttgagtcggtttcgacggaatccgccgacagtcgcttcgagcc
gaatgcggctggcaccgtcctcctcgacgtcgtcttcacctcgcacccgggcgttcccac
gggcgccacggtcctgcgcctggcctcgtcgatgggcgctgacgtgaccgcgggaacctt
cgagtccctcggcagcgtgcaggtggggcgcctggccctgaccgtgcccgcgtaccacgc
tgacaagatcatcgagcagctgcgcaagaacaacgtccacgcggaagtgagggaccaatg
accgccgcacacactgccgcttacgcgctggcgctcctgcctgcgggcaagggcgacccg
acgtggtttgacaacccggccctcaccgataagttcgtgcccgcgatcttcgaaaccctc
atgatgacgggcctgtccacgatttttgcggtcatcatcggcacgctcctggggctcctc
ctggtccagaccggcaagggcggcctcaccccgaacaagggagtgtaccaggccgtgtcc
ttcgtcgtgaatatcgtgcgttccctgcccttcatcatcggcatcatcatgctgatcccg
gtcacgaagatgatcgttggcaagtccacgggctcgctcgcgaccgtcgtgccgctcgtc
atcctgtccgcgcccttctttgcgcgtctcgtggagacgaacctgttggccgtcgatccc
ggcaagatcgaggccgcacagatgatgggtgcctccaaccgtcagatccgctggggtgtc
ctcattcgcgaggccatgccggccctcatccagtccgtcacgaccctggcgatcaccctg
attggctactccgcgatggcgggcgccgtcggcggcggcggcctgggccagatggccatc
aactacggctacaaccgctggcaggacgacgtcatgatctccactgtcgtcgccatcatc
atcatcgtgcagatcattcagctgatcggtgatatcctctcgcgcctggtcgaccaccgc
gcgcgctgacagaccccggtcaggccgccccggcctcggccatccatcccatccagtacg
cagaagaaaagagaaacaccatgcgtcaccgctctctcgcagctatcggcctggcggccg
ttgccaccctgggcctggcggcctgcggcggcggctcctcctcggacgcttccggctcct
cctcggacgtcgtcaccctgaccgtgggcgcgaccccctcgccccacgcgaagatcctca
cctacatcaacgacaacctggccgcggacgcgggcatcaagctcgacatcgttgagtaca
ccgactacgtccagcccaacaccgcgctgaacgacggcgacctggacgccaacttctacc
agaccgttccctacctggagaatgcggagaagcagttcggctacgacttcgaggccggcg
agggtatccacctcgagcccctcggcgtgttctccaacaagcacaagtccctcgacgagc
tgcccgatggcggcacgattggcatcatctccgacacggccaaccagtcccgtgcgctcg
agctcctggccacccagggcctcgtctcgatccccgagggtgacggcgacgtcaacatca
acaccgtcaccaagctgaagaacttcgacttccgcgaggtcgagggcccgcagctggtcc
gttcgctcgacgacttcgattacgcggtcatcaacggcaacttcgcccaggagggtggca
agtccatctccggtgacgccctcgtcgttgagtcccccgtggacaacccggccgtgaacg
tcctcgtctggaagggtgactccaagaaagccgacgccatcgcgaagctcgagaagctcc
tgcactccgatgaggtcaagcagtatatcgagaagacctggtcggacggctcggtcatcc
cggcgttctgatccacgaggctggggcgcgctggcgtcgaggctgacggaacgcagggcc
gaaaggctcgcagagataacgggtgggccccggaaccgtatggttccggggcccacccgt
ctgtccgcgcaagcggtgatcagttggtgcgagactcgagcgggaactcagcgtccggct
cgtgcgtgatgcggttacgcatgtcgcggcggaagacttcaatagcccacagccagatga
tgtggccgaagaactcggagaagtgctccgcgaaaggctggttccagggtgccgggacgg
tgcccatcagcggcatgaggacgacgtggaaggccacgtagacgaagatgccgaaggcgg
caccctgccagagcttgatctgcgggaaacgctcggccagcacgcagtagaggaccgcga
agccgatcgagaacgcgaagtggacgatgaaggagacccacgggagtccttcgttaccgt
tgaaggtgtaggacaggtgggtgacgctctccgggaggcccagctgctggagcagctcct
ggggcgggttcgtggcgttgcgctcgggcgtacgcggaggcagcggcacctcccagccga
acttcacgatggcggagacgatgccgccgagaacacctgcgattgctgcgacgccgtagc
ggcggcgcttgggattggtctgaatcagtgccatgtgacaagcatgaaacgcacgcaggg
tattttcgaggccttggggagcttagcgctcaaggtcacacgagggtgtgatcaggaaaa
atgggctacaaatagccaagtcggttaatttgcgcctttgttgttgagtaaatgcgaggg
gtgggcgcgggactttcatcccgcgcccacccctcgtgtgacgttagctgtgtcgcatcc
cccggcgctgcgatgtgcgagggttgcgtgcctcgtcagtcgatgatgccgtacaggcgg
tcgcccgcgtcacccaggccggggacgatgtaagacttctcgttgaggtgatcgtcgacg
gcggcgacgacgacgttcacgtcggcgcggtcaccgatcgcgtcctcgagcgtcttgatg
ccctccggagcagccaggatacacacgcaggtgacatccttggcgccgcgctcgaagagg
tagttggtggcggcgaccatggtgtggccggtggccagcatcgggtccagcacgaagcac
tggcggcccgacaggtcgtccggcaggcggttcgcgtaggtctcgatctccagggtgtcg
tcgtcgcggcgcatgcccaggaagccgacctcggcggtgggcagcatgcgggtcatgcct
tcgagcatgcccaggcctgcgcgcaggacggggaccacgatcgggcgaggctcggagagc
ttcaggccgacggtgggggcgacgggggtctggatgggggtctcggtgacggccacttcg
cgcgtcgcctcgtaggcgagcagggtgaccagttcgtccacgagctggcggaacgtcgcc
gacggcgtttcgcgatcccgcaggacggtgagcttatgggtgatcagggggtgattagca
acgtggaggcgcatggttataggctacctcgttcgtatatgcgagcgcactccggtgtgt
tgaagacgaggcgggggtctcctctgcggctccgtcgtggatgtcagtggccgacgtttc
ggccttgtcgtcacgcatgtcagactcattcgtcacacgagcatcatgagccactgtgga
ctccaactaccccaacagtgatttggccggtaagctaggagggtgaccgtgaatgagcag
taccgcgaagcaatgggcaaggccctcttcctggccaaccgcgcccgcgaaacgggggac
gtccccgtcggagcagtcgtcgtcgacgaaaacggccgcatcatcggacgtgggtggaac
tgtcgcgaggccaaccatgaccccgcgggtcacgccgaaatcgtcgccctgcgcgaggcc
ggccgtgccaggggtacctggcgcctgaccggctgcacgctcatcgtcaccctcgagccc
tgcacaatgtgtgcgggcgcgattctcgcctctcgcattgatcgcgtcgtcttcggcgcc
tgggaccccaaggccggtgccgccggatccttgcgcgacgtcctgcgcgacgcccgcatg
ccccacccgacggaggtcatcggcggcgtcctcgcccaagaggctgccatgcagctgcga
tccttcttcctcggctgccgcacgcccgacgagatgcccgtcgtccaggctcccgttcac
gagcccagcgacctggtcgcgcccatcgtcgtcccctacgaggaggacgaggcccccgag
caggtcagcgaggaagccacccacgatgagggcgttcccgcgcagctcgttacccccgag
gcgccggccgctcctgccgctcccgctccttccgacgaaaacccccgctctggtgccttc
cccgttcctcccgcgcccgggcgggtcagtcatcgtggcaccgaggcctcgcccctgccc
cgtcgagcaggacgccccttctccgagcgcgtctccggaaatgccgacaaccccgacgac
atccccgtgggcgagtcggtcgaacccggcgcccccgcggcccccgtctcgcagccgccc
taccgcagcgcctcccccgtcctgccggcagtttcgccgagcacgacgcgcggccccatc
acgcgctccgtcccccagattcgccccgtccacgtgcgcccctccgcgtcggtgcccgaa
ggtctctacacgcccgctcagcccggccgccccgtggctcagccgctgcgcgatagcgcg
ccccggcctcgtgctgcggagcccgtcgtcgcacccgcgcccacggagccgccggccccc
gtcgtgcaggccgcacccgcccccgtcgaagagccgcccgtgccgatccccgcgccgccc
gcgttcccgcagcgcgccacctcgcgccagagcgcgcgcccgcagcgccccctcccgcag
gccttcgaacccgagcccgcgcgccgcgtcgactacgagctgtccccgcgccagttcaac
gacgtcgaccccatcacttccggcattcgcgtgcgccgttccgcgcgccgccacggcaac
gctcgtcactgacgtgatccccgcacgcgtcatcacggtctcggaccgctgctctgccgg
cctcgccgaggacctctccgggcccctcgctgcgcgcctcctcgccgaacacggcgtcga
cgcctcggtcgtgatcgtccccgacgacgtcgatgccattcgcgccgcgatcactgctgc
cgtggaggacggcgcccgcttcgtcttcacgaccggcggcaccggcatctctccccgtga
cgtcacccccgaagccaccgcgccgcttctcgtcacccgcatcgacggcctcgccgacgc
gatccgacgccgcggcgaggaaaaggtcgcgtccgccgccctgtcgcgaggcctcgtcgg
cgtgaccgcgcgttcccccgagggagccctcgtcgtcaacgcgcccggctcgcgcggcgg
cgtcaccgatacggtgtccgtcatcggccccctcgtcgctcatatcgtcgaccagctcgc
gggcggagaccacccgcgcgcttaaaatactgagatagcaacgaagaggccgcccggcag
atgtactgcgggcggcctcctcgtacagtggggcgtcagtcctgcggatcctccgggcgc
acccagtcgccgctgcggccgcccgacttcgccacgatcttcgcctcgcggatgcgagcg
gagcggtccacgcccttgaccatgtccacgatcgcgagagccgccaccgtcacagaggtc
agcgcctccatctccacgcccgtgcggtcggccgtgcgcacggtcgcacggatcgccacg
tgatcgtcctccaggctcaggtccaccgcgcagccgtgcacgccgatcgtgtgtgcgagg
ggcagcagctcggggacgcgcttcgccgccgaaatgccggccacgcgcgccaccgccagg
acgtcgccctttgggacggtgccgtcacgcagggcctgcatgacctcgggtgagcaatcc
acgcggcacacggcgctcgcctggcgcaccgtcggattcttcgcggttacgtccaccatg
taggcggcgccgtcctcgttcagatgcgtaaacttcacggttttcctctcgttaattctc
tctatggtggggtcagcccacgagcgggacgaccgccagctcctcgccggcctcgaccgc
ctcgacatccggcgcaaccacgccaatcgcctccgcgttcgcgagcgaggccaccaggtg
cgacttcgaccccagggggtgcaccggctccacccagcgggccccggcctcgtccccatt
tccggagacgaagcgaagcgggatgaactgcgtctttccggatggagactcccagcccac
gtgtgcgcgggcaatgacgccgctggggaccgttccgccgtgctccggggcgacgaggcc
ggacatgaccgccagcgcgcccgcgacgtacatgtggaacgtcgtaaagaccgagaccgg
gttgccgggcaggcagatcacgggtgtttcgcggccgctcgtgcccacccgcgtcgagcc
gacgccctgcgggccgcccggctgctgggcgacgtggtggaagcccgcgtctgtgccaag
cgtcaggcgcacaacctcgaaggcacccgccgaaatgccgccggctgtgaggaccaggtc
tgcctccggggcctcgtcgagggccgctcgcagctctgcaggggtgtcccccgtgcgcag
gtgggcgacgacgcgcccgccggcctcctcgacgaggccgcgcaggaggatgccgttcga
atcgggaatctgcccgcgttcgagggcctcgccggcgcgcttgagctccgtgcccgtcga
tacgacgatgacgcgcgggcggggcagaaccgtgagggtgccgtggccgaccgaggcagc
ggccgacagagccgtcccgtccaggatgcggcccgccttcaggaccggggaacctgcagc
gagggcctcgcccgccacgcgaacattcgcgcccagcttcggggcgacgcggatctctac
ggtgtcgggcgcctgggcgacgcccgccgcatgatccgtgtcctcgactttcacgacagt
gtcggcgccttcggggatcggcgcgcccgtcatgatgcgccacgcctgccccttctcgag
tcgattctcgcgggtgtctcccgccggaatgtcgcccgcgacgggcagagtccacgggcc
ctcaccctcgaggtcctcgcggcgcaccgcaaatccgtccattgcggagttcgtgaacgg
cgggagggggatcagcgaggaaacgtcgaccgccaggcggcgacccagacattcctcgac
ggggagcgtctcgtgggggaggacgtggctgagcgccagcgcctcgatcagctcgcgatg
ctgcgcggtagacagggcgggatcgtgcatgccaccagtgtagaggcctgtaggggcggg
gaggtgcgcgagggccggttgggcgtctcttggggcacccgtcctgctcccctttgacga
ggctcgggctggggcgcgcggttgtggcgtgttcgggtggtcttggggcggtcccgtggg
ggaattgcactacatgggggttcgacacgccggtgacgcgacgttgggagccctcatgta
gtgcaaaacccccgtttggggtggcatgcctcgactcatctcacgccaggcgcgcggcga
gtgcgccgcggacctgcgcaacgagctcgtccggatggtcgaggtcgtgccagccgactc
ggatgatgtgccagccctcggcttcgaggtggcgttggcgctcgcgctcgcgggaaagtg
acgcgtggatgctgcgggcgttgtccccgtatttggctcgtccgtcgaactcgatgccga
ctttctcggccgtgaacccgcaatcgatgaagtaacgacgaccccgcgtgtgcacctcga
cctgtgtgcgcatgcctgtcaggtccgcggcacacagctcgtacagcacacgcgcttctc
ccggggaggcgcatccggcatctgcgtgagtgatgatccactgtgcttgagagcgtcctc
ttgcccgattgcccagctgtttcagctcgcgctcaagaaagaacttccacgactcctcgt
tgttgcgtgatgctttcatgtggaagttgtcgaagtgcgtgtaggcgtgggcgttcatgc
acatctgcgtgaaagcggcacgtcggttggatgatgtgcgggcagcagtaatctgcgcag
attcgaggttctcgatgagaagcccgcgtgtgtcgctgatagaaggaaggtgacagacgt
gcctggccttgacctttatgggagcaaaggtgtgagtgccgattgctatggcaggcagga
cgatggggcggatagtggatgatgcggcaaccgtgatgggtggaagcgggggatcacttc
catagccgtgcgcccatagcgcacattgtccggtagtaacgagagtttggtgcgtgtgcg
cgaggtggtagaggcgtgcggcgagcacgacctccggtagctgactcatgtctatgtctg
tcaggagagacaggtcaaggtatgttctgcccgcgattttcacagccgtcggcatctttg
tgaggccgtggtggctggatcgcggcacgcgaatgatcgcccgttcaacggcgttgagga
tgaagggagcgtcgttacccctgacttcttggctcatgagtgaattctagtgctatagct
atcagttcattgcggtttggttcttctgattctgtttgattgctgagatgttctcgtgcg
gtgcgatgaggtgcgggcgcgtgggtgcgaagttctcgtgccccgttgcacgaggagtgg
gccgggttgtacggtcgcggctcgtttcatcgacctggacatgggaggccggggggaatt
gcactacatgggggttcgacacgccggtgacgcggcgctgggggggcttcatgtagtgca
aaccccccggttgcgggcgggcccgatgggtctggtggggcggtgtggggcggattgtcg
tggacgtggagccggtcgccacaaagccatccgggcagccccacacggcggtgggactgc
ccggataacggtgcggctcagaacgagtgaaaacgcgaggaagccgccgtgcaaccgaat
cagacggtgagcatgaccttcgtggcgcgacgctcgtccatggccgcgtagccctcggcg
gcctgctcgagcggcaggaccagatcaaagacggcaccggggttgatctcgctgcggtag
atcaggtcgatcatggtgggcaggtacttgcgcaccgcggctggaccgccgaacatgtga
acctgcgcgccgaacatacgacccatgtcgagggaaacaccgtgcggcacacccacgaag
gataggtggccgcccgggcgcacgcagcccagagcctggtcgaaggacgcctcgttgcct
acggcctccacgacgcagtcggcacccagtcccccggtcatctccttgatgcgggcgata
cccttctcgccgcgctcttccacgatgtcggtcgcgccgaactggcgagccaaagcctga
cggtccgcgtggcgcgacatagcgatgatgcgagaagcgcccagctgcttggcggcgatg
attgcgcccaggcccacggccccgtcacccacgacgacgatggtcttcccgggggcggcc
ccggcctcgtcggcggcgaaccagccggtgccgagcacatcggaggcggccaggagcgag
ggaatctgctcggacgtgggggtggcgggtgtcttgacgagcgtgccgtcagcgaggggc
acgcgagcgtactcggcctgggtgccgcctgcgcgcgtgccgacgaaaggatctccttgg
gcggcggcggtcgcgcagcgcgaggggtatccggcgcggcagatttcgcattcaccgcag
gaaatgcagaaggaaccgacgacgaagtcgccgggcttgacggtcgtgaccgcggagcct
acctcggtgaccgtgccgacgtactcgtggcccatgcgctgctcgtggacgtgctgggcg
ccacgatagggccacaggtcggagccgcagatgcaggtggccgccagcttgatgatggcg
tctgtgggttccaggatggtcggcatcggcatgtcttcgacggtgacgttgccgggcgcg
tgcatgatgacggcgcgcatgattctcctcgtgattggtgaattggtcgtagggcaacgg
tagcgctcacgtccagctgctcgtcactgctggacactgtctcctttctctcagagacga
ggccggggccgcgtgttgccgttggtgctcggtttttcgaggggcgaacaccgggtgaat
cggggtagggttgcgccatgtctgtcgagttcgtttccgcctctcaggcggcagatgcgg
tggcgtgtgacgcgccgctgcggctcgtcgacaccttcgggcgcgtggcccgagacctgc
gcgtgtcgctcaccgatcgctgcaacctgcgctgttcctactgcatgcctcccgaaggcc
tggactggctgcccaccgaggagaccctgacggatgacgaggtcgtgcgcctcgtgcgca
ttggcgtcgagcggctggggatccgtcaagtccgcttcaccggcggggaacccctcctgc
gccgaggcctcgaggggatcatcgaagcgtgctcccacctgcgcaccgacgagggaaacc
ccctggacttggccctcacgacgaacgcgctcggcctggccaagcgcgcccagggcctga
aggatgcaggcctgaaccgcgtcaacatttcgcttgattctctggaccccgagcactttg
cggcgatcacccgccgcgaccgtctcggtgatgtcctggagggcatcgaggccgccgccc
gcgcgggcctgagtcccatcaaggtcaacgccctcgtgctgcgcggcatgaacgaggccg
acctgcccgacctggtcgactactgcctggaccggggcatcgagctgcgcgttattgagc
agatgccgatcggcccgccggacacgtgggatcgccagaacatcatgacggccgacgaga
tcctgcacatcatgagcacccgccacacgctgacccccgcgccccgcgaggatccgcact
cgccggcgggacgctggattgtggacggtgacccgacgaagcgcctcggagttatcgcct
ccgtgtccgaccccttctgcagcgcgtgcgaccgcacccgcctgacctcggacggcatgg
tgcgctcctgcctgttctccaccgaggagacctcgctgcgcgacctgctgcgcggtggcg
gggacgacgcgcagatcgccgcccgatgggccgacgcgatgtgggcgaagccggccgcgc
acgggctcaatatcgacacctttgctcgcgcatcgcgcaccatgagccgtattggcgggt
aacctcccactaatttcgtgatgccgatgttttctaacagcggttgattgattgtttgcc
gtcgggtggaacgtccctgagggggagtacttttcccagtgcttacaagggtgatgtacg
tcccaatgagttcctgtgagtgacgtcatttcaattggtagcctccgtgttaaagaatgt
ccggcgcacgcccgcgcccggactcccttcagacccgaggagagccatgagcgcgaccga
acccgcggccaagaagagccgcttcctgctcactgactggaaccccaacgacgaatccaa
gtgggattcgaaactcgcgtggcgcacgctgtggatcacgacctactcgctgatcctggc
cttctgcgtgtggttcctgcccagcgcgatcgcgcccaagctgacgcttctcggcttcaa
cctggataagtctcagctctactggctgaccgcccttccgggtctggccgccggcatcct
gcgcctcatctacatgttcctgcccccgctcatcggcacacgcaagctcgtgggcatcac
ctccctgctgtgcgtcattccgatgctcggctggttcttcgcggtccaggacaacacgac
cccctactgggtcctgctgaccctcgccttcatgtgtggaatcggcggcggcgcgttctc
cggctacatgccctccaccggctacttcttccccaagcgcctcgccggtacggccctcgg
cctgcagggcggcatcggtaacctcggcatgtccgtcattctgcttgttggtcctgtgtt
gatgggctttggtcttttcggtctgacctggctggcgccccagcagcaggtcgccggcga
ccacgtcggtgagagcatctgggtctacaacgcagcgatcttcttcgttccgtggtgcat
cctcgcggcgatcctcgccttcatctggctgcgtgacgtgcccgtcaaggccaacctcaa
gcagcagctggacatcttctccaaccccaacacctggtacatgaccatcctctacgtcat
gaccttcggtctgttctccggcttctccgccgtcttcgccctcctgatcaacaaccagtt
cggtgaccagtcggccctcaacctgggcgtcaagggcgcgacctacgccttcctcggccc
cctcatcggctcgctcatccgcatgtcctggggcatcttctgtgaccgcatgggcggcgc
catctggaccttcatctccggcgtcggcatggcgatcaccatgggcggcatcgcctgggt
tctgaccaaccccaccggtaagatggacttctacatcttcctgggcctcatgctcgccat
gttcctgttctccggcttcggtaacgccggtaccttcaagcagatgccgatgatcatgcc
ggcccgccaggccggcggcgccatcggcttcaccgcggcgatcgcgtccctcggcccctt
cctggtcggcgtcgcgctctccgccatcagcgccccggtcttcttcgcgggctgcgctat
cttctgcgccctgtgcgcggtcctgtgctggatcatgtacgcgcgcaagaacgccccgtt
ccccggctgatccacccggcactgtgtggtgccagcggacctgccactgcctcgtcaatc
gactcttaggagcaccccatgacgaatctcgaatccgatatgaccttcccgacctacggc
ggcgaggtcaagcctgcgaccggcgcgaccctgttcgcgctcggctcgtggctgcgtcgc
ggcaaggcgtccgccgacgcgcgccagctcttcctcgagggcggccgcgacggcgactcc
ttctaccgcgaccgctggagctacgacaagatcgtgcgctccacccatggcgtgaactgc
acgggctcgtgctcgtggaagatcttcgtcaaggacggcgtcatcacctgggaaacccag
cagactgactacccgtcaaccggcgctgacatgcccgagtacgagccccgcggctgcccg
cgtggcgctgcgttctcgtggtacgagtactcgccgacccgtattaagtacccctacgtg
cgcggcgtcctgctcgacatgttccgcgaggccaagaagcgcctcggggatcccgtcgac
gcgtgggccgcggtcgttgaggacccggagaaggcgcgtgcctacaagtcgcagcgtggc
cgcggcggcatggtccgcgtgtcgtgggaagaggcgatggagatcgtcgccgccgcctac
gtgcacacgatcaagcagtacggccccgaccgcatcgccggcttctcggtcatccccgcc
atgtcgatgatttcctacggtgcgggctcccgcttccacgagctcatcggcgccacgatg
ctgtccttctacgactggtacgcggacctgcctccagcctcgcctcaggtgttcggcgac
cagaccgacgtgcccgaggccggcgactggttcaactcgcagtacctcatcatgtggggc
acgaacctgccgctgacccgtacccccgacgctcacttcatggccgaggcccgctaccac
ggccagaaggtcatcgtcgtgtccccggacttcgcggacaacacgaagttcgcggacgac
tggttgcgcgtccagcccggcacggacggcgccctggcgcaggcgatgggccacgtcatc
ctcaaggaattccacgtcggcaagcgcgagcccatgttcctcgattacatgaagcgctac
accgactccccgttcctggtggagattaacgaggtcggcgagggtgcccacgagggcgtc
gccccgacgaccctggtccccggcaagttcctgacggccgccaagatgcccgcaggcacg
accgagcgcaccgagaacaaccagttccgtcccctcgtcatcgaggccgacggcacggtc
aaggacccgggcggcacgctcgccgatcgcttcggtgaggagggcgccggccactggaac
ctcaacctggatggcgtcgagcccgtcatgtccatcatggacacggacgagtgggaagcc
gccctgatcgccctgccgcgcttcgacctgcccgcggcccccggccaggcctcggtcggc
ggtggctacgtgaagcgtggcgtgcccgcgcgccgcgtcaacggtcgcctcgtgacgacc
gtgttcgacatcctgctcgcccagtacgccgtcgagcgtgagggcctgccgggtgagtgg
cccaccgactacatggacgcctccacgccgggcacccctgcgtggcaggaggagttcacg
tcggttcccgccgccgcagccatcaagatcggccgcgagttcgcgcagaacgcggttgag
acgcagggccgttccatgatcctcatgggcgccggcacgaaccactactaccactccgac
gagatgtaccgtacgttcctggcgctcacggaaatgtgtggcacccagggccgcaacggc
ggcggctgggcccactacgtgggtcaggagaaggtccgcccgatcatgggttggggctcc
ttcaccttcgccctggactgggcgcgcccgccgcgccagatgatctccaccggctggtac
tacatgaccacggaccagtggcgctacgacggtgctgcggcctcggccatgggaaacccg
atcaagtcctcgaacctggacggcaagcagctggtcgacaccctcgtcgagtcggttcag
cgcggctggatgccctgctacccgacgttctccaagggctcgacccagctgggccgcgag
gccgccgaggccggcatagcccccgcggaatacgtgtcccaggagctgcgcgagggtcgc
ctccagttcgcgatcgaggacccggacgcccatcacaacgtcccgaagatcctcgcgaac
tggcgtacgaacctgctcggctcgtccgcgaagggcaccgagttcttcctgcgtcacatg
ctgggtaccggcaacgaggtcaacgccgaggagctggaagagggcaaccgtcccgcgtcc
gtcaactggcgtgaggctcaccccggcaagctcgacctcatgtgggtcgcggacttccgt
aacacctcgacgacgctgcactccgacgtggtgctacccgccgccacgtggtacgagaag
cacgacctgtcctccacggacatgcaccccttcatgcactgcttcgacgaggccgtgaac
ccgccgtgggaggcacgcaccgacttcgaggtgttccagaccctggctcgcctcgtcggc
cgcatggcccccggccacctggacacccagacggacgtcgtcgcggttccgctggggcac
gactccccggacgccatgaccatggcggatggcgtcgttcccgagcagacgtggacgccc
ggcaagaccatgccgaagctggttgcgatcgagcgcgactacacgcaggtcggctacaag
tacgaccgcatcggaccgctcgtgcccaaggctggcctggcctccaagggtgtggcgtac
aacatgcaggaggcgtacgagcagctcggcgacctcaacggccgcgcccccatggacggc
aacgccggcgagggcatgccgctgtgcgacaccgccatcaaggcggcgaacatggcgctg
cgcttctcgggcaccacgaacggctcgctggccgttcagggcttccgcacgctggaaaag
cgcgtcggcaacgagatggcgttcctggccgaaggtgacgaagaaaagaagatcacctac
caggacaccgtcctgcagccgcgcagcgtcatcaccagccccgagtggtcgggctccgag
cacggcggacgccgctacagcgccttcgtgcagaacgtcgagtgccgcaagccgtggcac
acgctcacgggtcgcccgcagttctacatcgaccacgactggatgatggacatgggcgag
tccctgccgatcttccgtcccccgctcgacctggcgcacatctacggtgagcgccccgtc
ggcgaccatcgtcccggccagccgggtcaggccgaggtcgcggtgcgctacctgacggtc
cacaacaagtgggccatccactcccagtactacgacaacccgtacatgctgacgctgggt
cgtggtggccagacggtgtggatgagcccgcaggacgccgagaagatcggcgtgcgcgac
aacgagtggatcgaggcgaagaaccgtaacggcaccgtgtcggctcgcgccgttgtctcc
caccgcatcccggagggcacggtgttcatgcaccacgcccaggatcgccagatcaacacc
ccgctgaacgaggagtccggcaagcgcggcggtacgcacaactcgctgacccgaatcttc
attaagccgagccacctggccggcggatacgcgcagttcgcctacgcgttcaactactac
ggtcccaccggcaataaccgcgacgaggtcacggttatccgccgccgctcccaggaggtg
cagttctgatgaaggtcatggctcagatcgcgatggtgatgaacctcgacaagtgcattg
gctgccacacctgttcggtcacctgtaagcaggtgtggacgaaccgcgagggcaccgagt
acatctggttcaacaacgtcgaaacccgtcccggcgtgggctacccccgcggctgggagg
accagaagaagtggaagggtggctggaagcgcaccgccacgggccgcctcgttccccgtc
agggcggacgcgtcgcctcgctcgcgaagatcttcgcgaacccgacgcagccgaccatga
aggactactacgagccgtggacgtacgagtacgacaagctgctccaggcgcccgcgaact
cccgcgcgatcccgacggcccgcgcgaagtccaagatcacgggcgagcacatcgacaagc
ccgagtggggcccgaactgggacgatgacctcggtggctccatggagaccctggatcagg
accccgtcctgcaccagatgaacctccaggtcgccaagaccatcgaagacgcgtacatgt
tctacctgcctcgcatctgcgagcactgcctgaacccgacctgtgtgtcggcgtgcccct
cgggcgcgatgtacaagcgctccgaggatggtatcgtcctggtcgaccaggatcagtgcc
gcggctggcgcatgtgcgtgtccgcctgcccctacaagaaggtctacttcaaccacaaca
cgggcaaggccgagaagtgcacgctgtgctacccgcgcctcgaggtcggccagccgacca
tctgctcggagacctgcgtgggtcgcctgcgctacatgggcgtgctgctctacgacgcgg
accgcgtcacctgggccgcctcccaggaggacgagcgcgacctgtaccgcgcccagcgcg
agatcctgctcgacccgaacgacccgcaggtggtcgcccaggctcaggccaacggcgttc
cccactcgtggatcacggccgcccagcagtccccgatctggaagctcatcaccgagtacg
aggtcgccctgccgctgcaccccgagttccgtaccctgccgatggtctggtacgtgccgc
cgctgtccccggtcgtcgaccaggtgaccgcgtccggcagcgacggcgaggaccacaagg
tcctgctgtccgccatctcgcagatgcgtatcccgctggagtacctggccggcctgttca
cggccggagacacggctcccgtggagctggcgctgcgtcgcctcgccgcgatgcgctcct
acatgcgcgacgtcttcgtcgacaacccgacgaacgaggagatcccggcctccgtgggca
tgaccccggagaaggtcaaggagatgtaccgactgctgtcgatcgccaagtacgacgacc
gcttcgtcatcccgaccgcccaccccgagatgccgcgcggcatcaaggagctcgagggct
gcccggtgtcctacgacgtcgaggccttccacggcctggcccccgccacgtcgaaccgcc
cgatgggtggctcgtcgccggagggacgtcagatgctccctcttgaggtcgttcgatgag
tactttcgtcggcattccgcgtattcctacggccgctccggaaacggagatggatccgca
ggacgcgcgcggcgtgcgcatggcggtctcggtcctcctggactacccgggggatgactt
cgagaccaagctggacgcggtcgaggaggctctggcggacctgccggagccggcctcggc
gtccctggccacgttcgtgagctacgctcgcgccgctggcctgcgcgccatgcagaccac
ctacgtggagacgttcgaccagcgccgacgctgcgcgctcggcctgacgtactacacgca
cggcgacacccgcggacgcggccaggccatcttggccttcaaggagatcctgcgccgcgc
cggtttcgagatggaacgcgaggagctgcccgatcacctgccggtggtcctggagttcgc
ggccttcgacgagaccggcacggccgagggcctgctgcgctccaaccgcgagggtatcga
ggtgatccgcacagcgctgcgcgccgcggactccccgtacgcgccgctgctggatgcgct
ggtcgcgacgctgcccgagccggacgaaaagaccattgagggcttccgtaagctcattag
ccaggggccgcccaccgaactggtgggcgtgggcgatctgtccgcgacgcccttcccgac
ttccgattcaacgatgggacggtaacgttcatggaatccgcacttttgcatgccgcgtcg
gcatctgcgacgcagtcgctgtccttcctggacattgccctgtgggtggtcctgccctac
gtgtccttcgcgatcctcatcgtgggcctcgcgtggcgctacaagacggaccagtacggg
tggacctctcgttcctcgcagtggaatgagccgaccatcctgcgctgggcctcgccgctg
ttccacttcggtgtcctcttcgtgttcatgggccacatcctcggcctcgtgatcccgaag
acgtggaccgaggcggccggcgtgcctcagcacgtctaccacctgatggcgacgatcccc
ggtacgatcgctggaatcatgacgatcgttggcctcgcgctgctgatctaccgccgcctg
gtgtacaagtcggtgcgcgtggcgacgacccgcatggatatcgtcacctacgtcatgctg
actatcccggtgctcctgggcggcgcggcgacgctgctcaaccaggtgctcggcggtcac
gagggctacgactaccgcgagacgatctccgtgtggttccgctcgatcttcacgctgcac
ccgcaggcgcacctgatggtcgacgtgcccctcagcttcaagctgcacatcatcgcgggc
ctgctgctgttctgcatctggccgttcacccgcctcgtgcacgcggtgagcgcgccggtc
ggctacgtggcgcgccccccggtgatctaccggtcgcgcgacgagcgccgcacgcacgag
atgacgcgcggcggtatgtcggactgatcgatggccgtgtccgccgcggtccctcgctcc
taggcgaggccgtggcgtggtaatcggcagggccgggggcgagcgcaggctcgcccccgc
gtctttatcgggggttcccgcgttctcacctgtatgaataaagcgatagaccccgcgtaa
tgcgaccgactgttggtattggccgtgcgggtggctgtctgtgatgggtagaataaagcg
cgctttgttagtaacgtaacagctttaatgccgtatggagatgcctatgaagggtatttc
cgctgattatgagggagagaggatacgtcatgagtgatacctcccgtgctcggcctctgg
ctgaaacgcttgccgcaatggcagcgttgacccctgcacagcacgcgctcttggagcgca
tctcgcaccatgcgacgcccgtgaccgtggcggagctggctcaggaagctggcttgcacg
tctcgagcgtgcgcgagaccctcgagggcctgttcgcccttggcctcgtggaaaagcagc
agctcccctcatctggccgtggccgccccgcgctgggatattcgacgatgaccccggcgg
acccctcgtttgcggcgcagatgctgcaccagctcacctcgtcgctgctggcctggctgc
gtgtcgacgcggccgacccggcggcctcggtgcgtgagatcggctcgcgctgggcggacg
ccgccctcgagacgatggcggtgcctgatcacagccataatgcgaaccgtcgccccgtgc
gcgacaccttcaacatcgcggcgcacctgggcaaggtacgcctgtttatgaacgccatgg
gcttcgcctctgtcccgcacgacaccgatccgatggcggtcgtcctgacggcctgcccgt
tcaccgagccgggcacccccgacgacctggccctcgagctacgccgcggcatcgtcgagc
gcgtcttcgagcggacggcgaccggatttgccacctggtcactggagagcgatcccgagg
atcccttgcgcctgaccgtctatattcgacggctcgacgaggcgaacccgaagccgctgt
cgacgacccttcacttcttcggtggagcggctgaggcggccggtgggtacatgcgagaac
tgccctccgatgagacccccgcgaccctgggtgaactcatcgatcagctcagctcagaga
gccctgagctggagcgaatcctcgctgtgtcgagctacctggtcaacgagcgctccgctc
gtctggacgctgagctcgcgcccggcgcgcgcgttgacgtgctgcccccgtttgctggcg
ggtgagattttttagtcatttgtgtggggcggtcagggttgtaaaataatcctggccgct
cccgcgtaagatgagggggaaggcactcccgtccctggaggattcaatgtcagctgagat
tgcaaccggcatcaccgatgagccgctggatactggcgcgctgattgatagcgcacgtcg
ggatacgtgtggtgccgtggcgtcctttattggggtggtgcgtaaccatgacggcggaga
gagcgtggacgcgatcgagtattcctcgcacccttcgtcgcagcagattctgcgggacat
cgtcatggagttcaaggatcgtccgggcgtgcaccgcatcgtcgcgtggcatcgcgtggg
gcatctggagatcggcgaggacgcgatggtcgtcgctgtcgcggcggagcatcgcgcgca
ggcgttccgcgcggtcgaggccattgtcgaggaagtgaaggcgaagctcccgatctggaa
gaagcaggaattgaccgacggctctcataactggtcgggtctgtgagatgacgatcggcg
atcctttttcccgtcatgcggccgtctcgggacgcactgtcgcgctcccgctgatcaatc
agcccgtcccgtacgaggccggggatcctgcgctggagcgtttccgtcgcaattggctgg
tgtccggtattggcgaggccggtcaggcgcgcctggcagccgcgcgcgtgctcgtggtcg
gcgcgggcggcctcggctcccccgtcctcctgtacctgacggcggcgggcattggcacga
tcggcatctgcgactccgacgtggtcgaggtctcgaaccttcagcgtcagctcctgcatg
gtgagggcgacgtgggggatccgaagccggattccgcggtgcgtcacctgagcggactga
actcctctgtgcactttgagcgctacgggcacgtgactcgcgagtggctggacgagcatg
gccgtgagtgggacctgatcgtcgagtgtacggatagctttgactcgaagtatctggtgg
cggactactgcgcggattctggtgtcccgctggtgtggggcacggtcgtgtcgatggcct
tccaggtgagcgtgttctgggctgcggcgccggcccccgtgccgtcgctgacgctgcgga
gcctgcacccggtcaagcctgcccctgggacgaccccggcctcgccgaaggttggcgtgc
ttggtcctgtggttggtcaggcgggtaccgcgatggcgacggaggctatcaagctgctgg
tgggcttcggtgagccgctgatcgggcgtgttctcatgacggatgcggcgacgcagcgcg
ccgacgtgctgaccttcgccccgtggaactgagtcccgtggccgccccgcgcgctgacgt
tgccgcgatcgtcgtcggcggcggtgggggagagcgcctgggtggcgtctccaagccgga
tttgacgctgggtggcgtgcgccttatcgaccgcgtgtgcggggtcttgatggaggtgtg
cggcgcagggtgcgtggctgttgtgccgccgtccgtgcgtgtcccggatggtgtccggcg
tacccttgaggatccgccgagcggcggcccactggccggtatcgacgcgggcttgcgcgc
gctgagcgtcggcgacgatgtcctcgtcgtcgttgtttcggttgatgctcccggcgtggg
tgctttcctgcccgccctccttgaacccgcgttgggcgagagcagtgacgggcgtatcgt
gcgcggtggcgatccggagcctttcgaccagtacctgatgggcgtttatcgtgcgggcgc
gcttcgtcgcgttatcgacgaggccgaggccgcccttgggtcggtccgtggcgtgggggt
gcgccgggtgctgcgtgccctccacgtcgagcgggtgagcgtgagcgccgacgtgtgccg
ggacatcgatactcccgaagatgtggcctggtgggagacatttctgagcaactgatttgt
gagtaatgcctctgagggtatatgtttaggtggtaagcgtctagcgctctatcccactca
aggtgtgctcatgaatcttcgtcacggacaactgtggcagcgactcggactggcagtgct
gtcaggaattctcgtcgcgtccctcgctcccgccactgccgccgctcctgcaggtggcca
ggacacgcatagcgatgcggaggccgccgacctcgacctgtcagatgcggactctggcgt
cgtcgccccggctgcttccgaggaccgtgtagcaacggacgacgctgatgcgtccgatgc
ctccgactccgccaaatccgcggattccgccgacgaagccacggcctcgtccgaggaaga
gagtgtggacggcgtcgatgcgcaggtctacaccttccccggtacggacgggcccacccg
cattcacgttctcacgacgacgggttctgcggatgccatcctgcttgagtctcgaggtgt
cttcgccatgatcgacggcgccgagggcgtgggtgcgcccgacggtaaggatccgcgtta
cccgctgcgcgagggggtcgtcgatgctgcgcttggcgatacggactgggtgcttggcta
tatgtccaaccatggcgtcacctcatcgaaccttgcgttctacctgggcacgcacgccca
ctccgaccacatcgataacgccgacgagatcatcaggaagttccacccgaaggtcattct
tagccccgagtattccgacgcgtggatcacggacaagtcgcgtttgtgggacaaccagtg
gatctacgacaacatgatggcggccgcgcgatgggctcgcagtgcgtatggcgcgtcgat
cgtgcagaacatcaacgactacaacactcacatcacgctcggtgatatggatgtccagat
tatccccacggatccggctgaaaactacaagaagacaggcgttcgcgatgcaaacctgat
cgcatataccgcaaaggtgagcgcattcgggcattccgcctacctggccgccgaccttga
ggctggtggaggctacgaggaccgcatcgcgccgatcgttgggcatgtcgatatgctcaa
ggctggtcaccatggcctgccgagctctaactcgagttccttcatgaaggcactgagtcc
ctccatgatcgcccagacggggccggagtggtacatccccgacaatctgactgagagtgt
tattcacggggaatcgtcgtgggtgccgctgatggatctgtggtccagtgcgcacattcc
ctcgctcattgctactttcgggtcctccggcattacatacaacgatgtgtccgccgcctc
ctggggacatgagtacggcctagaaagtccgcgcgcctggtggttcaagggcgggcgccc
cgcggctacgaccggctggtggaagggaagcagcggtaactggtactacttcgccggcaa
gccctccgccgaggccagcacctgggtgtacgacggcggccagtggtactggatggacgc
caccggcgcgatggcgaccggctggattaatgacggaaaagcgtggtactacctggattc
cgcaggacacctcgcgggcactggctggagccttatcggcggctcgtggtactacctgaa
cggcgggcgcgcagccctcggctggctcaacgactcgggttcctggtactacctgaacgg
cgcgaccggcgcgatggtcaccggatggaagcagattggtggttcctggtactacctgaa
ctcgtcgggcgcgatggtcaccggttggatgaatggtggcggtccctggtactacctgac
cggcagtggtgccatggccaccggatggctctacgacaacggctcctggtactacctgga
tgcaacgaacggcgcgatggccaccggatggttccaggacgggaccacctggtactacag
cagttcctctggcaccatgatgaccggctggctgaacggtgggagcgcgtggtactacct
gaccggcagcggtgctatggccacgggctggatcctggatagtggcgcctggtactacct
gggtgacacgggtgccatggtcaccggcacgcaggagatcgacggtcgctcctcgacctt
ctcttcgtcgggacgctgggtcggctacgcctcctaaccgaggcctcggcgaacaacctc
acaaagcgccgcccgccgcgtattgacgcaggtgggcggcgctgcgctatcgcgccgcgg
cctcgttcgtttccgttgtccgggtgcggcgtcggtctcggcgctgtcgcgccgcggcct
cgtatggaacgctggcttgcttccccacaaatgtcgcacgtaattcccatgtcaaccttt
caggttttgaaatggaagcgttggtatttcaacgttttcccggcccctaataaaaatcag
ggaaaccaaattacgtgcgacattggggagggggagggggtcagcgctgctcgtcgagct
ggtggaagatcgcggtgagcagcggcgtgacgacctcgagggtgtcgagtgcgccgcccc
gcgagccgggagaggagatgatgagtgcgcccgaggagtcgcgcgcggtcacgccgacga
cctctcgggacaggcccgacaggggggtattggcgaggccgtgggcgcggatctgctcgg
cgatgccggggatctcgacctcgacgatcgagcggacgacctcgggcgcgtagttgccca
cgccgaaacccgagccgcccaggaccaggatgaagcgggcgccggcctcgagcgcgtcgc
gaatctccgtctcgaggatgtcggtgctctcggggatcgccgcgaccgtcacgggaccca
ggccggcctcggccagcgccgccgtgcaggcgggggtcgcccggtcctccttcgtgccgc
gctggatgcggtcggaataggtgatgacgtgggcgctgatctggctgaggtcatagtcga
cgggcttgggcatggtgtcctccggtagcgaatgcgtataagtgtgatcctagtcccttg
tcttcgtgggggtgggtctgagggcgggcgtgagcgtgaggtgattttgtgtgtgcgtcg
cccgagggaaaaggggtgtctgggtgtctgagtgtgccgatgtgcgacaggcgtggcctg
agcggggtggtttagcccgttttatgatgggtggaagcaagttaaatgagtatctcagtt
tccttgggattaagcgcaaaagtaacaatttgggtgcgctcttgcgaaccgttgcgcgct
tgctgtgccccttgttagatttaacgcgttcgattccctcacaaaaggagatacgagtgc
gttcgctccgcatcctccccgccatcggcgccgccgctctggcactcgccgcctgcgcgg
gcggctccacccccgccgactccacggcctcggctgaggcaacgcagcccgccgagacca
ccgtcctcaacgtctacgccgccgcctccctcaccgagaccttcggcgagctcggagaga
tcttcgaggaagccaaccccggcgtggacgtgcgcttcaacttcgcgggatcccaggacc
tcgtgacccagctcggcgagggcgcggacgtcgacgtcctggccaccgccaacgaatcca
ccatgaagaaggccgccgacgcctcacaggtcgacgcgcagaccatcttcgtcaccaaca
ccctcaccctcatcacgacgccaggcaacccggcgggcgtaaccggcctcgactcctcgc
tcgacggcgtcaagctggtcgtctgcgcgcccgaggtcccctgcggcaagctcaccaaga
ccctcaccgagaagcttggcgtgaccctgaaccccgtctccgaggagcaggccgtcaccg
acgtgcgcggcaaggtgtcctccggtcaggccgacgccggcatcgtctacaagaccgacg
ccctcgccgagggcgacgccgtcgagaccgtcgccatccagggcgccgacgaggccgtca
acaagtacccgatcgctctcgtgagcgcctcgaccaagaaggatctcggccagaagtgga
tcgacctggtcctgtccaccgacggccagaagatcctcgaagatgcgggcttcacgcccg
ccgcgaagtaacatcgacgcgtgaagccacgcaggacgcccgccgtcagccccctgcccg
tctgggcggggggcctcggcgcgctcgccctgtgcttcctggtcctgcccctggccttca
tgctggggcgcgtcaactgggccaccctcggcacgaccctcgcgaccccggaggcggcct
cggccctgggcctctcgctgcgcacgtgcgccgtcgcgctcggcgtggaccttctcctcg
gcgtccccgccgccctcgtgctgtcccgctcgtggcggggcgtgcgcgccgcccgcatcc
tcgtcgccctgccgctctcgctgccgcctgtcgtcgccggtatcgcgctgctcgcggcct
ttggcaggcgctcgaccctcggggcgctccttggcggcgccggcctcgacattgcgttca
cgacgaccgccgtcgtcatcgcgcaggtcttcgtctccctgcccttcctcatcgtcaccc
tcgagtccgcgctgcgtgcccgcgagcagggactcgacgagatggcctcctccctgggag
cctcgcccacgcgtgtgttctggcagatcaccctgccgaccgtcctgcccggcctcgggc
gcggcgccgccctcgcgctggcccgatgcctcggcgagttcggcgcgaccctcaccttcg
cgggatccatgcagggcgtgacccgcacgatgcccctccagatctacctggcccgcgaat
ccgacgcggacctggccctcgcgctcggcgtcgtcctcctcggcgtcgctgcggccgtcg
tcgcgctcacggaaaccccgtggggacgccttgcctccctccttcgatcgacgaggcccg
ggctggtctccgctcctgttgatccttccgctcgctcctccgaggcccccgccgcgctcg
cgggagaggccggcgagggcgtggccgtgcgcgtcgccggaaccgtggtggcgcgcggat
gggacgtggacgcggagctccgccccggcctcgttaccgccgttgtcggccacaacggcg
cgggaaagtcgacgctcgcccaggtgatcgccgggaccctgcgcgtggatagcgggaccg
tcagcatcggcgagcgagtcgtcgatgatgccgccacgtttgtgcccgcgcgccgccgcg
gcgtcgcgatggtctcccaggcgccccgcatcttcacccacatgagcgtgctcgccaacg
tcgccttccccctgcgcgtgcgcggggtggggcgcgccgaggcccgggcggccgccctcg
aacagctgcgagccgtggggatcgccgacctcgcccacaagcgcgcctccgacctgtcgg
gcggccaggcggcccgcgtcgcgatcgcgcgcgccctcgtcttccgccccgaggtgctca
tcctcgacgagcccacggccgccctcgacgtcgaggccaccgcccaggtctccgccgttc
tacgcgagcgcctagcgggcgccggcatcacgacgctgctggtctcccacgacatcgccg
aggtcctctccctcgcctcccacatgatcgtcatgggggaggggcgcatcgtcgaagaag
gtgaacccgcccgtgtgctcgcctcgcctgcgtcggtgttcgcggctcgcttggccgggc
tcaacatcgtgagtgggcctcctgtggcgcgtcccggcatggtcggcgtgcgcgtcggcg
acggggcgctgtgggcggcttccgacagcgttgcccctggggaggagtcggcccgcatcg
cactcaccttcccgcccgaggccgtggccctgtcccgcgaggaagcccacgcctcgccgc
gttccgtcctgcccggcgtcgtcgcgggcatcgatgtcgatggctccctcgtgagcgtgc
gcgtggcacttgcggagggcatgtcggtgagcgcccgagtcaccgccgccgcgtggtccg
agctgggcctcggcgtcggcgagggcctgtgggtgagcgtgaaggccacccaggtccgcg
cgatccctattgcttccggctcctgatcgcttcactgcctgctagggcgcgaattttgtc
acgcttcatatgttgtaattcttgtttttcgcatgagcagggtccgcgcccccaaaatgc
ggaacacagcctattttcgcggttattctgcggttttaatcgccgcgtaccagcagtcgg
tggacagctttgactctgcgtgaggggtttcctaagttgtggtgagaacccaggaggtac
ctcatgacaacacagggtcaccacgaggcaacgcgcccctatcagctcggcatcgacgtc
ggctcgacgacggtcaaggccgtcgttttggacgggaatcgccgtcttttctccgactac
cgccgccacaacgccgacgtgcgcgcatccctcggagctctcctcgccgacgtcgagcgc
gccctgcccggcgcccgcgtccacgcggccatcaccggatccggtggactgacgaccgcc
cgtgccatggggatccccttcgtccaggaggtcatcgcgggcaccgaggccacccagcgc
ctccaccccgaagtcgacgtcgtcatcgagctgggcggcgaggacgccaagctcacctat
ctgcaccccacccccgagcagcgcatgaacggcacgtgcgcgggcggaaccggcgcgttc
atcgaccagatggcgaccctcctgcacaccgacgcggccggcctgggtgagatggcgacc
cgccacacgcagctctacccgatcgcctcgcgctgcggcgtcttcgccaagtccgacatc
cagcccctcatcaaccagggcgccgcccacgaggacctggccgcctccatcttcaacgcg
gtcgccacccagaccatcgccggcctggcgtgcgggcgcccgatccgcggcaccgtcatg
ttcctcggtggccccctgcacttcctccccgccctgcgtgaggcctacaaagccctcctg
cccaaggccgactccttcgtcacccccgacgacgcccagctgtacgtcgcgatcggcgcg
gccctcctcgccgagaaggaggccgccaagaaagcgcgccaggccgaggaatcgggtgcc
acctccgtcgactcctgcggtgacaagctcaccaccctcatggagcgcctagccgccgcg
cccgtgcaggtcgagtccccgcgcatggaccccctcttcgcgacccccgaggaccgcgag
gagttcatggcccgccacagcctcgacgtcatccccaaggccagcctcgacgaggccgag
gggcgctgctggctcggcatcgatgcgggttccacgacgatcaaggccgtcgtcatcgac
tcccaggaccgcatcgtcttcacccactacgcctccaacgagggcgaccccgtggccgcc
gccgtcgacatcgtgcgcgccgtgcgcggcgccctgcccgagggctgcgagatcggccgc
tcgtgcgcgaccggctacggcgagggcctcgtcaagtccgccctcaccatggacgagggc
gagattgaaacgatggcccactaccgcgccgccgagttcatctgccccggcgtcacctcc
gtcatcgacattggtggccaggacatgaagtacctgcgcatccgcgaccacgcggtggac
tccatctccgtcaacgaggcctgctcctcgggctgcggttccttcctgcagaccttcgcg
cagacgatgggcaccgacgtgcgctcctttgcccgcatggccatggagtccgaatctccc
gtggacctgggcacccgctgcacggtgttcatgaactcctccgtcaagcaggcgcagaag
gaaggcgcggacgtgcgcgacatcagcgccggcctgtcctactccgtcgtgcgtaacgcc
ctctacaaggtcatcaagctcaaggagccctcggacctgggtgagcgcgtcgtcgtccag
ggcggcaccttcctcaacgactcggtgctgcgcgccttcgagctgctcaccggccgcgag
gtcgtgcgccccgacatcgccggcctcatgggcgcgtacggcgccgccctgaccgcgcgc
atgcacgacacgggggaggggacctcgacgctcgcgacgatcgaggccctcgagggcttc
ggcgtcgacaccacgcgcaagacctgccgcctgtgccaaaaccactgccagatgaccatc
tcgacgttctccaacggcgagcgccacgtgtcgggcaaccgctgcgagcgcggcgcatcc
ctggagcgcgtgccgaagaagtccgacctgcccaacctctacgactggaagtacaagcgg
atcttcggataccgccgcctcaccgagaagaaggcgttccgcggcgacatcggcattccg
cgcgtgctcggcatgtacgaaaactacccgttctggtttacgatgctcaccgctctgggc
ttccgcgtcatgatctcgggccgctccaaccacgacctcttcgagaccggcatggagtcc
atcccctcggagaacgtgtgctacccggccaagctggtccacgggcacatcgagtccctg
ctggacaagggcatcacgacgatcttctacccctgcgtcgacttcgagcagaagctcacc
gagtccgaaaactccttcaactgccccatcgtggcgacctaccccgaggtcatccgcaac
aacatggagcgcctcttggagccgggcacacagttcatcagccccttcgttaacttcggc
aaccgcgagtacctgcccgcccacctgtccaagaccttcaaggaatacggctacgacatc
cccgtcgaggagatgaaggctgccctggacaaggcctgggaggaggacgccgccgtcaag
gccgaaatccgcgcgaagggcgtcgaaaccatcgagtggatgcgtgagcacggcgtgcgc
ggcatcgtgctcgcgggccgcccctaccacctcgaccccgagatcaaccacggcatcccc
gaggtcatcgtgggcctgggcatggccgtcctcaccgaggactccatcgtcgacgcgcgc
ctcgagcgccccctgcgcgtcctcgaccagtggtcctaccactcgcgcctctacgaggcc
gccgcccgcgtcggcgacgagcccgacctcgagatggtccagctcaactccttcggctgc
ggcgtcgatgcgattaccgccgaccaggtccaggaaatcctcgaaggtcgcggcgacgtg
cacaccgtcctcaagatcgacgaggtctccaacctgggcgccgcaaagatccgcctgcgc
tccctcgacgcggcgatcgccgagcgcgcatccctcacctcggcgatcgacgaggccggg
gccggggacggcgaaaatggatcggatggggcgaaactggcccccgcctcgtccgtgggc
ctggtgtcgggttccgtcgacaccgccaccctgcgcgacccctccggtgacgccgcccgc
gaggaggaggccgggcacatccagccccgcgccgtcttcaccgaggagatgcgcgaggcc
ggatacgagatcctcgccccccagatgtccccgatccacttccgcttcctcaccccgctg
ttcgcaactgcgggcctgaaggtgcgcgtgctcgagcacacgagccgcacctccatggag
gtcggcctcaagtacgtcaacaacgactcgtgctacccggcgatcgtcgtcatcggccag
ctcctcgacgagttcatctccgggcgcgccgaccccgaccgtacggccgtcggcatcacg
cagacgggcggcatgtgccgcgcttccaactacgcggccctgctgcgcaagggcctgcgt
gacgccggatacccgcaggtccccgtcatcgccctgtccgtccagggcatcgaggacaac
cccggcttccacctcggcatcccgcatatccacaaggccatccaggccttcgtcatcggc
gacgccatccagtcgatgctcctgcgcgtgcgcccctacgaggccacccccggctccgcg
atggacctgtaccgcacatgggacggctacgtccaggagtggatcacctcgggacgcgta
gcggccctcggcggacgcgtctcctacgggaagatcatccgcgagtgcgtgcgcgccttt
gacgccctgcccctgcgcgacatcccgcgcaagccgcgcgtcggcctggtcggcgagatc
ctcgtgaagttccaccccgacgccaacaatcatgccgtcgacgtcatcgaggccgagggc
tgtgaggccgaactgcccggcctcatgcagttcttccacaactcggtggccaccgccgcg
tgggacaaggagaacctgggcatcgagggcaagcagcgctacatcatgccgatcgttttg
tgggcgctcaagaagtacgagaagcccgtgcaccgcgcgtttgcggcgacgaacggcaag
ttcgaggcgcaccggcccatcgaagagatgatcgagcgctcccaggacatcgcccgcctg
ggcaaccaggccggcgaaggctggtacctgaccgccgaaatggttgacatgatcgaacac
ggctgcccgaacatcatctgcgcccagccgtttgcgtgcctgcctaaccacgttgtcggc
aagggcatgttccgtgcgctgcgcacccgctaccccgaggccaacatcgtggccgtcgac
tacgacccgggcgcctccgaagtcaaccagctcaaccgcatcaagctcatgctcgccacc
gccctgcaggacccgcaggcgcgtgacggtgacgtgctgcagctcgtggatgccgaagaa
ccggcgtcatgcggtgggtccggctctgtcatgctcggcatgccgacgatcccgagcagg
cgggcggccttccgctgacccagccgtgacgccgagagggggacggagctcgcaggctcc
gtcccccttcgcgtgcgcacctcctcgtgcgcactgtccccggcctcgtccgatgtttta
cggcgcgggcataaccccgcgaccgatctcaaacccagccggcgcccagcccgtcccgta
cgacaggcgcaccgacacctcgcgcatgcccgaggccggccacgccaccgggagaaaccc
cgtctccccgggtgcgacgtctaggaacgccgggtactcccacgtgacgcggccgtcttc
gacgacgcggcacaggaactccaggtcggatgttggcgtgaaggtcatgtgattgcgaac
cgtcacccccgaatacgagggcgccaccgtcaccggcgcgtagtgcagttcctcggcacg
cacctcgctcagcagcgggaagtccgtgtccgcgtattccgggcgcgtcggatccagcgc
tcgggcggcatggatctcctcgtccgcctcgcccacgttccacgcaatgacgctcgggtg
ggcgcgatcccggcggatcatcgcctcgatcgcctcgtcgcgagcaggacccggctcgta
catcgtcgacgcccggccaatgatgtacagaccgtacaggtcagccaattcgtagaagcg
cgcgtgcgcgggccccagctcgatcgcaaccgcgttcacgccgtggcgcttgcaccacac
gatgtcatcgagcatgtcctgaagacccaccgcgagaccagtgcgaccatcgcactcgtt
gcggcgcacgccacgtagcgtcagcgggcggccgcccaggcgcaagccctcgggggtcgc
cgtcagatcgtggaagcccacctgcagggcgatcgtgtcctgcgtgcccgcctcctcgtc
gctcagcgtcacgacgagcgtgtacagcaccggctcctcagcgctccacgggagcacgcc
cacgccgcttgcctcgaggtcctcgccggcgggggcgctcgcggaccagatctcctcctg
ctgggcctcgcccagcagtgcggcgcggatcgttgaggtgttcgaggcctcggagcactc
gacgcgcaggcgcagggacccgctcgtgccgttgtgcgaggcctgtgggatcacatcgat
gacgtgcgcaggcgggcgagcctcgagggagacctcgcggaacaggccgtggcagcatgc
cggcgaatccatgagcagaacgctgatctcgtgcgtgtgcatcggttgcagcgcatccgt
cacgtcgaaggctgccggaatgaaaccgtccgcgcaaaaaccgacgaaaatgccgtccag
ccacacgtagagggggccggtgaagccgccgaacgtcagcgtcatcgtccacccgcgctc
gctcgcgtccttcaggggcgcgtcgaggatgaactcgcgacgcaggattgaggcgcgaac
ctgatccggggcgggttctccctgggcctctgcggctctgcgggcctcctcctcgcggcg
cacccatgcgccgtccatctccagcacgccgggcaccgacgtcgcctcgaagtcacgctg
aaggggggtgcgtttgatcagctcggcagcagtgcctgatacacccgtgacctgccaggt
gctggacagcatttgaagcggcctgcgcgacctccacgtcgagtgcaccgtcaggcggtt
caccgacgccccggggtcccgtagccatgcaacgtctggttccgggatgtgttccatgta
ataaaagtaccatttaatgtttagtcatgaaatggcattgttttttgaaatacaggtaaa
tgcgccttgacatgcggaatatctacgggtgacaagtgggatggcgaccacattctggga
tttatggtcatgtggatggacaaaaatgcctcgttgccgggaggtgctgtttgggtataa
cgagccccggcctcgtccctgagagcaggaacgaggccggggctgatgcgtgctgcaggg
gtgaatcccctcgcgcgtgcgtcgtgtgtttacttcgcggcggactcgcgatccgagtcg
cgcgtgatcttacgggcgaagctgtagagcagccacgtcgcaaccgcgaagaacaccagg
cccagaacgttcgcgattggtgtgaagccgtcgccgatgaacggcagcgccagcggcgac
tccgagcccgtcgcgcccgcgatgcccgcgtagacgacgccgaacagggactcgccgacg
atcaggccggtcgcagccagcgtgccgaaacgcttcgcgcgctccacatccgcctgctta
tcagcccacctgttgtacaggaagccaatgagcgcgccgatcgggatcaggaccgtcagg
gaagcgggcaggtagatacccatgccgaccgccagcgggggcagggcaagcttgcccttc
gaggcggggcgcaggacctcgtcgatgatgatgacgacgacaccgatcgccgcgccgatg
cccaggagcttccagtcgatgccgccgccgagcacgcccttggcgagcgaggaaatcagc
gaggcctgcggggccgccagcgcgtccggtccagcgccgggagcgccctggaaaccgaag
gagttctgcatgagctccaggaccgggggaatgatcagcgcgccgaagacgacgccgatg
accagggcaacctgctgcttccacggggtcgcgcccaccagctggcccgtcttgaggtcc
tgcaggttatcgttcgcgatcgtcgcaatgcagaagacgatggccgaggtgaacagcgtg
taggcgatgagcgccgtgttttcttccgtggtcgagccgcggccgtgcaccgccaggatg
acaaccgccgtgatgacgacaaccagcaggccgacgccggagaccggcgagttcgacgag
ccgatcaggccggccatgtaaccacagaccgccgcgaccagcaggccggcgagcagaatg
aaaagaaccgaaatggcgatcagaacagccgtgttgtgctcgatctgcgtgccgcgcatg
aaccaccacagcagaccggcgatcggaaccatggccacaaagatggagacgataacccac
ttgccggggatgtcctgctcggtgcggtcgacctgcgcgccgtcctccttggtgccgcgc
gaggcgcgcagcgactcggacataccgcgggcgatcgggcccatgatcttgatgagcgtc
cagatggcggcgaccgccatgacgcccgcaccgatgaagcgcacgtccgacttgaagacc
gtggacagggccgaggtcaggtcctcagcgccatccagctggccgttcgcgtacaggggc
agcagaacgccataggaggtgatcatgccgatcagcatcgcgatgccgaccgtcataccg
accaggtggcccacgccgatcagagcgagggacagggaggtggagatcatcgtgcccgtc
gagccaatcttgaaggccgtaccaacctcggaggccacgaccttcatgtagcccagaagc
gccatcgtggccgaggccagggcgccccacgtgatggccaggaggccacgcttgttgtct
tcgcccgcatcctgggcgtcgccgaccttcagaatctcagcgcctgccacgccctccggg
tagggcaggtccgagccggtcacgagcgcacggcgcagggggatcgagtacatgacgccc
agcgcaccgccgaccgcacacacaaacatggtctcccagtaggggaaaccgctccaccag
ccgacaatcacgaggccggggagaacgaagatgaccgccgacagcgtgccggccgccgaa
gcgatggtctggacgatgttgttctcctggaccgtgtggtcgccccagaagcgcagaacc
gccatcgagatgacggctgccgggatcgacgtcgcaaacgtcaagccgaccttcagaccc
aggtagacgttcgcggccgtgaacagcagcgtaataatgccgccgaggatgatgccgcgg
agggtcagttctttgagcgacgtttgcttcgtcgcgtttggcgcagacacgaaaaatcct
ttcgctgccttgaatagataccctgcaagagtagtgcatttatgagcgggcgtgaatcct
atgcggtcacttaatctcgtcttcaaccgttctaaatgccgaggtcgtgcccgtttcgtg
tgctgctgtgtgatcttgcgccgttgtatggccctgcttgtaggctgcggtgtggccctg
ctcccagcacgcccggtcgatttgcgcgcgcggggggaaggtgtagtagagtatccgggt
aaggtagcgtgtccgagcggccgaaggtgcagcactcgaaatgctgtgtggtgtcacagc
caccctgggttcaaatcccagcgctaccgccactgccgcccggccccattggggccgggc
ggttttgttatgcctagctggcgtgccgtgtggctggggttataggacactaggtgttgc
tggtggcgtgactttttggctttctggtgcgggaaagtcggtgttttagttggttgggac
caactatgaggatggacaaatcgtgttgctgggagggtgacttttcggctttgctgcgcg
ggaaagtagcttttttagttggtcgtgtttgcctcgtttctgtgaatactgcatcgtgcc
ctgtgtgtggttgccccatgatccgtcacggtaggacttcatcaggtcgtcagcggtggc
ggtgtaaaccctgcaaaatcacgacgttgaacgaaatagactccacggccaagcatcttg
atgagttcttggcctggctgctcagtcggcgccgtcaggcggatttacctggtgggggac
gctcgtttcgcaggcgctgtgagccattgtggcagttatggccgtttagcccgatcgtcg
atgaggttcatgacgtcatcttcgttgacggtatccacctgggccgaggtgccgtggttc
tcatcgcccaaacacctgatcatgtgctgggttggtacgcggctaggagcgagaattcgc
gtgcctgggaagcgctcatgagccggatcgcgccaccggccctggttgtcactgacgggg
gcagtgggttcgcgaaagcctgcaagagaatctggccgaccacgcgtgtgcaacgctgca
ccttccacgcgtattgccgtatccgccaagccaccacaacgcgccccaaactggaatcct
cgcgcagcttatacgctcttgggcaacaactcttgcacgtggagggccgagaagaagctc
aggaatggatcggtgcctaccaggggtggtgcacgcgctggaaggacttcttggaggaga
aaacacgcaggcctgacggaggatgggaatacacccacgagaggcttgttcgggctcgta
acagtctcaacaagctcatcaggcaaggcctgttgttcacgtacctggaccccacctggg
atcagccgatgcctgcaacaaccaaccagatcgaaagcacgaacgcgcgcctacgccaga
tgctgcgcgatcaccgtggcatgcgcctgactcgacgcatgaaagccgtgttttggtggt
gctacacccactctgcgcacccacagccagcagcgacaatcctggccaccatgcccaccg
acgcagacctcgaaaacgcctggtataacgccagccaaacccaccaagccaccgccatta
tccccggctggggcgacgcaatttgctggaacgaactccaccacaccaccccctaccaca
acacctgggactaaccccagcaacacgaaatgtcctataaccccctgttttctcgttttg
cttgtggccccacgggtgttccgggggccgcgtgtgctttgtgaggccgggccgctgtgt
gtgcccgtgggcggcggcccgcccgctcgccgtccgcgctgcgagccttcggctcggcgc
gtcgcctcgacgcccggccaggccccgccaccacccacgggcaccgcagcctggcccacc
gatccctccggggcgccctccacaccggcggcgctgggtcgctgatgtgtgctctgcgcg
tcgactcgttgtccggacaggcactgccgccgcccacgggcaccgcagccaggcccacca
gtccctccggcgccctccacaccagtggtgtctggtcgctgatgtgtggcttggcgcgtc
gtctcgaagcccgccctggccctgccgccgcccatctatttcgcacgtaattcccctgag
gcttgttcaagctttgaatatatatcgttggaattgcaacgtttttggggtgtctcgaaa
aatgaccgcaggaaattatgtgcgacttttggtcagtgtgggctctgctgccgccttcgg
gtgctggggtcggactctccggccattcatgcgctcgtcatccctgaggcggtgggggtt
ttgcactacacgaagcctgctggcggcgtgtcgccggcgtgtcgaaccctcgtgtagtgc
aattccccccgattggtgccgccgccagccacgggtatcgcgtctgggccctgcagacca
ggcggcccggttatctgaaacccctgtcgcctttgcgggcgcaggccgtgcctcaactga
aaccgtcatcgcctttgcgggtgagaaatgggcgtttttggagcgtttttcggttgcagt
ggtgttgttggtttcaacggttgcttttcaggggcgtgccctggcgatatgtcgcgttct
gcgggcccgcagtcgcccgtgagcggcgcagccaggctcgcaagcatccgtacctccagg
gatatgacagaggcgggaccccgaaggatcccgcctctcgttgcgtgcggtggccgcgcc
gtcggcgccggaccgtcagcgccagaaagtcagcgcccgagcctcagctcggaaacaacg
gtcgcggtcgtgttagacgcgaacgctcagttcttccaccagcccttgacggtgtccacc
gcgtgggcgcccaggtcggacagcgcggagtgggcgttgaccaggccggaggacaggcgg
gctgcctggaagcgggaggcgacgttctcccagttcaccaggttccaccaggccttgacg
tagtcggccttgacgttgaggtaatccaggtagaaggcgtgctcccacatgtcgatcatg
agcagcggcacggtcgcgaccgggatgttgccctgctggtcggtcatctggtaggtcacg
aggcgcttgccgacggtgtcccacgcgaggacggcccagccgctgccctgcaggcccagg
gcggcggcggcgaactgagcctggaaggactcaaaggagccgaagaactcgtcgatggcg
gcgccgagctcaccctcggggcgcgaggcgccctcgccggtcatgttggtccagaagatg
gagtggttggtgtgaccgcccaggttgaaggccaggttcttctcccacaggttgatcgcg
gcgaagtcgccggactcgcgggcggcggccagcttctcgagggcggcgttcgcgccggcc
acgtagttggcgtggtgcttggagtggtgcagctccatgatgcggccggagatgtggggc
tcgagagcggcgtaatcgtaaggaagttcgggcagggtgtagacggtcatgatgctcctc
ctgggccttgtcgtcgtttgtctgttgactccaagggtagtacttaagtcccgccttgcg
taggggttatgtgtcacctttcgcgcagtgcgatcaacgacgaggccggggctgggtctc
gcgaccacgccccggcctcgtgaaacgatagacgatcaggccttcgtgcgcgctcgacgc
acgagtgcagaaacgcccacgacgatccacgcgatgacggcaccgaggatgacgccgaag
atgccggacaggagagtctcgaccagccaggtcacgaatccgcccgcgccggacaccgcg
tgctcggcgacttcgaggatgtggtggaagacggggacgccgacctcggcgaggttctcg
atgaccaggtgaccgccgacccacagcatcgcgaccgtgccgacgaccccgatgacgctg
aagatgtgcggcatgacgcgaacgatcgtgcggcccacgttgtcgacggggccggggcga
ttgtcctcgggaccgagcgcgcccttggcgaggtggaggccgaagtcgtcggccttcacg
agcagcgcgacgaggccgtacacgaagaacgtcatgaagaaggcgacagcgatgaggacg
gcgacgcgcatcatgccggtctcgttggacaggccggccatggatacgagcataatttcg
gcgctgaggatcaggtcggtgcgggtcgccgaagcgacgatgcccttctcgagctcctcc
gcggaggtggcgccaccctcctcgtgctcctcgtggtggctgggcagccagccgagcttc
tcgaggaccttttccccgccctcgaagcacaggtacgcgccgcccacgatcagcaggaat
gggagggcctgcggagccagccacgtcagcagcagagcgatcggcaggatgatgaacagc
ttgttgatgagggagccgcgcgcgatcttgccgatgatgggcagctcgcgcgccgagctc
aggcccgacacgtactggggtgtcaccgcggtgtcgtcgatgacgacgcccactgccttc
gaggaggccttgacggcgttggccgcgacgtcgtcgatcgacgaggccgtgacctttgcg
agggtcgcgatatcgtcgagcagtgcgacaagtccaccggacatggggtttcctcctctg
agaggggcgtgaggctcctggttgggtacccgcgcattgtacgcgtggggataggcttga
gtcatgacgacttccgtacctgttcccgccctcgaccgcgacctgatcgggcgccttcgc
gccgacgtgatcgcatcggagtggaccgttgagaatcttcagaccctgatcagcgagggt
gcgctgtccgccctcatgcgcgactcgcgacttcccgccctcgtcgagctcgcgggtgcg
accgaccccgccgctgtcctcacgcgcttcttcatcctcggcctgcccgagcgcgcctcg
gccctgaatgaggccctcccgacgctgggcgcacgtgggctggagtccctcggcctcgcg
gccactatcgacgaggccgaggccgcctccgcgctcgtcatgccccgcgcgggtggcgcg
cccaagcgtgagctgagggacaagggtgcggacgaggcctcggccctgaaggctccgagc
ctgccgacgatgcgcgaccccgacgaggaggcccccgagcccgaggttgaggcagacccg
tggatgcgcgccctgttcgacctgcgcccccacgccgcgaccctgccgggtggcgaccac
gagtggtgggtggcctcggacctggcggaggtgcagaccggcaagccgctgtccgatgac
cacgtgctcggcattggcggcgcgaccctgacgctgctggagatgaccgtgcgtgagcag
gttgattcggccctcgacgtgggctgcggctgcggcattcaggccctctacctggccacg
cacgccgaccgcgtcgtcgccaccgacctgtcgtcgcgcgcgtgcgcgctcacccagttc
aacgcggccctcaacgaggccgtcatcgacgtgcgcgagggatccctcttcgagccggtc
gagggcgagaccttcgacctgatcgtcaccaacccgcccttcgtcatcactccggactcg
gtgcgcggtgcggccggcctgctcgagtatcgcgacggcggcatggaccgcgacaacctg
atccgcgcggtcctgcgcggcgcgcccgagtgcatgaacgagggtggcaccctgcagatg
ctcgccaactgggaggtccccgccgaccgcaacccggacacccagtggtcgtggcgcgtg
gattcgtggtgtgatggcctgccggtggacgcgtgggtcgtccagcgcgacgtcctcgac
cccgcgcgctacgtcgacatgtggatccgcgactcgggcggccagctcatggcccgcgcc
gactacgagcgcgccttcacctcgtggctggccgacttccgccgcgcgggcacgggcgcg
atcggcatgggcttcgtggcgctgcgcaggctcgacgaggccgaggccgcctcgggtggc
aagcgcgcctacgacctgtccctcgatgggcacgccccgcgcgggcgcgacgtggcgtgg
gcgctggcctccctgcgcgccccggagctgtgggaggtggcgctgacgcgcgcctcggac
gtgcgcgaggagcgccactacgtgccgggcagccccgacccggagctgctcatcatgcac
cagggtgggggactgggccgttccgtgcccgtctcctcggccgtgtcggcggtcgtgggc
gcttccgatggcgagctcaccgtcgggcagatcgcggcggccgtcgcgatgctcacgtcg
gttgaggttgatgatgtgcgcgccgagatcgaggcgcccctgcgtgacctgatccgctgg
ggcttcttgacgttctgagcggtgttgtgtgcgtgggcgccgcggctgcgggggcagccg
cggcgcttggcgtcagggcgttgttacttgtctttcggggcggaatcagcccgggcctcg
tgaatgctactggccgtagtggaaacggcaggaaatgatccagagggctttgccgtcgtc
gctgatctggtagatcaggcggtgccgtgagtcgatccggcgtgaccagtaccccgagaa
ctcgtagcggagaggctcaggcttgccgatcccctcgtttccgttgcgctggatgtcctt
gatgagtgcgttgatgcgcttgagggtcttgcgatcctcgaactgccaccagacgtagtc
gttccaggcctcctcatcccatgtgatgtgcatggtcagtcctcgtcgagctcaatgagg
tcgtgaacgacgccctcgccagcgcggtgacgtgcgatcgattcgcgcaggtggcgggcg
tttgcgggggactgcatgaggtagacggtctccatgagggactcgtactcgtcgagggcg
atgatgacgacgctctcgtggccctgtcgggtgatgacgatttcctcgcggtcgttgacg
acctggtcgaggacctcggcgtagcgtgcgcgcgactcggtgtaggtcatgatcttcatg
ggtgctcctctgctcgcctatgtacagaacattgtacaggaggtgagggcgtgtgtctcc
aaccggatggtgatgtgccagggcgtcgctactggacgatcggcttgccgccgatggaca
tgggggcgcgagtgcgcgtgtgtgaatcgaggtccttctcccacgcggaggcgtcctccc
agttgacggaagacagcaggtgcagagcacccatctcgcgcagcgcgtcgaggaggataa
agcgcggggcggggtagggggcgttccacgggatcgcggtccacaggccgttctttccga
cgaggaattcgccgcggttacggtcatgcaggtcgttggcagcggtctgcgcatcgccct
cggcggcccacagccagcgggtgatgcggaaagcctcccacgtctcctcccacgaggagt
aggagaactgcagagcccggttaatgaccgcgagggtatcccaggcctcgtcctcgctca
gccagccctggccggcacccgcgcgcgtcaggttcgccgcacgaatgaggtcccacgcgg
cgaaatcgacggtctggatgccgcggtcgttgtccaggaaacggcggatgcgccagcggc
gctcccagtcctccatcgacgagtcggcggtcttattcaggcgggcgatctccttgtctg
cccagccgggcctcgcgcagcgctcgcgtagggcagcgaaatcctcgcggtgtccggcgc
gcagcagcgaatagatctggcggatcaggctctcgcggtcggtgataccccagtcgcggt
cgagcatgcccttcattccggcgggatccgacagcttcagctggttaacgatctcatcgt
tgcacagcgagtacaccatggacggggccagcaggcgagcctgcgggtcggtggccatgt
cctcgcgcttgccgtgcagcttcggggtgtggtgctcgttgagcttgttccactcgcctt
ccttgcctgccttgcgcacgtcgcgcggcgcggggacggcgccctttgagcgggcggctg
cctgcttgaacatattcgcagctagggccacgatgacgcagccgatcgcgaaccagatcg
ggaacggaatgtcggagaggaaattctggagcacagactgattgtgcccgatggaaagca
gatcacacaattcaggggtgtttgtgcgcaccacgtgggacgaggccggggctgggttgt
gtgtcccggccccggcctcgtggatcggctcgcgtcctaggggtcagctcgcccgcttcg
gcgtgatccccatgaggacagtgtccgggtgggggtatgtgccgaggtatcggtgccagg
agctgccggggtggttgggtttcgctatcaacaggtcgtcgtagaaaggctgcgcgtagc
gcaggccaacgtcctccagcgaggccagctggatccccgagggagcggtatacaggttca
tcggcgggttcttgtccgtcgagtccttatcctccgggggcagggagaggatcagggagc
cgtccgtcgcggggattaggctctccggataggtgccgttctcagccccgcccgctccat
tcgtcgccatcagacgatggccatttataacggagaaaccgcggggggagtatcgattct
tctgcatgcataggggtgcccaggtgatctcccccgaggtgagagtggatgccacttgct
cgctcgtcggtcgcgcgacacgcccatcttcgtcccagcacttcacaaagtcgaggtccg
acagcttcatgagtggatcaacgttcatgagtggataaccgaggcgagtgcgtgacacct
cggttccgtcaggggccagcgttacgagggcgcgctgctgggggtcatccggcatcgctc
cccccagcagccatccgtccgcaacaggcaccagagcatccgcattgtaggtcgcgctct
cgacgaggactccgtcggccaggtggaggaaggcgccgacctggcgatccgcgtagccga
aattccgggagacaggaacgtagccgtcgaccgccgtcacgggcaacgggaggccgggac
cctgaagatcgtgaggggagaggttcaccttatatctccacgcttcggtgccgtccttgt
tccatcccaggcacagatagtcgaagttctgaacggcatcgggcttgtctcgcgggtagc
agataacaatgaccggcgacgtcacgcgtgagaagtccccgtttgcgggattgacctcgt
cgccccccacgttgatgaaggccttcttaatcttattaaaaccgtcgaagtccgagctaa
tgtacgtggggatcggtgtgtcccaggtggccgtgacctcgccgtctgagacacggatcg
tctgtcccgcgaccacgacggagtcctcccatgcgaacatcggcgaatcgacgtccggca
cctcgtggcgccacaggaccgagggcttctcgccgctcaggtcgagacccacgagcgtgg
aaggctgatcgttctctccgaaaagggcgacgagacgcccgtcgacctcttcatacgcgt
atagcgacccgcccacgccgaggtcggtggccgtcacctcccaggcgacgtcgaagcccg
aggcgaagtccggggaaagtgtcgaggaaacccgagcgttgcccgagtatccgacgggcc
tgtgcgcgcgccaggaggcaccgacggctagcgcgccaacgagggtggcggccagtgcga
tggcgaggcagcgcaggaggactgggagggcctcgcgccaggaagtcagcttctttggga
ggttcatcggacgctccttgatgctccgggggcggggatcaggccgacgatgcgctcgcc
gggggcggcagacagggcggctaggcgcttgtaccagggggcctgcgcgggcgacgcaaa
gccaacgatcaggtcgtcaaacactgttgtcgccgacgtcatgtggaggttctcccatcc
agggacagtgtaggaactgatggcgtacttgtctgaatcggctgcgttgctggtggcatt
ggcggccgcattaacgtcgacgagaagcggacgccattctcccttggggatgaaggaggt
gggggccacgttgatgtgggggagcaagacgacggatgcatccttactgagcgcggggtt
acccagccacacgctggggttgtcggtgtcagttccgtaatacgactgtccggtgctgat
ggtggtctcctcgttgatggagatcggggcgtcgtagtctcccagcgacacggtgatcga
ggaatcccacgatgcctcgcccgtggccgcaaagtgcatgaactgttctgtcgtaggggt
ctgcgcggacctgagatcagggtatgttcgcaggaacaggaggcgctccgaggctcgatg
attcagatgcataacctgcgggttcgagccgtcgggagcgacggtcgcgatgaatccaac
gtcgtcgccgacgatccacccgtcggaggcgcgcaggatcaggtgctggtatttgaaatc
actggtgatgcggcaatagggctcaccgttcgaatcctccagtgtggcgggcccgcacgc
ctcctcgatggcatccaagccgacccgttcaccagtttcaaggttgaggaagcccgtaag
ctcgtcgagcgtgtatcccatggccgggccggacgacgatggctcccacgcgcgcagggg
cacccagccctccagcggggtgacggagtcggggaaggagccggtggaggcgtcgaagtc
ccacacgtgcgtcccggtcttgtcccaggcctggcagggagcggacgagggggtggggca
gtacaggcgaaccggtccgatcggtcccgtgctcggtccctctcccgaggggtgctgata
gggggagcccactagacgaacgcccggggtcggccaatccgagcgcgtcgacccgtcagc
ggtcgacaccagggtgttgcccacgagcagatcagtgccccaccagttcaccccttcctc
gtcgtcgacgttggtgcgccacagctcgcgcggggtggaataggaggcgtcgaaggcgac
gatgctgcgctgagcccccttatacccgaccagatagatgtatttgtcaccgacgcggta
gtcgtcgatgcggtccaggcccgcgtccgctgcctcgatctgccatgccaggcgcacacc
gttgacgtagtcgccagaaagaaagccagtgtccttggcgttgccgtggtagccccacga
tccggccactgtatggaggacggcgaacacgcagatgatgctggttatcaccatccacag
gcgtgagccgtgggtaaaggggcagatgatcttgtaccagaggcgcttaaggccctcgga
ctgctcgaattcgagtgcgtctgggaatcgcatggttcgatcgtaaccggatccgctagt
aaccgggtaattttgacggcgtcgcagaccagacgaggccggggatgggttgtgtatccc
ggccccggcctcgtgaatcagccttggtcagctcgcccgcttcggcgtgatgcccatgag
gaccgtgttcgggtgggggtaggtgccgaggtaggcgcgctggcgagcaagccacgaatc
cgggtgtgcgggggacgcgatgagcaggtcatcgtagaagggctgcgcggaccttgcccc
gacctgtgagagggaggcgatcttgacgcctgaccgggagtagtacaaggctggaccgtc
ttccttggtggaactcttctcgtcgctctctatcgactggatgccgaggatcagtgagcc
gtcagccgataagaatgctccttgttcgtaattcgtgtaggtgggtgttccgtccttgtc
gggggctacgaatctcctgccgttgagagtggtgaggtcagagtcggatcggggagtgac
gataccgctgcacacgggtgtccagccgtgcccggtgcggagggccgtgagggcctgctc
ggctgtgggaagaactgcaagcccatcggtatccgtgcacgtggtggtgatgagtgtcct
ccaccttagtgagttggtggtcagcgtcatcatctcgcggaggctgccgtctgggttcaa
gacggcgatgtcaccgtcttcaagctgcgcataatccatcccattgacgagccagccgtc
gcttgtcgcgtagatctcgcttgtcgcgtagacgttgtcgatggagaggcgaccagagaa
ggccacgccgagatccgtgatggatccgtcgataaggctgaggaatgaatcgagggacag
aatattatagttgtcgtagtgcccgacgatgagatgactgttggctgcagtgataacggt
tggcttaaccgtctgcccatcggcgttccttgtgaccgcatagttccaggcttgggtgcc
gtccttgtgccaccccgtgcacgaggcttcctcgttgcgatcgccttcctgtgaatcgtc
gataggcgtgcaggtgaccacgacgggccaggtgataggaataaagcttgcaacggcgcc
ccgtgatgggagtgtcgccgagaggacgagtggggaatctagatagcggccgtccccgac
agaggcaggcaagggagagtcccaggtggcggtcacgaccccgtcggatgctcgaattgt
ctccccgcccgcgatgatcgagtcatcccaggtgaagagtgtgcgactccgagaatttaa
ctcgtgtcgccacagaacgacaggagcggatccactgggatcaatgccgatgagtgtcgc
tgggattgcttcttttgcgttcgacgattttccttcctcagcggcgagcacgacgaggat
cccgtcgacccgcgtgctggccacgaccggtgcgttgacgcccaggtccttgcttgtcat
ctcccaggcgacggagaacccggaggagaaatcggtggagatggcctgcgaggggtgggc
gtgaccggagtaaccggtggggaggtggatcagccatgacagggcgaccccgagaccgga
aacgagaatagtgacgagtagttttctcgtgcggataaaaataagcgtggaaacaaggaa
cttgcgcgcactatccggggcagtcatcgaacgctcctcatcggtccgggggctggggtc
aggccgacgatacggtcgccggatgagggggttagggcaagcaagcgcttataccatggc
gagctcttgggggatatgcgagcgacgacgagatcatcgaagagaactgtgccggatgaa
acgcgcagggttcgccatccagggacggcagcgtccttaagccagtagtcgtcctgacca
ggtgatgtccagttgcgttgagcgatcgccgagtcaacgaggagtggcgtgtagtaatcc
ttgacgtcgctcgtggactcggggatcaatgccaccgatgcgtcacggctatagacaatg
ccccgcgcccacgtgcgagcgtccacatcgtcatcgaaaacttgacgattagtgacgagc
tcctggttgtcgttgatgatgaccgaggccatgaccgagccaggcgacgtgtagaccacc
gcgctcgaagcctcccacgtgtggtcgcccgtggcggcgtagtggaggaggtccacagtg
gtgggcagttcggaatcgtccgtcgcgtggacgttgaggaaggcgatgcgttccattgcc
tcgaacgacagggagctcacctgcgggtttgtgccgtcgggggcgacgatggccacgtag
gactctctaccgctgctaagtccgtcactgatgatccagccatccctgccgcgaatgatg
ggtagtcgaaatgtgcttggatttagtgggcgacatgttgtcgtaccgtcgtgattctcc
ttgacggcgggaccgcatgcctcctcgatggcgtcgatccccgtgcgttcgcccgtctcc
aggttcaggaatccggccagcccatacgtcatgtctcgaagactcttgtccgtcgacttg
tctgttctcaccagcggcacccagccgttcacaggggcaaggacgtcagggatcgtatcc
gaggaggcatcgaagtcccacacgtgtgtcgcggacttatcccaggcctcacagtgtccg
gtggagagatcagggcagtacaggcggatcgggccaatgggggcgcttgaccatcccgta
gaggtggggcgtgcatatgcgttcccagccagggaatcacccgacgacggccagccagtt
gtgaccttcccatctgccggagagatcagtgtgttgccgacgaggaggtccccgtcccac
cagtgcacgccgggttcgtcgtcgacgtcgacgcgccacagctcgcgcgggctggagtgc
gaggcgtcgtaaccgacggcgacgcgctggctcccgcgatagcccaccaggaagaggtag
ccgtcgcgtgcgatgtacgtgttgatcatgtccaaatcggcatcgtttgcatcgatttgc
caggccaggcgcacgccgttgacgaagttccccgagagaaatcctgtgtcttgggcgcgg
ccgtgatagccccacgagccgttcgttgaatgcatgacggcgagcgcgcagatgatgctg
gttatcaccatccacagtcgtgctccgtgggtgtgtggggtaatgatcttgtaccagagg
cgcttggatcgccccgcccacaggtagtcttcatcgtctgggaatcgcatggactgatcg
taaccgctcgtcatggttcccgcgtcaacacgaacggcctgggacacgccacgaggccgg
ggctccccctatgtataggtatcgcaacgcgctcccaccggcgcctcgcccgggcgcgcc
cgcgcgcgagaatccgccactgcctcgtgaatgtcaaacccgaagggcgtgagacgcgcg
gaagcggtcccggtacccagatgtgggtgggacacggtaaggtccatcccagatgcctcg
atgcgtgcgctcgccgacgaggtgctacaaatactggggaagcgacggaagggaccggca
atgtcagcgacgaagctcgtgatcgtggagtctcctgcgaaggcagccaccatcgaggga
tacctgggtcccgactaccacgtgaccgcctccatcggccacatccgcgacctcccgcag
ccttccgagctgcccaaggacatgaagaaggggccgttcggccgcttcgccgtcaacgtg
gacgacggtttcgcgccctactacgtggtgaacccggacaagaagaaaaaggtcaccgaa
ctcaagaagctcctcagggagtgcgacgagctctatctggcaactgatgaggaccgcgag
ggtgaggccatcgcgtggcacctcctgcaggtcttgaaggcgaaggttcccgtgcgccgc
atggtgttccacgaaatcacgaaggaagcgatccagcgcgccctggagaacacgcgcgac
ctggacaccgacctcgtggacgcgcaggagacccgccgcatcctcgaccgcctctacggc
tacgaggtctcgcccctcctgtggcgcaagatccgcccgtccctgtcggcggggcgcgtg
cagtcggtggccacgcgcctcgtggtcgccagggaacgtgagcgcatggcgcacgtgagc
gcccagtactggtcgatcgacacggctttcacgtcggcgggccaggccttcggcgcgcgc
gtctcctccgtggacggccactcgatcgcgaccggctccgacttcagcgagaagggcgag
ctgagcgcgaaggcggccaaggccggcgtcgtccacctggacgaggccaccgcgagggcc
tatgcccgcgcgctgtccgacgccccggcctcggttatcgactcggtgacccgcaagccc
taccgccgccgcccggccgcccccttcacgacgtcgacactccagcaggaggcgtcgcgc
aagctgcactggaacgcgtcctcgacgatgcgcaccgcccagtccctgtacgagtccggt
tacatcacctacatgcgtaccgactccacggccctgtccagccaggcgatccacgccgcc
cgcgagcaggccacccagctttacggggccgaggccgtggccgagtccccgcgcctgtac
ggcaccacctcgaagggcgcgcaggaggcgcacgaggcgatccgtcccgcgggtgatcac
ttccgcacgccgggcgaggtggccggttccctgtcgaagcagcagctggccctgtacgac
ctgatctggaagcgcacggttgcctcgcagatggccgacgctctcggctacacggcgacg
atccgcgtgctcaccggcatcgaggtcgacggtaagcgccacgacgtgctgtcctcggcc
tcgggcacggttatcacctccccgggcttccgcctggcctaccaggagggccgcgaccag
gggcgttatgacgcggaaaagaacgacgcggagaagatgctcccagacgtcgccgagggt
gatcccgcgacgctgaccgaggccacccccgacggccatgagacccagcccccgggccgc
tacacggaggcgacgctggtcaagaccatggaggagctcggcatcggccgtccctccacc
tacgcggcgaccatccagacgatcggggaccgcgggtacgtgacgcaccgcggtcagtac
ctggtgcccacgtggctggcgttttccgtgacgcgcctgctcgaggagaacctggcgaac
ctggtcgactacgacttcacggcctcgatggagggcgacctggaccgtatcgccgcgggc
gaggagaacggcacggagttcctgaccggcttcttcttcggccccgacggcacgggtgag
aacggcggcctgcgccatgacgtcgcctccctgggtgacgacatcgacgcacgcgccgtt
aactcgatcgacctgggtcgcggcgtgacgctgcgcgtgggtcgctatggcccctacatg
gaaaaggccgacgggacgcgcgcgaacgtgccgccggaggttgctcccgacgagctgacg
gatgagctggtggatcagctcttctcccgcgccgccgacgacggccgcgagctgggtgtc
gacccggcgaccggtcacacgatcatcgtcaaggatggccgctacggcccctacgtcacc
gaggtcctccccgaggcggccgagggggccgaggagggcgcgaagaaggcgaagaagatc
gccgccaagcctcgtaccgcctcgctgttcaagaccatggacattaccaccgttaccctc
gaggacgccctgtcgctgctgtccctgccgcgcgaggttggcacggacccggcctcgggc
gaggtcatcaccgcgcagaacggccgctacggcccctacctgaagaagggcacggactcg
cgcacgctggcctccgaggaccagctgctgactatcaccctggacgaggccctggccatt
tacgcgcagcccaagactcgcggccgtggcacggcccgcccgccgctgcgcgagttcggc
gaggacccgatctcgggcaagaaggtcaccgtcaaggacggccgcttcggcccctacgtg
acggacggcgagaccaacgtgacggtgccgcgcgccgagacggtggaggatctgacggcc
gagcgcgcctacgagctgttggcggataagcgcgccaagggccccgcccccaagcgcacg
cgcaagacggccgcgaagaagacgacgaccaagaagacgagcgcgaagaagaccaccgcg
aagaagacggccaccaagaaggccgcgacgaagaaggacagctgatggcagcgcgaggag
tgttcatcaccttcgaaggtggcgacggctcggggaagtccacacagatccagtcggtac
gtgactggttcgagagtcgtggccgcgaggtcatcgtcacccgcgagccgggcggcaccg
acctgggcacggagatccgtcgcctcgtgcagaacggccccgaagacgtcgacgcgcgca
cggaagccctcctgtacgcggctgaccgcgcctaccacgtcgccacggtcattgcccccg
ccctcgagcgcggcgcggtcgtgctgggggaccgctacatcgattcctccctggcgtacc
agggtgcggcccgctccctcggcgtggacgagatcgcctccctgtccgcgtgggcgaccc
gcggactctacccctcgctgaccttcctcctcgacctgcccccggaggtcggcgcgcgcc
gccgcaccgacgccccggaccgcatggaacgcgagtccatggacttccacgagcgcgtgc
gccacgagtacctgcgcctcgcggacgccgagcccgaccgcatcgtcgtcatcgacgcgg
tgggaacggtcgatgaggtcttctccgagatccgcggcgtcctcgtcgagcgcttcgagg
gcggctccgtcaccatcgacgaggccgacgactccgttcccgcgcccacgcaggaggccc
tggcctcgtcgtctgaggcccccgagacccctgaggccgctgagaaaccgcgcgagaaga
gcgcgaacaagggcagcgctcgcaagccagccaccatggtgggagccctgggcgagtccc
agggcgcgctctgggatgaatgatgagcgtttggtcctcgctcgtcggacaggacgcggc
ggtcgctaagctcagcgaggccgcggcgtccgcccgcgcgatcgtggcctcccgtggcgg
ctctcgcgcctccgacgatgcgcgttccatgagccatgcgtggctcatcaccggccctcc
cgggtcgggtcgctccgtcgctgcccgcgcctttgcggcagccctgcagtgcacgggtga
gaccgtggggtgcggccagtgcgccggatgccgcacgacgatgggccgcacgaacgccga
cgtcgtcttcgcggccaccgagacctcgatcatcaacgtggagaccgcgcgttccctcgt
gctgcaggcgcagtcctcgccctcccaggggctgtggcgcgtcatcgtcgtcgaggacgc
ggaccgcctcggcgaatccggcgcgaacgccctactcaaggccatcgaggagccgcccga
gcacaccgtgtggctgctgtgcgcccccagccccgaggacatgatcgccacgatccgctc
gcgctgccgccacctcggcctgcgtatccccaccgccagtgcagtcgccgacctgctcgt
gcgtgagggggtcgctacccccgcggtcgccctcgaggccgctcgtgccgcccagtcgca
catcggcctggcccgagcgctcgcccgcgacccccagatgcgcgaacgccgccgatccat
catcaccgcgcccgcctccgtgcgcagcgtcggcgaggccgtcatggctgccgaccgcct
cctcgagaccgcgaaagcccaagccgacgcgcaggtcagcgaacgaaatgcccgcgaaaa
ggccgaactgatgcgccagctcggcatggacgagggcgagagcgccaccaaggcctcgcg
cacgatgatccgccagctcgaggaagaccagaaacgccgctccaagcgcgccctcaccga
cgcgatcgaccgcgccctcatcgacctgctcgcgatctaccgagacgtcctcatggtcca
ggtgggtggggacggcgaactcatcaacacggacctgtccgacctcgtgcacgagatcgc
ccaggactccacgcctcgccagaccctcgcgcgcgtcgaccacatcgagaccgcacgcaa
acgcctcgtcgcaaacggcaaccccctgctggtcctcgaagacatggcgatttcgctgcg
tccccaagcctgaaaactgacccggcgtttctccgttacaatcggggccatgaagacacg
ctccattgcggcctgcgccgtcgcagtcctcgccgtcgtcgcgatcgtcctgactgtcgt
cggctactacggaacccaacgcaggggaccggccccctcgacgacggcctcggccacgtc
cgcgccgatccccgtgtccgcggggtccgtgcaggcctactacgatcaggcgatcgagtg
gggcgtgtgcgccgacggcaccttcgacacgttccagggcgtgaactcctcggacgccag
cgaataccagtgtgccttcctgaaggcgccgctggactgggagaaccccgacggagacca
gatcacgctcgcgctcgcgatccaccgctccggcaccgagaatgcgcccgccctgttcat
caacccgggcggccccggaggcgccgtcgtctcctcgctgccctactacgcgacgcaggg
aatcggcgaggccgtggtcaacgcctacgacatcgtggccctcgacccgcgtggcgtcgg
cgactcgacccccgtgttctgcacgaccgacgccgagcgcgacgagcgtaacgccggaga
ggacgaggacgtcgacaccggcgacgagtccccgcagtccgcggtcgcctctgcccatga
ggacgcccaagaggtcgccgcggggtgccgcgaacactctggcaacctgttcgagcacat
cgacaccgtgagcgctgcccgcgacttcgacatggtgcgcgcggttctcggccaggagaa
gctcaacctcctcggatactcctacggcaccttccttggagccacctacgcggggctctt
ccccgagcgcgtcggtcgcttcgtcctcgatggagccctggaccccacgctcagcgccaa
cgaagtttccgccctccagatgcgaggcctcgacgcctcgctccagcactggatctccga
ctgcgccacccaggccacctgcccgatgggacgcaacctccaggaaggcatcgagaccgt
gcgctcgttcctcgactccctcgaggacaacccgatgcgcacgaacgacccgaaccgtcc
gctcaccgaaaacctggccgtcaccgcactgaccggcgccatgtacaacacgcagtggtg
gcctcagctcacccaggccttcggcatggcgtggcagaagaacgacggcagcggtctgct
cgccatcgctgacacgttgaactcgcgcaaccccgacggtacctaccaggacaactcctt
cgacgcgattaacgcgatcaacaacctcgactactcgcccgaaggcaccatcgaggagtg
ggccgcccaggtggagacactcaagaacgaactgccgatcctcggcaagtacgtgggcta
cccgtcggccggcctcgaggcgtggcccacgaagcacgcgcgccgctcgcgcattaccgc
gcagggagccgatcccatcgtcgtcatcggcacgacccacgatccggcgaccccctactc
gatggctcagggcctgtcgggccagctcgccagcggcgtcctcgtcaccgtcgaaggctg
gaaccacaccgcctaccgccgcggcgccaaccagtgcgtcacgcgcgccgtcgaagacta
cttcgtgaagggaaccgtgcccaccgacggcctcatgtgccagtagggacgtgacttacg
acatccctatggcgggtgtcttggtttgcgctcggcgcgattcgtccagtagagttgtgc
cgttgcctgcacgccccggaaacggtggaacggcaggcgcggccgccttagctcagtcgg
cagagcgattcactcgtaatgaataggtcgtgggttcgattcccacaggcggctcagata
cgcccacccggttccgggtgggcgtttttgtatgtgtgtgcggtgtcgcggtgctgcttg
tggcttgttgccccacgggtgttccgggcgccggagggcccggccgcccgcgaggctagg
cgacctcacttcgttcggcgccgcgcctcgaagcccgcccgtgccctccggtccctccgg
cgccctccacaccagtggcgcttggttgctgatgtgtggcttggcgcgtcgtctcaaggc
ccgccctggccctgccaccgcccacgggcaccgcagccaggcccaccaatccctccggcg
ccctccacaccagtggcgcttggttgctgatgtgtggcttggcgcgtcgtctcaaggccc
gccctggccctgccaccgcccatctatttcgcacgtaattcccctgaggcttgttcaaac
attgaatttacatcgttggaattgcaacgttttcgcatggtctcgaaaagtgaccgcagg
aaattatgtgcgacttttggtcagtgtgggctctgctgccgccttcgggtgctggggtcg
gactctccggccattcatgcgctcgtcatccctgaggcggtgggggttttgcactacacg
aagcctgctggcggcgtgtcgccggcgtgtcgaaccctcgtgtagtgcaattccccccga
ttggtgccgccgccagccacgggtatcgcgtctgggccctgcagaccaggcggcccggtt
atctgaaacccctgtcgcctttgcgggcgcaggccgtgcctcaactgaaaccgtcatcgc
ctttgcgggtgagaaatgggcgtttttggcgtgtttttcggttgcagtggtgacggtggt
ttcaacggttgctggtcaggggcgggtcaagtcctgtggagtggtgtaatcgttttgtgt
ccttcgggttgggttatgcgctgagttggagtggggtgtcctcctgttgggtgggttgtg
gtgtgagtcgtgatctggtgaggatgtcgaggctgaggtagcgtcggccttcggcccatt
cgtcgttttgttcggcgaggacggctccgaccaggcggatgattgcgtggcggttgggga
agattcccacggtgtcggtgcgtcggcggatttcgcggttgaggcgttcgttggggttat
tggaccagatctgggtccacaccccggtggggaaggacgcgaacgcaaggacgtctgccc
tggcttgatcgaggtgatcacacacggcggggagcttgtcgtgcacgtagtccaagagcc
ggtcgtattgagcgttgaccgatgcggcgtcgggctggtcgtacaccgagtgcagcatcg
ctttgacggcgggccatagtgctttgggggtgaccgacatgagattagcggcgtagtggg
tgcggcatcgttgccaggtggctccgggcaggttggcggcgatggcttcaaccaggccca
gatgggcgtcactggtcaccaggcgcacgccggtcaggccccgggtgaccaggtcagcga
agaactccttccaggctggagcggtttcgctggtagatacgcgtacccccagcacttcgc
gacgtccgtcattgttgactccagtggcaaccaggaccgcgcacgagacgacgcggcctc
cttcgcgtactttcatggtgagcgcgtcagcggcgacgaaggtgaaaggcccggcatcgt
ggaggggacggttgcggaactgatccacgtgttcgtctaggtctgttgccatccgtgaga
cctgggacttggacagtcctgtgatccccagggttttgacgagcttgtccatgcggcgcg
tggatactcctgctaggtagcagtcagcgaccactgtgatcaaggcgctttcggagcgtt
tgcgccgttgcagcaaccactctggaaagtaggtgcctgagcgcagcttggggatcgcca
cgtcaatggtgccgaccctggtatccaagggccggtggcgatacccattgcgctgggtgt
gacgctgcggatcttgttggccccactgggccccgcacaccgcatcagcgtccgctgata
acaacgcgttaatgacatgctggagcaaggaacgcatcaaatccggggatgcctgggaca
acgcctcgccaagcatgccagcagggtcgataatatgaggagcggtcatcgttgtgcctc
caaatcatttcgagtcagaagtagagagctttctcgaaggatcacacggtgaccgcaccc
atatcaaacgagccgaccaccacacggttacaccactatgcgggacgctactctggctgg
cggagtatctacggcgtgtcgcagctctaatgatgcaattccccccgtttggtggcggcg
gagccgcgagttgagggggtgtggtcgccaaagtgcagacccattgggtgaagagagtcc
aaaacgactggttttgctgaatgggtctgcgatttggcggaatcgatcgctgtcgcggtg
tgttggtcgcacgtcacccccgaacatgtgcctcactctcttgttgtgcacagcccagca
tgtagaggcatcaatcgcttgacatcttgtgaatcatgctatacgacggttctatctagc
aatgaagctaagtctggaagggactgatcatgatggatggactcatctcatttggtctag
gactcttaacgttggttgctgctttctgcttggctggtctagcgcgagcgatgcgaaatg
acaagttgccaccgaatatgtgggcgggaatcaggacgaaggcagcatcagaatcggagt
cgtcctggtatcaggttcaacgagcaggttcagtgccgctcttttgcttagccgttgctt
atgcagattcaggtttactctttatccttcaaggaatctaccatgagactatttctgcac
ttatcccggtagctgtgtttagcgtgcacagtcttgttggaattatgtggatatataagg
caggctataactccgagccatcacaaaaccaaagtggaaccagtgagttctgcgagagaa
ttgaggaaaactgagcagctaaacccgcctagtggaagctgggcgcggctgcccatgctt
cgccaggtgggttaacgtgcgcgtgagaggggtttgatgaagctccggttgtatatcggc
gcgttgtgccgtcgtgctcctgcaggtgcctgggcccaaatgtcggccacgatcgcatga
ggcaaccgtggcctcgggcaacattggttaggcgaacctggcctgaaaaatgaaagcgtc
aatgaccttaaaacgctgaaatccgaggattattccctcgcgactacaagatagtgaaac
atttgactaaacggtggatagcactagaaatcctgggaccaaagggccaagatggatgtg
tctgaagggcacggccccacaagggtgagccccgtaccgaatacacatgcataggagaaa
caacatgaccgttgagtccaccggcttcaaggcttccgacgttctcgcaggcaacctgca
gaaggtcctcaccgacgtgaccgcgctgtccctcgtgggcaagcagctgcactggaacat
caccggcgagggcttccgctcgctgcacctctacctcgacgcggtcgtggacatcgcccg
cgaggcctccgacgaggtcgccgagcgcatgcgcgccctccaggtcgtccccaacggcct
gcccgaggtcgtcgcccagcgcaacaccctgccgaccgtccccgagacgatcatcaagac
cactgacgccgaggagctcgccatcgccgccatcaacgcgaccgttggcaccatgcgcga
cgtgcacgagaaggtcgacgccgaggactccgcctccgccgacatcctcaacgactacat
ccgtcgcttcgagcagcaggcgtggttcatccgttcgcagaacggccaggcctgagcctg
actcctccgtgaggagggagcgagccgcgtaggctcgcatcaacaacgtggggtgccccg
cctgtcacaggcggggcacccttgtatgtgggcgcgaggggcgtgggccctattggggat
tgaaggccgctgcaaggattcggcactgcccgaagcacgcaggcccagggaggtgacacc
gcgtcagcgacacgggggagagtcaacattaggctggtggcgtgacgaattcccaggacg
cagcagccaccacgtcgacgtcgaaccacgcgcagcagggcgaggcgcagcctgccctcg
tcctcgtcaacctggggacgccgaccgctcccgagcccggcccggtgcgcgcattcctac
gcgagttcctctccgaccgccgcgtcatcgagatgagcccgctcctatggaagcccatcc
tggagggcatcatcctgcgcgtgcgcccgcgcgaggttgccggcaagtaccgcagcatct
ggatggatgagggctcgcccctcatgcactacacccgcgagcaggcccgcctcctcggcg
agcgcctgccgggcgtgcgcgtcgaggttgcgatgcgctacgggcagccctcgatcggct
cggttctggatcgcctgcacgccgaaggggtgcgccgcgtggcgatcctgcccgcctacc
cgcagtacgcggcgtcgacggtgacgacgatcaacgacgcggtcgcccagtggatcggcc
gcaaccgcgacggattcgaactgcgcctgcaccgctccttccccgccgcccccgcgtaca
tcgaggcgctcgccaccgcgcttgagcgccattgggagcgcgtggggcgcccgaacttcc
tgacgggggaccgcgtcgtcgtgtcctttcattcgatcccggttgccatggacgaggccg
gggacccctaccgcgccgagtgtcgtcatacggtcgccaccctcgagtcgcgcctgggcc
tggcgatggggtccctgacggcgactttccagtccgtgttcgggcgcgccgagtggctgg
gcccgcagacgatcgaggagatggccgagctgggtgccgcgaagtgcccgcgcgtggacg
tcatctgcccgggcttcatggcggattgcctggagacgctcgaggagatcgaccagctca
accgcgagaccttcatcgaggccgggggaggggacttccactacgtgccgtggggcaatg
actccgagggcgcggtcgcgtccctggaggagcaggcgcgcatcgcgctggccggctggg
tgtaggcgcgcgctgtcacaatcgaccggcggacgaaaccctccagcggatgcggccccg
gcctcgtagcgtggaggcatgagcacgcctgactgtacgaccttctccacgctggccatc
cacgccgggttcgaccccgaccccatcactggtgacgtggtacccccgattcacgtcgca
tcgacgttcgtgcaggatcggcccggcgagctgcgagaaggctacgagtacgggcgctgc
ggcaacccgacgaccaacgcgttcgcgggtgcgctcgcggccctggagggggcgacgcac
ggcttcgcgttcccgtcgggcatgagcgccgaggacacggtgatccgcctgctggcgcgt
cccggcgaccacgtcgtgcactcgaccgacgtgtacggcggcacccacaagctcctgagc
gtcatcaagcccgccgagggcatcacctccgaggccgtggacctcaccgacctggccgag
gccgagcgggtgattcgtgggtcgcgcccgcagattgtgtgggtggagacgccctcgaac
ccgttcctgctggtcacggatatcgctgcgattgcggccctcacgcacgaggtcggcggc
ttgctgatcgtggacaacacttttgcgacgccggtcctgcagcgccccctcgagctgggt
gcggacgtcgtcgtgcactcgacgaccaagtacgtgggtggccactccgacgtggtcggc
ggcgcgtttgtcctgcgcgacggcctggagctgcccgcgcacgtcgagcccttcttcggt
gagcgcgacgcggccgccgaggccgtcaagctgcagatggccctcgggcacgtgccctcc
ccgcgcgacacgtacctggcccaccgcggcctcaagacgctggccctgcgcgtggagcgt
cactgcgagaacgcgcagaaggtcgccgagttccttgccacccacccgaaggtcacggcg
gtccactatccggggctggcctcggacccgggctttgagctggcggccgcgcagaacccg
gccggcgtgggcggcgtgctctccttccaggttgccaccgaggaggcggcgatcgagctg
acgacgcgcacgcgcgtcttcgcactcgcggcatccctgggtgcgccggagtccctcatt
gagcacccggcgatcatgacgcactcgacgcgcgtgggaggtgtgggcggcgtgcccggc
acgctcctgcgcctcgcggtcggcctggaggccgtgcaggatctgattgcggacttggat
caggcgctcgcgcagatctgacgcttcgagttccccacaaatctcgcacgtaatttaatg
tggtcagtttttgagtgcgcccagaaatgttgcaattccgggcatgcgatttcaaaagtt
gaaggattgctgagcgaattacgtgcgactttgagggtggggacgaggccggggttcccc
gggcggtgatgcgcggtgagggggcccggtggctcagcgggcctgatggcccagtgaagc
ccggcgggtcagcgggcgcttccgcctactgacgtgctgcggctcagcgggcctgatggc
ccagtgaagcccggcggctcagccagcttgcggcggccgtcgcgccaccgacggcgagga
ccgcggggacgaggatcgtggcgccctggccggtgaattcgataaccaggatcaggcccg
tgaagggcgccttcatggaggtgccgaggaacgctgccgcgccaataaacgcgaaggcgg
cgatctcggatccgggccaggcggccgcccacggcaagccgatgacggtgcccagtcctg
cgccgagcgcgactgcgggggtaaggacgccgccccagcctcccgcgccgatcgtcagga
acgtggtagccgtcttggcgaggaggaccaggagcgcgaacgtgagtcccgcaccggccg
cccacgtcgcatcgaactgcgtctgtgcgctggcttgcccgttgccgagcaccgatggaa
tgcgggtggagaccaggccgacgacgacgaacgcgagcggcagggtgatgaggatgcgcc
agtcgcgcggtcggattgcgccggtgcgtgcgacggcctctttgaatgcccatcccgcgg
cgccgagcaccggtcccatgagtgcgccgaagaccgtcaaggagagcgacggcgtgaggg
tcgggaccgtgtagaagaaggccggcctcgtgaatcccgtggagatgaggaccgcgatcc
ccgaggtgatgagcgcgggggcgacggcgcgcgcggatagggagacgaggaggatctcga
gggtgtagatcgcgcccgacagggggatcgagtagacggcggccaggcccgcgcccgcgc
cgcacgcgacgatgatgcgccggtcctcgggggtgaggcccaggcggtcggcggcggccg
cgctgaacgcggcggccatctcgcgcggggcgacctcgcggcccacggaggcgccgaggc
cgacgatgagaacctgggtcagggcgtgccaggtggcgcgcaggggaggcatgggggtcc
cacccaccgcgccggagaccgaagtgatggccttgtgacggcggaacaacaggaaccagg
acagggcgccgacgacaccggccagcgtcaaaaccccgacgcgatgggcgggagaaacag
cactcacggcctccaggagggttccgccgtgcatgtcccaggcagccgcctggatccagt
ggagcagatggatgcacgccaggccgacgaggccggcgatgatcccggtgagaagcgttg
cgaccgcgaggcggcgcgtgctcacggacatggcgtgtcggagtcgaggcgttcgctcac
ccgcgtgaacaggccggtgagcatgtcgatttcctcaggcgtgatgtcgtcgaggaacag
gcggcggatgacgtcgcgctggaccagggcggcctcgtcgaagagagccttaccggacgg
cgtcagggagacgaggcctccgcgaccgtcgccttcacacgggcggcgctcgatgaggcc
tcgggattcgaggcgcttcatcgtgtgggtgaggcgtgagcgcgagaagacgacctggtg
ggccagtcgggaggggcgcacgccatcctcgccggcacggtcggtcatgagcagcacgga
gtattcgggcatcgacagaccggcctggcacttgagggcggcttcgatgcgctcggtgag
gcgagccgtcgtggtgaagtagagctcccaggccgccgctcgggggtggtgtgctcggct
cactgggtctcctcgttcgatgctttcgggtgaggccgaatcggcctcgggctgcctacg
agtataactttcaattagacccaggtataaatcggtgcagcgcacgtcacgttctcagaa
tgaatgatcgaatgatctgaattgtttgaattgcgttactctaattgcagtgcaataagc
atgtgaactcgtcagagaatgaaaccaaatacttcgagaggaatggatacatgaaaaaga
cgaagaagattgtcgaaattgtcgacgacttcgatggtacccccgccgatcagaccgttc
gcttcgcctttaatggcgcgtcgtacgaaattgatctgagccgcgcgcatttcgaggaat
ttgccgaggccattcagccctacattaaggctggtcgcaaggtgggttcgacccgccgcc
gtggcaacgccggcaaccccacgcagcgcctggagaacgcgaagattcgcgcctgggcaa
aggaagaggggctcgagctgtccgaccgcggtcgcattcccgctccgatcgttgaggcct
accgcaaggcccacgcctgattcgtgatgcaattgcgggcgcgctgaaaaggcgcgcccg
caattcttttacacgatgaggggtggcacgcattatgcgtgccacccctcatgtccgttg
gatgtcagtccttggagacgacgttatgcgcgcccaagtcgctgcccacctgaggagcgt
ttccgtcctcgtactggatagcgttattggagcccgtgaaggacacggtctggacggact
tcacgtcgacggcattctgggagccgttgatcgtgatctcggagacggcctcgccctcaa
tgtggttgttcgaaccgttgacgacgacggacttcgtgcccgcggggatctcgacgtgcg
cgttggactcgttgaccgtgaaggcgccggaggcgtcggacttgcccgaatccttcgacg
tgtcggacttgccggagtcggtggacgaatcggtcttggtgtccgtgcgcgggttgcttg
aggcttcgggggcggacgaagctgcgggggcggaggagtcgccgccggagacgttcgcgg
tctgggagcagccggtcagggccacggtggcgacggccagggcagccgcggcgggaagga
aggacttcagggacatggtgtctccctttcgtatgttgatcagttggtcaaactcaatca
gagtactagaaggcggggatgaagatctcgacgcggcggttgagcgcacggccagccggg
ttatccgagccgtcggcgttctcgttgggcgcaacgggcttcgactcgccgtagccggtc
gcatccagcatcgcgctcacgccgtccttcttcagttccgcggacacggcatccgcgcgc
tcctgcgagagctggaggttgaaggcctcgtccgagatggaatcggtgtggccgtagatg
tgggcggtgggaaccttcgcgttgttgagcacgcccgccaggctcttcagggtctgggcg
gcttcggggcggatgtcggacttgccgaagtcaaagaggacgccgtcctccagggtgatg
accgtgccgcaggactcgacgggcttgagggactcgacggccgggaacttgccgagcttg
ccgaccttctcgaccttcggagcgtcgttgacggtcaagccgttgacggtggccgttccg
ttgccgttgttctggatcgtcagcttcccgtccgagtagctgcccgtgccgtcaccgttg
ttcatgatcgtgacggtgcccttggagaactggccggagccgtcaccgttgttgatgatc
gactccatggaggtcgaattggagtagttgccgccgccattgccgtccaggatgatgctg
gtcgtcgtcgtggagtaggtgcctgaaccgtcggcctcgacggtgatggtcaccatggtg
tcggcgttggagtaggtgcccgagccgtcgccgccgtagatgatggagatggggccctcg
gtgatgacgccggatccggtgccgtcgttaacgaccgtgcccttatcgttggaggaaacg
gcggagccgtcgccgcccaggaccgtcgagccggacaccagggacgtgccgtcgcacttg
gcgggggagaccgtcacgcccggaacagaggcgagggacgaggaggctgcctggacgacg
gccttatccgcgttcgaggcgaacacgtcgatcgcgggaaccgagaagagcgggatcggg
gggatctcgccggggcggtagcccgggaccgtcggaaccgaggcgagagttgcggactgg
gtgggtgcagccgtggtggcctcggcggagggcgcagccgcgggagtctggggcttcgag
gagccgcaggcgcccagggcgagtgtggtcgcagcgacgagagcggaggctgtcagggtg
cgtcgtgtgatgatcatgaacctaaccgtacgggaaaatgcgaggggcacacactgttcc
ggtaatcatgtaaaaccgcggaatctcaaggaactcaggggcattccgaggggcactcag
ggggtaatcagggtatggccggggtctttgtccgcacaagataaggggcctcgttccgcg
gtgttgggggcgaggcctcgtccctctcgtggtccggtgtccaagctgtggcgtgatcaa
ccccacgggatgtatgaggagggttggaacctgtgggacaatggagacatgagctacaaa
ctggtgctgctccgccacggcgagagcgaatggaatgcaaagaacctcttcaccggttgg
gtggatgttccgctgtcggacaagggccgcgcggaggctacccacggtggcgagctcctc
aaggaagcgggcgtgaagcctgacctcctgttcacgtcgatgctgcgtcgcgccatcatg
accgcgaacctcgccctcgacgctgccgatcgccactggatccccgttgagcgcaactgg
cgcctcaacgagcgtcactacggtgcgctccagggtaagaacaagaaggaaatccgcgac
gagtacggcgaggaccagttcatgctgtggcgccgttccttcgacgtggccccgcccgcc
atcgaggccggctcggagtactcgcaggacaccgacccgcgctacgccggcgagcccgtc
cccatgagcgagtgcctcaaggacgtcatcgcgcgtctgctgccctactgggatgagacc
atcgttcccgcgatcaagaccggcaagaccgtcatgatcgccgcgcacggcaactccctg
cgcgccatcgtcaagcacctggatgagatctccgacgaggatatcgccggcgtcaacatc
cccaccggcattccgctggtgtacgagctcgacgaggagaccctcaagcccatcaagaag
ggtggcacctacctggatcccgaggccgaggcgaagatcgccgcggtcgccaaccagggc
aagtgagctgagcggagccccggcatcgtctgcatggacgaggccggggcttcgtcatgc
ccggaaaaccgggcttttcggggtgtgatgcccgtccttatggcgcacgtttgatcgtga
gcagggtcgcatgctgggacgaattgcggtcgtgcttgaagttggtttgtgtcgatcctt
gtatgcgtgtaacgttgagctttcacactgtatgggtcggttttgctcgccagctggtag
aatagttgtgctatccacgcaagcactcaggagtccatccatgtcgtttgaaatcggtca
gacggtcgtctacccgcaccacggcgcagccacgatcgaagaggtcatgacgcgcaccat
tcgtggtgaggagcggacgtacctgaagctgcgtgtgaaccagggcgatcttgagattca
ggttcccgccgaaaacgtcgacatggtcggcgtgcgcgacatcgtcgatgaggacggcct
cgaagaggtcctctccgtcctgcgcgccccctacatcgaggaacctaccaactggtcgcg
ccgcttcaaggcaaaccaggagaagatcgccaccggcgacatcgtgaaggtcgccgaggt
cgtgcgcgacctgacccgccgcgacgacctgaaaaagctgtccacgggtgagaagcgcat
gctgacgaaggcccgcggaatcctcacctccgagctggccctggcacgcaacatcgaaaa
gtccgccgctgcggagcgcctcgacgccgtcctggctgagggtcgcatcgaagtcgaaga
agatgccgtcgaagagtgacgcccgcgcggtcctgacggccgcaggctccggttctcgcc
tcggttgcgagggcccgaaagcactcgttgaactctcgggtcgcccccttgtgtggtggg
cggcccgcggcctacgcgccgggggagtgggcgtgatcgtcgtgacggccccggcctcgt
cgatcgaagaattccgtagtgccctgtccgatttcgacgatctgaccgtcgtcgctggct
cggatcgctcgcgtcaggagtccgtggccctcggcctggccgcgcttggccgctgcgagg
cggatgcggtcgtcctcgtgcacgacgcggcgcggcccctgacacccccgcaggtcaccg
agcgcgtcatcgacgcggttgccggcggcgcgggcgcggtcatccccgtcctgcccgtca
ccgacaccctcaagaccgtggatgccgccggagtggtcgtcggcacgccgcgtcgctccg
acatggtggccgtgcagaccccgcagggcttccgctgggacgttctcattcgcgcgcacg
aggagggcgcctccctgggcgccgacgaggcccgggcggccacggacgacgccggcctcg
ttgaggcgatcggcgggaccgtgcatacggtcgcgggcgacgaacgctccatgaaggtca
cgcgccccctcgacctggcccttgcgcagatcctggtcgccgaggagacgagcgcctaaa
cacattgcccggcttctaggttctagtggtggttgcaacggatcttggtgaaggagttcg
ttgtggctggtattggtcgtgtttttcagggggttgagtacccctcccgacgtgaggcgt
gtcaggctcggcatcgggagtatgtgcgggctcttgctgatggattgaacttcacgcagg
cagcccatgctgttggggtctcgaagcggacaggcaaggtctggcgtaatggccggactc
gctcaagtggacggtgtgagcgagccagtatcgctcctcaggcccattggtaccgtctgt
acatgaaatgccaaccgcatcggatcagtaaacggttcttgtccctcaaggaacgcatgc
tcatcttcggatggcgcgttgaagggctctcgattcgtgacatcgctcgacagttagggc
gttcgccatcgactgtgagccgggagctgaagcgcaatgggattacctccacgtgctaca
acccctacatcgctcacatgcgagcaggcaagcgcctcaaacgtcctaaagagcgcaaat
gcgccaatcctggcttgtggggcatcatctgggacaagcttgagctcaggtggagcccag
aacagatttgcgcatacttgcgcatgcgtttcccgcataatcagagcatgaacccgtgcg
tggagacgatctaccagtccatcttcgtccaagccaaaggcacactccgcaaagagatcg
cttccctcatgcgccaagggcgcgctcgcaggcgcccagccgcatactctcgccaggtac
ggccacgattcaaggaccccatggtgatgatcagcgaacggcccgccagtgtggaagacc
gggcgctccctggccactgggaaggcgacttgatcatcggagccaaaggacaatccgcgg
tcggcacgctcgtggaacgctcgacccggtacacgctgctgctctacttgcccaatggac
acacagctactgaagtccaagatgccattatcgacaagctcgcagacataccccattcct
tgcgcctgtcactgacctgggaccagggaagcgagctggcccaacaccgcaagatcggtt
cacagctgggccttgatgtgtacttctgtgacccacactcgccctggcaacggggcacca
atgagaacacaaacgggctcctgcgccaatacatgcccaaaggaaccgatctgtcactcc
tgaccgaagcagacctggacgccatcgccgaccagctcaacgaccgtccacgcaaaacgc
taaactgggatacacccaagcagcgacttgagctgctgctcagggcataacacgtgttgc
aaccacccctagaatctgccgctcgcatggattgagcagggggggacgtgtcagggggcc
gtcaggagcgaacgcacgagctgcgcgccctccggccgaccgagcttcgcgcgttcctcc
ggcttgtcgacgaagtagtcgatgaggcgccgcagcagaacaaagcgcatgggggcgccc
gtcatgtcaaagaccaggccgtcctcgagaccgtccacggagacatgcatatgcatgcac
gggaagaaggcataatcctccacggtgaaaccttcaatgcgggggtgcaagtcccacggg
atgggcgtcggagagctgtccgcgagcgggtgaatctccatatgatcgggtgagaacacg
atgaatgggccgcggtgaatacaagaggggcgccacggattgatgacgcacagcatgaaa
gatattgccgacaggaggaatccgcagaaaatatgaatgatcgcgtgcacgatcgggacc
tgaagtgctagctcgacgatgagggagatcggtccggcggtgattccgaaagcgtaggag
taacgacgcacacgaacctgaataagggatggatagagtgccattcctcgtggctccgcg
tgcacgaccggccccctgcgacggcgaacggactccacgatgccgatcacgagggatgct
gggcctatcaggaggcaatagacaaataagaagacgagcaggctgggcggcagaatcccg
cctaagaaaaacaagacgatcaccgcgacgggacaagcggctgcggcgaaataccagttg
aggggctccatttggcgcccgccggcaacgggaacgctcaacatcgggcttttctccatc
gtcttctccttcctgggtgacatcccagcatatggcatccggtcaggacgcgctggcggt
tccccggcctcgttgtgggggttcttccagcaaagggcccgcgtctcaggcgtccggatc
ctgccctcgcaggagcgcgcgcaccacgtcgacgccggtctcggtgccgagaacgcgccg
ccgccgggggttggatacgaaatagtcgataagtcgctcgaaggcgacgtaggagagccc
cggatccttgaggcgcagccacgtgacaccgtcctcgtcatccgaggtccagtggatggc
ggtcatgcccttgatggtctctcccacgccggtcacatcactccaggccgccgttttgag
ccgagggagaatgtctttctcggcgaaggcgaaacctgaggggacgagaaggagcttctg
tgctttgacgtcgcgcggttgtggaaagtacagatacgtgtgcttcacgagaaaggaaat
gataaggatacaggccaagagtgacataaggaaaccattcttggtgctcgaggagaaaga
gagaggaatgagggaaatcaaaacgccgctcactccccatgtgaggccggcgaggcgcct
ttgagagaaggtagtgtccccgctgagcagcagctcggtgatcgttcgttcctcctggcg
cgtcgtggtggcagtgaccctcgggggacggctgtgtgcgtgcgcgtaggcaatggcggc
tggaatgaaggcgacgaggagaatgcagacgatagcgagcccgtaacgcaggccgagggc
ggggaagccgagcgcgatgagggtgacgaggacaagtgctaccgcgactccggcggcata
gaagcacgcggggacgatccatgctcgtcgcatgatggcgtcggcttgtgctggggtgag
aggacggcggatgagcgtcagggggagcatgggctagcccgccgttaggatgtcggcgac
gagctgcggcccctgcggggttccgagcgttgctcgatcctcgggatgggcgacaaagtg
gttgatgagacgcgcgagttgccagtagcagatgggcatccccttcatatcgaaaacgag
cgcgtcctcggagtcccgggtggatacgtgcatcaactggtgcggctctttgttggcgac
gaaaagctcgaatccctcaatctgggggctgcgatcccaacggatacgtgtcgggttgtc
gtgcaggaggggctgaatcgacaggtgatcgggaccgagcgtgatcagcggtgaccggtg
gatgcgcgaggggtgatattcgtttgttacgaagagcgtgtaggcaaggtaggagaagca
aaagccgataataatgctggcaacgctctctggccgaacgagatagaacgcgacggaagc
aggtccccatgccatcattacgatgaggactgtagaagaaaagcgaatcgccgttgtgtt
cggatacaacgtcactgcgccatgctcgacatggagcgtagttccccggtggtgacgtac
aaagcgttctactccgatgtagacaacgccaagtgtggcaagcgacatgtagacagcgaa
aaaaacagcaatacccgctggcgcaataaagcacagaaaaaagctcaaggcggtgcatgc
aaccagcactaggattagtgaaaatagccggccagctgtattgagttgttcgtctgcctc
ggacaggctacgcaatgaactttccgccatcgtcttctccttcatgggtgacatcccagc
atatggcatgcggtcaggacgcgctggtggttccccggcctcgttcctggggtggcccga
ggagtaagtgagctacgaaacgtggtaggttcaccctggacgcacacgcgcctccgagca
ctccccattgaaggagcccgatcccatgagcacaacgcccaccaccccacaccgcgtgat
cacgcgccaagtcgtcgactgggcggcctgggactggggtagcgccgccttcaacgcggt
cgccacgaccttcgtgttcacgacttacctgaccagtgacggcgtcttcaccgacgcggg
cacggcctcgacctggctcagtaacggcatgacgatcgcgggcctgttcatcgccctgct
cgcccccatcaccggccagcgtgccgatcgacgaggccggggcggagtctggctcggatg
gttcacgggcgcggtcgtcgtctgcatgctcgccatgtacttcgtgcaccccgactcggt
cctcgggccccagggagcactcatgctgggtattgctcttctcggcctgggcaacgtgtt
cttcgagttcgcctcggtgaactacaacgcgatgctcaaccacctgggcgagaaggaaga
tcgcggaaagatctccggcttcggctgggcggccggctacatcggcggcatcgtcctgct
gctcatcctctacgtcggactcatcggcgagaacctgctgggcgtgcccaccgacgcgca
cctgaacatccgcatctccatggtggtcgcagccctgtggctcggcggcttcgcgatccc
cgtcatcgtgaaccccccgctgcccaagaaggtccagaccggcggtgatcacgagtcgat
catcgactcctacaagctcctgtggcgcaccgtgcgcaccctcaagaacgaggcccccca
caccctcttcttcctcatcgcctcggccgtgttccgtgacggcctggcgggcgtgttcac
cttcggcgcggtcttggccaggacggccttcggattcagtgcgggtgacgtcatgatctt
cgcgatcgccgcgaacatcgtcgccggcctcgcgaccgtcgccttcggctgggtcgacga
caagatcggcccgaagaaggtcatcatgctgtccctgtgcgcgatggtcgtcgccggctt
tggcgtcttcttcctgcacgcccgcggccccatcgtcttctggaccctcggcctgaccct
gtgcgtcttcgtcggccccacccagtccgcgtcgcgttccttcctgtcgcgcatcatccc
cgctggccgcgagggtgaggtcttcggcctctacgcgacgaccggccgcgccgtgtcctt
catggcccccgccatgtacagcctcttcctcatgctcggcaagcgcatgacgcccgccgg
tgaggactacacctactggggcatcctcggcatcatgctgatcctcggcgtgggcctggc
tctcacgatcccggtgaaggcggaccgcgccaccctggcacacatggaggagtgagctcc
tcgacgaggccccgcgcccactagcgatacgtccccgacgcaaccgagtgagtctcgggc
gtcggggacgatcctttgatgatccgcttacttgcggtcgggagtgaaggcgataaccga
tccgctgcgagccccgacgagcaagtcgtcgtacacccacacgaagttcgtcgcctcgtt
caggtcctgcgacacgtacgtcatcgggtcctccgcgttgaagaagaacgagtccgtgag
gttctctgagtagccctggatgtagagcgccttgccgtctgagctggcgcgcacctgagt
gacggaccaaccagctccccctcgagtctcacggaacgactcgcccgggttgagcgtgag
gttctttccgttgctgagagtgagcgacaggagatagccgttgtcatccttggaataggt
gcgctccagagcgcccgacgtccaccgggcgttgccctgcgtcaagaaggctccgaggtc
agccacactcgggagatcgcggtcggtcgtcgggaacttgtcgagctcccagccggcggc
aaacgtgccgacaacctggcccgcggtgttgtaggcgatcgtttccttctctccggccac
gaggagtccgtcgctcgccagggtgagccttgaagcgaacgggatgctcgtggagggggc
gtccccgagcgtcgtcagtgcgcccgtggccgggttgatgatctgcggggcgtggtgggc
ctcgtcgacgggaacgaccacagcggtgtccgcgccagtgccgatgacggccgtcgtggg
ttttgttaatgccgtgtgggtgaggcccatgcggcgctggggcgaggtctgagtggtcca
gagcgttgtccactctccagagtcacgggaccatccggagcaggaactgaaagtgtcgca
ggtgacgaggacgccgcccgccacccccatcgggaggtcgaagccccagggcgcctgagt
ctgctcgccggtcgaccgatcgacgatgatgtcgctgagcaggatcgcgtcctgggtcga
gacggaggacgggaacgcctcggcacgaatccgggatggcttcggcccggtcgtgctcca
ctgaacgaccggctcggcacccgagacgtcgtaggcggacacggtagccacggcctcggc
gccacttccgtaggtcaatgtgtacagggtcgagccttcggtgatcagctgcgcgggcag
gagggagtcgtcctgagcagggatcgtccaggccgtcgcaaaacccgaggcccacgcgct
cgaaagtatgttcgtgcgggtggcctgtccgtggtagccgatcacgtccggccgtgctgt
gcgttcagggccggtgtagtgcggagggggagtcgccgccgggccggggagctggagggc
gctcgtgctcagcgagaacgaggaggaagtagcgaggatcgatacgaaagcggcgccgag
caggaagaagcgggtcttccgagaacgtgtgcgccgcggggagtcagtcccgtactggag
gtcgttggtgctcacaagctgtgccttttctatcgttgctcggtgcaggagagtcacgag
gccttcggcgtgaatgccacgatgccgtcgatcgtcacgccgatggccaggtcatcgaag
ggccacgagaggtgctctgcgtcgcggaactcgtccgattcatgtcccacaccgctcgcc
gtgtcgaagaagaacctatcgcccctgttggcgtgatcgacggactcgatgtacacgacc
gacgtgtcggcgctggcgcggacctcggagggccaaaaagtactgatgtagtgatgctgg
tcgttattcccggcatcaagagtgaatgggggacgcccgtcgctcggcgtcaccgtgatg
ctaaagggggtgccggccgcagcgtgtgtcggggctgtgaccgacgcgttcgaccacgcc
gggcgggcgccgctcaggaaatctccgagttcggccgtggtaggcatccgcccgtcgcgc
gttggtatcctcttcatctgcttgtaggactgggtccccgtgatgaagccatcggcgtcg
taggtgacgaagaagtcatcgttgaaagccaggagcccatcgctggtgatcacaaaagac
acaacgttgttctgcctgtccccgaaaggactcacagaaccgacgtccgtgatctgcccg
gtttgcggatcgaggagctgcgccaggtgtgtctgtgaatcgacgggcaggacgaccgcc
tggtgctccccggtaccgatcacaggcgtatcggggtaggtgagcttgtctaacgtggac
agggtgcccttttggctggcagtggccgtctcccactgacgcacccacgacgaggcctcc
tgcgtccagcccgagcacgcctgtttgtggtcgcaggccacgacgatgccatcaacggcc
gcgagcgcctccgacccctcccagggagccgaggactgcgctcccgacgccttgtcgatg
atgatgctgtcgatgaggaattgatccccgtaggacacgaagctgggtcgcccgagcgac
ttggggaggggccccgtcgtgcgccacagctcgcgcggctgctcggaagagatgtcgaag
gccgctgcagtgacctggtgggcggccggatcggggtcttcgaagagggcgtacagggtg
gtgccctccacggtcgtgagtgcccgggagtcgtactccgaggacgggaaggggatcctc
cacgccgtctcgacgcccgaggcccaggcgggggagatcgatcccgtgctcgtggcgtcc
cccgagtatccgacggtgggcgccgaggtgtatgaccgctgatcgtccggtgtgggggga
gaggggctgagtcggtggatgccgatgatagcggcgatcgcgacggcggacaggaagact
acgagaagggccagcttcgcgcggttcttcgggcgaggttggggcgggccggggtgaggg
tttgggggcgctccgctcggtggtacccactccgcggcatgcgtgggagtgcgtgtgccc
gtgtgatcgtcattggtcatgagtagtttctatcacatagcagtgtcggtgtgatagacg
gtttgctacctcaggaggacgccggtacgaacgccttgaggccgctctcggtcatgccga
tgatcatgtcgtcgaagacccacatgacctgtttcggcgagttgagttcgggtgaggtgt
agatgaggccgttgacggtatcgatgaagaatctactcttgtcctggtaggtgaaggtat
cggcgtagagaaccgaagcatccgcgctgacgcggacctccttcggatcgaacaagcacg
agctggtcatgtaagggctcagcgctccggggaccggggtcgtgtgcgtcgacccatcgg
aggtgagggtgacctcgatggaacagtcgttctcgcccacgaggtctaccgtgcccgtcg
accaattcgcgcgctggtaggtcatgaaggtcgtcaggtccgcggtgctcgggtaggtgc
cgtcacggctcaccgcgggaagatacacccgtcctgtggaagtgaaggtggattggaggg
ttccctcactgtcgaaggccattccctgtttcttgccgatgtcgacgacaatgaagccgt
cgcttcccacctctacgtagtgaccggtgcctggcgtgccgggttcgggcagggtcgttg
cctcgccggtatggatgttgatgatctgcggggattcctgatagctggaggggaccagga
cggaggcgagttcacccgtgccggagagcgtggtgcctgcgggcgcatagcccaaaacct
ggttactcaacccgtaggacgtctgtggattcgttgtcgtcgtccacagagtcgtccaat
cgccggaggcgtgcgtccatccgctgcacgaggatgtcgtcgagcaggtcaccacgatgc
cgtcggcctgtgcgaggggaaactccttgccccacggggcctgtgtctgctcgccggtcg
ccttgtcgatgaccacgtcgaggaaaaagagctgggtctcgctcgatacgaacgcgggtg
tgtacgtcatgatcgcggagtttttcgtggggccgatcgtgtcccagaggagagccgggt
cctccccggacaggtcgtaggccagagttctgacggcggaacctttctggccctcgatcg
tgtcgtagccggcgatgtagaggacctgaccttcgacgaacatctgcggcccgaactgag
tcatttctgcaggcagctcaagcgtccacgcggtcgccacgcctgaggcccactgcggcg
atatggaatgcgtgttcgtggcgttgcctcggtatccgggccagcggggcggcagcccct
ccgcatactcgcgcacctcggagttcgcctgcgtgctggcgctcgacgaggtctgcgtgc
cccaaggtgtcgatgatgaaccgtcgcgagtggatgagaggaatgacgcgccgaagccga
tcgcgatgagagcgacgaacgcgatgaggaggttcggctttttctgcctcgggggcaccg
aggttcgcggggttctcgcgggcgtgggctcgaaggtaatggtgggcctgggcgcctgcg
cgcctgtgggtgccttccgtggcgaggccgtggtggcggttggcctcggtgcttgcttgc
ctgtggtccctttcctcgacgaggcagtggcggctttgtgggaggcgctgctcgtacggg
ctgctgtagctcccgccgctgctgtagctcccgccgcgggggctgcatccggctgagaaa
tctcagccggcgcgggtggcgtgacggtgaggaactggttgaggtccggcatcgccacct
ctggcatcgccagttcctctaacgcttccaactctggcagctgcggaacttcgggcagat
ccgcgacccctggaagatccccaaagtccgggagctcaggaatatcgacctgtgacacgt
cgtcccacgcgtcggaggaatgaatgcgcgcggggtcgtcggatgtgtggtgcaggtcgt
cgttgctcatgacacgtttctaccacgttgtgcgcccggcgggcgctcgtgggttacccc
tcggcgcgcaccatgagggcgctcgccagcgcggccacgccctcgcctctgcccgtgaaa
cccaggtgatccgaggtcgtcgccgacacggtgaccgtacccccggcgatctcgctcatg
accgcgcaggcctcgggcagtcgcgcggccatacgaggccggttccccacgacctgcacg
gttgcgttgccgagcacccagccggcctcggcggtcatgcggcgaacctcctcaaggagc
gcacgccccgaagcacccgcccactcggggcgatccacgccgaacaccgtgccgagctcg
cccaggcccgtcgccagcagcatcgcgtcgcacagggcgtgcgcggccacgtccgcgtcc
gaatgaccctcaagggggcgctcgcccggccactccaggcacgcgaccatcagggggcgc
ggcgagtcgggtgcggcgaacgcgtggacgtcgaccgcttggccgatgcggaaaggcaga
tcagtcatggaaccagggtagcgtcacgaggaagtcggcgtgaaggcgatgaggccctcg
tccgtcagcccgaccagcagatcgtcgtagacccacgtgtggttccgtgccgccctcaac
tcggttgaggtatgcgccttgttgttcgccatgtcgaagaaatagacggtctgttccttg
tatccgatgttcagaatgaaggcagcggttccgtcggcgctcgcacgcgcatgcgtgggg
gagaaagaacagggtggacgggtgctggaagaaacccccaccaacccctctgcggagtat
ttcgcaacgcctcccgaggtctgcaccgtgagggtttggcacctgtcgccggtcgcctcc
agcatgcctgtcgtccatggcgtcctgcccgagtcgaagaaagcatcccactcactcaga
gtcggcatgcggccatcttctgcggggataatgtacttaaggctccgcccaaaagtgccc
agggaattgccggacatgtcgaatttttcgagcaacgtggcgttcttacgcacgatgagg
ccatcggcggctggatacagagcgtcgtaggaataggagcgggcattagctaaacgcccc
tcttgtccaaaggtcgtcacaacacccgtgtgtacgttgacgatctgtgggttcctgtag
tcatcgacgggaactaaggcggaagcctcctctccggtcccaatcgtgcgcggcccgtcc
catcgtgagagggaggagttacgggactgttttcccgtaatgctctgccactgctgtgtc
caggaaccggattcctgcttccacccggcgcaggtttccatgccggaacaggtcaccagg
atgtcgtcgaccatggtgatcggatggccgtcctcccacggcgcctgtgtctgaatgccc
gtcgatttcgagatcaggacattttcgatggcgagccactcgccgacggagacgatggag
aaatctgtccccgagtatgggatctgcatggacccgtcgttggatgtccacagcacggcg
ggctcggaggaggagacgtcgatggctgcaagagagatggaataggaatgatggtcccgg
gagaccatgtagagcgttgtgccgtcggcaaacagggtggtttcggatgggttgtcaatg
ccggtgcgaggttcaggaagggtccaggcgacgctcacgcccgcagcccagtccgacgag
agaacgttcgtgttcgtggccgaacccttgtagccctgggaggctaccggctttgcggtg
ggctgtggaatcgctgtgatgaaacgcggtagcgcgaaaaggagagcgatgaccgcgagg
atcgcggcgacgatgagtgctgctttcttcctctgcagtcgtatgtacgcctgatggccc
gcgatacgctcggggttggtgcgcgtgcgcggaggacgaaggcctttccggggtgcgctc
gagggggacgaggcctcgtggcgagacgccgacgagcggggcgtcgccgtggttcgcgtc
gcacccgtgacgagcgaacccaggactggcttcaacgacgaggcgacgcccgactgaccc
gtcgcagtgccctctgactgcccgattgcgggcgcgaagcgatcggagactggtgaggcg
ccggtcgaagccgcgtgttctgcgggctgctcggcggtgctccgcgtctttggctcgtcg
ttgggcgtgggggtggaatccgagtttgggggagcccagcgggaaaagtcgttgctcaca
ccatgtttctaccacacgccccgggggagcctcacacgatcctgcgccccggcctcgtcc
cacgcatgtgacgaggaacgggcgccctcgcaggccacgccccctctccgataggatcga
cccgtgcgctacatttcgacccgacgcggccccaacacgcccacccgttctttcagtgac
atcctcctggaaggcctcgcccccgacggcggtctctacctgcccgaggaatacccgacg
ctgtctcgctccgatctggacgaactgcgcatcgtcctgcgcgaggacggctacgcggct
atggccgccggcatcatctctctcttcgtcgacgacatccccgccgacgacctgagcgcg
atcacagcccgcgcctaccgcacccccgccttctccgacccccagatcgtccccgtcgac
gccctggaaggcaccggcctgcacctcgcccacctctccaacggccccacggccgccttc
aaggacatggcgatgcagctcctcggcgagctcttcgaatacgagctcacccgccgcggc
gactggctcaccatcgtcggcgccacctccggcgacaccggctcctccgccgagtacgcg
ctgcgcggccgacgtggcctctccgtcgtcatgctgacccccgccggccgcatgaccgcc
ttccagcgcgcccaaatgttctccctcctcgacgagaacatcgtcaacgtcgccgtcgac
ggcgtcttcgacgactgccaggacctcgtcaaagccgtcaacatggacgccgacttcaag
gccacctggcacgtgggcgccgtcaactccatcaactgggcgcgcctgctcgcccaggtc
tgctactacgtcgccacctggctgcgcgtcaccgaggaaggggccgacgcctcgtccaag
gtcagcgtcgtcgtgccctcgggcaacttcggcaacgtgtgcgccgcccacatcgcccgc
cagatgggcgtgccgctcggtacccttgtcgtcgccacgaacgagaacgacgtcctcgac
gagttcttccgcaccggcgtctaccgcccccgctcctccgcggacacgctggccacctcc
agcccgtccatggacatctccaaggcctcgaacttcgagcgcttcatcttcgacctcatg
ggccgcgacggcgacgccacccgcgccctcttcgagacggccctggcccgcgacggctac
ttcgacctgtccggcacgcccgagttcgccgccctgcgcgacacctacggcttcacctcc
ggcacctcctcgcacgcggaccgcctcgccgagatcgcgcgcacggagaaggaaagcggc
tacctcctcgacccgcacacggccgacggcgtgcacgtcgcccgcgccgtgcgcccgcag
atcgagggcccactcgtcgtcatggagaccgcgctgcccgtcaagttcgccgacacgatc
ctcgaggccaccggccacctcccgcccgtgcccgagcgcttcgaaggcatcgaaggccgc
gaagagcgcgtcacgcccctcgccaactccgtcgaggacctcaaggcgctcattcgcgag
cgcgtgcgccccggcgcctgagttttctttcactcaacgaggcccgagcccccacctgcg
aagccgcgcggttgcgcagtcggggcccgggcctcgttacatactcccggggagtgcccg
tttccctcaccccctctccccgccaggtaggattggtgccatgctgcacctgtacgactc
caagagcgcccgcatccagcccctcaacccggtcacccccggcaaggtcggcatctacct
gtgtggcgccaccgtgcagggatccccgcacgtcggccacctgcgcgcagccgtctcctt
cgacaccctgatccgctggctgcgccgcagcggctacgaggtcacctacgtccgcaacgt
caccgacatcgacgacaagatcctgaacaagtcggccgaggccggctgggactggtgggc
ctgggcctaccgcttcgagcgcgaattcaccgaggcgtacgagaccctcggtgtcgaagc
ccccacttacgagccgcgcgccaccggccacatccccgagcagcttgacctcgtccagcg
cctcatcgacgccggacacgcctattcggatgggcgcggcaacgtctacttcgacgtcca
ctcccagcccgactacggctcactcacccgccagcgcctggccgacatgcgcaccaccga
agacgacgcccagatcgacgaggccgtcgaggccggcaagcgcgacccccgcgacttcgc
cctctggaaggccagtaagccgtctgagccggccactgcctcgtgggacagcccctgggg
acgcggccgacccggctggcacctcgaatgctccgccatgtcgcgccgctacctcggcga
cgaattcgacatccacggcggcggcatcgacctgcgcttcccgcaccacgagaacgagca
ggcccaatcccacggcgccggctgggagttcgcgcgcctgtgggtccacaacgcgtgggt
gaccaccaagggcgagaagatgtccaagtcgctgggcaacgtcctgtcgattggggcgct
caccgaggagtacccggccgtcgccgtgcgctgggccctgtcgaccgtccaccaccgctc
cgccatcgaatggggccccgagacgctgcccgccgcacacgccgcctgggagaagttctc
caccttcgtggcgcgtgccatcgaggccgccggcgaggctccggcctccgagattgccct
ggcacccgccgacctgcccgaggccttcgtcgccgccatggacgacgacctcaacgtcgc
cggcgcgctcgcggtcctgcacgagcacctcaaggccggtaacgccgcgcttgctgctgg
tgacgtttccggtgtgtaccgcgagcaggtcctggttcgttccatgctggatgtgcttgg
cctggaccccgcttctgagcagtggcgcggacaggccggcatcggcgcgggtgcctctgg
cgccgctgcggccgagcactcggcgctggacgcgctggttcaggccgtgctggaggagcg
ggccgctgcccgcgccgccaaggactgggcgcgcgccgacgagctacgcgaccgcctggc
cgccgccggcgtcactgtcgcggacggccgcgacggcgcgacgtggagtgttggctgatc
cgcggctgatccgcggctgaggccgggctgctttgtgtgcccgtgggcggcggcccgccc
gctcgccgtccgcgccgcgagcttcgctcggcgcgtcgtctcgaagcccggccaggcccc
gccgccgcccacgggcaccgcagccaggccctaccgccgcccacagcccacaggcgccgc
cgccgtccgcgcggcgtgttgctgcttgtggccccgctggtgttccgggcgccggaggcc
ccggccgcccgcgaggctaggcgtcctcacttcgttcggcgccgcgcctcgaagcccgcc
cgtgccctccggaccctccggcgccctccacaccagtggggctggggcgctgatgtgtgg
ctctgcgtttcgtctcgaagcctggccaggccccgccgccgcccacgggcaccgcagact
agccttccggtccctccggcgccctccgcaccagtggtgcacggtcgctgttgtctggtt
cggcgcgtgttgttacaaacgtcgtcaatccgacggcatttttgcgaaaaatagtggttt
ttggcctcagattgacgacgtttgtaacacgggtcctcacagagggcttcaaaatgctcc
agtttgacgacgtttgtaacgcatcgctgccgtcagcggtaagtccatgcccagtaggtg
atgcggtggctgccgattggggcggcaatggggcttttgcacgacacgaagccttccagc
agcgtgtcgtcggagtgtcggagcctcatgtcgtgcaattcctccgtttggtggttgtga
gttcttggcttggagagccaacgtgcgggttagtgggttaacgtgcgcgatcagcccgat
gcgagtcgaggccgtaccctgataactaatcgacgccgcgaggcgtcactcaggagggga
agaacgcatggagtacgtggcgctgctgcgtggcatcaacgtcggcggcaagaacaaagt
cgtcatgagcgagctgcgcgaacagattgcaaccgaaggcttcggacacgtgcgcaccta
catcaacagtggcaatgtcctcttcgaggccgggcccgacaccccgcgcgaggacgtcgc
tcggacagtcgaggacatcctggcacgccactacgacttcccgatccggctggccctcct
gacggcgcaggactacctcgcggagctgcacagtctccccgactggtggcatggcgaggt
cgcccgccgcgacgcgctcttctacacgcgaggcctggaccgttcccacgtgcgcgagcg
catcgaggcgatggaactgggcgacgaggccgtctacttcggcgagcacgccgtcttctg
gggcaagttcgacgagaaaagcttcctgaagaccgcgtatcacaagcgtctgctgcgcga
ggacttctatcgccaggtgacgatccgctccggctcgacggtcgagaagatcgcggccat
gctgtcgcaagactgaggctcacccacccaatcgtgattttggcccccgcacgcgcccct
gtggccccgatgcagcccaaaacccgtacgcttgtgtcagttcacgagaaaacgaggaga
caccatggcctcacacagcgggcgccccggcgccatccgtaagaagggcaccaagaaggg
cgcgcaggtcggcaccggcggccactcgcgccgccgcctcgaaggcaagggcccaacccc
caaggccgaggaccgcacctaccaccccgcccacaagcgcaaggtcaagcgcgaggctcg
cgaggctcaggaggccgcgatcgcgcgcgcccgcgccaagtcgtcgatccgcgtcaagcc
cggtcacgagctgatcgccggccgtaaccctgttgccgaggccgcccgcgcctcggtccc
gatcgagcgcgtcttcgtcctcgacaacgtgaaggacgaccgcgtggaggaggtcgtgcg
cctcgcctcagccatgggcgcccccgtttacgaggtcacccgtcgcgacctggatgtcgc
gaccgacggcgccgtccaccagggcgtcgccattgaggtgcgcggctacgagtacgccga
cgcctcggatttgatcgcgggttccctgcagcagctgggccacccgctcctcgtcgccct
cgaccaggtgacggaccctcacaacctgggcgcggtcctgcgtagtgcgggcgcgtttgg
cgcggatggcgtcatcatccccgagcgtcgcagcgcgggcgtcaacacgaccgcgtggaa
ggtgtcggccggtgcggccgcccgcgtgcccgtggctcgcgcgacgaaccttgtgcgcgc
cctcgaggaggctaagcaggctggctacttcgtcgtcggcctggacggcggaggcgacgc
gcccctgcgcggtctgtcgctggcggatggccccctcgtggtcgtgaccggtgccgaggg
cgcgggcctgtcccgcctcgtgcgtgagacctgcgatcagatcgtgtcgatcccgatcgc
gtcgaccgtcgagtccctcaacgcggcggtcgccacgggcatcgctctgtacgaggtggc
ctccctgcgcgcgcagggctgagccttccgaaccaccctgttgtctcgctgtgggtgcgc
gttagcgcccgcggcgagactcttttttggcggcttggcgcattgcgattacgttccgtc
ccgcgaagaggtggtctgttggtagatcgccctcgaagaggagctctggctgcgcgagca
gtagctcgtcgagctgcagcgtaacggcgaggtcctggaggtagtggccgacgtcttcct
tggtggtgggggtgttgcgctggcttacatgggtgtcgaagcaccacacttcgctcgcgg
gacgcccttcggccgaccagggccgcgctgcgatgaggatccgcgacgtctgatagcgag
cggttgcggcacgctgcgaggcaggttgcgaggcagactgggggaacaggtcgctgcgcg
caattgggtcagtcacggtggaaaatagtccaccgatcgtatcgaggccgtccgcgatct
cggtgcccacccacccctgctgggcgagctgctcgcgcatccccggcgtctccaccgggg
tgcttctccacctcgaggcccagtagttgatgcagtgagtgaccgcctcgtgcggagcgg
ttgcgacgagcgcgtgcaggtacctgcgacggaagaccaaccgtcgcagtgagaaaccgg
gggtcatgagtagcctcctcgtgcacgacctgtgtcagcgcatcagcatggtaccgacgc
aagcgagatgcgctgtggcgtcaggatactatcgctcgggactccccggggaacgacgag
gcaggggaggcctcgtggtgattggccggggagggaggctacccccggctcttcttcgca
gccttgcgcattgccgtgagctcggggagtgagagagggacgtctgaggggatatcccag
cgattgaggcgacgggcgggtgcagtcatgatgccctgtgcgttgaaggactcttcgagt
gagtgcatcgacgattcagcgtaactgttttcgaggccactgagattcatccgtgttgcc
caatcagcgaggcaccacagttcagtcatcggccccgattcgctctcgactgtgcgcgca
atgatatccacgtacaccttggtgatggcagctcgcttgattcggttgggcacgagagag
ggggcatgtgacaagaggcgacggtatgagcgtgtctcgaagagaacattagtcaggaat
gcgcgaccgctgtgtccgatgatcagttccgttccggtccatccccgctgcttgaattgc
tcttgcatgccggtacttgcgcagcgggcccccttcaccttccacaggccgacgcagcgg
gagacggcatcgaacggggatgctgacagctgaaaaacggtgatggcgctgaaagattcg
ttgaaatccagctgcatgcttgagatgaaagagttcatcgcgattccccactgtcgtggt
ggtgctgtcgcttcctcattgcttcgctgtgcatgatgacttctcctgctgtgggtcgag
cttgaccctggcgtagaagtacctgcgacggaagaccaaccgtcgcagtgagaaaccggg
ggtcatgatcgctccttcgacgggaggaacttggtgatgggatcgaggaagctgccccgc
atctgggtgatgttggcgggggagagggggtggtcctcgggcagttcctcaccgtcgacg
aggcgtgggggagccaggaggatcccctgctggtgcagggccgtgtgcaggtactcgaag
acgcgggcgaagggatctttgccggggcgggcacgctgaatcgtcgtgtcccaggggaaa
caccacagctcggtgcggtcctgttcggcgcccggcatggggcgggcggcgatgatgatc
gtcgtcttgttgaggtgacgcagttgcgcgcgcacggccttcgacgtcaggtagacggcg
aggcctcccaagaagaggcccggggcgatctcgccaagttccaggaacgtgtcgtcgaag
cgtctgcgcgaggtcgtgacctgcccgggcatgaccgtgacctcggtgccggaccagccg
atgtccgcgaaacgcttacacatcgtggttgactcgcgtttgatgccgatgagccgccag
aactgtgcgcagcgcgcgacggcctccgccggcggacacgacacggtgaacaccgtcatg
gggcgcctcttcaggagggaatccagcggcaggcgagggggagtgatatccatcagcact
cctggggatcggggtaacgaggccaggctatcagcgtgagcgtcatcgcacgcaacccgg
agacgatacgatgaggccatgagcgtccttggaaccgtcatcgttggcatcgtcatcctc
atcggagtgatcggtgcggtcgtgcagatctggccctccgcgcccgtcgtcggaggcgcg
atcctcgtgtgggcgtggatgagcggcacccgcgccgcgtggatcattttcgccatcgtg
gcgctcgtcctgatcctcggaacggtcctcaaatacgtgattcccgcccgcggcatgaac
aaggcgggaatcccccaatccacgctcgtgtggggcgccgtcggcggcgtcgtcggatgg
ttcatcggcctgcccctcggcctcgtcctgggtatggtcgccgccatcttcctcgtcgag
tacctgcgcagccgcgacaccgcccgcgcctggacggccaccctccaggccctcaaggcc
ttcggctggacgatcgccattgagctgatcgccgccctcacaagcgccacgctgtggggc
gtcggcgtcgccctggttgccgccggaaactgacgcgaccagccggtgccccggcctcgt
cgttcctccggtaggataggtctgttgcgcgcgcccgcgtaacagacccaactaaacgga
gattctcatgcccgccgtcatcgtgctcggcgcccagtggggcgacgaaggcaaaggcaa
ggccactgaccagctcggccagcacaccgacctcgtcgtgaagttcaacggaggaaacaa
cgccggccataccgtcgttattgacggcgaaaagtacgcgctgcacctcctgcccgccgg
aatcctctccgaaggcgtcacccccatcatcggcaacggcgtcgttgtcgacctggacgt
gctcttcgaggagctcgcggaaatcaccgagcgcggcgtcgactgctcgcgcctgcgtat
ctcctccaacgcacacatcatcccgccgtacaaccgcctcatggaccaggcgaacgagcg
tgcgcgcggcaacaacctcatcggcacgaccggccgaggcatcggccccacctacgccga
caagatgaaccgcatcggcctgcgcatccaggacctcttccaccccgaggagctgcgcgc
caaggtcgaggccgccctggcccccaagaacaccattttcgaggccgtggacatccccac
gctcgatcccaacgaggtgtcggaccacctgctgtccttcgcggaccgcatcaagccgat
gctgtgcgacgtgtccctcgtcgtcaacgacgcgctggaccgcggcgacaccgtcctctt
cgagggcggccaggccacgatgctcgacatcgaccacggcacttaccccttcgtgacctc
ctccaacccgaccgcgggcggcgcgctcaccggctccggcgttggtcccacccgcatcga
ccgcgttgtcggcgtcgccaaggcgtacacgacgcgtgtcggcgagggaccgttccccac
ggagctggacgacgaggtcggcgaggcgctgcgcaccaagggcggcgagttcggcgtgac
cacgggtcgcccgcgccgcaccggctggttcgacgccgtcatcatgcgctactcgacgcg
catcaacggcctgaccgacatttgcctgaccaagctcgacgtgctctctggctacgagac
gatccccgtgtgcgtggcctacgaggtcgacggcgtgcgcacggaggaaatgcccctcga
tcaggccggcttcgaggccgccgtgcccgtgtacgaggagctgcccggctggagcgagga
catttcgcagtgccgctccttcgacgagctgccccaggccgcccaggactacatcaagcg
cctggaagagctgtcgcgctgccgcatccagtccatcggcgtgggcccgggccgcgaggc
cacgatcgtgcgctacccgctcatgtgacgcttcgctgagacgatagtgggggccggtgc
tgcaacgcagcgccggcccccactcgtttcacgcaccaccgtcagcgcgtatgtacgaca
aagcacgccgaaccgaatgcgcctgtcggcgcgaaggccgctcgtagcggcagagtttgg
agcccggggcataccggtccggcgtgccccacaactgtacgaccagtcaacgcccgcgcg
catcccgtggcggcgtgcatcaacccacacggggcgtgcgccacagcccgcccctcatcg
ccgaggccgtggcagcgtgaagcgggactgacacccggccccgcgcccgggagagccgac
ccgcgagagctgcccctgcctcgtgaggggcgcacatgtgggaccatggaagcgtgatga
catcgaccccgcccacgcggcgccgcaccggctcaggccgcggacgtcgccgcgacaccc
tggccaaccggcacgtgcccacgatcatcggtattctcaccgtcaccgtgctggccgcgg
cgacgattgtcgcctggtggttgccggggtctcgttggagcgtcggtcctgtcgtcgccg
tcgcgtccttcctgctggctctcggttggccgacgctggcgcgcctgcacatgccgtggc
tcgcgcaggcggtcctcgccctgggtggcgcgctgacccccatgggcgttgcctactgga
agaacctcgacatcgccgtgccgctgacgggcatcacgctggtcgcgctggtcgcggcga
cgatcctggacgcgcccgcgccgcgcgatcactccgtggggcgcacgagcgagcactggg
gatccacggccctgagcgcggccctcgcctcgtcggtgaccggcctcctcatcgtcacct
ccggctccatgtgggtctccctgaccgtccacgagcgctggtcgggcatcgtccccatgg
ctgccctgatcgccgtcatcggcgcggcctcggcgcgcttcgggcgcagcgcgaaggcgg
gcgttgcattcgcgatgattgccggcctcgtcgcgggcctcgtggtcgcctcgatcgcct
ggttcctcgggcagacctcggacctgctgcccgtggtcttccccttcatcgccaagcgtt
tcggcgaattcgccgccttcctgactctgggtggcgtcaccggcttcggcgtcggcttcg
ccgtctccgtcgtcgacgcgctgctgggcgagcgcgcgtcctccgctgagctcgccaaca
tcctgggccgcggcgccgcgaagttcctcgtcgccgccctgcccgtctacgcgatgatcc
gcatcggcggaatctgaggccccacgacggctgagcgaccggatggccgggccccagcct
cgtcccgttcgctgccagctgcgcgcgcccctgctcgcgcggtgagcgtccacccgaggc
gttaggctggaggcatgatggtgatacctgctgacctgcccgcactcgtcgctcccgtcg
cgtggatgcttggaacctgggaggggtggggcatgtacgccgcccccgccgcccccggcc
aggaagaacccgccgaggactcccccgtcatcgaggagatccgcggcgacgtcgtcggcg
accagatgcgcctggtgacccgcgtgtacgcgggcgtcgcctccgagccgatcgacccca
cgtgggacgcggccaagggcctgtccgctattcataagggcgacctgatcagcgaagaga
ccgtgtacgtctccgtcgccccctccgacgcgccgctgccacctcccggccagtacaact
cccgcgaattcacggcgacctccgcgtccaccgagggccacagcgccgtgtgggacggcg
tgagcgtcggcccgcgcgtgcagatggtctccgacgcgatcgctctcggcgtgggtgcca
cccgcgtgacgcacctgggccgcatgttcggtctggtcgcgggtgagctcatgtggacgc
aggagcgcacgctcgacggcgaggacgaggccgacgtcgagatctcaggccgcctcatgc
gtaccgcgcaggcctccaccgagtccggcgaggtcatcgaaggcatcgacgacacccagg
atggcttccttgtctgagtccgcgctcgattccgagttcgtcgacgaggccgtggcctcc
ttcggcgcgaccccgcacttcggggacccgtcgggggaacagtgggccctcgagggtggc
cgcgccctggtgcgccgcccggacctggccgtcatctctgtgtcgggggccgatcgactc
acctggctgacgtcgctggcctcccagatcgtcaccgacctcgttcccggcgcgagccgc
gagctgctgatcctctcgcccgagggccgcgtcgagcactgggccggcgccagcgacgac
ggggagacgctgcacctgatcgtggaacgctcggatgtgtcggagtttgtggcgttcctc
gagtcgatgcgttttgcgctgcgggtgagcgttgagcagagtgacgtcgtcgtgttctcc
tcggtccgcgcgggcgcgaatacgcccgagtccatggctgacctgcccggacacctgtgg
acctgggaggacccgtggcccggcatcgtggacggcggggccgcctacttccagggcgag
cgtcatcccggtgagcgcaccccgatgatgtttcacgctgtttcacgcgaggctgcggat
gagtttgaggccgcgtggctgtccgcgtcgcccgaggccggctcgcgccgccgcgccgga
tacctggcgtgggaggccatgcgcatcgccgcttggaagccgcgcctgggccgcgagacc
gacgcccgcgcgattccgcccgaggtggactggctgcgcagcgccgttcacacgacgaag
ggctgctaccgcgggcaggaaaccatcgcccgcgtcctgaacctcggacgccccccgcgc
cgcctcacctacctgcagctggatggctcgcgcggcgacctgcccgcgcccggcacgccc
atcgaggtgggcggacgccaggtcggcgtcatcacctcctcggcccgccacgcggacgag
gggccgatcgccctcgcgctgatcgcccgcgccgtgcccgtgacgactgtcttcgatatc
gacggcgttgccgccgcccaggaggagatcgtgcccgtccacggcaagtcctccgtgtcc
ccggagacccgcccgggcgccgacctctcgcgcgaggccggccagcgcggcggttccacg
ggcttcggcggcctcggctctgccctggggtcgcgctgatgcgcgccgtcatccagcgcg
ccacctcgggcgaagtccgcgtcgacggaaccgtcgtcggccgcctcgccctcgatccgc
ccgaggcagaggagaagtgccagggcctcgtcgtcctccttggcgttcagcgcggcgacg
gcgccgagcaggtggccacggtcgcccgcaagatcgccgagctgcgcatcctcgacgacg
agcgttccgcgctcgacgcgggcgcaccgatcctcgtgatctcgcagttcaccctgtacg
gagacacccgcaagggccggcgcccctcgtgggcgcacgccgcccccggcgaggaggctg
agcccctcgtcgacgcggtcgtcgccgacctgcgaggccgtggcctgcacgtcgaaaccg
gccagttcggggcaatgatggaggtctcgctggtcaacgacggcccgttcaccgtcctcg
tcgaggcgtagttcccctccaatctcgcacgtaatttccctgtcaacctttcaggtgttg
gaatattgccgttggaattgcaacgtttatgggctgtctcaaaaagtgaccgaggggaat
tatgtgcgacttttgggtgagggtcccagagatgcgtgccgatagttcgtgccgcgctcc
ggtcctgcatcgacgaggccccgtaatccggcctcgtccctgcgcccagggcgaaagcgc
gcgcacggcgcgggagctttccgtaggctgtaaccagtcaactgggacgggtgtacgccg
agctcggcgaagtgcctgtcctgtgaaacgaggagaggcatgttcgaacgctttaccgac
cgcgctcgccgggtcgtcgtgctcgcgcaggacgaggctcgcggtctcaagcacaactac
atcggcacggagcacctgctgctcggcctgatctccgagggtgaaggcgtcgccgccaag
gccctggagaccatggagatcaagggcgaggccgtgcgcgcctcggtcatcgagatcatc
ggcgagggtgagaagccggtcgagggccacattcccttcaccccgcgcgctaagcgcgtc
ttcgagctgagcctgcgcgaggccctgcagctgggccacaactacatcggcacggagcac
ctgctgctcggcctcctcaaggagggcgagggcgtggccgcccaggtcctgaccaagcag
ggcgcggacctggcgcaggtgcgtcagaccgtcatccagatgctcagcggctaccagcgc
ggcgacgacgagggccgcgagtcggtcggcgcgggcgtgggcggctcgggcggtcccgag
cgctccaactccgcgatcctcgagcagtttggccgcaacctgacgcaggccgcgcgcgag
aacaagctggaccccgtcatcggccgccgcgtcgagatggagcgcgtcatgcaggtcctc
tcgcgccgcacgaagaacaacccggtcctgatcggtgagcccggcgtcggtaagaccgcg
gtcgtcgagggcctcgcccaggcgatcgtgcacggcgacgtgcccgagacgatcaaggac
aagcagatctacagcctcgacatggggtcgctggtcgccggctcgcgctaccgcggcgac
ttcgaggagcgcctgaagaaggtcctcaaggagatccgcacgcgcggcgacatcatcctg
ttcatcgacgagatccacaccctcgtgggtgcgggtgccgccgagggctcgatcgacgct
gcccagatgctcaagcccatgctggcgcgaggcgagctccagacgatcggcgcgaccacg
aacgacgagtaccgcaagtacatcgagaaggacgcggccctcgagcgccgcttccagccg
gtgaaggtcgaggagcccagcgtcgacgagacggtggagatcctcaagggcctgcgcgac
cgctacgaggcgcaccaccgcgtcatcatcacggacgccgcaatccaggccgccgccgag
ctggcggaccgctacatttcggatcgtttcctccccgataaggccatcgacctggtcgac
gaggccggtgcgcgcctgcgcatccgccgcatgaccgcgccgccggagctgcgcgagctg
gacgagaagatcgccgaggtgcgccgcaacaaggaggcggccatcgacgatcaggacttc
gagaaggccgcgtcgctgcgtgacgaggagtcgaagctgtccgaggaacgcaaggcgaag
gaggaggcctggaagggtggcgagtccgacgagatcgccgaggtcggggatcaggagatc
gccgaggtcctggccatgtcgaccggtatcccggtcgtgcgcctcacccagaccgagact
gcgaagctgctcaagatggaagacgagctgcacaagcgcgtcatcggccaggacgaggcc
gtcaaggctctcgcccagtcgatccgtcgtacgcgctcgggtctgaaggatccgaaccgt
cccggtggctcgttcatcttcgccggcccgaccggcgtgggtaagactgagctggccaag
gccctcgccgagttcctcttcggcgatgaggatgccctcatccagctggatatgtccgag
ttctcggagaagcacacggcctcgcgcctcttcggtgctcctcccggctatgttggctac
gacgagggcggtcagctcacggagaaggtccgccgcaagccgttctcggtcgtcctcttc
gacgaggtcgagaaggctcacccggacatcttcaactcgctgctccagatcctcgaagag
ggtcgcctgacggactcgcagggccgcaaggtggacttcaagaacaccgtcatcatcatg
acgacgaacctgggtacccgcgacatcaacaagggtgtcctcacgggcttccagaccgcg
gacaactcgacgcacgactacggccgcatgaaggcgaaggtcgcggaggagctcaaacag
cacttccgtcccgagttcctcaaccgtgtcgacgacacgatcgtgttcccgccgctgacc
aagcccgagattgcgcgcatcgtcgacctgatgatcgccaagctggccaagcgtatggag
gctcaggacatgcgcctgcagctgacggacgaggcgcgcgagctgctcgcggacgtgggc
ttcgacccggtcctgggtgcgcgcccgctgcgtcgtgcgatccagcgcgagattgaggat
gcgctgtccgagcgcatcctgttcggagaactgcaacccggtcaggttgttaccgttggc
gtcaccggagagggtaaggaacgcaagttcaccttcaacggagagtgatttactcgccaa
ttatctatggctgacaaaccagtcgcttcgagagggcggcccgtcgtactgcgacgggcc
gccctctagttgtcaagtaaccgcacatctgatagattctcgttaactattagtatgcgg
tgtagtcgtgccacactatttctggggtattgctcaccgaccgagagaggccatatgtcc
gcgaaaacgcgacacaatcggatcagtgcgaggcgccgtttgccggcgttcatcctcgtg
ctgctcgttgttgcgctctgcgtcgcgggtgtcatctacaagggcgccgaggtgacccag
gtcaacgtcaacgacggtggcatctgggtgaccaacaagtccaagcagatggtcggccat
ctcgactacgaagcccgcatcctcgacggcgcgctgcgcaccgaggccaccaacttcgac
gtcggccaggcgggggagactgtcaccgtctccgacctcacctcgtcgacggttgcaccc
gtcaatgtcacccaggtctccctcggctccccgacggccctgcccgcgggttccgtggtc
atgcagggtggcgacgtcctcggcgtcctcaatggctccgacggtaccctgtggacgacc
tccgccgtgaaccccagccccctgaacctttccgaggcggcggccatctcctcgaacatg
ggtgccagcgccttcgtgaccggtttggatggctccgtctacactctggctgcctcgggc
acgctgacgaccgtcaagcgtcagggtgcggtcgatcaggcccagacctcgaccgtggag
ggcattcccgcggacgcgcgactgagcatgaccgtcgtcggcgaccaggtcgtcgccctc
gacggcgagtccaacacgctcttcctgcccgacaacaagcggatcgatctgagcgctgcc
ggcgtcgagaccggcggcgtcctccagcaggccggccccaaggccgattccgtcctgctc
gccacgcccacctcgctggtggcgatcccgctggcgggcggcaccccgacgatcaccccc
tccaccgagggcggcgtcagcggaacccccgccgcgcctgtgcgtcacgaaggctgcgcg
tatggcgcgtggaccggcagcggtgcgtacatgcgcgcctgcgacgatccttcggtgaac
aagcagatggtcgtcgatacgctgacgaccgcgcgcgagatcgtcttccgcacgaaccgc
aaggccatcgtcctcaatgacgtcgccgagggcagcgtgtggctgcccgactcgaacatg
gtcctcatggataactgggacgaggtcgaaaacgagctcgaggaaaacgaggatgagcag
gacagccccgagctgacgaacgaggtcgcggacccgcagcagcgcgaggaaaacaccccg
cccgaggccgaggatgacgagttcggcatccgcccgggccgctcgactatcctgcccgtc
ctcgacaacgactccgatctcgacggcgacgtgctgactgccgcgacggtcaagcagccc
gagtggggcgtcgtgaccgtcgcgcgcggcggacgagccctgcagatcagcggagtgtcg
gccacgcaggccggttcgaccacgttcacctacgtggcctccgacggccaggcctcggcc
gaggccaacgtacgcgtcaccattcaccccttcgatcagaacgaagcacctgcgcagctg
cgcgtcccgaccgtcaagatcggcgcgggcgcccagatccagtacgaggctctgagcgat
tggcgcgaccccgacggtgaccccatctacctgaagaacgccgaggcccccgagggcctg
aaggtctccttcaccgaggacggctccgtcaccatcaccgaggagggcgctgcggccggc
ccgaagtcgatcgttctcacggtcgccgacgaccagggcgcggagacccgcggcgagctg
atcgtcgacgtccaggaggccggaaacctgcctccgtctgcgaacggcgacctcttccag
gcgcacccgggtgagaccgtcacgctcgatcctttgaagaacgacaccgacccgaacggc
gaccagctgaccctggcggccgtctccggtgcgcccgccggcgcctcgatccagccggac
ctggatcacggaaccatcgactttagggcgaccgagccgggctcctactccttcgcctac
accgtctccgacggcatcgcgacgacactgggcatcatccgcgtcgaggtcgtggcgccc
tcgagcgagcctcccgtcgccgaaaacgatacggcggtcctgccgcagggcggctccgtc
ctcgtcgcgcccctgaacaacgactacgacccctccggcggcctgctgtcgatcgtctcc
gtggacgcctcgaacgccccgggcatcgaggtcgccctcatcgatcgacacctgctgcgc
gtcaccgcgcccgcaggccttgagcagacggtgcagttcagctacaccgtgtccaacggc
gtcggcgaggccacggccgacgtgatggtcatccccggagcggcggaccgctcggacctg
ccgcccatcctcaagcccgaccacgtcaaggtgcgcgtcggtgacgtgggcaccgtgtcg
gttctggcgaacgatcgctcgcccgccggcctgaacctccaggtcgagtcgaccctcgaa
tacgaccagggttccgccctgggatcccccttcgtcacgggcaaccaggtgcgccttgag
gctgggcagacccccggcctcatggacgtgacctactcggtcatcgactccgcgggcaac
cgcgcctcgagcaccgtcaccttcgaggtgatgggtgcctccgatcagaaccaggagccg
cgtcctcgcgacatcacagcctgggcggccgcgggacagaccacccgcatcgcggtgccc
ctggacggcatcgaccccgacggtgattccgtgaccctgggcggcctcggctcgtccccg
cagctgggcaacgcgaccgtcggcccgacgtggatcgactacgtgccgaaccagaacgcc
tcgggcaccgactccttcacctacacggtcgaggaccgccagggcggacatgcctccgct
cgcgtgcgcgtcgcgatctcggccgcgcccacgctgaaccagaacccggtcgccgtcccc
gacacggtgctgacccgcccggaccgcatggtgaccgtcaacgtcctgtcgaacgacgtg
gaccccgacggtgatccgctcgcgctggaggaggatagcctcgagacggccacgcccgag
atcgacccgcaggctctgtcctcctcgaccatccaggtgcacacgccctcgcaggccggc
acttacctcgtgtcctacgcggtgagcgacggccgcggcggctccgcacgaggcaccgtc
acggtctacgtccaggacgatgccccgctcaaggcccccatcgcccgtgatgatttcgtg
tcctacgaggagctgcccaccgacggctcggccgtgcgcgtgaaggtcctcgataacgac
gaggatcccgacggcagcatcaacgagctgaccgtcacgacggccgaatccggcgtgacc
gtggagggctccgatgtgctgatcccggtgacggacagcatgcgcctggtcgtctacacg
attacggaccgtgatggcctgaccaactccgccgtcgtgaccgtgcccggccgcgacacg
accgcgcccttcctcaacaccgcgggcctgcccatcgagatggacgcgggcacctcgcgc
acgatcaacctgtcggattacgtggtgacgcgctcgggccgcagcccgcgcctcgtggac
gactccgccccggtcgtccagaccggcctggactcggtcgtcgccgactcgtcgacgcag
ctgacactgaccgcgaacgcctccttcggcggcaactccgcgttcctcatccaggtcgct
gacggcgacgcctccgactcgggcacgctcacagcgtccctgtcgctgcccgtgcgcatc
aaggcgacccagaatcagccgcccaccttcgccccgaccgcgatccgcgtcgaggccggc
ggcgccgccgtcacgcaggacctcaggctcggcgtgcgcgaccccgagggcacggacgtc
tcgaccttcacctacgcgatgggctcggcccccgacacggtctccgcgtcgctgtcgggc
accgtcctgacggtgtctgcgcccgagaccacccccgccggctccgccggtgccatcgcc
gtgagcgtcacggacgagcagggcaacaccgtcaacggttcaatccccgtcgaggtcgtc
gccaccacgaagccgcgcatccagctcccggcgtacaacgtgaaggccaaggtcggtgag
accgtgagcgtagacgtggcctcgaacgccaccaaccccttcccggacacgccgatcacc
cttgagggcacagccatctcgctgggggatgcaaccacctcgacctccggcacggttgtc
accatcacgccgaagtcggcggggaccatctccgtcgcctaccgcgtcaacgacaagctc
aaggacccctcgcgcgtcgttcagggcaccattacggtcaccgtgaagggtccgcccgat
gcgcccaccggtgtggtcgcccgggccaaaggcccgacgggcgccaccgtgtccttcaac
gctccggcctccaatggtgagcgcatcaccgaataccgcatctacagcggtaatgagcag
gttgccacctgcaccgagaccgtgtgtgaggtgaacggcctgacgactggccgcagctac
accttcaccgtgaaggcggtgaacgcctccggaccatctgaaggcgcgacgtcgaactcc
gtgaccccctccggcgtcccggatcgcccgggcggcccgaccgtcactgccggtgacgga
acgctcacggtgaagtgggatgcccccaacgacaacggttcgcccatcacctcgtacacc
gtgtatgcgacgatcgcgggttctgtggcgaccacctgcacgaccaacggcgagcagacg
tgcatcatcaagggcctcaagaacgaccagccgtacgtcgtcatggtcgccgccacgaac
gcgaacggtagctcgcaggtgtccccgggcgtgacgggcaccccgaaggccacgatcctg
gccccggacacccccagcatcacgcgtggtaaggtccgcaatgccctagacgaccggctc
gagatcaccctgacgtggaactacttcaagtccggtgggaccggctggggctccacgacg
gtgacggtcaacggcagcaccaagaccgtctccggtggtgtcaacaacgagatgaacgga
accggcacgacgaccatgatcgtcgatagtgcggatgaactgacggccaccgtcaccgtc
agtaacgtggaaggccgcacggccacctctgccccgaagtccttctcaccaattctgaag
ccgccgaccccggatgcacccggcctgcacgctcctagggacaactcctcgggtgtcatc
agcgtgtcaaacgctcgactgcgcgaaggaagcggcttcaaggtcgccgacctggaactc
ttctacgcgaatagcgcggccggatgtacggcccccggcaaccccgtggcgttcaacaac
ggcgaccgtgccgacttcgacatcggcccgctcgatccgggaagcacggtgacctactac
ttctgccagcgcggcaagaagggcgacggctcgtacgcctggagtggcaccgtggcggtc
accggtgtcgttggcacaggtcagcgcagccgcgatgacgatgacaacagtcccatcccg
accttcgaggtccaagcagccgcgtcctacgtccagaagaatcgatcctggggtgtggct
gcttcgtggtccaatccgagcggagtggagatcacgcagaccaatacatggatcgaggga
ctgaaagactcgaccaagcagagttggtcaggcccgctcaacaactggtgggccgaggac
ctggcgcccggccacgagtacacgatcgttgtcgagctcatcggaaaaaagggtcagcac
cgcgaggtgaagaccaccgtgaagaccggcgacttggccgatagcgtgaaggcaaccttc
gaaggtgcggtcacctgcccgaatgggcagccgtgcggctcgatgacgctgcgcgccgtc
aacgccccgaactattcgtccggcgtgaccctcgtgtgccgtgtgaagaccggacgcccc
tcagcgatcaccgagttccgtttctcgcgggataaccctcagattacgggtatcctgacc
gaggccacgacgggagaggagctcctcgcgaagccccccgtcgtcgactgtcgcgctgaa
tagaccaccccccgccacacaacaaaaggtagaaacatgaccctttccattgaggatgca
accaggtttgcccaggtcttcaagggcctcgtcgacggcgtgtccgtggcggtcctggac
aagcgccaggccgtgcgactcgcgctcacgacgatgttcgcgggcggccacctcctgctc
gaggacgcccccggcaccggtaagaccgcgctggcgcgcgccatcagcgccgtcatcgac
ggcacgcactcgcgtatccagttcactccggacctgctgccctcggacatcaccggcgtc
aacatgttcaaccagaagacgggcgagtgggtcttccacgccggccccgtcttcgcggag
atcgtcctggccgacgagatcaaccgtgcgtcgcccaagacccagtccgccctcctcgag
gtcatggaagaggcccaggtgacggttgacggcgtgcgccgccccgccccccagcccttc
atggtcatcgcgacccagaaccccgtcgagcaggccggtacctacccgctgcccgaggcc
cagctggaccgcttcctcatgaagacctcgatcggctacccctcgcgctccgcgatgatc
gacgtcctcgacggctcggcctcgcccgaccgctcgaagaacctcaagcccctgctgtcg
ggcaaggacatcgtcgcctgggcggccctggcctcggcgaaccacaccgaccgcgccgtc
ctcgactacgtggccgcgctggcggaggcgacccgcgaggacgagtcctcgctgctgggc
gtgtccacccgtggcgccatcggcatggtgcgctgcgcccgcgtgtgggcggccgcgcag
ggacgtaacttcgtcctgcccgacgacatcaaggccctcgcggtgcccgtgtgggcgcac
cgcgtcatcgtcgaccccgacgccgcgttctcgggcgcgaccgccgagggcgtcatccag
cgtgctctgacgtcggtgcccgcaccggccgtcggcgcgtaaggaaacgccggatacagc
gatggaagggatgcgaacggacacccccacgatggtctcgcccaaacgggcgcaggccgt
tcgttcgcatcccctcaaaaccctcgtgggcgcggttaccccgaccgggtgggccgtgat
cacgcttgtcatcgtgggccttgtgctcgcggtggccttccagtgggtcgaggccctggc
gtgcgctctcgcgggcgtcgtggccctgctgctcgccgcgatgcgcgtcgcgtggcgtcc
cccgcacgtcgtgtcgatccgcgtccccaacgagcgcatcgtggctggtcagacggctgt
cggcgagatttcggtgcgcaacgagcgggcccgttctgcgcgctcgggcatcattgagct
gccgattggcacgggcacgggcgagttcgtcgtacccccgctgggcgctcacgagacctg
ggacgagatgttcctgatttcctcgcgtcaccgaggcctcatcaacgtcggccccgcgcg
cgccgtgcgctctgacgcgctcggcctgctgcgccgcgtacgcatgtgggacgagcccgt
cctcctgcacgtgcacccgcgcaccgtgcgcgttcccttcgacgcgaccggcttccagct
ggacgtcgagggcgtggccacgggcaagctctccagctccgacgtgtccttccacgcgct
gcgcgactacgagccgggcgatgaccgccgcgccgtgcactggcagtcgacggcgcgcct
gggcaagctcatcgtgcgccagtatgaggagacgcaccgctcccaccacgtcatcgtcct
ggacacgtcgcgcgacgcgtgggaccacgacactttcgagaccgcggtctccgtcgccgg
ctctctgggcctggcgaacctgcgcgaatcgcgccccgtgtcgctgtcgacgaccgaggg
ctggctgccgtcgggcgtcgccatgcgcatgctggacgccctctccgaggtgaaggctcg
ttccttcggagacctgtcgcgccgcgtgcgcgaggccgtggcgcagcgtcccggcgtctc
tgccctcaccctcatcgtcggaccgaacgtgacggacatcgaggccgcccacctggcgcg
cctggccccgatcgacgttccggtctccatcattcgtatcggtgcggagggcgtgcgagc
ccgccgtgacctcggccgtggtgtgctcctggattgctcgacgctggacgacctgccgcg
cattatcgtcgccggaggcctcgcatgagcaagaacctcaacaccaagccccgcgctcag
cgcatcgattcccaggacgaggctgtggcctcgtccgtggaggcgaccgagcagcgcgag
gccaccgcccaggaccaggcgcccgtcgctgcgggcgagtcgccggcgcccaagcccagg
accacgcgtaaccgtctgttgacgatcacgcagcgcttcgcgacgttccgcacccgcctg
ccgatctggtcgctgctcgtcctcgccctgctgttcgccggcccggtcgcggcattcgag
cccgtctttggtgggggagcgggcgcgatcgccgcgggcgcgggcgtggcctgcggcctc
ttgatcgccgccgcctcgacgcgctggcgctgggacgcgctgacgaccgttctgagcgtc
gtcgttacgtacttcctgctgggtagcgcggccgccctgcgcgccgaggccctctatggg
ttcctgcccacgggtaagaccctgcaggtcatggtgctgggttccttccgcgcgtggaag
gacctgctcaccctgacggcccccgtgtccgtctactcgggcccggccctcgtcccgtgg
atgtgcggcctcgtgtgcgctgtcctcgcgggcctgatcactgcccgctccgggcgtgcg
gtcctcgggtcgatcccgctcgttgtcatgggcgtgatttcggttttctttggcctgtct
caccacgcgctgcccgtgtgggccgtgctggcctggtgggcgctcctggccgcctggtgg
gcgctggccgcccagtaccagcgcatcacgctgggacaggacgtcctcgtgggccgctcc
gccttgggcggcggcgaggcgacggccgcgcgtcagtcgcgttcgaccgtgtacgtcggc
acgcgcctgctgggcgctctcgcggttctcgcggtgtccgtcggcgtcgcgctgcccgcc
gcggcgttcctcggcgcgggcgggactcgcatcgtgggccgcgacctggtggatccgccc
ctggacattcaggcctacccctcgcccctgtcctccttccgccactacacgacggacctg
caggacgaaactcttctgaccgtgtccgacctgccggagaaccagcgcgtgcgcatcgcc
gcgatggacgtgtacgacggcacgaccttcggcatgtccacgaagcgcggagacggacac
acgggctacatccccgtggagtccacgatccccggccgccccgagggtgactccctcgtg
accgtgacgacgagcggcctgtccggcccgtgggtgccggtgctcggcagcccctcggag
atcgcgttcacgggcgcgggttccgccgcccagaaggacggcctctacgtggacacgtgg
gcgaacgccgcgctgacgaccggtcccgctggaaccatgacctacaacgtgcgcacgtcc
ttcgctgagcccgtgcgcgacgaggacctggcgtccctgtcggttgtgccgctgtcggtg
acggataagaacgtgcccgagggcctggcaacgaaggtctcggagctcacccagaacgcc
tccacggctctgtccgccgcgcgcgcgatcgagcactacctggcgaataacggctactac
ctgaacgagaacacccagttctcgcgtccgggtgtgcgcacggaccgcttggaacgaatg
ctgagcagcgacgagcagctcatcggcgacgaccagcagtattcggcgctcatggccctg
atgctgcatcagttgggtatgaacgctcgcgtcgtcatgggtgcctaccccgagggcggc
tcccagggcggccccgcgaccctgcacggctcggacatccgcgcgtgggtcgaggtcgag
ttcgagggcggcgtctgggccgtcttcgatcccacgcccccgcgcgaccacacgccgcag
acccaggtccccaagcctcggagcgtcccgcgcccgcaggtcctccagcccccggagccc
ccggaggctcccgccgagctgccgccgacgacgcgcgaccagaacgccgacccgatggag
cccccggccgagcccttcccgtggggtctcgtcgccggtatctcgggtggcatcctgttg
attcttctgccgccgctgatggtcctgctgttcaaggcggggcgccgcaggcgtcggcgc
cgcgccgccgccgtgggcgcgctggtcggctcgtgggacgaggtcgtggacctcgctgcc
gactccggcctgcgcatcgacgtgggtcgtacgcgccaggagaccgcctggtcgctggcc
tcccagtgggagctcggcgaggacccgggcgaccccttcaccctggtgacgggcgaggtg
cgccacggcgacgacggctcgacggactcggtggaggtcgacgaggccgaggccggcgcg
ggccgctacatcatcgacggctggagccgcttcggcgacgacgtgcccgcccccgtggtg
atcgcacgctacgcggatatcgcaagcttcgcctcgaacggtgcctcgcgtgaccgtgcg
cgtgacgcgtgggcccaggtgcgttccctgcgtacccaagtgagcaagaaggctggcttc
ctggcgcgcgtgcgccgcgcgctgtccctgcgaagcctgcgcatgcgccgcaagttgcga
ctgagcgcgtcgatcgcgcgcacgatggacgaggagaagaaggcgtgacgccagcggttg
cgggtatgaagggccccgagattcccggtttccggtgggtgcgcccgctgggccagggtg
gcttcgccgacgtcttcctgtaccgtcaggagctgccgagtcgcgaggtcgccatcaagg
tcgtgcgtacgcagggcgatgagcggggcacgaaggaactgcaccgcgaggccgacgcca
tgacgctgctcgccggtcaccccgcggtcgtcgagctgcacggcgtgggcacgacggccg
atggccgcgcttacctggtgatggagtattgcccggtcgctgacctgctcacgcaggtgc
gtgcgcgcccgatggacctggagaaggccctcgacacgatgatcaaggtgtgcggcggtg
tggagatgttccaccgccaggggtacgtgcaccgcgatatcaagccgtccaacatcatgc
tggacgcctacggcaagccggtgctcgccgacttcggtgtggcctcgaaggtggggcagc
tggaggtcggcgcgtttgatggcttctcggtgctgtgggcgcccccggagcagcaggacg
tgaattccccggcctcgcccctgcaggacgtgtgggcgctggcctcaacgacgtggacct
ttgtgacggggcgcagccccttcgaggatccgattggtgacaattctgccgcgtcgatcg
cgaaccgcgtgcagcgtgggcgcatgcgtggcctgggccgcgcggatgcgccggcggaac
tcgagcgcgtgctgcgcgcggccatggcaatcaacccgcaggagcgcacgcagagcgcga
tggagttcggtcaggggctgcagcgcgtccagaaggagctcggcctgccgcgcaccgaga
tggagatcaaggagaagcgctccaaggcctctaccaccgtctcgggcgaccagaagacgc
gcctgcgcggcgctcccgtcatcgacccggataagacgcgcctgcgctcctcggcctcgt
actccttcgagggcggggctggctccggcggcgtcgaggccgtcgcggactcgtggaaga
tcgatcgttcctcggacgtggacgaggactcgatcggtcgggtggtcgaggattcctcgg
gcgccaagcggggcatctcgcccgtcgtgggtgtgctcctggcgctcgtggccgcggtga
tcgcggccggcctggtcgtgggcatgctgcgcggcgaaggatcgtttacgcgcatttctc
ccgcccccgagacggcgagcgcgtcgcccgcccccggggatgccgtggggtcagccccgc
cgcaggcgtccggcctggcgggggagtacgccgacggcgtggtgacgtggacgtggacgg
cgccgacgggcccggccccctccgacatcgtctacgcctacgaggccacgggtccggcag
gcacgtcgcgcggccgggtggagaccacgacggcgatggtggacggcgccagcggcgaga
attgcatggagattacgacggtgtcccgctcgtcggggcgcatgtccgagccgctgcgcg
cgtgtgtggatgtgccgtgatgtggatcatgcaatcggttcagttttatcctctgcgacg
tatcgcttctcaacgaggcgctggtcacgtcgcgtgtagaatggtcagtatcgcgcgtga
tccctcgcgctcaacgcagctaaaggatgaaggcacatgtctctgaatgaacatgcggaa
cgtcccgcagttcgatggggcgcctcgactgacatcggtccggtccgctccgaaaacgag
gattcgtggctggctgtccctcccgtcttcgccgtcgcagatggcatgggtggtcacctg
ggtggtgcccaggcctcgtcgaatgccgtcatcaccctccaggagttcctgagcaccgat
cgtctgggcaaccgtcccgtcgacctggtggacctgtccgtcgcgatcgacgcggcggcg
acggcggtcgcctcgctagcgccgatcgataatccgatgagtgcgccggggacgaccctg
tcgggcgtcatggtgctgcgcaccgccgaggggccgtactggctctcatttaacgtgggt
gactcgcgcgtgtatgtcgtgggcggcggtggcatccgccagctcacccacgaccactcc
gcgctgcaggaggcgcgcgacctcgcggctacctccggagcgccccgtgtgatccctccc
gcaaacgttgtgacaaaggcgctgggtgccgggcagaccggaagtgtgaaagccgactac
acaatcatgccgctggaagagggcgatcgggcggtcatctgtacagacggcgtgcacggc
gtcctgcgagattcgcagattcatgcggttgttgcggccggcgacggtcctcaggggacc
gcggatgcgcttgtgcgcgcgtcgctggaatcgggcacgcgggataatacgaccgccgtt
gtagtttacgcaggaaccaaatcacgagtaacattgacatcgaatgtcatgaatcggatg
attcaaccagtacgtccggcgtcgatcgagaccgctcgccgggttcctcgtagagaaggc
agtaactgatgcttcagattggacgcttcctgtgccgcgggcagggcgcgatgctcgtca
cgggccccctcggtgcggcgctggttccgctcgacttcgcagactctgcggccgacgtgg
tgtggggtcgtgctgacacccaggcgtggctgtctcacgttcaggccgaaaagggcgacg
ccctcctcctggactgtgcgggcgagcagccctacctgaccgtgctgggtaacatccagc
tgcgcatgcgcgccgccggccagatcaccgagcaggtgtggaccgacccgatctgggcgt
ggccattcaaccccggcgaatggcagaccttcgaggccaccatcattgacggcgacgagg
tcacgtggatggtgcccgccgccgaccgcgtcgaggctggcgagatccgcatcggccgcg
cgctcgacgaggtcgaggccctcgcctcgatgcccgtcgacacgatgggcttcctcatca
accccgacgtcccggatcgcgagcgccgcgcccgccgcgaggcccgcgaggagctgccgg
agccgaccgtgcacacctcctccgtggacctggccgccgtcgaggcccagttcctcgccg
cgaccagcaacggtcccgtgtcgctgagctccgcttcccgcacccccgacgaggcctctg
aggcctcggacgagcaggtcgaagacgagtcgcacgaggagtcgcccgcgaaggacgccg
agcagccctcgggcgagctctacgtcgtcgccgacgctgaggagccgccgatcgacacgg
cggagtccgccgagcgtgccggtggttttggcgagtcgggtaccccggcctcgtccgagg
tcgtcgctgaggctcccgtcgctgagcctcccgctgcccccgaggccatgagtgccgagg
gcctggccgacctgggtgccgagaccgacactgaggcgacgatcctgcgcctggccccca
cgagctcgggccccgccgcgcccgtcgcgttcctgatccacggtggcaccgtgcccgtcg
aggtctcccgcgacgtcgtcatcggccgcgaccccgacgcgcgtgcgctgaccggccgcc
ccgtggccacggtcctgcgcgtgcccagccccgagaccgagatttcccgctcgcactgcg
ccgtcatgatgacgacgcccggctcctgggcccttatggacctgggcagcgcgaacggca
ccgtcctgcgccacgccgacggttcgttccaggacgtcacccccatggtgacgatcgccc
tgaacgacggtgatctcatcgacgtgggtgagggaaccaccatcgagttccgcgtgcgct
gattgactcatacgctgcaggtggggcgggccttcgggctcgccccacctgcttgtaggc
tggtttctcgcgagcgatcgataccgggaaaggcacccctgcctcgtctatgtaaggaca
atcatactctcgcgcgccttgaggtgaccttggtcccttgatgcgtgtatccttacccct
ggtagcgacccgctggtgggtcgatcatcgcaaacacggaagttgaggaccacgatggtc
aagtacgtatacgacttctccgagggcgacaagtccatgaaggacctcctcggaggaaag
ggagccaacctcgccgagatgacgaagctcggtctgcccgttccccccggcttcacgatc
accaccgaggcgtgccgcgcatacctcaaggagtcgacggttcccgagtcgcttgccacc
gaggtcaccaccgccctgcgcggcgtcgaagaccagatgggccgccacctcggcgatccc
tccgacccgctcctcgtctccgtgcgaagcggcgccaagttctccatgcccggcatgatg
gaaaccgtcctgaacatcggcctcaacgataagtccgttctcggccttgctgccgttagc
ggtaacgagcgcttcgcgtgggactcctaccgccgcctcatccagatgttcggcaagacc
gttctcgacatcgacggcgacctcttctctgacgccctcgacgagctcaaggccgagcgt
ggcgtgaagggcgacaccgagctgaccgccgaggacctcaagggcctcgtcgacaccttc
aagggcatcgtcaaggaacagaccggcaacgacttcccgcaggacccgcgcacccagatg
gacatgggcatcgaggccgtgttccgctcctggaacaccgagcgcgcccgcatctaccgc
cgccgtgagcgcatcccccacgacctgggcaccgccgtcaacatctgcaccatggtgttc
ggcaacatgggcgaaaactccggcaccggcgtgtgcttcacccgtgacccctcctccggc
cactccggcgtctacggcgactacctcgagaacgcgcagggcgaggacgtcgttgcgggc
atccgcaacacgctggccctgtccgacctcgagcgcatcaacaagcccgtctacgacgaa
ctgcgcgccatcatgcgcaagctcgagacccactaccgcgacatgtgtgacatcgagttc
accgtcgagcgcggcaagctgtggatgctccagacccgcgtcggcaagcgcaccgccgcc
gccgcgttccgtatcgccacccagctcctgggcgaaaagctcatcacccgcgacgaggct
ctgggccgcgtgaccggcgaccagctcacccagctgatgttcccgcagttcgacgccaag
gccgagaaggagctcatcgctcgcggcatggccgcctccccgggcgccgccgtcggcaag
atcgccttcaacaacgcccaggccgtcgaggccgccgagaagggcgtcaagaccgtcctc
gtgcgtcgcgagaccaaccccgatgacctgcccggcatggtcgccgccgaaggcgtcctg
accgcccgtggcggcaagacctcgcacgccgccgtcgtcgcccgcggcatgggcaagacc
tgcgtgtgtggcgccgaatccctcgtcatcgacgaagctgccggcaccgttaccatcggc
gacctggtcctcaccgccgacgacaccatcgccatcgacggccagaccggcgagatcttc
cgcggcgaggtccccgtcgccgactcgcccgtcaccacctacctcgccgaaggcctcgag
gccggcatcgccgccgccggcgatgaccagggcacccgcgagctcgtcgaggccgtcgac
aagctcctcgcccacgccgacaaggtccgccgcctgcacgtgcgcgccaacgccgacacc
cccctcgactccaagcgcgccatcgccttcggcgccgagggcatcggcctgtgtcgcacc
gagcacatgttcctcggtgagcgtcgcccgctcgttgagcgcgcgatcctctcggccccc
gattccgacgagcgtcaggccgcgttcaacgagctcgagaagcttcagaagcaggacttc
ctcgagatgctcgaggtcatggacggcaaggccatgaccgtgcgcctcatcgacccgccg
ctccacgagttcatgcccgccctcatcgagctggagacgaaggtcgccgtcggcaaggcc
accggcaccctcgaccccgccgacgaggccatgctcgtcgaggtccgtcgcatgcacgag
cagaaccccatgctgggcctgcgcggcgtgcgcctgggcatctacctgcccggcctgttc
gccctgcagatgcgtgccctgtgcgaggcggccgccgacctcgtggcccgcggcctcaac
ccgcgtcccgagatcatggttccgctcgtcggctccgtgcgtgagctccagctcgtgcgc
gaggaaggcgaaggcatcatcgcctccgtcgccgaagcccacggcgtggacctgtccggc
gtctccatcggcgccatgatcgagctgccgcgcgccgccatgaccgccgaggacctggct
gaggaagccgacttcttctccttcggcaccaacgacctgacgcagaccgtgtggggcttc
tcgcgcgacgacgtcgagggcgtgttcttcccgcagtacatcgaggccggcatcttcggc
gtctcccccttcgagtccatcgacgtccacggcgtgggcaccctggtctccgagggcgtg
cgccgcgcccgctccaccaagccgaacatcaagctcggcgtgtgtggtgagcacggtggc
gacccgcagtcgatccacttcttccacaacgtgggtgtcgactacgtgtcctgctccccg
ttccgcgtccccgttgcccgcctcgaggctggccgcgccgcggtcgaggaccacgtggac
atgaccgcctgattgctggtggcgctgttgtgaacggcgctacgtgagcgtgacgaggcc
gtggccgggaaaccggtcgcggcctcgtttcgttgggggtgcttgttgtggtgctgctgt
gtggccccacgggtgttccgggcgccggaggtcccggccgctgtgtgtgccagtgggcgg
cggcccgcccgcgagccgtccgtgcggcgagcttcgctcggcgcgtcgcctcgaagcccg
gccaggccccgccgccgcccatcaatttcgcacgtaattcccctgcggcttgttcaaaca
ttgaatttgcatcgttggaattgcaatgtttttggggtgtctcaaaaaatgaccacgata
aattacgtgcgaaatttgggaggcggtagtgtcgttgctgcccgtaggcaccgcagccag
gccccgccgtcgcccacgggcaccgcggcaggtccctccggcgccctccacaccagtggt
gcctggtgtgctgacgtgtgcttgtgtgtcggctcgaagcccggctaggccccgtcgccg
cccaccggcaccgcggcaggtccctccggcgccctccacaccagtggtgcctggtgtgct
gattggtggttcggcgcgtcgtctcgaagcccggccaggccccgccgccgcccaccggca
ccgcggcagatccctccggcgccctccacaccagtggtgcctggtgtgctgattggtggt
tcggtgggtcgcctcgaagcccggctaggccccgccgccgcccaccggcaccgcggcagg
tccctccggcgcccttcacaccggcggtgcttggggttcttgtggcttcgtgtgttcctg
tctacgggtgatgtgtgcggggcggcagactcttctttggggtattcgagcgttgtgcgg
tgcacccgatccgtaggcattgcacccgatccgtaggcattgcacccgttctgatcgggt
gtagggccacgtaacgggtgcatcaccacgtaacgggtgcatcaccacgtaacgggtgca
tcaccacgtaacgggtgcagtgccccccgccgcccacgggtgccgcagccgggccctgac
gccgtctcagcaatttcgcatgcaattcccttgattgtatttcgggtttgaaatctgatc
gttggtattctgcggttttgagctctcgattattattgctccggggaattgcatgcgatt
tttggaggaaaggatctgccgccgccaccggtactgcaactgggaacataggcgccgcag
ctaggccctcttgtaccctcaggttcctctggtgcccccataccggtatgcctccacatt
catgaaaatccttgttacgcagaggcatacacccgatcgggaggattcaaccccttctga
tcgggttgaatcttcccgatgaggttgaatcttctgaatctctgctgatttcgacgtcag
tggtgggggttttgcactacacgaagccttctgggcgcgtgtcatcggtgtgtcggagcc
tcatgtagtgcaattccccccgtttggtggcggtgaggccgcgacgtgagtcggagtgct
cgccaaagtgcagaccacctcggtgaaaatgctgaaaacgggctgttatggacgaggtgg
tctgcgttttgggtaaaactctctcggacatggtgtgttgttcgtacgtagcccctgagt
acgcgcataggtgggcccaggccgccagctgtcggcctgagtgtggcggctgggtgcaac
gtgcggcggctgggtgtagcgcgtaggcggtcgggcgtcatgtgcggctggttgtgctcg
cgcgtgcgtacagcaacgccccgcccgaagccgggcggggcggcagattctaggggtggt
tgcaacacgtgttatgccctgagcagcagctcaagtcgctgcttgggtgtgtcccagttt
agcgttttgcgtggacggtcgttgagctggtcggcgatggcgtccaggtctgcttcggtc
aggagtgacagatcggttcctttgggcatgtattggcgcaggagcccgtttgtgttctca
ttggtgccccgttgccagggcgagtgtgggtcacagaagtacacgtcaaggcctagctcg
gaggcgatcttgcggtgttgggccagctcgcttccctggtcccaggtcagtgacaggcgc
aaggaatggggtatgtctgcgagcttgtcgataatggcatcttggacttcagtagctgtg
tgtccattgggcaagtagagcagcagcgtgtaccgggtcgagcgttccacgagcgtgccg
accgcggattgtcctttggctccgatgattaagtcgccttcccagtggccagggagcgcc
cggtcttccacactggcgggccgttcgctgatcatcaccatggggtccttgaatcgtggt
cgtacctggcgagagtatgcggctgggcgcctgcgagcgcgtccttggcgcatgagggaa
gcgatctctttgcggagtgtgcctttggcttggacgaagatggactggtagatcgtctcc
acgcacgggttcatgctctgattatgcgggaaacgcatgcgcaagtatgcgcaaatctgt
tctgggctccacctgagctcaagcttgtcccagatgatgccccacaagccaggattggcg
catttgcgctctttaggacgtttgaggcgcttgcctgctcgcatgtgagcgatgtagggg
ttgtagcacgtggaggtaatcccattgcgcttcagctcccggctcacagtcgatggcgaa
cgccctaactgtcgagcgatgtcacgaatcgagagcccttcaacgcgccatccgaagatg
agcatgcgttccttgagggacaagaaccgtttactgatccgatgcggttggcatttcatg
tacagacggtaccaatgggcctgaggagcgatactggctcgctcacaccgtccacttgag
cgagtccggccattacgccagaccttgcctgtccgcttcgagaccccgacagcatgggct
gcctgcgtgaagttcaatccatcagcaagagcccgcacatactcccgatgccgagcctga
cacgcctcacgtcgggaggggtactcaaccccctgaaaaacacgaccaataccagccaca
acgaactccttcaccaagatccgttgcaaccaccactagaacctagaggcgctaccgcaa
acaacaatcaggcgctctgcggcagtgttggcacgaggaatatgacagcgaccatgatcg
agttgttgagtgcgtggtacatccacgagtaggcaatgttcttgccggacttgatgtaca
cgagtgtcaagatgatgccgacgggcaggtacatggtcatgtcctgccactcgtggcagt
gcatgtaggcgaagaggaatgcggagattgacccgagaagccaggttggtgcgtacgggg
tcagcttgccgatcaggatgtgacggtagaagatctcctcaaccaagggcatgccaatag
ctacgaagaacgcgaatgtgagacctagagcgttgtcggatagtgcgctgacgaccccct
gttggttctgtgcgaccggcgggttcggaccgtagatcgagaggcgtatagcgccttgga
ccatggtggtcaggagccacaggccgcagagaagcgcaatcttgcgcacggggcgcctac
gcaggtacgagaatgcggagaggacctcgcgtccaaagaatgccagcgccatcaccagga
aaatcgagtcgagtatgacgttgacgagggtggcgttccatgacgcggggaagatcgatg
tcgggatgatgttgagcaggaaaaacgaggcgtaggggatgccgaagatcgcgatgcgcg
cccagtcgctgcgcgtgaggtgcttgggggacgaggccagggctgcttcgcccgacaccg
cgtcggtggggagaggcaagggctcggtgactgtgggcccttgcgggcttgtcatcgttg
ctggagtggtgccagtttcctctgtgggggacgcgctgggatcgggagacatgggtaccg
aaccgctttctatgtaactatcgatgcctgaggattatgacaggattttaaattcttgtg
caagttggcgcccttgtggggtgtttgtgtagttaatgagccatttttatggcattgcgt
cagcaagctgtcaagttgggcccttagtccctcaacggggctatgtccccgcgctagaca
ccgtcacagcatggtcacaatttaggacgacctaaatggactacttttcacctgggtgag
atgtggctacgctcaatgcttaggaattccatcatcccggcgttacctaatcgccggatc
gtcaggaggcaagcggtgacagtgcttcgcgctcacgcgcatagtattcgcgctcacgta
cacaacgtcggtcagcgactcagtcgcgtcctcatcgtcgccgtgatggcggctctggcc
gtggcgatgttcgcctcgccctcgcgcgccgcggatcagacgtggagcgatgtttcgacc
acgatcaatggcctgatcgacgaaggcgtgtccacctataaggcgggcgacgccaagggc
ggcaaggacaaagtcaacgacgcctattacaagcactacgagatcaccggcatggagaag
caggtcatggcccgcatctccggctcgcgcgtctcgcaggtggagatggagttctccctc
ctgaagaaggccatgagtgacgccgacagcgcgggcgttgatagtcacgctacgaccctc
aagcagtacatggtcgaagatggcgcgtccctggacggcgtggcccccgggtcggcagcc
caggcctcgtcggacgattacagccccggcgcgtggggcgaggtcgccaagacgatcaac
ggcatccttgaggacggcgctaacgcctacaagggcggcgacgccaaggccggtaaggac
aaggtcaacgaggcctactacaagcactacgagatcaccggcatggagaagcaggtcatg
agccgcatctccggctcgcgcgtctcgcaggtggagatggagttctccctcctgaagaag
gccatgaccgacgatgactcggcggcggtcgaccagcacctctcgacgctgacgaactac
atccgcgaggacgccaatagcctcgacggctacaccggcaaggccgccgataagaccact
gacagctcgggcacctccccgtggatcgcccagttcctgccctccctccttgtgatcctg
cgtgagggcatggaggcgatcctggtcgtcgccgcggtcctggcttacctggctaaggcc
ggccacaagaacaaggcccccatcgtgtggggcggcgtggccctcgcccttggattgtca
gtgggcctggccttcctcttcagctacgtgacctccctggcgggcgccaaccaggagctc
ctcgagggcttcgccgcgctcttcgcggtcgtcatgctgatctgggtctccaactggatg
atcaacaagtcctccaacaaggcctgggacgactacatcaagaagcagacggacgcctcg
ctgaccagcggctccctgctgggcctggcgtttatctccttcctcgcggtcctgcgcgag
ggcgccgagacgatgctcttctacgtgccgatcgtcgcggccgcgggcgacaaggtccac
tacgtgtggatcggcctggcggtcggcctcgtggccctggtcatcatctacctgctcatc
cagttcgcggcggtgcgcattccgctgcgccccttcttcaccgtcacctcgctgctgatg
gccctcatggccttcaccttcacgggtgccggtatcggggaacttcaggaggcggacgtc
gtgtccctgacgcccatctccggattccccaccattgacctcttggggatctacccccga
gtggagaacctggccgcgcaagccatcgttctcgccatcatcgtcggtctctatttcttc
ggaaaagctcgcctcgcccgcgaggccgccgcccagtcgcgggctgaggactgactcctc
gcgagcgacaccgacgtttcatccaaccaacacgcacaggagatcatcactatgaagcgc
tctctgttccgcgtcggcgcggccctggctacgctggccctcgcaggcaccctggctgcc
tgctccaacaactcctcctcgtcctccagcgagaagccctcgacctcgtcctcggcctcc
gctgactctgccgcccccgcccccggcgaggacgctggcttcgaagagcagcccctcggc
gacgaggttcacgtcggccccctcgtcgtgggtggcgtctacttccagcccgtcgagatg
gagccccaggtgggcacccccgccgcagaatcctcgatgcacattgaggccgacatcgcc
gccgccgccgacaacaagctcggctacggcgcgggcgacttcgtgccaggcctgaccgtg
gactacgcgatcaaggacaagtccggcaacgtcgtccaggagggcacgctcatgccgatg
aacgcgtccgacggcccgcactacggcctgaacctgcccaagctggacgccggcacctac
gacgtgtccttcatgatcaagcccccccagcgtgtggctgctgcacaccgataagaccac
gggtgttgagggccgcttctggactgagccgctcgtcgccgagttcccggattggcagtg
ggatcccacggccgtctcctggtgatcgacgctcatgctttgcggggccgaggcggtggt
tcttttgtgggacctctcgcctcggcccttgccccgtgaggggattagaatcgacaccgt
agctacgacttcggtgaacctttatttcgggaggaaagccaatgcttcagcagatgagtg
aagcaaccctgacgctgctattgacgatgctcgcgctcggcgccgtcattcgcttcatgc
ccgccgccgggcgtggtcgccgcggtaagaaggcgcgctcgctggccgtttgggccggcg
tcggcctgggcatggtctcctccctggccctgacgatcatcaacgtcgaggctcccaagt
ccgtgaaccgccagaccgtcggcctgttcaccctccccgtcgggattctcctcgcggtcc
tgttcctcgcgctcatcgcggtgcgctcgcgctgcgtgcgcgccctcctgcccggcgacg
ccgacgacgaggcccgggcggcctcgtcgatggaaaccgcagtgagcggggataccctcg
tgcgcatcgtcggtgccctctacattgcggccgccctgttccgggccgtgccgaccgcca
tgaaccaggctgtcatgatgctctcgggcggcgttgagatctactcgaccccggttgtgc
tcgccctggtcggctacgtgctggcctgggtgctggtgtgtttcgtcgcctgggtgtcct
accgcctgtgctcgtggaacaaccgcgtgtggccggcggctttcatcctgatcgccctgc
tggccaaccactctctgatggtcgtgcgtatcctcaaggccaagcgctggatctcaacca
gcaaggaaacatgggcggtcatgtcgtggttcatcaaccacgaggccgtcttcacgatcg
ccgcgggcctggccctgtgcgccgtcgtggtcctcacctggcttgcctcgcgctccatcc
cgaccgtgggcgccaacccggccgagggacgcctgggccgcgcgcgctcgcgcctctaca
agtccatggccggcaccgcagccctcggctacctgtgcggtgccctgctcatcaccgtcg
gcgtcgcctacggcagccaggagatcgaactgtccccgcccgagtccttcagcgtcgtcg
acgaccaggtgagcgtcaacctcgccgacatctccgacggccacctgcaccgcttcgagt
acacgacctcgggcggcgtgaaggtgcgcttcatcgtcatccagaagtccggctccgcct
tcggcgtgggcctggacgcgtgcgagatctgtggtccctccggctactacgagaaggacg
gcaaggtcatctgcaagctgtgtgaagtggcgatgaacatcgcgaccatcggctttaagg
gcggctgcaacccgatccccatcgactacaaggtctccaacggcacgctgaccgtgccga
tctccgccctcgaggcctcggcctccatcttcgcgaagtaaggctcacgcgtgtttttcc
gaatgctccgcggtgccctcacgagacgcggtaaccgccacctcatgatcgccctcaccg
tcgcgctgggcgcctgcgtcgccacgtccatgctctccgtcatgttcaacgtgggcgaca
aggtcaaccaggaactcaagtcctacggcgcgaacatcgtcgtgcgtccccagggcgcgg
ccgtcctcgacgacctgtactccacgggcgaagccaccgaggcgcgctcctacctgcgcg
aggacgagctcggcaacatcaagacgatcttctggacgtacaacatcctcgacttcgcac
ccctgctgaacgtgtccgccaccgacgcgtccggcgagcacgtgcccacgaccggcacat
ggtttggccaccatctcgagctggccaccggcgagagcgtcgagaccggcctcgacaagc
tgcgcggctggtggggcatagagggctcctggccggcggacgacgacgaggacggcgccc
tcgtcggtaccacctacgcggccgcccacggcctgacggtcggcgacactgtcaccctca
cccgcgaaggcattacccgcgacttcactgtgcgcggcatcctcaccagcggcgacgatg
ccgaccgcggcgtgttcatccagcttccgcaggcccaggcgctcctgaaccgcgagggcg
tcgtcggcagcgtcgaggtctccgccctgaccacgccggacaacgacctggcgcgcaagg
ccgcgaagaacccgaactcgctgagcgtgtccgagaaggaaacctggtactgcaccgcct
acgtctcctccatcgccttccagatcgaggaagtcatgacggactctgtggcccgcccgg
tccgccaggtcgcccagtccgaaggcgtcatcctggaaaagacccagctgctcatggtcc
tcgtgaccgtcctggcgctcatcgcctcggccctggccattgcgaacctggtgactgcag
gcgtcatggagcgttccagcgaaattggcctcatgaaggccgtgggtgccaaggacaagc
agatcatcgccctgttcctgaccgaaacggtcatcgtcggcctggtcggtggcgtcctcg
gctatggtggaggcctcgcgctcgcccaggcgatcggctacatggtcttccactcgtcga
tctccttcgtgcccgtcgtcgtcggcctcgtcgccgtcctcgtcatcctcgtcgtcctgg
gagcctccatcccggcgatccgctacctgctgcgcctcaacgcggcggaagtcctacacg
gaaggtgatgcccatgtccagacgagcaatgttctggcggatggtcacctcctccatcct
gcgccgccgctcccgcgtcctcatcgcgatcctcgccgtcgctatcggtgcgaccacact
gtccggcctcgtcacgatcgccgtcgacgtgccggcccagctggcccgcgagatccgctc
ctacggtgccaacctcgtcgtcacccccgccggtgacgtgcctatcacggacgaggccgt
ggccgccgcgaccgcccaggtaccggcgagcgctctggtcggatccgcggcctttgacta
cgagaccgtcaccatcaacgaccagccctacgtggcgggcggcgccgacctggaggccgt
gcacgccatgaacccgtactggttcgtggacggtgagtggcccgctgcgacgggccaggt
gctcgtgggcgagcaggtcgcctcgacgatcgacgtgaaggccggggacacgatcacgat
cagccagctggacgccggcgcatcctcgaagggcgcgcaggtgcagtccggcgccccggc
cgcaggcctgaaggtcgatccgcgtaccgtcaccctaaccgtgtccggcatcctcaagac
cggcggcaacgaagacggctacgtgtacatgtccagccaggacatgagcgcgctgaccgg
gcagagcggcaccgtgtcgctcgccgagtactcgatcgccctggagggtgatgagctgag
cgcgatcgccgacgcgatgaacgccgcaaaccccgagattcacgcccagaccgtacgccg
cctcgcccagtccgacacgggcgtcctcgcgatgctgcgctccctcctcgtcgtcatcac
cgtcatcgtgctcgcgctgaccatgatcggcgtgtccaccacgatgatcgccgtcgtcac
cgagcgtcgcaacgagatcggcctgcgcaaggccctgggcgccacctcccgatccatcac
ccgtgagttcatgggtgagggcgtcatgctcgggctcatcggaggaatcctgggggccgg
ggccggctacggccttgccgtcctcatctccacctccgtgttccaccgctcaatctcgct
gcaccccgtcatcctcctcggaacggtcgcctgctcgatcctcatcgccgtccttgcctg
cctcccgcccgtgcgccgcgcactggccgtcgaccccgcgctcgtcctgcgcggagaatg
agagtcaccatgaccacctccaccgccaccccggcctcgtcggcctccacggacgcgctg
ctgagcctcgagggcgtctcgaagatctacggggacctgcacgccctcgacaacgtgtcc
ctcgagatcccgcgcggccagtgggtctccatcgtcggcccctccggctccggcaagacc
acgctcatgaacatcgtcggcgccatggacaccgccaccaagggcaccgtcatgctggac
ggccacgacatctccgacctgaccgccgacgaactcaccgaggtgcgctgccggaccatc
ggcctcgtcttccagcagttccacctcatcggtcacctgacggccctcgagaacgtcatg
gtcgcccagtactaccactcgatgcccgacgagaaggaggccctcgaggccctcgaccgc
gtcggcctcgccgatcgtgccacccacctgccgcgccagctctccggcggcgagcagcag
cgcgtgtgcgtggcccgcgccctcatcaactaccccaagctgctgctggccgacgagccc
accggcaacctggacgaaaccaacgaggagatcgtcctcgacctgttcaaccagctccac
caggacggcacgaccctcatggtcgtcacccacgacgcgcttgtcgccgaacagggccag
cgcgaaatccgactcgaccacggcaaggtcgtcaaggaaacctggcatgaccacgacttc
gaacagcgcgcatccggcctggttctgcccggccgcgacggcgacgcgcgcagcggaaag
gacaaggtgcgatgaccacgcccacccctgttgagagccgatcccgttgggttgccccgg
cctcgtacgcggtcctcggcgccctcggcgcgaccatcctggccgcgtgcacgcccaaca
ccggcctggacatgaccaagcccatgagcgacggcacctggaccgcccagtccaacgccg
acgaccagggctccatcggtacgatcaccatcaccgtcgagggcgggcgcatcaccgcca
cctcctacgagacgacgctggccgacggcaccgacaagggcaccgagtacggcaagaact
ccgcgggcgaagtcttcaacgaggactactacaagaaggctcaggccgccgtcgcctcct
accaggagtactccgacaacctcaccaaggtcggcgaccccgccaaggtcgacgtcatca
ccggtgccaccgtcgcccaccagcagttcgtgcaggccgccatccgcgccatcgccgccg
cccagggcgtctccccggacggcgccgacgacatcaacatccccggcctgaacgacgcca
ccaaggacggcgacctcgacaaggacctcggaggctccgacggctgaggcttcgcgcttc
gccggcaccccgggggacgaggccgtggccgggtccccgggtccttcgcccatgtggcgc
tcctccttcccagcgatgggcacccgcgtcgacatcatcggctggggcggggacggcatg
gcgatcgtcaacgctgtcgtgggcgttgttgcacgccacgaggacatgtggagcgtgttc
cggccttcgtccgaggtgtcgcggctcaattctgttgttgcttcggcagggggcagtgac
ggtacgtcccgttgcggggctgattccgcggtggccggccccggcctcgtcgtcagtgaa
gaaaccgaccgcctgctgcgcgacgcgctggcgctcgcggaggcgaccgggggagcgttc
aacccgttgatcgggccgctcgttgccgcgtgggacgtcaaggcgatgcgggccgcgtac
gtcgcgggtgtgcccttgccgcccgcgcctgctgccgatgctgtcgaggcagcgttgtgc
gcgtcgtcgtggagcttgctgtcgcgcgtgggcgaacgacgttgggtgatgggggttccc
ggtgagtccgcgggtggtgtggatgcgcccagcccaagcctcgacctgggcggcatcgcg
aagggatacaccgccgacgcatgccgcgacctcgcagtggccatgggggcgcgcggcgtc
ctcgtgtcggtgggaacctcgtcggtgtcggtgttcgggactcgcgccgacggctcttcg
tggcgtgccggcctgcgcgaccctcaaggtgggcccacgtcggtcgctggcgtcgtggag
ctgcctgtgggcggcatggcatccctgtcgacgtccggggataacctggggccgctgggc
gtgctggctcctgaggtggtggtgcgtgcggccgggtcagtgtcggatcatcgtgcgcgt
gaaacatcgcgtgaaacatccgcgggtggcggtcggattttcgaccaccacatcatcgac
ccgcgtacgggttaccccgcgcgtgcgggcgttcgacaagtcagcgtcgtggcctcgtcg
ggcgtgttggcggaggcactgtcgacagcactgctcgtcgatccgtccatcgatgtttcg
gacgtcgaggcccgctgggcccgcgagacgggcgcccgtgcctcggcgaaggttgttggc
ctggtgcgggtgggatcctgagtgctggcgggtcatcactgttgtacttctgctgatgcg
cagggctggggtagctagcgctgcacccgttacctcctgctgcaccctttacgtcgcgat
gcacccgaacagaaggggtgtaatgcctacggatcgggtgtactgccagcgaggacaagt
gaacctgtggtcagtgaatgatggagcgtcttgtgttgagaagaggcgagggatgactac
tgctctatccccggccgttcttgatgctcccgccgcagttgggggcaagacaaaggatgt
ggtcctcgctatccacagctgtttgctcgtgtcgtggtttatccacagggcgtgagtttc
ttggtgtgctgtgtttgttgtgctgtgacaatcgaattatgagcagccatcaaatgacag
ttattcgctcctcggagaggtgccgaatggcccgtgaggagcaagagccaggcctttgct
tgcacgtgatgcgagggtgctacgttcaagtcgaagatccgcgtcttctcgagactccat
ggagcacatggacaacagtggcgcgagcacgtctccttgcggttcacgcatccgggagtg
gagatcgagtcttcgtcggtgcgagttcacttgtctgtcacgggattccgctgtgggagg
caaatccggacgttttcgtatgggctcatacccgtcgtgggagcaagccccttcgtgcag
tccgtgcagcagggttcctggtgcctgcagtcacggtgcgctggtctattgctcctcctc
ttgagaaaagactacagtccgctggaggcgtcttagcggaaggagctagtgatgctgcgg
tacgaatggcgtgctggtctgagcacctgagtgcattcgtgggtgtctgcatggttctca
atcggctctcgtccttctccctcttttcgcaggatgaatgccgtggccgagcggaagaag
tcagatcagaaatgctagccaggttgacgcagtggagccaacaaacgggcaacattccgt
cacggcgagcgcaagccatcattcgggccgctgacccggggtgcgacaatcctgctgagg
ccgctttgctatgggttgtgaagtcggtgtgtgggttcaaagtggttacccagcatgaaa
ttgttgttaacgggcgtcattactttttggacattgcgattcctggactcatgatcatct
tcgagttcgatggcattggaaaactgggcaaggatgatgctgagttcgcgcgggcgaagc
gtgactggatccaacgtgaaaatgacctgcgcagtgctggatggacgatctatcgggttt
catggatggattatgaggatgttgtgaggctgagagcttgggtagctgaggtgctcgcac
cgtatcaagcatcgattcccgcatcggcacagaacttgtgggcagctccaaccgtggcct
gcgacggcccacatcggcgttttcatatgggagcatttcgacggtggtcgtaggagttct
gaacaccaacggaagtgctccaccggttacgtggcgcttcatgcgttgcgaggtgctgcg
ctttttgcgtcgcgatgcacccgttatgtcccgctacacccgttacgtcgcgatgcaccc
gaacagaaggggtgtaatgcctacggatcgggtgtagggccctcatcaacaagggaagtc
gcggttgtctgctggatgacaatgctgggctcgccactaaatgccgctgcgagggcatga
aaagatcgtgatacccgttttgtgagcgagctcggtgggaaggccccagaaatcaagggc
ctgccgacatctcaggactactggtcgcctgcgattaaggcgttgtggccaggccgggct
tcgagccgacgcgctaaacccatgagaacaccaggctccacaggtgtggagggcgccgga
gggaccggagggcctggctgcggtgccggagggcggtggctgggcctggccttggtgtcc
gttggcggtggcgaaaactgtctcaggcaaatgtcgcacgtaatttaaggcggtcatttt
ttaagtgcgtctgaaaacgttgcaattccaacgaccgatcttctcagtttgaagtacccg
caagggaattacgtgcggaattgtcgagcatgacccgcaagctccgcccggagcactcgc
ggggccacccatcgacgccagaattcaggcggaacgccccgcaagcagcgtcgccaggtg
gacgcccccgcggcccgccagctgcgcggcctgcgtgcggcacgagaagccgtccgccag
gtacacggcatccggctgggccgacagggacggcagcagtgaatgggaagcgacggccac
agataggtcatagtggcccgcctccatgccgaaattcccggccaggccacagcagccctc
gagccgtgttacgcgtgcgcccagcgactcgagcaacgcctggtccgcgtcccatcccat
gacggagtagtggtggcagtgcggctgcgcgacgatctcgacgccctccaggcttggcag
acgacgctcggatgcgggcacggctgacagcacctcggcgagggtgtgcgtcgcggaaga
cacgagcatagagcgcgggtcctcgggcagcagatccagcaggtcgtcgcgcagcactgc
cgtgcacgacggctcgacgccgacgatcgggatccccgacgccgcgaaaggcgcgagaac
acccagcaacgacgccaagtgcttcttcgcccccgtcagctgacccgtcgtaatccacgt
gaggccgcagcacgcgtccggcgcgacaattggcgcgaacccgttcgcctcgagcacgtc
gacgaccgcgagcgcaccagcatcgtccagggtctggctaaacgagtctgcccacacgag
cgcgtatggccgcccgctggggtcgcgcggcccggaaaggatcggagagcccgacatcga
cgaggcctgggcaccctcgcgctcgcgggcatcggatacggcatccgacgaagccgacgc
aggaacgctgtccgccaacagggagcggcggagagcccacgcggtgaaggtgccggactg
gagggcgggcatgcctcgtcgaggatcgaggccaatgatgcggaatgcgagcgagcgcag
gggtgcgaccgacatgacggcgttcgcgatgcttgccaggccgggcacgcgcgcggtgac
gcgggtgaggcgaggcagccaaccgagcgtgtagtggctgaggggacgcatgcggccccg
gtaggtgcggaacagcgcttcggagcggtagcgggccatgtcgacgccggcggggcagtc
ggcggagcaggccttgcaggcgaggcacaggtcgagggcctcgaggacttcgggggagtc
gatggccttgacgagctgcgagttcgcggcctcctggaggatgcgggcgcggccgcgggt
cacgtccttctcctcgcgcgtggccaggtaggacgggcacatgaaggtgccggacactcc
cgcgcggcacttgccgacgcccgtgcagcggtggacggcggccgtgaagtcgccgccgtc
gtgggtgaaggcgaagccaccgtccgcgggcatggggtgcgcggcgacgcggcgcaaact
gaagtcgagggggtcgacgccgggctggagctcgagggccccgccggcaactccggcact
accggcattccgcgcccgcgcgcgggaggcggcctcggcctcgtccatgggggcggcgag
caccccggggttgagcaggttgtccgggtcgaagacgtgcttgacgcgggcgaacaggtc
gagcatctcgggggagtacatgaagcgcaggagctcgccgcgggcgcgcccgtcgccgtg
ctcgccggagaccgagccgccgtgggccgtgcagatgcgggccgcggactgcaggaacgc
gcgcgagtgggcgacgccttccggggtgtcgagcggcatggcgaggcgcacgtgcacgca
gccgtcgccgaagtgcccgtacaggagcccgtcgatgtcgaactcttccatgagggcggt
gaagtcgcgcaggtacgcaccgaggttctcgggcgggacggccgcatcctcgaagccggg
ccaggcctgctggtcgccgccgcctgcgccgtccggcggtgtgcgcccgcctaggcccgc
gccgtcggcgcggatcctccacagggccgaggcctgggcccccggcgggtacacgaccgt
gtcgatggcggccgagtcggcgcacagggcgcgtgcgcgctccagggaggcggtgatgtc
ttcgccgggggcgccgacttcgacgaggagccagccttcgccctcgggcagggcggggac
ggcgccggggcccttgtgggcgcgtacgacgtcgacgaggcgacggtccatgccttccac
cgcgaggggcgagtgggtgagcagtgcgggcacgtcgtcggcggcctcgatcatggagcg
gtagccgagggcggcgagcacgggcgcgtcgggcaggggcacgaggcgcacggtgatgga
caggatgaggacgagggttccttcggtacccgtgagcatggcggcgaggttgcgcccgcc
ctcgggggtgaggtgctcgagggagtagccggagacttggcgcttgaagcggccgagctc
ggtgcggatgggcgccaggttggagtcgatgagggaggccaaccccggtacgtcgctgag
ggcggcgtcgtggtcggtcgtggccgtgaatcgctgcccctgcccgtccacgcagtcgag
ggagacgatgttgtcggaggtgcgcccccaggcggtcgcatgcgggccgcacgcgttgtt
ggcgaccatgccggcgatcgtcgcgcggttctgggaggacgggtcggggccgaagcgcag
gccgtgcttcgcggacgcggcctggagggtggagccgacgcagccgggttcgacggtggc
cgtgcgggcctcggggtcgatggagatgacgcggttcatgtgccgcgaaaaatcgaggac
gaggccggggccgatcgcgttggacgcgcacgaggtgccgccgcctcgggcggtgagggg
gacgccgtgggcgcgggcgaggtcgaaggccgcgatcgcctgctcgggcgtgcgcgggaa
tgcgacggccaggggagggatgcgcgtgaggccggcgtcggaggagtagcgcgctcgcgt
gccgcttgaggcgtcgacgtcgatgagtgcgcgcaggtccgtcaggaagctctcgctcat
ggtgccagtctgtcacgcggacgcgcccggggcggcgggtatccggtgtgcggatggtcg
cgcgaggccgtggccggttggggtgtgcgtgggggttcgtggcgctgtcgggaaaagggg
ggcgaggaagcgggtgcctgcggccctgtagattacgcgggttccgggtcgtcgcggaag
agcttggggaagggtgtcacggggacgggcatgcgctccacgggcggcagatgcgggctg
accgcgtgttcggaatgcgggtaaatgcggggggatgagtccgcgttcaggcagtagggt
gacagttcgcggcgcgtctcgtcggacgctggaacctgcagctccggcgccgaatattca
acgatgcgcagcttatccctgcccattgagtgtcaccctgttctgtctcatatgctcagc
cgcgcagtagtctaaccgggtggaagatgctgcgccatccggattccgagcgacatctgt
catcgtacacgacattggtcccaagtcatcggacaactgaggatagttgctcagcatgtg
tcagtggctagcatttcccttcgcccgggttgctgtcgggactggtgtgtgcgcgtgcga
cggcggccccgcccgtgggaggctgggagtgccactcagcatgagttagcggttggaggc
cttgtttgtccgcgcctccttgagcgctgcccactcttcgtccgtcgtctggtttctgcc
ggcgatgatgttggcgaagtcctgcgaggtgcgggtgccctcgatggccatgagggtacc
gttgacgttggtgaggtcgcgctcgagagaggcgaggttggtgatggtcgtcgcgcgcat
cgccgtgacggcttcgtcctcggactggatggtattcaggtcgtcctgttcgtcgtaccg
gcatcgtgtcgtactagcgaactattctaccggcttgaaagactgtgggtacggtggatt
tcgcgggtgtgatgcctcgtcgacgcccgtaatatcgcctgataattacgtggtatctac
cgcaatgtgcctgtgtcgtcctagcttcttttggaacgtatgaaacaatggccacgagcg
ccccatacacgtgaaggaaagagcgatggccctgtttgagttcgaggatggtcacctcgt
acccgctcaattcggatacccggtcgcccaagacctgggacccgacctcgttgacgctat
ctgccagcaggtcctgcagatcgtctcgcgtccgcttttccccgtgacctggcgcgacat
gaccggccaggacgatgaggaaacgcctcgcctgacggccctcgacgtgaccggccagat
cgtctccgtcgaaatcctcaaagaactcgactccgagaccctcattacttccctgtctcg
actggccgaggtcgcctcgatctcctggtcggatctcgccgccgagtacccgtccggccc
cgagggcttccgcgccggttgggcgcagttccgcgactcgatgccccctgccgtcggccc
gggcccccgcctgatcatggtcgcgggcgacattgacccctccgtgcgccccgccctgtc
tgtgctggcgacctccggcgtcgaggtgcacctcatgaacctgcgccagatgtccaacgg
acgcctcttcctcgatgtgaatgcggttggtccgcgcctctacggccacgccccgcagct
cctcgcctccgccgcggcagcccctgagttggccgccgcgaccgagcagccggctccctt
cgaggaaagcgtgcccgcagagtccgtgatccccgcgcctcccgcagagagcgccgaggc
ctcgaacgaggaggactcggagacccccacgacgcgccccacgccgaaggtcgccccgca
cctgcgcgaggtcttcacctacccgatggacgaggagcccccggctccctggaagcccgc
cgccgaagagtcctccactgaagagtcctccgacgagcagccgtccgacgaggccgtgga
agcttcgcgtgaagaggcagagccgggtgaggagcaagctgaatccgagtctgacaaccg
cgcggatggtgccgacgagttcgaggatgccgaggccgagctggccgacgagctgcacgc
cgccgacaaccacgcggccgccgacgaggccgtggatgcctcccaggacgaggcccagcc
gaccgacgagcagcccatcagtgaaaccgccgagcacgccgagcctgccgtccacggtga
ggacgtcgagcgtgagaacgttgtcgagcctgagcgtgccgacgacgtcgaagacggcga
cgactccgaggatgccgaggccgagctggccgacgagctcctcgatcacgaagacaacgc
cgctgaggcccaggagcattacgccgcggacgagaacgctgatgacgcggccgatgagtc
cgacgtcgacgctcacgacgacgccgatgcttccgccgacgagtcgcgctccgaggagtc
ccacgagccggccacggagcagcaggaccacgagccggccatggaacagccggccacgga
gcagcaggtcgacgaaccccaggccgacgaacagcctgcccccgaggaagacaagcctcg
ctgggagcgccccgcacacatgagtcgccgcgccgcgcgtcgcgctcgcgaggagtccga
agagctcaacgacggcggtgccaccgacgcggccacggcctcgttcgtggatcgctccga
agaatcccccgaggtcgcccaggcgcgtgcggagggcctgccggtcctcggccgcgacga
ggccggactgcgcacccttgcggagattctcggccaggacacgcccctcattgcccgcag
tgagctgggcctgcccgccgacctggtgctcgccgcgagcggcgccatctcgggcgcggg
cctgacctacccctcgctggacaccctgctcaccgcgcgcggcctcggccatatcgacgc
gtggggccaggtacgcatcggcgaccgcctgggcccgaccctggcggaagccctcgacga
gatcaaccgcgagatcgtgcgcgagtacgcgcaggctccgcgcggacagcactccgccaa
gcactgacgcgaccgcggcgggcgtccacacaacgcgacgcacacgcacgaagagaggcc
cgggatcacgcgatcccgggcctcctcgctacctgaggctcagtgcacgaaagcgtccag
ccagccgcgcatcgtcgcgtacacggcctcgcgcacgggagcgtccgacaggaccagatc
gtgcttgccggggaaacgggcgatcgtcaccaggtccgagaggcccaagctccgctcggc
gataaccgtggggtccaggacggtgtcggacgtgaagacgcgttcgcaccactcctcctc
gaaataggccgacgtggacaccatcgacaggaccgggcagtccaggtgcacgcgcttctc
gatcgtgtcgtgcccagccatgatcgcctcgagccacgaggcggggaccgggtaggactc
ggggcgcttccactcctggataatcggccagccggcgaccgacgggtcctgcgccgacag
cccctccgggatcggcagttccgaggaggcgcgccccgcgagcgagcgaccgtagtggcc
ggtcccgcccgagggcacctcccacatggggttgcgcgacgcgatgcgcccgatgacggg
ggccatcgccccgcgccaggcggccatcgactgcatctccagccagcccgagttcaggat
caggccgtccaggacgcccgggtggcggtgcgcccacagggtcgcaatcaggccgcccgt
cgagtggcccatgaggacgatcggctcgtcctcgcgctcctcgcggatgatctcgatggc
ctcgccgatctcctcgtcgtacacggacaggtcgtcggcgtatccgatcgtctggtgggg
gcgcagggaccgcccgtacttgcgcatgtcgagcgcgtagaacgcggcgcccgcgtcgac
cagctgctgcgccatctcggtctggaagaagtagtcgttgcgcccgtgcaggtacaggac
cgtcatgcgggcgctcttaggcggggtcgcgcgcaccagggtcgccacgcagggcccctc
cgcgtcgtcgaggagctcgatcgtgcgcgactcgtacccatcgccgaggatgtcggcgcg
ccactgatcgccgggagggccgtcctcgccccacggtgccatgacgtcgcgttcggggat
cccctcgggtgacgaggccggggtgtccaccccggacagctcgggcagaccgctcgtgtc
tgggatcggctcgtcgccgggctcgggattgctggtaacgctcatggggtcagcataacg
cgcgaggccaccccggcctcgttgatgaggaggaggagacggggcggcctcgcggagaat
ggggctcgatcaggcgaaggaggacgcgcgcgaggggatgcgctcgttgaggaactcgtc
gaggagggcggtcagctggtcatgctcgatgaggaagccgtcgtgaccgtggtcggagtg
gatctcgcggtagaacgcacccgaaattccggcggccatctgccagacctgctcggggaa
gaacaggcgatccgagtcgaccgcgacgacgagcgtgcgcgcggtgacggccttgagggc
ctcgacgacgccgccgcggtcgcggcccacgtcgtgggagagcatcgtacggcacagcgc
cacgtaggaacccgcgtcgaagcggcgcacgatcttctcaccgtggtagtccaggtagga
ctccaccgccaggcgaccgccgtgcagcggatcctcgtcgttctgggggatgcggccgaa
gcgctcgtccagctccgagggggagcggtaggtcgtgtgcgcgatctggcgggcgagcgc
aagacccgcattcgggccggggcccgcgtggtagtcgccgccgcgccacgctggatccag
ctcgatcgcgcggatctgcgtgtgggtccacgcggcctgatcggcggtcgtctgcgcgcc
cgaggccacgaccacgagtcggcgcacgcgctccgggtagctgaccgcccactcgatggc
gcggtgtccgcccagtgacgcgcccacgacgatgctccactcgtcaatgccgagcaggtc
ggccaggcgggactcggcgtagacctggtcgcgcgtggaaatcacggggaagcgcgagcc
ccacggcgtgccgtcgggagcgagggacgccgggcccgtggagccctgacagccgcccag
cacgttcgcggcgaccacgtagtagcggtccgtgtcgatgatgcgccccggccccacgat
ctgctcccaccagccgggggtcggttggccgggtgccgcctcgccgcacacgtgcgcgtc
gccggtcagcgcgtgcaggatgaggaccgcgttggatgaggcctcgtccagctcgcccca
cgtctcgtaagcgagcgtcacggagggcaggatctcgccgttctccaggcgctgagcgcc
caggttcgcgaacttgcggaaggcgaccgggtcgccctcgcgccacgcaccggacgtggg
tgcggggggcaggttgtgacggctcatgatgtccttctttcgcaggggtgcttcgctgtc
gagggagactgggggaggggcagcggcggcctcggagcctcaggagtgtgtgtatccccg
aggccgccgacgggtctgttaggccgtggccgcgcgggccgcgtcgaagccgagctccag
gtcggcgaggatgtccttgatgttctccaggccgatcgacaggcgcacggtgccgggcgc
gacgccggccttgaccagctcctcctcggtcagctgcgagtgcgtcgtcgacgcggggtg
gatgacgagggacttcgcgtcgccgatgttggcgaccacgggcaggagctgcacgccgtc
tgcgaaggcccggccggcctcgtatccgcccttgatgacgaatgaaagcaggccgcccgt
gcccagcggcgcgtacttcttgcccagctcgtagtagggggaggactccaggcccgcgta
gttgacggactcgacatccgggtgggcctccaggaagcgggcgaccgccagcgcgttgga
gacgtggcgctcgatgcgcagggacagtgtctcgatgccctgcgaaatcaggaacgcgtt
gaagggggaggtgacggcgcccaggtcgcggttgatgagcgtctggatgcgcagcaggaa
cgccaggttcgcgcccagcgcgccgcccacgcccatgtcacgggcgtagacgaggccgtg
gtaggactcgtcgggcgtgttgtacagggggaaacgctcgggctgggaggcgaagtcgaa
gttaccggagtcgacgattgcgcccgcgatcgaggttccgtggccgcccaggtacttggt
ggccgagtggacgacgatgtcggcgccccactcgatcgggcggaccaggtagggggtggc
gaccgtgttgtcgacgatgaggggcacgccgacctcgtgggcgaccgttgcgatcggctc
gatgtcgaggatgtcgcccagcgggttggggatggtctcgccgtagaaggcgaccgtctt
gtcgtcggcgagcgcgcgccaggcctcggggtcgagggggtccgcgacgaagcgcgtctc
gatgcccaggcgtcccagcgtgttcttcagcagggtgacgctgccgccgtacagggaggg
ggaggcgaccacgttgttacccgccacggccagggcgaggatcgacagggcggtcgcgga
ttggccggaggaaacgaggaggccgccgacgccgccctcgagggccgcgatgcgggcggc
gacgccgtcggtcgtcgggttggtgaggcgcgtgtagatggggcccagctcctgtagggc
gaagcggctcgctgcctgcgcggtgtcttcaaaggcgtaggaggaggtctggtagatggg
cagcgcggtcgcgccggtggcggggtcgaggttgtatccggcgtgaatctgcttggtttc
gaaggaccagtcgttggcggtcattgtgcggctccttaggtgaggggtggttcgtctctg
attcccctccggcgggccgcagatgcggtgaagtgaacatgcgtcgaggcgcgtcccgct
gtcgggggactgcgcggcagtcgcttgtgctgacgcgcagtcagcggcacattcgacggt
tcatgccttcaattgtttgtcatcgacgaggtcggggcgcgatggtcccggatggtggac
ttttgtgacaggtgggggcgtggtgtcgggttgtgtgaggaggctcgcagtggtggttga
aaatgttatgaaagcacaggtatttgcgcggtaatcatggtgtcaatgttgcggatgttg
cgattgttgcatgtgtgaaagttgagttttgtggtgtgtttgttgccaagcgtgacgaaa
gtggataggctctttcccagtacgcgcgctccggcgcacctaattggacgagatgagaca
acgatgagacgacgcggaaccattcgcatgggcatgacggctatcgccgcctgtgccctc
ctcgtgctgccccagatggcgcaagccgccccctctgaggaggagatcgctgccgcccag
gctgccgaagaggccgcgaagatgagcgtcgcccagattgaggtcaagctcgccgaagtc
aacgccagcgccgcaaccgcgatgcagaacgcgcagatcgcgggcgaagacctcaacgaa
gcgaacattgcgctgcaagaggcgaccacaaccgccaatcaggcgtcggctgacgcggac
gccgccgaggccgccttcgaggaaggcaagcagcagatcgcctccgtcgcacaggctgcc
taccgtaacggtggtggcacgctcgacgcgctcgccccctacctcgactccgacggactg
cgcagcgtcgagaccaagcaggctggcatcagctccttctcctcctctgccgaggcgaag
atgcagaatgttactgccctcgagcaggtcgccaaggtgacccgtgatgccgcgaacacc
gcgctcgcgaaccagaaggccgccacggacgaggttcagaggcgcaccgacgctgccaac
caggccgcgaccgccgcccagaacgaggccgcgatcgtcgccgcccagcgtggggcctac
gtgcaggagctggccactaagcagaacacgaccgtcgacctcatcaaccagcgtgaggcc
gccctcgaagccgagcgtcaggaagccgcgcgcgtcgccgccgagcaggcagccgccgct
gctgaagcccagcgtcaggccgatgccgccgcagccgccgaacgccaggctgccgccgat
tccgccgcccaggcctcgtcctcctacgacgatgacgatgacgacgactcctcgtactcg
gcgccgtcttactctgcgccctcctactcctacgaggagccctcgtactcggcgccctcc
tactccggcggcggcgctgacacggccattgcgaccgcgaagagctacctcggcgttccc
tacgtgtggggcggcgaatcctacggtggcgtggactgctccggcctgaccatgctcgcc
tgggagagcgccggcgtcgacctgccgcacctctcccgcgcccagtacagctacggcacg
cacgtgccgatcggctccatggaggccggtgacctgatcttctggtcctccaacggcacc
cagtccggcatctaccacgtcgccatctacctgggcggcggccagatgatcgaggctccc
actttcggcgtgcccgtgcgcatcaccggcgtgtacagctggggctcgatcatgccctac
gccgtgaggctctgagccgcatcgttgcttgacgagccgagggccgcgcagactgtgtgt
ctgcgcggccccggcgtttgtgcgcggcccacgctcgaatgagagggctcgcgtgcgtgt
cgttgggtttatgtgcgagatgtggagtgaggcctgccccggcgcggatcccgcgagtgt
gcttgttggggcatgcggctaccatgaacggcatgagtgcccccgccgccgacacgaaca
cccaccagatcggtgccacctccacggtcccgcgcgtcgtcaagccgtggcccgcgtacg
ggtacaccctgttcctctggttctgcgtggtgcatcctgcgtgggggttcattggtttcc
tcagtagggataactggacgcggtgggcattccagttgagtcaggcgcgagtgatcattg
cggccatcgctgtcctcgcgttcctccccatcgtccgggcggcgttcggtcgtttcatcc
tcgacctgattcgcaggatcaagccgatgcgcagcggcaagcacgcgacggaagcccatc
ccggcactatgttcctgggggtcgtggcctcgctcgtggtgctcggactggttggtctgg
tcgcgtggggcatgtgtggtcaggctgccctcgactggcgcgatggtccggtgacccgcg
agggcgtcacgtgcaccgccatgaatcccgaggagcgtgacgataggccggccgtgcaca
tcgagctgactgaggaaggtggggtcgtgcgcgcctacgacctgctccaatacgagctcg
atcgccacgccgagaagggcacgcccctctacaacacgatcatcgaggcctgccagaccc
ccggcacgcagatcggaatctccatctacgagcgcacgggcatcatcgtcgacgcctgga
agaagtagcgcgtaaagcgaggttatagggcactacgtgttgctgtgtggcgctggttgt
tgcttgtggacccgcaggttttctgggcgccgggcccggcggttcctccggtgcccttca
tgccggtggcggtgggggttttgcagcattagaagctggctggcggcgtgtcgccggcgt
gtcgtggttctaatgacgtcatttcccccgtttggtgacagagcgagcgtcgcttttgtc
ggtgtggtgcccacagtgcagaccacctcggcgaaaagtgctgaaaatgggcggttgtgg
gcgaggtggtctgcgttttgggcacaagtgtttctcgcggtgtgtgttgttcgtacgtaa
gcccttgagtatgcgcgttgacccctcgatgcgcacgttaacccttagatgtgcatgtgg
gcggcgatgcccacgcgcatgccatcgggttaacgtgcgggttgtagggcccaggtgcag
gtcattgggcccacgtgcgagtgagagggaccaggtgtgaaatcgcggggctggacatgg
cttcagggcccgcgggcgccgcagcctggccctgtcgaccaggtggcccggttgtctgaa
accatcgtcgcctttgcttgctggtacccgtgtgggattgaaaccgccatcgcctttgcg
ggtgagaaatgagcatttttagtgcggttttcgggtgcagaggtgatggtggtttcaacg
gtcccttgttgggggtgtgcagaggtgttgtcggtttcaatgtcgctatgttgtcgcgcc
tcgtgcgcgacattcttcgcgctgatcggcctgatgtgggtgcgagcgcgaaaaagttcg
ccctgcggcactgtggtcatcgtgtaggcgcgaaaaagttcgcccagcacacgaaaaatg
gcccaaaatgggggttttatggcgcgctgggcgagttttttcgcggaaacgcggctggag
gggccgtgtggggcgagttttttcgcggaccagcagtcgtgggatcccgccgggcgagtt
tgttgcgccgtgtgcctggcagtcgggcccttctgctgacagtgttaacccttcaatgcg
cagctaaaccctactggtggcatggtgggcagcccgcccaggccaccacctatcgggtta
acgtgcgaattgaagggggccgcgcagacgcaagtccacgcggccccctcgcaagcagtc
agctcagtgctcgccctcgtgctccttcaggcgctcgtaggagcggcgaatctcggcctc
ggcctcttcgcgacccacccagtgggcgccctcgacgctcttgccgggctcgaggtcctt
gtagacctcgaagaagtgctggatttccaggcggtggaactccgacacgtcgtcgatctc
ggtacgccaggaggcgcgctggtccgaggcaggaacgcacaggaccttgtcgtcgccgcc
cttctcgtcgcgcatgcggaacatgccgagcgcgcggcagcggatcacgcagccggggaa
ggtgggttcctcgaggaggaccagggcgtctagcgggtcgccgtcctcgcccagggtgtc
gtcgatgaagccgtagtcatccgggtaacgggtggacgtgaagagcatgcggtccaggcg
gatacggcccgtcacgtggtcgatctcgtacttgtttcgattccccttggggatctcgat
ggtcacgtcaaattccatggccgcgccttcctcgttagccccgaaactcgggggtccagt
tggttgtgtcggcgcatggacgggtactgtaggtaccgaagtaaccacgaagggaaatcc
atgcatcgcacgtctatgggggccattgtaagcgctagcgccgcactcgtggcgacggcg
gcgctggtgggtgccggttgttcgacgcaaacggccactccggcggacgctcccacggcc
tcgacgcttgaacccgcagcgatttccggtgatgcgaagggcggtgggaacccggtttcc
gccgaggatgtccaggcgctgtgggcgccggtcgcggcatccgcggctgagggcggctac
acggcgtggggcacggttgtcgacgcgcagaccggcgaggtcctcctggatgcggccgcc
gccgcccctcacacgcccgcctcgacgacgaagacccttgcggctttctccgcgctgcac
cacctggatccgacggcgacgctgacgaccagcgcgctcctgggcgccgacaaccagacc
ctctacctggattcggagggcgacctgctcctggggattggcacctccgacgaggttgag
gtctcgggccgcgcgggcctgcagaccctcgcgaaggacacggccgcggccctggcgcag
cgcggcatcacctccgtgaccctgaattggcgcggcactctcttcgagggcgcctcgcac
ctgtcctcctgggacgcgcaggaagtcggctcctacgagggccacgtcggccccatggcg
atcgacgccggacgcacctacgagggcgccaacgctttcttctcggacgcgccgggacgc
gtcgccgaggtcttctcgcaggccctcggcgcggaggggatctccgcgaccctcggcgag
gccggggatccgcccgcgggagcgggagctgtggcccaggtgagctcggcgacgatgggg
gagcagctgcgctggatgcttgcccactcggataacaccctcgccgaccagtattgccgc
ttcgccgcgcgcgcggcgggagccccctcgacctatgagggcgccaccgagacagtgcgc
aagaccctgaccgaggccggtgtgcccaccgagggcctgaccctcgaggactgctcgggc
ctgtccagcaacgacaagatcagcgcaaacaccctcgtcggcgtcctcaaggcctcgtac
gagggcacgggcaccgaggcgaacacgatgcgcctcctgccgtgggcgggcctggtgggc
acgctctccaagcgcatgactgaggagcccgcggccggaaacgtgcaggcgaagacgggc
gctcttcaggaggtcacctccctgtccgggtccgtcatgacgaagagcgggcgcgtcctc
cttgtgtcgatcggtcacgacaacgtcaccgagggcgcctacgccacgcgcggccacctc
gacgccttcgaggagggcctcgccgggctagactgaggccatggatatgccgtttggccc
gcgcaacgtcgcgggagttctcgcttcgttgtcctacgcggggccctcggcctctcgcgt
gggtgcctccgccgtcgtggcgcgcctgcgccgctcggtcgcatggtcggatcgccggct
cgccgagctgtccaccctgcccgaggcctccgagaaggtggccggctccccgaccctcgt
cgtcgaccgccgtggcctgattcgttcggtcggctcgctcctggagagtttcgaagacac
gcgcacgcccaaggtcttggccgccgaggccgtcatcctgcgcgccctggccaaggacgc
gacgggcatctgggacgtgcgttccggccgccggatccttgtggcccctaacgtgctcgc
cgatgcgcagcgctacgccctggaccagacggactggtgccgctgggtctccctgtgcac
gggtctgcgcggcgtccacctcactcacgccccccacctcgtcccctacatcgccgacct
gatgcgctccctgcccgaacgcagcgacgaactcgtgcgcatcgtcctgctcttggacgc
cctgcccaccgcggagatggaggtcctcacgccccgcgacctgccctcgatccagtggct
gcgcacccaccgcgcgcacgccgggggcgtcggcctggtgcgcgcgtgcgcggccgccgg
aatgcccctggccggggtcgaggccctgcaggcacagaccgaaggatttgcgcgcaccgt
cgtgcgtgagggcgcgatcgcgcagcttctgtccagcatcgaggccctgccgagcgcccg
cgagtacgcggagccgacagcgtggctggcgcgtgtgcgctgacgcatcccgcctcgtgg
gcgcaaacccgcgcggctccctgcgcgcctgctccctggcggtgcgcgcttctctgacct
ccttcatcgacgaggccggggcccctcccgctctcgtcgtcggcctgtcggggggcgcgg
attcgctggcgctggcgttgacgacgatcgacgtggcggcgcgcgcgggaatcccggttg
tgacggtgaccgtcgaccacgggctgcgcgcgggcagcggcgaggaggctcgccgcgtcg
cggatctggctgcctccctgggggcgtgtgccgtcgttgagaccgtgtcggtggagggcc
cgggagggcccgaaggctcagcccgcgacgcccgtcgagccgccctgcgagcggtcgccc
agcgtgagggggccccgatcctcctcggccacacgatggacgaccaggctgagacggtcc
tcctgcgcctggcgcgcggctccggcccctcgtccctgcgggccatcgcccccgtctcgc
gcgacgatgatggggtgacgtggctgcgccccctcctcgggctgcggcgaacggacacgg
agcaggcgtgcgcccaggcgggcctcaccccgcttcaggacccgaccaacgacatcgacg
ggccgtggcgcgccgcggacggcagccccctgcgccgctcggcgctgcgccacgccgcga
tccccgccctggcctcggctctgggggtggacccggttcccgctctggcccgcacggccg
ccctgtgcgctgccgacgacgacgcgctcacccagtgggcgagcgcgctcgcggcctcgg
cgacgccgggggaggaacacgactccgagacgggacacccgtccctggcggtgtccgccc
tgctgggcgccccccgagcggtgcgcacccgggcgctgcgcgaggccgcccgtgccgctg
gaatccgtgcgttgtccagcgcccatgtggacgccctcgacgatctcgtggtcgcgtggc
gcggccaggggcccatcgacctgcccggaggcatcgcctcacgtgttggacgcggcgcgc
acgcgcgcatcgctttcgtcgcgcgcgaggtgggcgacccgacgcccccagaccccgact
aaacagcggaaacacgccgcgatagcccccaccggagcggcccggcactgcctgcgcgat
cacaggatgttgcgctgacagtgagaatctcgtccttcctggaacaggcgagcgtttgtg
tggcacgcttatagtggaatcgctcgcgtagcatcgatacgaaaagaggacacggtggac
gccaccgatatgggtaacgacctgaaagaaatcctggtcaccgccgaggatatggaccgt
cggctcgccgaaatggctgagcagatcgaccgcgactacgcgggcgaagaactgctgatc
gtcggcgtcctgcgcggcgccgtcatggtcatggcggacctgtcccgcaagctgcacacc
cccctcgagatggactggatggccgtgtcctcctacggttccggcaccaagacctcgggc
gttgtgcgtatcctgaaggacctcgaccaggacgtggctggacgccacgtgctcatcgtc
gaggacatcatcgattcgggcctgaccctgtcctggctgcaggcgaacctgctcggacga
ggcgctgcctccgtcaagatcgcgaccgcgctgcgtaagccggaggccgccaaggtcgac
gtggacgttgcctacgtgggcttcgacattcccgacgagtttgtcgtcggctacggcctg
gattacgcggaaaagtaccgtaatttgcctttcgttggcacgctgaagccgcacgtctac
aacaactgagaacgcctacctgtagaggacccacgtgaacgagaagatcaagaacaaacg
ccccagcctggggtgggtgatggttccgctcatcatgctgctcgccggcggctggttcat
gtggggcttcttcgcccctcgcgcggtgacgacgtccgagggcctcgcgctcatctcggg
cgacacggtcgagcgggtggtcctcaacgagggcacccagcaggtgaacctgacgctgac
ggaaaactacgtccaccagagcaccggtggcgacgataagaccgttgatctgggcaagga
cgtgtacttcacgtactcctacgtgcagaccaaggacatcctggacacggtggccgacaa
ggctcccgcgaagggctggaacgcggtgcgtccccagtctggcatcctcggcggcgtcgt
tcagctgctgatctcgctggtgatcctgggcgtcgcgttctacttcatcatgcgctccat
gtcgggctcgcggatgatgggcggcttcacgcagtcgcgcgccaaggaattcaaccagga
gcgcccggacgtcaccttcgcggacgtcgccggtgaggacgaggccgtggaggagctcga
ggaaatccgcgagttcctggcctccccggacaagttccacaaggtgggtgcgcgcatccc
gcgcggcgtcctgctctacggtcctcccggaacgggtaagaccctcctcgccaaggccgt
cgccggcgaggcgaacgcccccttcttctcgatctccggttcggagttcatggagctgta
cgtcggcgtgggtgcctcccgcgtgcgtgagctcttcgagcgcgccaagaagaacgcgcc
ggccatcatcttcgtcgacgagattgacgccgtgggtcgccaccgcggcagcggcatcgg
cggcggcaacgacgagcgcgagcagacgctcaaccaactcctcgtcgagatggacggttt
cgacgagcgcgccaacatcatcctgatcgcggcgaccaaccgccccgatatcctcgaccc
ggcgctgctgcgccccgggcgtttcgaccgccagatcgccgtcgaggcccccgacctgaa
gggtcgcgaggccatcctgaaggtccacgcgcagggcaagcccctcaccgagcaggtcga
cctgcgccagatcgccaagcgtacgcctggcttcacgggcgccgacctggcgaacgtcct
caacgaggccgcgctgctcaccgcgcgctcgaacatgcagttcattgacgagcgcgcgat
tgacgaggccatcgaccgcgtgatcgccggcccgcagaagcgcacccgcgtcatgaacga
ccacgacaaggccgtgaccgcctaccacgaggccggccacgccctggccgccgccgccct
gaactacacggatccggtcacgaaggtgacgatcctgccgcgcggccgcgccctcggcta
cacgatggtcatgcccaccgaggatcgcttcaacaagacccgcaaccagctcctcgacga
cctggtctacggcatgggtggccgcgtcgccgaggagatcgtgttccgcgacccgtcgac
cggccccgctaacgacatccagcaggccacgaagacggcccgcgccatggtcaccgacta
cggcatgagcgaccgcatcggcatggtcaagctgggcgacgccgacaccgaggccttcgg
gcacggtagcggcgagggcccgcgcgccttctccgacgagacggccgcgatcatcgacga
ggaggtgcgtcgcctcctcgacaacgcgatgcgcgaggcgtggcggatcctgtcggaaaa
ccgcgcggttctggacacgctggcctcgcgcctgctcgaggaggagaccctcgacgaggc
gcagctcgcggagatcttcaaggacgtcgtgaaggcccccgagcgtcccgtgtggaacta
ccagtccgacgccgcggttccgggtgtcctcctgggcaacccggtcggcgtggggtctgc
cgaggcctcggccacctccgaggtgtcgtttgaggccccctcgatcgacgtctccgacgt
gatggacacccagacgaacgagggagaggagcaggcgtgacctacgatcccgctggcgtc
gagaaggcgtcgcgcgacctgctcgtcgcaatcggtgaagaccccgagcgcgagggcctt
gtcggcacccccgaccgcatggcgcgcgcgtggcgtgagatgtgcaagggcctgaccgag
gacccgcgcgagcacctgcgcacccagttccacgccggcaccgacgagctggtcctggtc
cgcgacatcacattcttctcggtgtgcgagcaccacctgctgcccttctacggccgcgcc
cacgtgggctacatcccgcgcggcggcgtcgtgactggcctgtccaagctggcccgcgtg
gtcgaaggctacgcgcgccgcccccaggtccaggagcgcttgactgcccaggtcgctgac
gcgatcgatgagatcctggatccccagggcgtcatcgtcgtcatcgaggccgagcacatg
tgcatgtcgatgcgcggcatctccaagccgggttcctcgaccgtgaccagcgcgctgcgc
ggcatcatgagcgacggtgcgacccgcgccgagatgatggccctcgtcctgtccgggagc
cgatgacgtgagcgccctgcccctgcccgccgccccggcctcgttcccggttccgccgcc
cccggctctaccgggcggcctgagcctgcccagagggcggacggcgatcatgggcatcct
caacgtcaccccggattctttctcggacgggggacgctacacggacgtggccgccgctct
gcgccatgcgcgggagatggtggccgccggagcggaccttatcgacgtgggcggggagtc
gaccggcccgaattcgacgcgcatcagcgcggacgaggagtgggcgcgcatctgcgccat
cgtcgagtccctggccgccgacggcgtcatcgtgtcggtggatacgctgcacgcgtcgac
ggcccgcgaggccgcgcgcgcgggtgcggcgattatcaacgacgtgagcggcgggcgctg
ggatcccgagatgaacgcggctgtcgcgcagtcgggctgcgcgtacgtcgttcagcacta
ccgcgcgctgccgggcatgccggaggagcacttcgactacggggatgacctcgtgggcac
gctcatcgagcgcgtggggtcccaggttcaagacgctattgatgctggtgtgacagctga
taaaattgtggttgacccgggcctcggcttctcgctgacgggcgaccagtgctggcagat
cctgcgcgaactgccgcgcttcgcgcagggcggataccccgtcctcgtcggcgcgtctcg
caagcgtttcgtcaaggccctcgggggcgacgtggacgcggacagcgcggccattgccgc
ccactgcgcggctgtcggtgcgtgggccgttcgggtccacgacgtagcagccaccgtggc
agccatcgcccgaaaggagaacgacgttgagtagtcgacgcgtcatcatcgccctgaaag
gactcggggcgctggccaaccacggcgtctacgacttcgagcgcgaccgcagccagcgct
tcagcgcggacatcgtcatgtgggtcgagaccgccggcgccgccgacgacatcgccgcca
ccgtctcctacgctgacatcgccgacgaggccatggccgtcctcaccggcaccgccgtcg
acctcatcgagaccctcgccgaaaccatcgcctcgcgcgtcatgagccacgagggcgtcg
tcggcaccgaggtcaccgtccacaagcccgacgcccccatcgaccaccccttcgctgacg
tgtccgtgaccgtgcgagcgggccagactgacgcgatgcccctgtcgctgtccctcaagg
gcatttacgaggccgaggacggttccgtcctcaccggcgagatcgaggcctacgggcacg
cccaggcccccagccccgccgagcaggaacagagcggtgccctgcccacgcgccgcgatg
tgcaggccgcacacgccgcgcccgcccatgacgcaaggcgccccgagcacctgcgctcgc
gccgcgtcgtcctggcgatcggcggcaacctcggggacgtgcccgtcaccctcatgcaca
cggtcgaggccctgtcctacatggagggcttccagatcgacgacgtctcgccgatcatgc
gcaccaagcccgtgctggcccccggccaagccccccagcccgactactggaacgccgtcg
tcgtcggctccgcgatcgcgacccccgacgagctgttcgcccagaccagccgcatcgagc
gcgagctgggacgcgagcgccacgagcgctggggcgcgcgcaccgtcgacatcgacatca
ttcagatcgagggcctggcctcctccgacccggtcctcactctgccgcacccgcgcgcca
aagaacgcgccttcgttctggcgccctggctcctgtgcgagcccgacgccgtcctcgagg
gcgtgggtcgcgtgtccgacctgctggccgatacccccgaccgtgagggcatcatcgacg
ccgtcgacgactggctcgaggaccccgcggccgtcatggccgactccgaccagctcctcg
cccagcgcgcagagcaggccagcgccgacatgcgtgagctcatcgaggccctaaccggcg
agatcagccaggtcagtgacctcgtcacccggccgggcgagcccgccgagccggtggaga
ttcccgccgcccacacggtgatcgaggactccggcgacgacgttgaggaggccgcagact
ccgagtcggcccacgagcaggccgaggaacccgaggctgcccccgtctccgccgacgagg
cccccgcccctcgtgccagcatctggggccgcctgtccgccgcccaggcttcgcacgagg
ccgtgagcaccgacgagcatgaggccagtgagccagagctcgacgaacccgacgcagccc
cgcaggccgcagcgccgcagggcgaagcccccacggacgaggccccgaccgccccggcgg
tgcccggcccgccccaccgccagcgccgccgccgcgcggatgaagccaaggcctcgtcgc
gcccgtcctggcaccccgtgtcctccgtgcccgccgactctgcggccggtcgcatgaccc
gcaagatcggcaccggcacctacaagccgagcgggaccgaaaagccccgctgggcccccg
tgttcgagtccaagcgcgaagagtcccgctccaagatcgcgctgcccgactggaacttct
ccgtgggcacctcccacgacgtgcgcgtcgtcgacgaccgctctggcctggggcgcgacg
atgaggcccccaaggccaccgtgcacgccgacgggcgttccaccatcctcgcccccgggc
tgcccgacaacacccccgtcggccccatccccgaggaagaggccactcagaccggcatcc
tgcgccgcgttgtcgtgcggcccacgatgacgggtgcgatccccatcgtcaagaggcgtt
aaatgaaacccctgtcgatcacctgggtgacgctggtcggcttcgtctgtgcccttctca
gcttcctcggcttcttcgcgcacatgcgcgcgggaggcacccccatgatcgtcacgcccg
gcccggctgtcgtcttcgcggtcgcgaccgcgctcctcatctggtccggcctggctgtgc
gccgcctgcgcgcgaacaaggacacgtggatcgacgcgattggcgcgatgcgggtcgccg
tgttcgccagggccagcgcgatcgtcgggagcgcgctcgccggcgtcctcatcggtgtca
tgatcgtgtccctcacgcagctcgaggcctcggcgatggtcgccaacgcgattgcctcgg
gcctcagcggcctcgtcggcctcgtctggattatcgtcgctctcgtcgtggaacgctggt
gcgtcatcaacccggacgacgatggatcatcgagctcgcacaagcgcagcgccgccgcct
aaacagcgcgtgtgggagtcctctcgcgcgcgaaagtgagcccgccccgagcgttagtcg
cgccccgatggcgcgggccggtatcgtggacgcgtggctgaccagcgtaagaattccccc
aggcgaccctcgtcccgtcgctccgcgtccgcatccggacgcgtcggcgaccgcgcctcc
cgagccgcaacgggcggtcggggagcctcgacgcgcgcggcgtcttccgccggcgcctcg
gcggccaagcgggggagtggggcaggcgcgcgtcggcccaagaaggccccctcgggcggc
ggacgtccgcctgtgaatctgtggccccggcgcatcatcactggcgtgggcctgctcctc
atcatcgtgctcatcgtgtggggtatcgtcgccgccgtgcgcgctatcgcgggagccttc
agcgccgatcctgagcctcagtcgaccccgcagtccgtcgtccagtccggggccctcgac
gcctccggatacacgctcaagggcggccaggaggcgaccgccgacggcctgctcaccgac
ggcacgacgatcgacattcccgcctgcctggaccgcgacatcacggccaccgcgaaggcg
agccccgtggcttctggttccgccatgcccgtgacgctcacgctggaaaaccgcggctcg
gtcgcctgctcgacgtcgctgacgcgcttcaacctggcggtgaccaccggcgaccaccag
gtctacgactcctcgcgctgcgccgacagccagcagtcctcgacgacgctgctgctgcgc
ccgggcggcacctggtccggcgcgctgcgctgggatggatacgtctacacgaacggctgc
acggctcccgcgggcggcgcgagcgcggccgcggcgggcacctacaaggtggccgtcacg
atgggcacgcgcgaagttggttcgaccgtcgtcgacgtgacgccggcgcccacccccgcg
ccccagtcgggcgcccagtccggcgcccagtcgggccgctaaaggctaagagccggcgag
cggctaccagccgacgatgccggcgctcacggcctgggcctggtgggccaggttctccgt
gatgagtttcgcccggtaggggccgatcccctcgagctcctccaggtccgcgatggtggc
cgcgcgcagctgcggcagcgagttgaagtgcgccgacacgaccttgatggcgctccacga
caggtgcggaaccagggacagggcgcgcacgccgcgcggcgtgatctcgcgatccaggtc
cgcgacctcgtatacgtccaggccgaggatgttcgaaatcgcggtgagatccacgatgcg
ctcggagccgagcgaggacagctcggcctcgacgcgggccaggtcgtccgggttcgcgat
gtagtcgcgcatgacgagggcgcgctcggacgcggagccgcgcacgaggtcctcgacctg
cagggccagcaggcggccctccgagcccagctcctcgaggtattccgtgatctcggaggt
gatgcgccggatcatttccatgcgctgcatgacggtggcgacgtcgcgcactgttgcgct
gtcgcgcatttccaggatcgtgagggtctgcagaacctcgtcgaggcgctggctgtagcg
gtcgagcgtgtcgacagcgagatttgcgcgcgagagcagagcctcgggctcctccaccag
gcgatgctcggagcccacgtagatggagatcatgcgcatggacgcggacagcgacaggac
cggcaggtgggtctgtcgggcggtgcgctgcgcggtgcggtgacgcatacccgactcgtc
cgtggggatcgtcgggtccgggaagagctgcacgttcgccttgcggatgcgccactggtc
gggatcgatgatgaccgcaccgtccatcttgcacagctcgcgcaggcgcgcggccgtgaa
ggcgacgtcgaggtcgaagccgcccgagcacatggcctgcacctccggggtgtaccccag
gacgatgagagcacccgtgtgggagcgctggattcgttccagtccctctcgcagaggcgt
gccgggcgcgactgcgcgcagtgcgtcacgaaggatcgctgcatcggacgtcaatgtgat
tccctcccagaacagtcggtgtgattcctattattgcgagtccgcggggaaagcgacacg
aatagccgtcgccagatccgacacagtaaacacggtgatgccgtcgactcccgacaggtc
ctcgctgccctgagcgggcacgatcgcactagagaagcccaggcgcgcggcctcggcgag
gcggcgctgggtgcccgtgcaggcgcgtacctcgcccgtcagcgagatctctccgaccgc
gacgaggtcggggcgcgggggagtgcccttgagtgaggacacgatggagatggccatcgc
caggtcgatcgcgggctcgaccgtgcgtgcaccgccgaccgtggagacgtagacgtccgc
ccccgacgtgtccgcgccgatgcgggcctgcaggaccgcgaggatcatggcgacgcgcgc
gtggtccacgcccgaggtcgtgcgtctgggcgagccgcccgacgagggggcgacgagtga
ctggatctccgtgggcagcggccggcgcccctccagagaaacggccgcgcacgtgccggg
cacgccgcgcgtcgtgcgcgacaggaacaggccggacggatcggcgaggccgtagatacc
cgagtccgtcagctcgaagcagccgacctcgtcggtggggccgtagcggtttttcaccgc
gcgcagcaggcgcagtcgcgaatgacggtcgccctcgaactggcagacgacgtccacgag
gtgctcgaggacgcgcggaccggcgatgccgccgtccttggtgacgtggccgacgagcag
ggtcggcaggtcggactccttggcgacccggatcagcgaggccgcgaccgcgcgcacctg
cgcgacgccgcccgccccgccctcgacctgggcggaggagatggtctgcacggagtcgac
gatgagcagggaggggcgcgaggcctcgacgtgcccgaggacgacgccgagctccgtctc
atccgcgatcaggaggttcggttcgagcgcgccgatgcgttccgcgcgcccgcgcacctg
cgccgcagactcttcgcccgtcacgtagaggaccgggccgcgcccgcccgccgccgccgt
tcgcgcggccttcgcggccacgtccagcagcagcgtcgacttacccacgccgggttcgcc
cgccaggaggatcaccgcgccgggaacgatgccgccgccgaggacccggtccagctcgcc
cacgcccgtcgagcgcgacgaggcccgctcgccgtccacctcgccgatcggcagggcggg
gcgacgcgggggagtcgcggccgcgcgcggcccgcccgaggcctctccggcctggtcgac
ggtgccccacgccccgcactcgcggcactggcccacccacttgggggaggtccacccgca
ctcggagcagcggtaggtgatcttctctttcgccatgcactcaccgtaacccgacccgcc
ctcatctgcggttcccgcgcgcgggtgggtaccgtgaccccggcatcgagagagcggacg
ggggacacgccccggcctcgtcctcgaagtgcgatagcccaaatgcacgactgtggtcag
gttctcgcgcatgcggaatggccatgcatcgcggcgagaaccttgttcaacaggttagag
atttctcggtacctgttgttgtctgcggggtttatccatagggttggtcggtgtgtatcc
ttgggatggttgcccataccctccgcggatacagacaacgccccctagcagtgcgcacat
tgagactgaggaagccacatgaacaaggcgcgtcgatcgcgaaacacctggtcgaagcgg
atacccgcgctcgccgtcctattggtgtccgcgatgctgtgcgtgctcgcggtcgtgtat
cggggcgtcgaggtcacccaggtgagcgtcgacgacggtggcatttgggtgacgaaccag
gatcgtaagctcctcggacacctcaactacgacgccctcatgctggacggcacggtctcg
gtgaagtccgcgtccttcaacatcggtcaggagggcggcgacgtgaccctgggtgagacc
gtgagccgcacggtcaccccggtgcgtccgacctccttctccctcggccagtccgtcacc
ctgcccgacaacgcggtccaggtccagggcggctcggtcctggcggtcctcgaccccaac
gagggcctcctgtgggtcggcagcgccaacgagcccgccaccatgtcgctcctgcgcgag
gacgcggtcgccaacgacctgagcgacggcatcgtgacggtgtcgaactcgggcacggtc
ttcgcgtactctcccggctcctccaagctcgtgaccctgacgagcgagggtcaggcctgg
cgcgccaagaccacggagatcaaagactttacgcccgccgggaccccgacgatcaccgcg
gtcggcgacaagccggtcgtctacgaccagaccggcaacaagctcgtgcttcccggcggc
aaggtgcgcgacctgtccgaggagcacatgagcggcgccgtcctgcaggcccccggcgat
gaggctgcctcggtcctcctcgcgaccggtgaccagctggtgtccgtccccctgaacggc
aaggcgatcgagcgccaggaggcctcggagagcggccagaagggcacacccgcgcccccc
gtcttccaccgtggctgctcctacggcgcatgggcgggctcgggcgcgttcgtgcgtacc
tgcacggactccacgcgcaaccaggcgcagacggtcccgagcctggccgaggcctcctct
gccgtcttccgcacgaaccgcacgcgcatcgtcctcaacgacgtctcgacgggcacgctg
tggctgcccgacaagaacatggtcgtggtcagcaactgggaccagacccccaccgaggag
caggaggaagaggacactccgacccccgaccagcgcgagcaggtctccgagccggagcac
aaggacaagaacacgccgcccgaggccgtggatgacgagttcggcatccgcccgggccgc
tcgacgctgctgcccgtcctggacaacgactccgacgacgacggcgacgtgctgacggcg
cgcgcggtcaccaaccccgagttcggctcgatcgtgcgcacgcgtggcggccgcgccctg
cagatcacggacgtccccgagaacatgacgagcggatcgacgtccttcacgtacgaggcc
tcggacggcctcgcgggcgcgacggcgaacgtgacgctgacgatccatccgtggagccag
aacgagggcccgcgccagctcaagcaccccgtcatcaaggtgggtgcgaacgcgcaggtc
gagtacaacctcctgtcggactggatcgacccggacggcgaccagttctacctggtgtcg
gcgacggcccccgagggcatggccgtgcagttctccgaggacggcaccgtccagatccgc
gatttgggttcgggcgctggcgtcaaggcgatcgccgtgaccctgtcggatggccacgct
gagaccaccggcgagctgaaggtgagcgtccaggaggcgggcaatgtgccgccggtggcg
cgcgccgacttctacgtggcgcgcgtggctgagccgctgacgatcgacccgatcgccaac
gacacggatcccaacggcgatgccctgtccctcgtggccgcgggcacggccccggcgggc
acctcggtctccgctgacctctcgcgcggtacgctgacgttcacgggctcggtgccggga
tccttccagttcacctacacggtctccgacggcccgtcgacgaccgtgggtgtcatccgc
gtcgacgtggttgacgacgacacgaacgcactgccgatcgccgaggacgacctggcggtc
ctgcccagcggtggcgcctcgctgattgcgccgctggccaacgacacggatccgtcgggc
ggcgttctcgtcgtccagtcgatcgacgtgcccgcgaactcgggcctcgaggtcacgctc
atcgagcgccacctgctgcgcatcacgtcgccgggcggcctcaacgatgtcacgagcttt
acgtacacggtctccaacggcgcgggttcggcgacagcccaggtcagcgtcatcccgacg
aacgcgcagagcgaggagaccccgcctgagaccacgccggacacggcgaaggtgcgcgcc
gacgacatcggctcggtgagcgtcctgtctaacgaccgctcgccgattggcctgacgctg
agcctggacccggacgtgcaggtcatgaccggcgccgagctgggcacggtcttcgtgacc
ggcaaccaggtgcgcctggccgccggctccgaggccggggtggtgcgcgtggcgtacacg
gccgtcgattcggtgggcaaccgctcgacgtcgaccgtcacgtttgagatcatcgattcc
tccgccgcgaacagcgcacccgtgcccaagccgctcagcgcctgggccgtgcagggccag
atgacgcgcatcccggtgccgctgacgggcatcgaccccgacggcgactcggtcgccctg
gtgggcatcgaccagccgccggccaagggtagcgtcgtgctgggcacggagtggctggag
tacacgccctccgacgatgcgaccggcacggacaccttctcctacatcgtcgaggaccgc
ctcggcgtgcagggacgcgcccgcgtgcgcgtcggcatcgcccctccgggctcgcagaac
cacaacccgacggccgttcccgactcggtgacggtgcgtccggggcgcgaggtgagcgtc
aacgtcctgagcaacgacctggacgcggacggcgacgccctgaccgtgaacacggatccg
tcgacggtgtccgtgtcggatgaggctgcgaccgtgacggtggccgaggacctggtgacg
gtcaaggcccccgccacgaacggcgtgtttgtcgttgcctaccagatcgaggacggccga
ggcggccgcgcccagggccagctgaccgtgacggtggacgccgaggcgcccctgcgcgcg
ccgatcgcccgcgacgacgtcgtgccggtctccgacctgccctcggactccaagcccgtg
agcgttgccgtcctcgtcaacgacgaggatccggacggcaccacggccgagctcaaagtc
tcctccgacgcctcgggcgtgagcgtgtcggggcagaacctgtcgatttccccggacgcg
cgccgtcgcctcgtcgtgtacacggtgacggaccccgacggtctgagcgcgagcgcggtc
gtgacggttccgggcaccgacctgctggctccgcgcctggacacgacgcgcgtcccggtg
gcgatgcgcgcgggctcctcgctcaccctcgacatgcgcgactacgtgctggtgcgcgac
aactcgcgctccccgatcatcacggacgcctcgtccgtgaagttcaacggcggcctggac
tcggcctccctccaggactccacgcacattacgctgagcgcgcccgacacggcctcgggc
aaggcctcggtgtcgttcacggtgcgtgacggcgcctcggatgacgcctcggccctgtcc
tcgaccctgacgatcccgatcacgatccagccggccaggaacctgccgccgcgcctgacc
ccgaccccgatcctcgtgggccagggtgagaacgtgacggtcgaccttacgcagatggtg
gacgacccggacgaccaggcgaagggctcctttgagtaccgcgtggtcaaggcccccggc
ggcgtggacgtgtccctggatggctacaacctgaccgtgtcgggcaagaaggaccagccc
aaggggccggtcggcgcgatcactgtcagcgtcgacgacggctcgggcgcggtcaacgcc
gacattccggtgacgatcgtgaagtcctccaagcccctcgtgacgacgacggaggctcgc
atcaaggcgaaggccggccagacggtggacgtgaacctgtcggagtacacgacgaacccg
ttcccggatccgctcgtggtcctggacgcgtcggtgcacgtgggccagggaaccgcctcg
ggcaacggcaacgtcctgtcggtgactcccaaggcgggcttccacggcaacatgaccatc
gtgtaccgcgtcatggacgcgacgaacgacccggatcgcgtggtccagggccgcgttgtc
gtccaggttgtcgaccgccccgaaccgccccagaacgtcacggtgacgccgatgggcgcg
ggcgcggccttcgtgcgtttcgactcgggtgcctccaacggtggcacgattacgggctac
gtgattaccgacaagttcgacggtaagacctaccagacgcgtgatccgggcactcagatt
acgggtctggcgatcggagaggagcactggttcacggtcgtcgcgcagaacgaggccggg
gactccgacccgtcggctccctctgccaaggagctcatcgacatggcacccgagcagatg
gcggcgcccacggtcgtggggatggatggtgccctcgaggtctcgtggacagaaccgcac
aacgaggggtccaagatcctcacgtacacggtgttccttaccgggcccggcggtggccag
ccgattgcctaccaggtggccggtacggaggacaagaagtacaagctgacgatcccgggc
ctggagaacggcaagatgtacacggtgacggtccaggctaagaacaaggtgccgacgccg
tctccggcgtcctcgccgaccgagggctacccgcacgggaagccggatcaagcgactggc
gtgagcgccgtcgcgaccggctctgggggcagtctggacaaggcgacggttgaggttacg
tggggcgtgggatctcccaatggtaagggatggggcctggccacggttacggtcaatggc
gtggtagtggaggttccgtctgacgctcgtactgccacgctgtcgggcgtgccgacgggc
agtaaggtgtctgcatcggtgacgctgtcgaactcgcacggggatacgtcggacaccgcg
accacgtatgtgtcaatcgcgaccgtgcctctgccgatcgataccccgactctgcagggc
aacggcacgccggggcggctgattgtctcgaatctgaggcccaaggagggacgcggcttc
agcgcagacgatctgacggtgcgctactctatgaccgccggaggatgtgcggacggaacg
ccgatctatgagggtcagccaatcgatgtgggcggctggcaggagcgtgaaatctacttc
tgccagtctggtcgcggcctgaaggggaatcctgtcacgtcggacaccgttcctgccgtt
ggccaacccacggccaagcccgatccggtcagggtgcgggtttcggatgtcggcagcacg
tctgccgtcgtacgctgggatgcgatcggtgccaaccccgccgtgtctaccatcaaggtg
tccctcaatggcagggagcaaaccctcacgggcggtgccacgggcgccacggaggcaact
ttcagtgacctggcacagggcactgaatacttcgcgacggtcgtggcaactaacggcttg
gggacgacgcagatgcaggcggactcatcgttcgtcacgaagctggacgtgaacttgacg
tggacggaggcctgccagggaggcgagaagtacaacgtcgcgggtggatgccacaccttt
acgttcagtgctccgggttgggctgacacgtcgcttgctcacaagtgtacgatccgttcg
gatctggacaattggaccgaagaggtgacgatcggtggtgccggtcccactgcgtcgaag
atcgcaacgcgggcggattcccaggcgatgttcgcgcagggcgtgcacattgtcggcgat
tgccgcccggtgaggtgagcgcgtgaagaaactacgtcaacttgtgaggcatgcgtggcg
cgctctgagcgcccgcgtgcaggcgctgcccggctacgagggcgtcgcccgctggctggg
cgcgctgaccccggtggggtgggcggtgatcgtggcgatgctcgcgggcaccgtcgcggc
cctcgccttcggctggctggagggcttcatcgtggccgtcatgggcttggtggccctcgt
ggtcgcggtcgcctcggtcgcctccccgtccccgctgtcagtgtccctgcgcatgaagaa
cgatcgcatcgtcgccggccaggtggcggtgggtcgcgtccgcgtggtcaacgagtccgg
gcgccgctcgggttcgaccctcgtggaggtcacgatcggacgaggcagtggcgagttcct
cgtgcccccgatcagcggaaacggcacgtggaacgagtccttctcggtcatgacgaagcg
ccgtggcgtcatcaacgtgggccccgcgcgcaccgtgcgcatggacggcctgggcctgct
gcgtcgcgtgcgttcgtgggatgacccgatcctcgtgcacgtgcacccgccgacggtgcg
tttctcctttgatgcgacgggcatgcagatggacgtcgagggcgtggccagcgagaagct
gacgagctccgacgtgtccttccacgcgctgcgcgactacgagccgggcgacgaccgtcg
cgcggtgcactggccgtcgacggcgcgctttggtcgcctgatcgtgcgccagttcgagga
gacgcaccgctcgcaccacatggtgctgttggatacgcgcgtggacgcgtgggatcgacg
ctccttcgagacggccgtgtcggttgccgcctcgctggcgcttgccggctcgggcgaggc
ccgcacggtgtcgatgcacaccgcggacgagtggatccccacgggctcgccgatggcgat
gctggatgcgctgtccgagatggagacgtcgacgcgctccgagtttgcgggcatcgtgcg
ccgctgcatcatggagcgtggcgggatctcggtgctctcgatcgtcgtcggcgccggcgt
ggacgacgaggaggcggctcgcctggcgaacatcgcgcccgtcgacgttgtcgtgtcggt
gatccgcgtggtccctggccgtgcgcgtcgccgccgcaagatcacgcgcggcgtcatcat
cgactgcccctccctcgaagacctgccgatgctcgtgtcgcggggggtgaacgcgtgagt
actcctgctcgcaacgcctcgcgtccggcacctccgccgcgtcgctcccgtcgccccgcc
gcccaggaaaccacgatgggcgggtcgatccaccgcgccgccatgcccgcatggtccctg
ctcgtcctcgcggtcctcttctccggtccgatcctcatgttcgagtccgtcttcggcggc
ggccagggcgcgatcgcggcgctcgcgggcgttgtggtcggcctcgcggtcgcgtgggcg
gccgccaagtggcgctgggacctgctctcgattgtcgcggcggtcgtggcctcgcacttc
ctcttcggtggcgccgccgcgctgcgtgagacgacccgctggggtgtggtcccgacgtcg
cggaccatccagacgctggtcgtcggttcggtcgaggcctggaaagacctcctgacgctg
acgccgccggccggctcctacgtggggcccgcgatggtgccgtggatggcctgcctcgtg
tgttcggtcgcggcgggcgtcgtcacggtgcgctacgggcgccccatgtggggatccgtg
ccgctgatcctcgccggcgtgatcgcgatcgtgtggggaccgtcgaaccactctccgtcc
gccctcctcgttatcgcttggtgggtgggactcatcgtgtggtgggcgtgggcctcggcg
atcggacgcgcacgattgggcgccgacatcgtcattggtatggcctctacggcgaccacc
gcgtcgacgaccatgggcggttcccagcgccagatcgtgcacgtgtggtggcgcgtgggc
atgggcgcgctcatggtgggcgtcatggtcgctgcggcgatccctgcggcgtccctgctt
ggccccacggcctcggaccgcgtcgtcggacgcgacgtcgtcgagccgcccgtggacgcg
cgccagtacccctcgccgctatcgagctaccgccactacaacaaggaccttgaggatgaa
tccctgatccgcgtgtccaacatgcccaaggaggcgcgcgtgcgcctgggcgcgatggac
gtgtacgacgggacgaccttcggcatgggcgtcacgaacacggctgacggcacggctgga
taccgccgcgtggggtccacgatcccggggcgcagcgccgatacggcgggcgtgcagacc
tcggtgtcgacctcgcagctgctgggaccgtgggtgcccacgatcggccaggtgtcggtc
ctgcgttttgagccctccgcccccaacgcggccgagcagcaggatggcctgaactacgac
ctgtgggcggataccgccctgacgacgggcccgaccggccagctgagctactcgctgagc
acgacgatgccgcgcgaacacgcggactcggagttcgccagcgtgaacgcggcgcgctac
gccgggggagacacgaacgtcccgaaggacgtggactccctggccgcggatcacacgtcg
accgcgcgctcggacctggagaaggcccgcgcgatcgagcagttcctgcacacggatggc
tactactccaacgaggacacgatcaattcgcgtcccggctcctcccaggaccgcatcgag
cgcatgatcagcgctgaggcgctggtgggcgacgacgagcagtacgcgaccctcatggcc
ctgatgctgcactcgcagggcatcaacgcccgcgtcgttatgggcgcctaccgcgagggc
acgtccggcagcgtcgacctgacgggttcggacatgcacgcgtgggtcgaggtggagttc
cccggcgtgggatgggcgacgttcgatccgactccgccgcgcgatcagcagccgacgacg
caggtcaacaagcccaagtctgtgcccaagccgcaggtcctgcagcccccggagccgccc
gagcagccggttgagctgccgcccgcgacccgcgatcaggcgacggatccgcacgatccg
agcggcgtccacatcccgtggatggcgatcggaacggtgtcggtgtccctcctcctgctg
ctgggcccggtcctggcggtgctcctggcgaagtcccgccgccgcaagagccgccgccgc
gcgcaggccgccgagtcggtgcgcggctcgtgggacgagctcgtggataccgcgatcgac
tccggcctcgtcgtcgagccgcacctgacgcgccaggaggtcgcgtgggcgctggcctcg
cagtggacgcccaagacgtccgagagcgacgaggagggggacgccaagacccgtaaggcg
cgcaagcgctctgctgcggacgtgcgcgtgcccggctggtcgctcttctcgggcgcggtt
ccccgggccgtcaccgtggcgcgccgcgcggacgtcgcggacttcgctgccggtggtgcc
cgccccgaggacgcggagcaggcgtggaacgacgtggatgagctgcgtcgcgagtgggcg
gcctcggtgtcgccgttcgcgcgactacgttacgcgctgtcgctgaagtcgctgcgctgg
cgccgtcgcgcccgccgccaggctgatgccgctcgcaagggtggtcgctcgctggccaag
cgcatgggccgtaggaaagggaaacgttgatggatagcgacgctcgcgtcggaatggtgc
cgtcgctgccgggttacgagtggattcgtccgctcgggtcgggtggtttcgcggacgtgt
tcctgtgtcgccaggagctgcccagccgtgaggtggccgtcaaggtggcgcgcagggatc
gcggggcggacggcgaggccggtatcgcccgcgaggccgacgtgatggccctcgtgtcgg
gtcacccggcggtggcccagctgtacggcgcgggtcgcactccggatggtcgcccgtacc
tggtgatggagtattgcccggtcgcgaacattctcgatcaggtgcgcgcaaacccgatgt
cgacggatcgcgcgctgtcgatggtgatccgcatgtgcggtggtgctgagatgctgcacc
gcgcgggctacgtgcaccgggatattaagcccagcaacatcatgatcaacgcctttgggt
cgccggtgctgacggatttcggcgtgtccgagccggtgggtgcggacccgcgcggtggcc
gcgacggcttctcggtgatgtgggcgccgcccgagcagatcgcgggcacggcgcgcgctc
acccgacgcaggacgtgtgggccctgggcgcgaccctgtggacgcttctcatgggccgct
cgcccttcgaggtggaggacggggacaactcggcccacgcggtcgcccagcgcgtcgccc
gtggccgcgtgtcgcgtatcgaccgcccgggcgtgcccgacgctgtgacggccatcgtgc
gccgcgcgatgagcctggatccggagcagcgcttcgggtcggcggcagccctcggctacg
cgctgcagacggtcgagcgagagatgcaccgcccggtcacggagatgaagctgagcgtgg
tggcctcctcgagcgcgccctcctcggccctgtccgccccgtctgcggcggccctggacg
cggagcgtacgcgcacccgccgcgggagtttcgcggatggtccccaggcctcgtcgaacg
aggcgtgggccggtaactcgacgacgaaccgaaccgggttggttgaggggcagtcgaagc
gcccggcatgggtggtgccggtcctcgcgctcgtgatggtgctggcgacagccggcctgg
tcgtcgcgatgctcaccggcggcggacacagcatccacctgggcggaggcggtggcggcg
tctccacgccgaccccctcctcgagcgcggggacagtgagcaactccgatcagggcgacg
cgggcgccgccccgcccgaggccgtcaccgggttgacggccacaccgaacggtaacgaga
tccgctggggctgggaggtgcccgagcagggccagtaccagcccggagcgctggagttta
agtacgtgctcacccgcccgggcgaggccgtggtggccgagacgatgcgccgcaacagcc
tgacgaccaccgcggtgagcggcgagaactgcttgaccgtgagcctcgtcgtgacttcca
cgggccgcgagtctgccccggtgacgcagtgtgtgacggtgccgtagggcgctggtgtca
tgccctttcacgactggctcgacggtgcatgaccgagtggtagactgctgtgttgcgcgc
cgccggggcgcgtggcgaaaggatgtgtaatgaggcgcgatattgcccgcgtggcgcagc
gaggtacgggggtcgccctggtcggcgtgcttgctcttgcagcactcgtggttcctgcgg
ccccagcatcggcggacaccacgatcacggcgaacgaacagaccttctacggctactacc
gcctggatgcgattcactcgtcgggctacacgggtgaaggcgtgacgatcgcgctcattg
acggcccggtcaacacgcagatcccggagctggccggtgcgcgcatccagtcctacagcc
cctgcgccgtgggctcccaagacaagtactgggaccacggcaccgtcatcgcgcaggtga
tttcctcgcctcagttcggcgtggcacccggcgcgaatctacgcgcctacacaaagtcgt
ttgaaggtgatacgacgggttccgactgtgcgatcgggcagtgggggcgaggctactccg
acctcgctctcctcattgaggatgcgctcaacgacggcgtcgacgtgatcacgacgtcgt
cgagctaccccagtgactacgagggcatgcgctgggctctcgcccgagcgatcgcggcca
aggttccggtcgtcgcctgcacgggtaatgattcgacgcgcaactcgacggagtggctgc
[truncated: 1,965,197 more chars]
