# Supplementary material for: Clinical strains isolated from early-stage colorectal cancer patients promote tumorigenesis
Source: PeerJ. 2026 Jul 14;14:e21488. doi: 10.7717/peerj.21488 (PMC13378470; doi:10.7717/peerj.21488)
Supplement: Supplemental Information 21 [file peerj-14-21488-s021.fasta]

>sequence1
gtggagccggattccctcacacgcgcgtgggctgccgccctcgatgcagtccccaccgac
gagctagggcccgtcgccacgtcgatgctgcgctccgctcgccccctcggagacatcgaa
ggcacgatcctgctcgccgtccccaacgacttcaccaagcactggatcgaagacaaagcg
cagtcgaagctgacgaccgccctttccgtccacctgggacgcacggtacgcatcgcgatc
accgtcgacccttcactcgaggtcgtcgccgaggaagaggaagagccaacccccgtcgct
cccgccccctctgcacccgcggggggcccggcctcgtcggttgaggagccgaaaaatcac
cactctcccgctctcgtcacgtcacccaccgactccgggcccactcacctgaaccccaag
ttcacgttcgacaccttcgtcatcggtccctcgaaccgtttcgcccacgcggcagctctg
gctgcctcggaaaccccggggaccgccttcaatcccctctttatctacggcgactccgga
ctgggcaagacccacctgctgcaggccatcggacacaacgcgctgtcgatgatgccccac
ctcaaggtccgctacgtgaactccgaagagttcacgaacgagttcatcaacgcgattcgt
ctcaataagacggataactcccaggtcgaggccttccaccgccgctaccgcgagctcgat
atcctcctcattgacgatattcagttcatcggcgacaaggaacaaacggtcgaaggtttc
ttccacacctttaacgcgctgcacagcgccaacaagcagattgtcctaacctcggacctg
cccccggcccagctcaagggcttcgaggaccgcatgcggtcgcggttttcctcgggactg
ctcgtggatgttcagccaccggacctcgagacccgcatcgcgatcctccataagaaggcg
gacgccgaaggccttgaggtcacccctgaggtattcgagtatgtcgcctcgcgtatctcc
tctaatatccgtgagctggagggcgctctcgtgcgcatcggagcgtgggcgtcgctgtac
caggagcgcatcgacctcaacctcgcgcagatgatgctcaaggacttcgtatccaacccg
gacgacaacgagatcaccgtcagcctcatcatgagccagtgcgccgtctacttcggcgtg
acgattgagcagatgggatcgtctgagcgcagccacaacgtcgtcgaggcccgacagatc
gccatgtatctgtgccgcgagctcaccgatctgtccctgcccaagattggtcaggccttc
ggccgcgaccatacgacggtcatgcacgcgaacaagaagatttccaagctcatgaaggaa
aagcgcgaaaccttcaaccacgtgtcggagcttacaaaccgcatcaaacagaaggccaga
gaatcataagaaccgcgcgggcgctgagataagtcggcgcccgcgccccattcacaggca
ttgtgcacatccggtgcatgaacgcgctcaagctgtgtagaacgaggtccggcctgtgga
cctaaaaaagttgtcatttgcttcgtgcacaggaagacgtgacgaatccacagcctcgtc
ccagaatgacatcacagtgatttgactgaaattccgccgcataagggagttacccacaga
actcacagcccttatgacggaagggaagtcaaatgacaaagattttttcacaggcctccg
cacaacaacgccgccgccggtgctacgcgatgatgcgcgggaggcgcattacctgcccca
cgttggcacacttgtgggtagagtagtgtccgatccgttttgtgttttggaggcagctat
gaagttcaccgtcgcccgcgatgttctggccgaagcagtgtcgtggaccgctcgcgcact
cccggttcgtccggcctcgccaatcctggccggtgtgcgcatcaaagctgagggtgacga
gctgaccctgtcctccttcgattacgaggtctccgcgaactcgcgcattcccgcgaccgt
cgacgaggctggcgaggtcctggtttctggccgcctcctggctgacatctccaagtcact
gccctccaagcccgtctccgttgaactcgatggacagaaggtgaacctggtctgcggctc
ctcgcacttcacgctcgcggtcatgcccctcgatgagtacccgttgctacccgcgcaacc
caccacgatcggcgcaatcgattcttcgaccctgtcccaggccgtgtcccaggtgtccat
cgccgcgtcgcgcgacgacaccctgcccctgctgacgggcgtgcgcatcgagatcaacgg
cccggcgattacgctgctagccaccgaccgctaccgcctcgccatgcgcgagctcgattg
ggagcccaccgacacctcgatcgaagaggtagccctggtcaaggcccgcatcctccagga
tgtcgccaagtcgatgacttcgggtgccaaggtcgaggttggcctgtccggcgactccca
gcccggcgcctcctccctcatcggcttcaccgcccagggtcgccgcaccacctcaacgct
catggacggcgactaccccgccgtgcgtcgcctcttccccgacaccacgccgatccaggc
agttgtcgatcgccacgccctgctcgaggccgtcaagcgtatgtcgctggtggccgagcg
taagacctccgtgcgcctggccttcaccgcgggccagctcgtcctcgaggccggccaggg
tgacaacgcccaggcctccgaagccatcgaggcgaccctgcacggcgacgacatctcgac
agccttcaacccgcagttcctcatcgacggcctgcaggttctggacaccgactacgtgcg
cttcggtttcacgcaccccacgaagccggctgtcatcacgggccagaagaaggccgacga
gggcgaggttacgcagttccgttacctgctgatgcccatccgcttcggcatctgacgtgc
gcgtctctcacctggccctcgacgacttccgctcgtggaagcacggggtcgtcgagctgc
ccgagggccccacggtcctggtgggcgcgaacggccaggggaagaccaacctcgtcgagg
ccctcgcctacctgtccaccttttcatcgcacagggtcggcgctgagggtgccctcgtgc
gcattcccatcgacgaggccgaggcggcgccgggcggggcagtcattcgcgcacgcgtcg
tggcctcgggccgcgagcaggttatcgagctcgagattgtgcgcggcaaggccaatcgtg
cccggatcaaccgcgcacaggtcaaaccccgcgacatcctcggcatcgtgcgcacggtcg
tctttgctcccgaggacctgtccctcgtgcgcgcagacccttcggtgcgccgttccttcc
tggacgacctcgccacgcagctctcccccatccacgcctccgtgcgttccgacttcgatc
gggttgcccgccaacgagcggcgcttatgaaggccgcccaggcctcgctgcgccgtggac
acagccctgacctgtcgaccctcgaggtgtgggacgagcagttcgccgcgctgtctgcgc
gcatcacggccacgcgcgcgtctatcgtcgactccctcaccgcaccggccgcccgatcct
acgacgacgtggcagactccccgcgccacctgcgcctcgccttcgatgcctcggtcgacc
gggtcatcggcaccgaccccgacaaggcggccaccgccgacctcaccgacgtgggtgccc
agaccgagcgcatgctcgccgccctgacgagcgtgcgcgagaaggaaaccgagcgaggag
tcaacctcgtcggcgcgcaccgcgacgacctggccctcagcctcggcgcgatgcccgtca
agggctacgcatcgcacggcgaatcctggtcggttgcccttgcccttaggctcggtgcct
tcgagctgctcagcgaagacggcgacacaccgatcctcatcctcgacgacgtcttcgccg
aactcgattcctcgcgccgggagggcctgaccgccctggcctcgaaggccgaacagatca
tcgtcacctgcgccgtcgccgatgacctgcccgcctccctcgatcatcacgccctccacg
tgcgcctcgaccccgagcgcggcaccgtcatcgacggatctgacgatgagtgagcacgac
gacctgactgacctcgaccgcgtaaacgtggacttcacacctgacggtgaggaaggcgac
gccgacgagtttgtcgtgcgtgccctcgaacgtgcccagagcgtcgcccgcacacacgga
tacacgaggaccaccctgccctcgtggggcctcgacgaaaccagaccccgccgcagtctc
gacggatcgagtgaatacgcggccatcgaaaccgatggattcggacgcctcgcagacgac
gagggcgtggccgcgcgcgcagctgcccgggccgccgcctaccgacacgcgaacgggatc
gatgccccggcctcgtcgaccgacgaggatcccgagggcgacctcgccgcgctgcgtcaa
gccctggagggaaccggcgcctcgtggagccgctcccccggcatggcagccatgcgcccg
cgctaccgcagggccaactccctgggcgcgatccttgcgcgcacgattaaggcccgcgaa
tgggatactcccaccaaaatggggtcgatcatcgccaagtggagtgccatcgtcggccca
caggtcgccgagcacgccagcattgaaaccttcgaggggcatcgtctcgtcgtacgcacc
gactccaccgcttgggcgaaacagctccaactactccttccctctatcgagcgtcgcatc
gccgaagaggttggctcgggtgtcgtcgaacaggttatcgttcgaggacccgttgcccca
tcgtggcggaaaggcccctacgtcgtgcgaggacgaggcccgcgcgccgactacggataa
gctaacatccgagaaatactgtagaggactccccctggcgagcggattttgttagtcttc
aacgtgaatcccgcacaccagtgcgaatttgacgaggagtaatgatgagcaatccgtacg
cacagcagggcggtaacggttggggaaacaacccccagggccagcagggatacggtcagg
gtccctacgggggtcagccgcagcagcaggggtacggggtaggccagtacggtgcccagc
cccagcagcagggctacgggcaggacgcgtccaacccttatggcgctgcgaacacgccca
atccctacggcggtcaaagcggtgctagtccctatggcggccaggccagcaacgtctacg
gcgcgcacaaccagggcggttacccgcagggttacgggcagcctggcatgtccccgatgg
gtgctggcccgcagggcgagaaatctaaggctcccctgctcatcggcatcgtggcgggcg
tcgtcgtgctcctgatgatcggtggcctcgtcgtctggggcatgctcagcgccggatcga
ggagcgcctcgggtccgtcgtcggatccgacctcgtcctcgtcgggcggttcgggttctg
gctcgggttctggttcgggttcgggttcctcgagtggttcgggttcgggttctggtactt
cgagcggttccggttcgggaacgtcgagcggaaacaagggcaccggctctggttcctcga
gcggcaactcctcgggtgacggctatgttgccgacctcgccggcggcactattcacgtcg
agagtaacaacattgaactcgggcctcgtgacggcgatggcgatgcgaccatggcgatca
cctacacgatcgtgaacaaaggaaacgagagcaaggttcccacctttgtgctcccccttc
ccgcgcaaaatggcgctttcctaaggatcgcttccttcgccgatgataacgaacccgccg
gctacgacccgctcaattcgattgcggtcgtgaagccgggcgagacgcgaacgctcacga
actactacaagctgcagaaggagaatgctcccgtcgttctccatggtgaagacctggacg
ataccaagaacaagctcaaggattacacctggaatccgagctgatccgacaccgtcgatg
gcctccatcgacaagcgatcgccgcgccgcggcagtgacgcggtgtactcgcttgccccg
cccgcatgcacgcaacatggccgccctcccgcccgggagggcggccctatgcgtcgcgac
cgaaaccacaattgacatgtgactgatcacagtcgagttttcgttgcaatcgcgcagttt
gtaaagtaaccgtccaagcctgtcaatcccgggtgcaagcgccacttttggtagaatcta
caaggttaaacatctattttcccgcactgcgaggggagccacgtggctgacaacgagaag
aacgccgacggcgagcagtcctacggcgcatcggacatcaccgtcctcgagggcctggaa
gccgtccgcaagcgcccgggcatgtacatcggatctaccggtgaacgcggcctgcaccac
ctggtgtacgaggtcgtcgacaactccgtggacgaggccctggccggatacgccgaccac
atcgaggtcacgatccaggaagacggcggcatcaaggttgtcgacaacggacgaggtatc
ccagtcgacgagcaccccaccgagcacaagcccaccgtcgaggtcgtcatgacgatcctg
cacgcgggtggcaagttcggcggcggcggatacgccgtctcgggtggcctgcacggcgtc
ggcatctccgtcgtcaatgccctgtccacccgcgtgaacactgaaattcgtcgccagggc
tacgtgtggcgtatgtcgttcgcgaacggcggcacccccatcaccccgcttgagcgcggc
gaagccaccgacgagaccggaaccacgcaggtcttctacccggacccggagatcttcgaa
accgtcgagttcgacttcgaaaccctgcgtcagcgcttccagcagatggccttcctcaac
aagggcctgcgcatcaccctgagcgacgagcgcgagttcgccaccgacgaaggcgacgag
atcgccggcggagaggaggcctcggacaagaagaccaagggccaccgcaccgtcacctac
tgctacgagcacggcctgcgagactacgtcgagtacctcgactccgccaagaagtccgac
acgatcaacaacgagatcatcgacttcgaagcagaaaacgacgaaggcaccatgagtgtg
gaaatcgccatgcagtggaccaccgcctactcatcgtccgtccacaccttcgccaacacc
atcaacacgaccgaaggcggcatgcacgaggagggcttccgcaccgcgctgacctccctc
gtcaaccgctacggccgcgacaagggcatcatccgcgacaaggacgacaacctcaccggt
gacgacgtccgcgaaggcctgacagccgtcatctcgatcaagctcaccgagccgcagttc
gagggccagacaaagaccaagctcggcaacaccgaggcccgcaccttcgtcgcgcagcag
gtctactccaagctcaccgactggttcgacgcacaccccgcggacgccaaggccatcatc
aacaagggccaggctgcccaggcagctcgcgtcgccgctcgcaaggcgcgcgaggccaca
cgccgcaagggcgtcctcgagtccgcatccatgcccggcaagctgcgcgactgctcgtca
cgcacgccgtccgagtgtgagatcttcatcgtcgagggtgactccgcaggcggctccgcc
gtcggcggccgcgaccccgagcgtcaggccatcctgccgatccgcggcaagatcctcaac
gttgaaaaggcgcgcctggatcgcgccctgtcctcggacacgatccgctccctcatcacc
gccttcggcaccggtatcggcgaagacttcgacatctcgaagctgcgatacggcaagatc
gtcatcatggcggacgccgacgtcgatggccagcacatcgccacactgctgctgaccctc
ctcttccgctacatgcgaccgctcattgaaggcggacacaccttcatcgccatgccgccg
ctgtaccgcatcaagtggaccaacgccgagcacgaattcgcatactccgacaaggagcgc
gacaagctgctcgccgccggtgctgccgcgaaccgccgcctgcccaaggaaggcggcatc
cagcgctacaagggcctcggcgaaatgaacgatcacgaactgtgggagacaaccatggat
ccggagcaccggatcctcaagcaggtcaccctcgacgaggccgcagacgcggacgaaacc
ttcacgatcctcatgggcgacgacgtcgagcgacgccggacgttcatccagcgcaacgcc
acagacgtgcgcttcctcgacatctgacataacccacgaccagcccagcccctgcctcga
acgggcacaacgggcatgatcgagcagaaacaacgtaaggaacactcgtgagcgacgagc
ccacaactgacgcgcggcacatctcggacaccgagcgaatccggcaggtcgacctgcaaa
aggagatgcagcgctcctacctcgactacgcgatgagcgtcatcgtcgggcgcgccctgc
ccgacgtgcgcgacggcctcaagcccgtccaccgtcgcgtcctgtacgccatgtacgacg
gcggataccgccccacctcctcgttctccaagtcctcccgcgtcgtcggcgaggttatgg
gtaactaccatcctcacggcgatgccgctatctacgacgccctcgcgcgcctcgtgcagc
cctggtcgttgaggtacccgcttgttgccggacagggtaacttcggcacccccggcaacc
tgggtcccgctgccccccgttacaccgagtgcaagatggcacccctggccatggagatgg
tccgcgacatcgacgaagaatgcgttgattttcaggacaactacgacggccgaaaccagg
aacccaccatcctgcccgcgcgcttcccgaacctgctggccaacggctctgagggtattg
ccgtcggcatggccacgcgcatcccgccgcacaacctgcgcgaactcgcgcgcggcgtcg
aatgggcccttgaccatcctgaagccacccgcgaggagctcctcgaagcgctcatcaagc
tgatccccggacccgacttccccaccggcgccaccatccttggccgcaagggcatcgagg
acgcctaccgtaccggccgtggatccatcacgcagcgcgccgtcgtgagcgtcgaggaga
tccagggccgccagtgcctcgttgtcaccgagctgccctaccaggtcaacccagacaacc
tggccgacaagatcgcccagctcgtgcgcgatggtcagatcggaggaatcgccgacatcc
gcgacgagacctcgggccgcaccggccagcgcctcgtcatcgtcctcaagcgtgacgccg
tcgccaaggtcgtcctcaacaacctctacaagcgcacgagcctgcaggagaacttctctg
ccaacatgctcgcgctcgtcgacggcgtgccccgcaccctgtccatcgacggcttcatcc
gccactggatcaaccaccagatggacgtcatcgtgcgccgcacgcagttccgcctgcgca
aggccctcgatcgcctgcacatcctcgagggctacctgaaggcgctcgacgccctcgacg
aggtcatcgccctcatccgccgctcccccacggtcgatgaagcacgcaacggcctcatcg
agctgctcggcgtggacgccatccaagccgacgcgatcctggccctccagctgcgccgcc
tggccgccctcgagcgtcagaagatcatggacgagcacgccgaactcaaggcccgcgtcg
acgacctcaacgacatcctggccaagcccgagcgtcagcgcgccatcatctccgccgaac
tcggcgagatcgtcgacaagttcggcgacgagcgtcgcacccgcatcctccccttcgacg
gggaaatgtcgatggaagacctcatccccgaagaggacgtcgtcgtcacaatcacccgcg
acggcttcgccaagcgcacgcgcacggacaactaccgctcccagaagcgcggcggcaagg
gcgtgcgcggcacccagttgcgcggcgacgacgtggttgaacacttctttgtcacgacca
cgcacaactggctgctcttcttcaccaaccttggccgcgtctaccgcgccaaggcctacg
agatccccgaagggggtcgcgacgccaagggccagcacgtcgccaacctgctggcgttcc
agcccgacgagcacatcgcacaggtcctcgcgatccgtacctacgaggacgcggacttcc
tcgtcctggccaccaagcgcggcctcgtcaagaaaaccccgttgagcctgtacaactcgc
cccgctccggcggtatcatcgccatcaacctgcgcgaggacgaggacggcaagcccgacg
agctggtctctgctcagatcatcatggccgacgaggacctcatcctggtctcccgcgacg
gtcaggccgtgcgcttcaccgccaccgacgagcagttgcgctccatgggtcgctccacgt
ccggcgttcgcggaatgaagttccgcggcgacgacgaactgctcagcatggaggtcccgc
gcgaggacaccgacctgctgatcgtcactgagtccggctacgccaagcgcacccccgtcg
acgaatacccgacgaagtcgcgcggaaccctcggtgttcgcgtcggcaagctcgtcgacg
aacgcggcggcctcgtcggagccctcgtcgtgcgccccgatgaggacgtcatggtcatca
cctcctccggcaagctcgtgcaggtcaacgcctccgacgtgcgacccaccgcccgcaaca
ccatgggcgtcatcttcgcccgcccggatgacggcgaccgcatcatcgcgatcacgcgca
actccgattcgggcgacgaggacgagaccgacgactctgagaacgccgaggccacccagg
ccgcggagggaagtgacgcccccgcgggcgaggctccggcctccgagggcgatgacaccg
aggacgcacagaactgacgcttgatcacgggacgagggttgcctcgtcccgtgatcaagc
ttccaaagcggcgcggaaccagcggcggggccgggcgatgcggtagcctggcagatagga
agtgcgacctggaaggaaacccatgagcgaccacgtctcgagcgcccgcagtgacgctcc
ccgccgagttgacctggcgatcgcgcgtatcgacgcgtggaccgtcatgaaggtctcctt
cctcctgtcggttgccctgggcatcgcgatggtcgtggcgacgatcgtcctgtggctcat
ggtcgacgccatgcacgtgttcagccagatcgaggacttcctgcagaccgtcggtgccgg
ccgcttcgcggaactgctggactacgctcgactgcctcgcgtcatttcctacgcgaccat
cgtcgccgtcattaacgtcatccttctcaccgccctgtcgacgctgggagccatgcttta
caacgtcgtcgcctccctggtgggcggcatcaaggtgtccctcatggatgagtgagggcg
ctcgcccaaaggggtcggctgatgccggccccttttttgctatgccttgtgttgttgggg
ccctccaggaggtgtgggccatgagtggcgacgggggtttgattcccccgattcgtgact
gagtgtgaggagtgtggtgcccacagtgaagatcgcctcggcgataaacgctgaaaacgc
cctgttgtgtctgaggtggtccgcgtgctgggtacgacggtgtctgtcgcggtgtggtgt
tcgcagctgagcccgttatgccgagtgctaagcagatatatcgcacgtaaacccgatgtc
ctgcacgttaacccgatacatcgcacgtaaaccccttgatctgcgcgtgggcagggccgc
ccacgcgcatctcatagggttaacgtgcgagttagagggcccacgtgcacgtcgtcgggt
taacgtgcgggggaaggggcccacgtgcgcatcaaagggccgaggtgtccacctccaatg
caggcgttgctagttgttatcaatccgagtcgggcgcgcccgcaagaccgccgcaaggat
gtcgcgcaagatgagtccggaccgcgatcgtggccggtgatcgggagcaagtgacgaccc
ctgcgagcgccacgcatacggattgtggctgagcggacccggccaggacgacgtgacgac
cgttgctggagcgggcagcggaaggagtggactcacccacgagccggccgtcacgtaaat
gcgcactcgctcgtcgatgccaagaaagaaaccatcgtctatgaccgacgcgggagatcc
cacgggatcgaaggcatagacgtgcttgagcgccgggggagtggtagccgccgcagcgta
cagcgccaggttcgcgcccttcgagtgaccgaccacgatcagtggaccctccgcacgcga
cgccgcgtaggtcagatagtttgcggcccaccgctgtgaatccgttggaaaatcgaggcc
aaaacgtgcatcctccgcccacccgaccgcgctcgtgtccgtgccgcgaaagaccacgta
ggaggtgccggcctcgtcgacgaatgttgccgcgccgaactgtgccagcggccgcgatgt
cgtccgactgacagcgtcgcacacgcgtaccccgctaaaccgggcacttgcaccggccgc
ctcaagaagtgggcggtcaccgtgggaggccatcgaatagcggtagaggcgggagaccga
cgaggcctgggcggcttcgcgcagcaagcatccgcccggagaacgaggccctggcagcgc
ttgaaaatcaacgtagatcaggcacgatagtgctagagcatcggcggggaacaggtctgc
tcgaagcggcacctgggcatctcgcacgtactcgatgatgcttgtcataacgcaccctcc
tctcgatcgaaaagaggaccatccatggtcgtgttggacgtcaccaacgctcgattttgc
tggatggccctgtgctgtgtactatatccgagtgcccgaaagggtgccggttgggcctat
agctcagtaggttagagcgcagtcctgataagactgaggtcggtggttcgagcccaccta
ggcccaccatccgcaggcgagcgaaagcggaggatcatcatgaagaaatgggtcacctgt
tgcgtggctgtcggatccgtcgtggccgttggcatcgtcgttcgacagattctcgttgat
ctttccgataacgttgacctgtggaagtccgtgacggacaccgtggagaactgagtttct
ccaacggggctatggcgcaattggtagcgcacctgctttgcaagcagggggttacgggtt
cgagtcccgttagctccactctacgtacaaggctcgaacccttgccatctcggatggttt
cggttcgggcctttttgccgtcttgggctcaggcaagggcgttggtgaggtgggcttggg
catcggcatagtcgctgcgctgactgcttcgtcaggcattctgctgatgcaacgagccgc
tgcaggttctcaacgcgcctcggacggctgatctctgtgagtgaccgggcctgttagaac
gccacaacaaaccgtgtcgtcctctggacactcacattagccacgttgaggcctggcacg
ggctgcggatgccgcacgtacttgctcgtaagcggcgagcgcctcgcgtcgcgactcggc
caggtcgacgataggcacgacaggccgagcgagtccctccggggtccagcgcttgacgta
gctgctatgcgggtcgaaccgggtgcgctggagttcagggttgaagacacggaagtaggg
cgcagcgtccgcgccgcagccggccacccactgccaagagacaggattgttcgcctcgtc
tgcgtccacgagagtctcccagaaccactgctcgccatcttgccatggctggagcatgtt
cttggtgaacagcgatgcagcgaccatgcgcacccggttatgcatccagcctgtctgcca
cagctgccacattccgctgtcgacgaggtcgatgccggtgcggccgtgtcgccaggctcg
caccaggtggtcgttgggatgataggggaattgcgcgaaagctggacgcatgggggtgtc
ctctagctgttcgcggtggtggagtaggtgccagcagaactcgcgccagtagagttgcct
ggtccaagcggtgatatcctcgcccgcggccgtgctgctacgggctgcggccaaggcttg
gcgcggcgataattcgccgcaccgcagcctcggagagattctgctggtggaggtttcttc
cccgggcaggtcacggcgtttggcatagccgggcaaccagttgtcgacggcgtccagttg
ctcccgggctgccaattcaccgggctcccagtgctgtgcgagggtgtcttcccaccaggc
ggggccgtcgtcgagcaagccaagatcctctaaattctgcaggacaccgtcctcccgcaa
cgtggcgagggctgtggccgcaccgtccggctcgtcgacaggtgggggctcgggcaggag
gggagcgaggggcaggtcggctacggcgtggctgaagggtgtgaaaacttggtagtggga
gccgctggccgtcctcatcagccagggttcggcgagcaggctgccgggatggctgtgcac
gtcggcgcgggatttcaactcttccttgatggcggcgtccaatcggcaggctgccggggc
gtagcgtcgtgtccagtgcacgaaggtaggttgtaaggtggccacgactcggcgcacgat
gctcgcggcatcaccacgggcgaagacgagtggaatgcccaggtcggcaagccgcggcgc
cagctgttgcaggctgcggtggtaccaccaccgggtggccgcaccgagtgggcgcgggcc
gtgccgattgttgtcctcatcggtcctgcgggtttcgtggatccacagtgccaccacggg
tccatgtgctcccgagcaggcggccgtcagggccgggtggtcagccagacggaggtcgtc
gcgaagccaaatcagtgtggtcatcgatggtccttgagagggttcagtgaaagagttggc
cggcgatcgtgttggtgaaggatgggaggttcaacggccgctgctctcgatcaaggaagg
ggtccacccaaacccgggcgcagagtgttgcgttcaggcactgtatcgtcattggtaatc
gtacttgacaggcgactggtgccacaagacacgtcggccctctggtgatggagcgtctgc
tgaacgagggctggtcgattcgggtgctggtccgcgacgcgtcgaagctggagtcctctg
tacggcagcgcgttgaggtggttgagggcgaggttgagtcacaagatgcgctcccgagac
acaggtgtggtagcttggatcaactttggtctcgacgatggcaccgtgaggatcgtcctg
agtttcatagcacaacagagaggggacccctgatgaccgtcgtgcccgttgcgcttgttg
ctggcggttcgcgtggcctcggactggagattgctcggcagcttcatcgatgtggccatc
acgtcgccttgtgcgctcgtgacgaggctgctctacagcgtgcagcgtccgagttcaagg
aacgtgtatccatccacatcatggacgtcactgaccgcgagggcgtgcagcgcgtggtca
acgagatttcgaatggctatggccccatcgaggtggcgattcacgtggccggcatcattc
aggtggggcctgccgcagacgtagaattggagcacttcgatcaagcgctcgacatcatgg
ccaagggacccatcaacgtggcgtggagcgttcttccgtcgatgcgggagcgtcgtcgtg
gacacatcggcgtggtcgcctccgtgggcggcgtcgtgagcccgcctcatctcctgccat
actccacagctaagttcgcagctctgggcttcactgacgggctggccgctgagttggtgg
gcaccggcgtgacggcgacgagcatcgttcccggacttatgcgcaccggttcccacgacc
aggccgccttcattggcaacgccactgccgaacacaattggtttagcgtggcagcctcag
cgcctttgatctcggctaactccacgcgggccgctcggcgtatggtcgatggtgtcttgg
cggggaagcctttggtgactatcactccgctggcgtggatggcgtatcgggtgcgcggcc
tgatgccgggcaccacgacccgggtgatggggatcgccaacaggtttctgcccagggcga
cgggaaatactgtgccagtcaagggatcgaagcttagcgtgtcacctgtcgtgcgcagac
tcacccactggggccggcgcgcggccgctcgcaacaacgaggtgtgaccgacaatcgggt
cgaccaccccgctgacatcacagacaccagccgccacactcaacgcgagatcatggtgcc
ctcggcagtgcgggtggtgagcagacagactcgccacgagagtccacaacgcagggttca
ggcgaccgcttcgatgtccgatagacccatcgcgaccagcacgaacacacggtttgcggg
gtcttcagagttgagtgtgggtggaggcgtctaagcctcctgcgatgaggagcattcgga
gttggtagttggtggggttgcggtagcctctggcgattcgtctgcctagttcgatgattc
cgttgatggcttctgtggggccgttgctggctccgccagtatcgaagtatgccaagaatg
cgtccttccatgtgcgcagggttcggcccagtcgggcgatgttggggatgggacacgttg
gtaggctctcgacgaggtgtgcggccaggcgtcggccttgggcgggtgtgttttgatgga
aggcgtctcgcacgtgctgggcgcagtggtaggcgactttgacacggatgtgtgcctgat
cttccgtgaaggctgcgcggagtcgttcctgcttggcgtggggtgagcctgcgtgcgtga
ggctcggaagagattgcggatctgataaaggggatcacccacactcaactcggaagagcc
gccaacaccgctgtcctgggtaaaggccagcgtctactgatcaatgatccaactcggttc
gacggcgtgcgcatcagcggcgtggatgaacacgtgtggcaccacaccccgcaccaggac
aggtacgtcaccgttatcttggacgtgacgcccatccgcgatcgcagcggcccctcccgg
ctcctggacatggtcccaggccgctccaagcaggtcttcaaaacctggctgcccgcccag
cccgacacgtggcgtgagcacattgagatcgtcgcgatggatggttgttgcgtcccgggt
attgtggagagtggcttaggccggattgggggtttgggatgtctggtcagcgtaagtact
cgttggagttgcgtgagcgtgcgacgcgtatagcgttggaggctcgtgccgatcctacta
gccgcaagggtgctatcaagcgtgttggcggccagttgggggtcaatcctgaggcgttgc
gtaactgggtgcgtgccgtggagcagggcggacgccagattcgatgaacggttgtccttg
aaatgctgaactttgagcagattgtcgcaattagtgtgccagtggaatataagtggcata
tttcgtcttgctctgccctggttagtgttttatagtgctgtatcctagttttccattgca
atttgtgcgatactgtagatatgggttcctcttcgagccttcggtccatggtggccagga
actgtagcagcggctcgacttctttcgcatggaactcactgagggccaccgccgacccgc
aaccaaccaaccggttgcgggtcttgttgtatgccgcgaccaggatcgcggtgcgcccac
gggacggccgcgcccgagcggtcagatgtccagcacctcaacggcagagaccttgagggc
agcttcgactcgctgggcgaggagcgaatccgcctgcgagaggcgctcaacgtccggata
gacgctcagggtcttatctccgacaacccagaagtcacgacgccacgtcttggggtcgga
ccacatatcctcctggttggaccattccggcagcgtcctgtgaaccttcgttgccaccgc
cagctggcctttggcggtgaggtagaccgtgtcgatgcgcgtcccctcgggatcgggtcg
cctcaggcgcaccacacgccgaccagtgaacgtgacgcggcgatccacgccatccgtcga
tagcttgagttcgatctcctgaaagccgtcggtgaggcggtggtgcttgttcacgtagtc
gcgaagagcctcgacgatggcagccgacaggcttcccgcgattgttcccgcctcggaaaa
gaggctcacgtcgctgtctgaaacgtatacgttacgcgtaggcatgtacataactataca
catactgacgcgagtgtcaagagccgacgaatgaccaaccgaccggtcactgtgggtcac
ccacacgccatgctgggtgcgcgtacaggatcgaggggaagagcctacgccgcggtattt
gtgcacaatcttgtccacagttgtgtataaaccgtgtggaagattgtttgttgaacaact
gcaagcgtgtgaaaactgacccgcagtggcgaaactacgaagcgcatgacgcggcaacta
ctcccttattggagtgcgcaacggtacctacgctgtcgcattcggcaccaacatcccggg
cgtggctctcgcggggcccaacgggatgcagcgcatacgggagcgcccggggccacggcc
ccgggcgctcccggcaacgtatcagtcccgacgactagcggaacaacttcagggcgtttg
gcccaatcatgaacggtgcaagaatcatggaggatcccagacccacgctaaagccggcga
tcacgtcggtgacccagtggacacccaagtacaggcgagtcacgcagataaacacgatga
gcgtcagactcgccgcccacagcaggtagcggaggcgtcgaccgacgcgcgtcatcgtca
gaaccagggcgagcgatacgaagagtgcggtcacggccgtcgcgtgacccgacgggaagg
agtagccgtcctcggtgatcaggcgcagcgcctcgtcgggacgaggacgctcgtagacgt
gcttaatgatgaagctattcgtggtagacaaggccaccgaccccaggatgtacagggcat
gcatggccttcttcaggaaccaccacacggcacccgcaatgatcagcgccaggaccaccg
cacgcttgggatcgaagacccacgacgcgcccgccattaacgtgttgatcgcgggcgagc
gcgacgcaatgaagtcagaccacaccgtggtgtcgatcggcagcggattcgaaatgaatc
cgccggcaacggcgaccgcagcgacgaggaggaccccgacgatgacggagggtgaggtaa
gtcgacgagcaatcatagtgaaatcctaccgtagtgtcagtcgtttgcgccgtactcgta
cacccagcgccccgctcggcgcgaaaagcgcgaacgttcgcgcatctgcccggtttcacc
ggtcaccgcgtcacgccacgaggccacgaacgtcacggtgccctcctcgtcggagggacc
cccggcctcggcctcgagaatctccagacctgtccaccgcgtcccctccacccagtatgg
gggagcggggcgtgtgcgcgggtgccaggtgcggaatagatagtcctcgtcgcgcagcgc
gaaggccgtgtagcgcgaccgcatgagcgcctcggcggtcggagcggcctcgccgtccag
gtagcgcccgcagcactgggccagcatcgcgcccgacccacacgggcaggtacgaggccg
gggcacaccggcaccggacgcgccggcggcagagagggaagaggtcacgcgtgatcgccc
agggaggccagccagcgctccgcgtccagtgcggcgcggcagcccgaaccggcggctgtg
atggcctggcggtacgtgtgatccacggcgtcaccacaggcaaacacgccggcgacggag
gtgcgcgttgacggctcgttgaccgtgatgtagccggcctcgtcgagggcgacctggccg
cgcaggaagcccgtgcggggcaggtggccgatcgcgacgaacacaccgtccacggcgatc
tcgcgggtcgagtcgtcgaccgtggaggccaggcgcagaccggtcacggcctcgtcgccc
aggacctcgtcgacggtcgcgttccactcgaaggaaatctttgggttgttgagggcgcgt
tcggccatgacgcgcgaggcgcgcaaggcgtcgcgacggtgcacgacgacaacctcggac
gcgaagttcgtgaggaacgtggcttcctccatcgcggagtcgccgccgccgatgacggcc
aggcgacgatccttgaagaagaagccgtcgcaggtcgcgcagtaggaaacaccgcggccg
gagaactcatcctcgccggggacgttcatgtgacggtactccgagccggtcgccaggatg
acggcgcgcgcgtagaagacctcgtcttcggtcgccactgccttcacgtcacccccgaag
ttgacggcgacgacgtcctcgtagcgaacgtccgcgccgaacttctcggcctgctcacgc
atgttgtccatgagctcggggccctgaattccttcggggaatcccgggaagttctcgacc
tcggtcgtgttcatgagcgcgccccccgcagccagctggccggcgagcacgatgggggcg
agcccggcgcgggccgtgtacaccgcggccgtgtagccggccggacccgaaccgacgatg
acgacgtcgtgaatggtggtgccttccgggacctcggtcgacgggatctggacctcgacg
gcctcgggagttgaatcggtgttatcggccgtgacaaggccgggaatcgtcacgaaagac
atgcgtaccctccttaggggttactgaacggttagttcggagatccagacccagttgcgg
ccatcctggcccttgggcatcgaacggaactgcagcgcaattgagtcggtttcgacaggg
gtcgggagctgaatcgtggtcgtcggagacaacgtagaaatcatcagctctgttccaccg
cgcgggtttgcggggtccgtgacgttgcgcacgacgagttcgccgcccgatgtcgccggg
tccatgttgagcgtcaccgacgagacggtggccttcgcctgcagcttgacgacgatcgtc
acggaggtctcgtcgcggaactggttgttgtcgaaccagcgcgaggaccaggacgtcgac
gggttcgagtcgatcatgttgatcgcgcgatccgggtggtcgccgtcgtcgttgttccag
gacaggacctggacagaggagatcgtgggcgtcacggattccgtcgggggaggggtcgtc
gtgagcccgggtgcgggctcctcgccggactcctgggcagccacgccgttacgcagggac
tggccgagatccagatcggtgacaggtcgtgtcgccatccacggaccccagatcgcgcca
aagagaaacagcacgacgccgaaaatgagagcgggtcgcgtggggtcgatcagcttgtcg
gagcgctggggcttggtttgttcctccgtgggcgaggccggggcgccctgagcaggcggc
gcggggatcgggggaacggagtccatgacctcggttggatcctcgacgggaggggcgggg
atggccgactcgactaccggctgcacgcggggaatctggtgcgtcacgggcgcgtcagcg
aggggttcggggtgcgggtagttcgcggggttcacctcgccgtcacgctcgtagccgctg
gccgcgggagcgggcggcgggggagccagcgggaagggagaggacgaaacctcggcgctg
tccatggcaccggtgacgggctcgacgcccagtgccgcgagggactgggccatcggagcg
ttgtcgggtgcgggaatggggtcctcatcgggtgcgggaatgggctcggcgtcgggcgcg
gggatcggatcggcgtcgggcgcgggaatgggatcaacgtcgggcagtggaatcggtgga
acatcgaccgattcgtcgctcgacgaggcgggtgacaccgggggagcgggaatcggcgag
gcagagatcacctcgtcgaacgacggcagtttcttctcgtcgccggtacgttcgggcgtg
ggagccatcggttcctccgtctcgtcgggtgtgtgtcccgccattatcgcagttggttca
gctgtcggggtggaagacgctgccaggatgttcaccacaggggctggcacgcgcaggcgc
gtcagcagcgggcgcatcattacctcggactcgcggggggcagcgacacgcaaaacgacg
aggtaggcgaggccggtcaccgcagagacgacggagagcttgacgcccgccagcagcatg
cgtcccagtgtcgaggagatgtccgtgtgaatgcccacgagccacaggacaccgaatccg
acgaagccagcgatgatcgctgcgcccaggtaggcgacgtaggagcgcaggagtccagcg
cggtcaacgaagctattctcgcgcgagacccagacgatggcgatcacgccctgcgtgagg
cggcaggctgtttcaccgagggcggcagcgaccacccaccagcgtgcaccggtcacggcg
tacagcgaccagccgagaataacctggatgatcgtggggccaatacccatgaggaacacg
ggcttgacgttttcgtaggcgaagaagacgcgctggctcatgaggaccatgccggtcgac
gcgacgccgggcatcagagaggtgaggacgagggcatagccggtgacggctgcgggatct
ccgcccttcgcggccatagcgatctccatcatcgggacggagccggccatcagcatggcc
gccgcaacgagggtcagcgaggtgatcgtacgcacgcccaggtggtagctgtcggccacc
gccctgtcatcgccgtcggcaacggcacctgccatgcgggtgaagatcgctgtcgtcaga
gacacggtgatgagcgactggggcaccatgaagatcatgaaggccgtcgagtaggccaga
atgccaacgacgccgccctgtgcgccgccatggccgataaagccgtcggccatggcggcc
aggttgttggtcgacaggacaccgacctgggaaacaccgagggtcgcaaacgtccatcct
gcgacgcggggcatcgacccgaaggaggtgccgcggaagtggaagtcaggcttgaaggac
acacccgccctgcgcatcggccacagcaggcacagcgcctggcagatgacgcccagggtc
gccgatccggcgaggacccagaactgcgcatgggtcagatcgcccgcggggatgccaccg
tcgggtgcaccgccccagattgcgaggaatgcgccgaggcccgcgatgcccacgacgttg
ttgatgaccggtgcccacatgtagggcccgaagatctcgcgggcgttgaggagctcgccc
agcaggttgtagagcccgtagaagaagagctgcggcaggcatagcagcgcgaagaggatc
gcgaggttgcgaatgtcatcggtgtagccggcggccgtgatcatgacgagtacgggagct
agcaccatcgtcgcgaaggtaacgaggaagaggagcgtccccgcgagagtcagcaggcgg
ttgacgtaggtgtcaccgtcgtggcggcgcttgatcgcgcccacgatctgcgggacgagg
accgcgtcaaagatgcccgaggccagcaggttgaacacggtgttgggcagtgtgttcgcc
gtctggaaggccgcgcccacgccgccggcggtcgcgccgaccgcggcgatgagcatcgcg
ttccggatgaagcccaggatgcgcgacaccatggtgcccgacgccatgagcgccgatgcc
ctcaggatcgatcggcgaggcgtgttcgagctcatggagtctccttcgtcgttgccgtct
ctgtttcggtgttgtcgttcgccggggccgatgcctcgtcggtgccatcggtgccggggc
cggccccagagtccgcctgcgtcgtcgcccgcgcggatccctcggaggacgccagcgctt
tgggggtacccctcttgcgcagcgaacgcatgatgccgaccaggaagagtaggccgaaga
gggaagcgatgaccgctgtgattgcatcctcccacccggcgcgcatgcgcacggtcacgg
tacgggagtcgtcgaggactgtgccgtccggggtcgtcaccttgtacgtcacctcgatgt
cgccactgccgatcgcgccgactgggacctcgatggtcgtggcaccctgcgcggccagag
tttggtcgagcgccggggtggcgcgcagtcgcgggtcgtcgggcacgagggtgacgccga
cgcgcaccggccagggcaggttattacgcacgaggacggggaagttcgcggacttgttga
tgaggttgacggccgaggagggctcgacggtcacggctgagagcatgcccgtgacctggg
aggtcatcgccgtcgccgagtcgagctgctcggacggggtcagctgggcagacagggcgg
gcagaatctgtggcgtgaccgagtcgtacacggcatcgggatcgtcggtcgcgttggcca
ggggctcgagcatggtcagggacgaggccatggctgtgatcgcggaagagatgtcggcgt
cgagcgtgcccgctccgacggtctgccggtcgacgtcggtcggctcgctggtggacatct
ccgtgaaggacagcgcggagacccaacgcggagagaacagggcattaatgcgcttggtga
gtgactcgttgacggccgtgccacgcgcggccgccgcgaagaccgtgcgcgatgacgagg
ggcgttcccgcgcgatgatcgccgtgatcgcggtcagggtctgctcggcatcgagctcgt
cgccgccggaggcgttccacgacaggatcgaggcgaggtcggcctgctgcgcgagcgttc
gtgccccggttccatctgttgccgtctcgcccgtcgaggtgtcgatgttcactcgcgcgt
aggaggtgaacgtgacctcttcggcgggggtgagcgccgaggatggggcgatcgcgatct
ggtcgggcgacgcgtagttcgataggaacgccgtgccgaaggtcgtgtcggctggccacg
cgacgttgcgcaggatagtggggcctgtgtcgggcgaggtcgtcgtggtggcgctctgtc
cggcggcgctctgtccggcggcgctcgcggtcgggctggggctgggggtttcggtggcgc
tcgccgagggcgaggggctcggcgaccccgtcgagggcgcgggggccacccatccggcct
cgcgcagggacgacgggaagcccgcgatggagttggaggcgcgcgcccagaagctcgcgt
tgcccgacagagcgagggcaccgaggtcggcgtcaccgtcgggtagggcgatgatttcgt
tcgcggttcccatgagggcagacacgaaggcctccgactgcaggtcgcgcgatcgctgag
cgggatctgttgccgtgggcgcgggagtcggggtgggggaggaggacgcgctcggagcgg
cggtgggtgcgccggactgcccggattcggcgtcggactgattggattgtccggattcgg
cgtcggagtcgtcggaatcgggcgagggactcggcgacgctgttggctgcggtccgcgcg
ggatgagcagcgggtcgatggcgagagtcacgccggagttggaggccaggttcaggactg
cggatcgttcggcctggtcctgggtggcgctcggcgaggtccagggaaccacggcactca
cgcgcgaggctgagacctgggcaccggagtcccacacgaggatggaccggtccttgccgg
agtactccccggagttggcggccacggtgatgacgcgcggaccccactcggtcgcgtctg
tcaggggaagggcagaggtggggatacggatttcaaaggaaaccgttgcgccgcggatga
catcggtgagcgcggaggtcgcggtgtgcgtggcatcgggttcgtcctcggacagcgccg
tcgtcagtgcggctaccgagatcggcgtctcgttgccgacgaacacctcgagggaaatgt
tcgcgagcgttgtgggagaatcgttgcggacggtgccggaaacaaccacttcgttctcgc
tggtgataatgcgcggtgacagcgagttgatcgagatggtgagcccggattcctcgctag
ctgtccccatgactgcggggcgcgaggcgtcggactgcgaggtgacggcgggcagcgggg
tggccccggcctcgttcagaccgaggccgaagggaagagccatcgccgcgcatagggcgg
ctaccctcacggcgcgcctagtcacggctaccccgatacagcaggtccagggcgatgcgc
acgatacgacgctcgttggggtaggcaagctgacgcgacacgtcgcgcagcggcacccac
gcggcctcctcggcctcatggtccggatcctgctcgacggtgatcgtgccggactcgtag
cccatcaggtagtggtgaacgaccttgtggacacggcggtcgttgccggagaaccagtag
tcgatcgacgcgaggtggcggatgatgcgtccttggatgccggtttcctcggccacctca
cgcagcgctgcctgctggggggtctcggaaccttcgaggtgccccttgggcagacaccat
tcgatgcggcccgctcgattgcgccgcgcgatcaatgccgcatagggaattccgtcacgc
acatcgaccacgatgccgcccgcgctggtttccgcggaaatcggcaggtgagagcggcca
gcgcgtacagaagcggaccgacgcgggggtctgggcaccccgcctcggcggtcaactgga
cgtgcaggcatgactccactttagccggtgcgcggcccccggtagtcggccagggctctt
tcctggcatgcttaggggcgatgagtacccagtcagcttccccgaataatggccccgtga
ccgcgcaaaacgccggaacgacggacattcctaccctcatggcgaacgccacgaggacct
tcgcggcgctcccgccggcaattatggaactcggcacgatttttgaccaggctggggagg
agatctcgctcgtcggcggaccggtgcgcgacgccttcctgggcgtgactccgcacgact
tcgacatgacgacctccgcacgccccgagcacaccgaggaactccttgctcagtggggta
acgccacctgggacatcggcaaggagttcggcacaatcggtggtcgccgcggcgacctgg
tcgtcgaggtgacgacctaccgcaccgacgagtacgagatcggctcgcgcaaacccgagg
tgaccttcggtgacacgctcgagggcgacctgacgcgccgcgacttcacggtcaacgcaa
tggcgatgcgcctgccgcagatggtcctcgtcgacccgtgcggtggcctcaccgacctcg
ctgacggcaacctgcgcacccccgtgtccgcccagcagtctttcgacgacgatccgctgc
gcatcatgcgcgccgcgcgtttctccgcccagcttggcctcgacgtcgacatggacgtca
tgaacgcgatggagaccatggcctcgcgcctggagatcgtctcagccgagcgcatccgcg
ccgagctcgagcgcctcatcatctcgccctacccgcgccgcggcatcgagctgatggtcc
acacgggcgttgccgaggtcgtcctgcccgaggtcgccggcctcgtctcgaccgtcgacg
agcacaagcgccacaaggacgtctacgagcacactctcaccgtcgtcgagcaggcgatgg
acctcgagaccggaccggacggcccggtccccgcccccgacttcatcctgcgtttcgcgg
ctcttatgcacgacgtcggcaagccggcgacccgtcgctttgaacccaacggcaccgtgt
ccttccaccaccacgagatcgtgggcgcgaagatgacgcgcaagcgcatgaaggccctgc
acttcgataaggcgacgattgaggccgtcagtaacctggtcgcgctgcacctgcgcttcc
acggctacggcgaggccgcctggtccgactccgcggtacgccgctacgttgccgacgcgg
gcgagctcctcgagcgcctgcatcgcctcacgcgcgccgactgcacgacccgcaaccggc
gtaaggccaacttcctgtcctccgcatacgacgacctcgaaaaccggatcgccgccctga
gcgaacaggaggagctcgacgcgatccgccccgacctcgacggcgaccagatcatggaga
tcctgggtctgcgcccctcgcgcgccgtcaagatcgcccgcgactacctgctggagctgc
gcatggagcgcggaccactgggcgaggaggccgcccgtcaggcgcttctcgagtggtggg
catccgacgacgtgcgcgccctggcgcaggagtaccaggcccagcaggcccactgggagg
cgaaggtcgcggaaaagaaggcccgcaaggccgccgcgaaggccgcccgtgaggcccagg
agtaggtccgagacgcctgtgggcgacaatcgtcacgtccgcgcacggtgcggtcccggt
aatgccgccgtactctgggaataattcaactattcgttaggagagttatcgcatgagtac
gtttacccccgagaaggcatcggccgacatcggcgtgtacggcctgggtgtcatgggcgc
gaacctggcccgtaacctggcacgtaacggctacgcgaccgccgtcttcaatcggacccc
ggctcgcaccgagaagctcatggctcagcacggcgacgaggcgaccttcgttccctcgtc
ctcgctggaggacttcgtcgcctccctgcgggcgccccgcgtcgccatcatcatggtcca
ggctggtcccgcgacggacgccgtcatggaacagctcgccgctctcatggacaagggcga
catcatcgtcgactgcggtaactccctgtttaccgacacgatccgccgcgagaagtgggc
agccgagcgcggcctgcactttgtgggcgccggcgtctccggtggcgaggagggtgccct
gtggggtccctccatcatgcccggcggcagcccggcctcgtacgagcgcctcggccccat
gttcgaggcgatcgccggcacctacgacggcgtgccctgctccacctacatcggcgcgaa
cggcgccggccacttcgtgaagatggtgcacaacggcatcgagtacgcggacatgcaggt
catcgccgaggcctacaccctcctgcgcgagggcctgggcgcgacgccggggcagatcgc
tgacatcttcgccacctggaacgagggcgaactcaactcctacctcatggagatcaccgt
cgaggtcctgcgccaggtggacgccgagacgggccgcccgctcgtcgacctcatcgtgga
cgccgcctcgcagaagggcaccggtaagtggacggtgcagaccgccctcgacttggcggt
ccccgtcaccgcgattggcgaggcgaccttcgcgcgcggcgcatcctccgagcccgccca
gcgtgcggccggccaggcgctcgcgggcaacgctaccgcgctcgtcatcgagtcggacga
ggcccgggccgcgttcatcgaggacgtgcgacgcgcgctcttcgcctcgaagatcgttgc
ctactcgcagggcttcgacgagatcgaggccggcgcgaaggaatacggctggggtatcga
caagggcgccctggctcgcatctggcgcgcgggctgcatcatccgtgccgccttcctcga
cgacatcacccgcgcctacgaggccgatccggatctgccgctgctgctggccgccgagcc
gtttgcgacacgcttccaggagtgcacgcccgcgctgcgccgcgtcgtggcccaggccgc
cctcgccggcgttccgatccccgtgttcgcctcctccctggcctactttgaccagattcg
ggcgacgcgcctgccggccgccctcatccagggtcagcgcgacttcttcggctcgcacac
ctaccaccgggtcgacaaggagggtgtcttccacaccctgtgggcggccgatggtcgtcc
cgaagagcagtggtcctgacctgatcacgcggcgtgttccgcgacaggggggcgggtgcg
ccgccaacgcacccactccctgtgttgcagcgcatactatgtggttctttcaggaaagac
agttacgctaggtgtagaccaatccgctgaaagggcgaatagtggctagtaataacggac
agtctgactggaatgacatcatggagcctcgtggctcgggtgtggcagggcaccacggcc
tgccgtcgcgacgtgctgcacgcgccgctgctgcgtcgcactcatcccgaaaggctgcct
cagctccctcggccggaaagaagcgccccgcgaagaagaagaggttccggtgggccaagc
gcatcggcttcggaattctgactatcttcctgggtgcattcattgccggaatggccgtgt
tcctgtacctctacaacacgctgaccgtgcccgcgccggacgacctggctctcgcgcaga
agaccaccgtctactacgccgacggcacgacggagatggggaccctgggcgacatcaacc
gtcagatcatcgatacgacgacgctgcccgactacgtgtccaagacgatcgtggcctccg
aggaccgcaccttctacacgaactccggtgtcgacctgaagggcatcctccgcgcactcg
tcaacaacctgcgtggcggtgcccgccagggtggatcgacgctcacccagcagtacgtgg
agcgctactacatcggtgagaccacgtcctacacgggcaagctcaaggaagccgtccttg
cgattaagatcaaccgcgagaagtccaaggatgaggtcatcggcgcctacatgaacacga
tctacttcggtcgtggtgcctacggcattgatgctgccgcccaggcctacttcgggcacg
gtgccgatcagctgaccctgtccgagtcggccctcttggccgccgtcatccccgcgccct
cggcctgggatcccgccgtcaaccccgacaaggcgaaggagcgctgggagcgcgacctga
acctcatggtcgaggacggctggatcacgcaggccgagaaggatgcggcggtcttccccg
agacgatcgaccccgatacgctcaacagtgcgtcgatggccggtacgaccggatacctga
tggcccaggtgaaggcggagttgatcgcctccggccagttcgacgaggacaagatcagcc
agggtggtctgcgcatcaccgcgacgattgtcaaggagcaccaggatcaggccgtcgcag
ccgctgagggcatgaacgaggtggacggctgggatcccacgtaccagcacgtcgctctgt
cttccatggatccggccacgggcgagatcctcgccgagtatgcgggtgccgacttcgaga
agcgtcagcagaacgccgtcacgcaggatatcgcgatggccggctcggctttcaagccct
tcgccctcctggcgaacgcacgcctgggtggcaccgtgtacgacacctactcgggtaagt
cgccccagtatttccgagggatgggcacacccgtctccaacgacggcggctactcctttg
gcaacgtgaccctcgtgaaggcgaccgcatactcgatgaacacggtgtacgtgggcctga
acgacgatgtcgaaccggagaatacgctgaaggcggctatcgacgcgggtatccccgagg
acacggtcggcctgaacgaggaactcttgaacgtcctgggcccctcctcgccgcacaaca
tcgacctgacgaccgcctactcgacaatcgcgaacggtggcgagcgcgtcactgcccaca
tcgtcaagaaggtcgaggactcgaacaataagctgcttttcagcggcgacgtggctccca
agcgcgtgttcgaggtcgaggagatctcctcgatcatgccggccctcgaggccgtcacga
agggcgagggcacggctaaccgtgttgacaactcgatcgcgcgcctggtgaccgccggta
agaccggtacgtcctccgatcagctttccgctcagttcgtgggcttcgtgcccggcatgg
tcaccgccgtgtcgatgtaccagtccgacgacgcgggcaactccgtgcccctcgatgatg
tcggtggccttggtcagttccacggcggcgactggcccgtggacgtgtggatcgactaca
tgaagcccgcgaccgcgaacctgccgggcgacgacttcccctggaaggtcgagtcgaacc
gtaaggtgcacaacaatgcgcctacgcccacgccgagtgcgacgaccgaggccccgcagt
ccgccccggcgcccaccgagacgcccacgccgacggagacgccctccgccgagcccactg
aggattctcagaacggtggcggttccaataacgggaacaacggtaatggcaacggcaacg
gcaatgggaacggcaatgggaacgggaacggcggtaacggtcccaacaacggcaacggca
atgggaacgggaacggcgctaacggtcccaacaacggcaacggcgggaacaacaacggcg
gccgaagaaactagccgcgcgtcctagcgccgaagcgggccccgaggagctttcctcggg
gcccgcggtgcgtgtgggttcacggctctgatgggctatatccggcatggtgccattgtg
tgtttctcgctgtgtcgtatgcgcgccgtgttgctggtgcaacgatgcgtgtgtagatcc
tcgccgtgacagtttgatcagtgatacgcacgcggataggaaacgacgatgtggatagct
tatgaacatccggatagcttaatttcctatccgcaagtgaataacctatccgcgttcgca
caacctatccgcgtgtgagtgcatgatgagctcgcgccacctgttctctgttcccgcgcg
ctttaagggcccgggcccgcaacaggcctctcgcgccgatgtgggcgtagcaaaaaggtg
gcccccgccgtaaggcgggggccaccccttcagcattcaaccgatgcgtgccttcacttc
gcggcggagacgcggaccttgaggttcgcggacacctcggtgtgcaggccgacggtcacc
gtgtagtcgccaacggccttgatgggcgaggcgatgatgacacgacgacgatcgatggtc
tggcccagctgctccttgaccgcgtcagcgatcgcggcagcggagatggcgccgaacagg
cggccggagttgccgaccttgcccgcgatctcaacgacggcaccctggagggcgtcgcgc
acggcgcgagcgtcatcgatcgtggcgatctcgtggcggcgacgagcagcggcgatctgg
tcgatctgcttctgcgcgccagcggtccacttggcggcaaagccgcgggggaccaggtag
ttacgggcgtagccagccttgacctcgacgacctcgccggcgtggccaagcttcggaacg
tcgtgggtgaggatcagtttcgtggtagccatatcagctgtgtccttcccttatcagcgg
ccggtcgtggagtagggcagcagggccatctcacgcgcgttcttgacggcgcgagcgatc
ttgcgctgctcctgggtggaaacaccggtcacgcggcgagcgcggatcttgccacggtcc
gagatgaacttacgcagcagagcggtgtccttgtagtcgatcttctcgatcttggccgac
ttcagcgggttggccttcttcttgatgggcttgttgcgaagttggggcttcgccatgatg
gtctcctagtgaatccgggcggactgtgccgccccaagcgtgttgtcttcgacgtggcgc
tatccggcgttggtgccggggcgcgcgactttagaacgggggctcgtcgccgaaggaggt
ggcaccgccagcaggggcgctgcgccacgggtcctcgggggagccgccggtcggtgcgcc
gtagttggcgccaccctggccgtatccaccctggccgccgccgtaaccgccgccctgctg
gggcgcgccctgctggccgcggttgtcggactggtagccgccgccaccggagggggcggt
gcgggtgacctgcgcgcgtgcgcgacgcagggaggggccgacctcgtcgacctgcagctc
aacgaccgtgcgacgttcaccctgctgggtgtcgtacgagcgctgggtgaggcgtccctg
aacgatgacgcgcatgcccttgcgcagcgattcggcgacgttctcagcggtctcgcgcca
cacggagcagcgcatgaagagggtgtcgccgtcgcgccactcaccggcgttacggtcgta
ggttcggggggtggaggccaccgtgaaatccgcgactgcggcaccggactgcgtccaacg
cagttcggggtcagcggtcaggttaccgatgacagtgatgacggtatctccggccatgtc
ggctcctcgggcttagagggtgtggtgtcggctcagtgagcgtcggggcgcaggagcttc
gtacggagaatggtctcgtcgatgcccatgcggcggttgatctcgagagcgacctcgggg
gtcgtggtcatgtcgatgacgacgtagatgccctcagaacgcttgaggatgtcgtaagca
aggcggcgcttgccccagacgtcaacgttctcgacggatccgccgtcagcaccaacgggt
gccaggtacttctccatcatgggggcgacggtgcgctcgtcgatcgaaggatcgaggatc
accatcagttcgtagttacgcacgttggttcccacctcctatggtctttacggtcacgga
cggtccgtgacaggagggcgttgcgtatggcccgtgagggcctgccggaccggccgcggg
tgcggacaatccagctacccactttacacgggtgggagcttcttcgctagggcgtgtccg
gtcacgatgcggaccctcggcgcgaggcctggtccagccctgccaggaaccgggaagtca
agcgaaaccgggggtggggacgaggcctgccccggcctcgtcgatcgactacagggagcg
ggcgccgagcccgttggtgagcgcacgcatgcccatgtagacggccgagtaggcaagcca
gaccatcgcgagggccagtgaggggcgcgcggcgagcgaggaggagtgggcgatgaccca
cagcaggggtgcgtacacgaccaggttgatgatcccggcgacggccaggtatcggccgcg
gccagcgccgatgaggacgccgtccaggaggaacacgtagcctgcgacgggctgaaaaag
ggaaccgacgatgatggcgacggtcgcgtagtcaataactgtctgatcggtcgtgaagat
ccgcgtgatccagggcgcggtgattgccaggacgacgcccactgccacaccgaaagagac
tccccagcgagacagtatgcgcaggagtgggcgcatggctccgcgctcgcccgtgccggt
cgtgaatccggcgagcgcctgggcggcgatcgcgagggcatccaggacgtaggccgcgaa
ggtccacagtgtccaaacgatctggtgggcggccagggcctgtgtcgagatcgcggtgac
cgcactcagagtcgccaggagcgcgatgcgcagagcgagggttcgcacgagcaggggcgc
tccctccagtgccgccccgaacaggccgtccgtggaggggcgcaggctcacgccctcacg
gcgcgcggcgcgcacgatcatgcagcccaggaagaacgccataagggcctgcgtgatggc
ggtgcccaggccggatcccgcgacacccaggccgagggggtacatgagcacccagttcgc
gcccgcgttgaaggcggctcccacggaggccgcgatcagcggggtgcgcgtgtcctgaag
ccctcgcagggtgcccgtggccgccaggacgacgaacatgccgacgagtccgggtgcgga
tgcgcgcaggtagcccagggcgtggggcatcgtcgcttcgttggcacccagccaggtcag
cagaggagaggcgaagaacgtcagaaggaccgcggcgacaaggccgaggcccccggccag
ccacatggcttccacgcccgagcggatagcgagatctcggcgcccggcccccaggtggcg
ccccgccagggaggtcgtcgagtaggccaggaagatgaagagaccgaccgtcgtgttgag
aacggtcgaggacacgcccagccccgcgagctccggagtgcccaggtggccgaccatcgt
ggagtcgatgacggtgaacagcggttcagcgatgagagcgcccagggagggcagcgcgag
ggccaggatcatgcgcgtggtgatcgtcggggtcgacgaggccgaggcctcctcacgtcg
ggagggtggggtcgggccgctgggtccctgtgtgctcgtcatgacacgctccgattcttt
tccacaatgtgtgcacaggcctgtggaaagccgtgcactgggaaattctagacggctcca
agaatgacaacgatgtgactgtgatgagcatatctgccctgacagatcggttatttcgcg
ttgtacacaggcataatcggcgttgtgcacagcttatccacaacgtgtgcacatatccgt
gcacagcgtcggtcgcgtaaacgcctacaacgcgttagtcttcgcctgaaggctctctat
ccacagggtttccgaccgcgctcgcggcacgcagcccagccccggcctcgtccaggaaag
cccccgcacccgagaggatcacgatgtccgacgaccagttcgaccgcgtcccgccacagg
acatcgacgcggagatgagcgtcctcggatccatgatgctgacgacggaagctgccaacg
tggtgtccgagatgctgcgagggcaggatttctaccagcccagtcacgagacaatcttcg
acaccatcgtcgaactcaacggccgcgcggaacccgccgacgcgatcaccgttgccggcg
aacttaagcgcgcgggcgtcctgtcgaaggtgggcggcgccgcttacctccacagcctca
tcgcctccgtgcccaccgccgcgaacgccgcctactacgcgcgcatcgtgcgcgagcgcg
ccatcatgcgtcgcctcgtcactgcgggcacacgcgtcgtccagctcggctacgcggatg
caggcggcgacgtcgatgagatcgtcgatcaggcccaggccgaggtctacgccgtctccg
acgggcgcgagaccaccgactatgtgtccatgacgcagatgagctcggacatcctcaacg
cgctcgaagacatcgagaagaaccagggcaagctcaacggcgtgccgaccggctttaccg
acctcgacgaactcacccagggcctgcacggcggccagatgatcatcgtcgcagcccgac
ccgccatgggtaagtccacgctcgccctggacttctgccgatcggcgtccatgaagcacg
gcatcacatcgctgatcttctcgctggaaatgagttcgcaggaaatcgcgatgcgcatgc
tctccgccgagtccggcgtgcgcctgtccaagatgcaggccggcaagatgagcgacgtcg
actggcgcaaggtcgccgaaacgacctcgcgcatgagcgaggcacccctgtacgtagacg
actccgcgaacatcaccatctccgagatccgatcgaagtgccgccgcctcaagcagcagg
agaacctgggcctcgtcgtcatcgactacctgcagctcatgacgagcggccgccaggtcg
agtcgcgtcagcaggaagtctccgcgatgtcgcgaaacctcaagctgttggccaaggacc
tcgacatcccggtcatcgcggtcgcgcagctgaaccgtaactccgagggccgaaccgacc
gcaagcccatgatgagtgacctgcgtgagtccggttcgctcgagcaggacgccgacatca
tcatcctgctgcaccgccccgactactacgacaaggaagatcggcccggcgaggccgaca
tcatcgtcgccaagcaccgcgcgggcgcgaccgctaccgtcacggcgctcttccagggcg
acatggcgcgcttcgtcaactacacgggtcgcccggagcccggcggcggaggcgaatagc
gggagtcttgcacgaggccggggccctgcccgggttgcttcccgcgtttccgttagtcgc
tgattgctggcggtgggtgtggtctttttggtggtgcttgctgcggctgtggtgttgggc
cggcggtggtgccagcggttgcatgagtgctcggtggtggtccgacggtggtgccggtgg
ttgcatgagtgctcggtgtcggctcggtggtggtgccgatgttggcgggatacgagtgga
atctgtaaccggtggcacctctgtcagtaggatgtaggcgggttttgtaaccggtgacgc
ctctgttgagtggaaagtggctgaaatggggtgttctggcccggcggtggtgccaacggt
tgcatgagtgctcggtagcggctcgatagtggtgtcggtggttgcatgagtgctcggtgg
tggtccgacggtggtgccggtggttgcatgagtgctcggtgtcggctcggtggtggtgcc
gttgttggcgggaaacgagcggaatctgtaaccggtggcacctctgtcagtaggatgtag
gcgggttttgtaaccggtgacgcctctgttagtaggacatagacgggttttgtaaccgac
gacgcctatgttggtcggttgttcgcgttctttgaaaccggtgacgcctctgttgagtgg
aaagtggctgaattggggtcttttaggccgacggtggtgtcggtggttgcatgagtgctc
ggtagcggctcgacagtggtgctaacggttgcatgagagttcagtggtggcccgacggtg
gagccttcggtgtcacgaggacctggggcagtgtcgacaatggtgccgtgggtgtcatcg
tgcttctgggaggcatcaggtggtgccagcggtttctttgcggggtgcctgtgtgacagt
ggagttgtctctgccctgcgcgacatggtctgttggggtgttgttgggacagaaatgtca
aacgagcgtgctggaaatgttccaaaatcagtcatctcaggcgcgtgcgggcgatgaagg
tatcacgactgcccggtctgtgctgtacaccgcgaagagggtttcgcaacgggccggttc
cgtgtcgcgggcgaggggcgaagaaaatgtcacccgggctgccacagcctcatgcaaggg
gtggcttatcgttcgctcctcgcctctcagcagcacaagcgatgcacactgcgcgcggag
tcaatccttgcctgcccggctgcctcatccccggctgtccgctgcgcgcgccaggcgctt
ggcgcgcaccgaggagagcagccagtcggcactcaggcacgccagcgccacccacacgat
gcccatcgcaatccaccgaatcgtgggcacagactcgtggaagatgaagacggcgacgag
gagctgcagggtcgggcccaggtactgcaggaagcccatcgtccccagggtcaggcctct
cgccgccgaggcaaacatgatgagcgggatcatcgtcagtgcccccgcacccaccaggag
ggccaggtgaaccatccaggaggtcccagcctcgtcggaggaggcgatcgtgtggaagga
cgtggaggacgtggccgcgaggtacgcgtagtagcccagcagcaagggtgagaccgcggc
cgtctcgatcgccatgcccgctagaggatcaacgcgcgcggcaacatccttcttcacgag
tgagtacaggccgaaggacagggcgagcgtgagggagacgatcgggactgcgcgctggcc
gatcacgaggatgacgacggcaacgacacccagggccagggccaccttctgaatcggggt
gacgcgctcgcgcagcacaatgagaccgagcgcgatcgtcacgagggggttgatgaagta
gccgaccgcagcgtccgtcgtgtggccggcgaggaccgcgtacacgtacaccgaccagtt
gacgacgacgagcgcgcctgcgaccgcgaggcgccacagggctccccggtcggcgatcag
cgcgcggatcttccccagcgaacgcgtcagggcgagcgtgaccaggcagaagaacaggcc
ccacaccgcgcggtggacgatcacctcgacggcgccggcgggggagagcagcgagaagta
cagggggaagaacccccagatcacgtagcaggaaacgccgagggcgagtgcgcgtggttc
gttcttctgggtgctcatgcacccagtgtatgaacatcgtgtgggcagacgccgccgcgg
gaacggctgtgatcacctggcgagaaagcgtgaggggtcgcgtcgttccccgaaatcagg
gcggtctcgtcgatgccgaggaccacgccgagggcctccaggtagcgttcctgctggctc
tcctcgccagcccggtgtgccatgacggtcgggttgtggatgaggcgcgcggccaggtgg
cgcagcgctcgggccgcgtcgtcggttgagaggggagcctcgccgaggcgatcgatttcc
tcctcaacgatgcggaaaacgcgtgagcgcaggtgtcgcacgaccgggtccatggatcgg
gcgccgaggccgcgttcgaaggaggagacctcctcgttgatgatggcgcgggcgcgtgtc
agtgcgtcagcgtcggctgccgggaccgaggcctggatggtcggcagatcaatgagggtg
atgttcgggagtgaggcgactgagctttcggtgtcgcgcatgagcgcgaggtccagaacc
acggtgcgcccggccagggcggccatgtcgcgtgtcaagacggggcttcccagtccgcgg
cacgtcaccacgaggtcggcgtgctccagagcagagggaaggtctgcggcgctgacccag
ccgatgcctcgtccccgggcgaattcgcgtgcgcgcccagacgtcgagtagacggacacg
tccgatgcgccgagcgcgtgcagggcgctgacggtcgcccccgcgtaggcgcccgtgccg
acgatgagtacgcgcgcgtccttccacggtcctaggtgagtcgcagccatgtcgaggccg
acggcgacgacggatcgtccagtcccggccagtccggtctcggtggcgacgcggcgggag
gtcgccgatgctcgctcggcggcgcgccccaggtcgcagctgagggtcccgtcctcccag
gctgtgcgcgcggcgcggcgcatctgcccggcgatttcgcgctcgccgatgaccatggac
tccagtcccgccgccgtcgaaaacagatcgacgaggccgtcgtgaccccacaggtgacgc
aggtgcacgtccttgcgctgcacgtgcgaggcctgggcgagctcgcgctccaccgtgtcc
ttaagtgcgtgggggttggccgaggccggggcgtcgatgtagatagtgacgcgattgcag
gtgcgcaggaccatgaccccgcgagcctgcggcagcgagcgcacgagggtagggcccagg
tcgtccgcgctggagagccgggcgatgtcatcgaggggggtgtagcggtggtccgcggag
agcacatgaatagtcacaacgcgtccatttaagggcacgcgggtggcgtgagcagcgctg
gaaacccattaatgttggtgacgccgcgtcattttggaatgtcgacgaaataaatggctc
tctcccgcggataaatagacgtaaaggtacgtaaattcaggtatttgcaacgtgtgagaa
attgtcttgaactaaactggaaaacgacggaaatgcgcgaattaacgcatgaaaacatca
ttaaatttagggagacacatgacgacgcccccgctgatcgccgccctgaccgggcaacga
gggcccacccccgtgtggttcatgcgtcaggccggacgctccctgcctgagtaccgagag
ctgcgcgccgatattggcctgcccatgctcgaggcctgcttacgccccgacgtggccgcc
gaggcaacggtgcagcccgtgcgacgccacggcgtggatgcgggcatcttcttttcggac
atcatggtccccctgcgcctggctggggtgggtgttgagattgagccgggcgtcggcccc
gtcctcgatcatccctatcgcacgcgcgagagcatcgacgagctcctgagtcatcggtac
ggggaggggtcgtggaccgattccaccgggcgaacgcgcgactgtgccgagggtgcccag
tccgtgcgcgatggggtcgcaacggcggtgcgtgagctgggctccacgccgctcatcgga
ttcggcggtgcccccttcaccctggccgcgtacatggtcgaggggcgtccctcgcgcgat
cacatggctgcgcgcgcgctcgcggcgtcggacccgggcgcgtgggatgctctcatgacc
tggtgcgcgcgggtgagtgccgacttcatgaccgcgcagatcgaggccggggccagcgcc
gcgcagctcttcgactcgtgggtggggtctctctcgcctcgtacctatagggaatccgtc
gcgccgtattcgcgcatggttgcgcagcgcgtcgccggcgccgtcagtccggtgaccggt
tgccgcgctccgttcatccacttcgggactggcagtgcgccgatcctgtccgacatggcc
gaggtcggtgttgactgcgtgggcgtggactggaagacggacctgtcgtgggccattggg
caggtgccgggaaaggccgtgcaggggaatttggatcctgcgctgcttcaggctccgtgg
cacgttatcgaacaggctgttcgagatattctcgacgccggacgctccgcccctggccat
gtcttcaacctcgggcacggcgtgccacccacgaccgacccggacgtgctgacgcgcatc
gtggagctggtgcatgagctgggtgacgaacgatgaaccccctggaggccatccccaccc
accccggagcggtcgttgttggcggtggcatcgccggcctcgtgagcgcgtgggaactgg
ctcgcgcgggcgtgcgtcccctcctcgtcgaggcgcgcggctacctgggcggcctcatcg
cccggggcacggtcggcggagtgaacgtggacctgggtgcggagacatacgtcgtgcgcg
gcaccgacacctcgtcgatcgtggaggccctggggctgacctcggttgagccggccggat
cgggtgcccgcctctacgcaccctccctgcgcggaggctgggagctgcgccccttcctgc
acgactcgttcctgggaatcccggcccacccggacgcgcccgactgtgctcacgtactcg
gcgaggccggggtgcgccgcgccctcgaggatcgctcgatgggcggcggcatcggcatgg
acgaggccggggagactctggccggtttcgtggccgcgcgcatgggggaggccgtgctgg
agcgctcggtgcggccgatcatcgcgggcatttacactgccgacccctccgtgctggcaa
ccgacacggttgcccccggcctgcgcgccaagactgcccgtcacggatccctggccgctg
cggtcgcggcgcgcctggccgccgccggatcgcgccgcacgcccgaagcctgtgtcgagg
gcggcatgttcgtcctcgtcgacgcgctgagggccgccatcgaagaggccgggggaaccg
tgctgacccgcacgggcgcgttctcactgaggcgcgcggcctcgggatggaccctcgagt
gcgggccgaccaagcccgggcccacccccggagccgaacccgtgccgagcgggccgggcg
tgagtgtcatgacggagcgcctcgtcctcgcctgcagcgccagcgccgccctgcgcctgc
tgacgcaggcacgcatccccggcctcgtgcccgatgtgagcgttcccgagggagcgccca
tcgcacgcctcaccctggccgtccacgcccccgagctggatgacgcacccgtctcccagg
gcctcctggtcgcgcccgcgcccgccgacgatcggccggtggcggccaaggcgctgtccc
acctcaacatcaagtggccctggctcgccgaccaactcccgcctcacatgcacctgctgc
gcctctcttacgggcgcctcggcgaggtcgaacccgcggtcaccgtcgagggtgccctgc
gtgacatccgtacgctcacaggcgtcaccatcgccgccgaggccgtcaccgaccacctac
tcgcccgctggaacggcacgctcccgcccctgccgcccgagtatcgcagccgcgtcgatg
ctctcgaggaacaggtgcgtcccctggggggcgtggcgctcacgggcgcctgggttgccg
gaaccggcatcgcctccgtcgtcacacacgcccgcgcgggcgcaaaaggactgctatgac
gacgcgggtattcgttctgggaaccaggggatcgcgcctggcgctcgcccaatccaccac
cgtcgcgcgggcgatcgaagaggccggggctcggctcggcgaggacgtgcgcgtcaatct
ggaggtcgtgcgcacgcacggcgacgtgtccgccgcgcccctggctgcgctcggtggcgt
cggcgtgttcgccgctcagctgcggctcgccctccttgggggagagtgcgacctggccgt
tcactccttcaaggacctgcccaccgcccccacgccggggctgcgcatcgctgccgtccc
gcagcgtgaagacccccgcgatgctctgtgcgcggccgacggggagacgctgtcgtcgct
gcccgagggcgcgctcgtcggcacgggttcacccaggcgcgccgcccaggtgctcgccgc
gcgccccgacctgcgcgtgtgcgacctgcgcggcaatgtccccacgaggctctcgcgcgt
gcgtggcatcgacctgggtgccgacgcgggcactgcgccctccgccctcggtacgggcga
gcgtctcgatgcggtcgtcctcgctcttgccgggctgcggcgcatcggcctcgataccca
cgccaccgacgtgctcgacccagccatcatgatgcccgccccctcgcagggcgccctcgc
catcgaaacgcgcgacgagttggaccccctcctgcgagccctccttggcacccttcacca
tcggccgaccgcgctcgcggccagcgccgaacgcgccgtcctctccgccctgggtgcggg
gtgcgcggcaccggtgggtgcgttcgcccgcgtggacgaggcctcctcggccctcctgct
cgacgcgcgcgtgatgagcgtcgatgggcgtgagcgggtcgaggcgagcggcccgctcgc
gctcacggacgcggttggtttggacgaggctacttgcctcggcgaggacgtggcgcgcca
gctgctcgcgcgtggcgccgccgaggtcaccgacctgggggcgacgaaagcgccgaggca
atcctcgtgaacgagccccacgtcagcacacccctgaacgggcggcggatcctcctgacc
cgagccaagcacgatgacgccatcgcgcgcgccctgcggacggccggggctcaggttgat
gctctcgccctcaccgtctcgacgccgctggattccgcccagctcgacgcggcgcgcacc
cggcttgctgacggtggatacgcgtgggtcgtgttctcctcctggagggccgcgtgggcc
gtcgtttccggacttccacgagcgcgcttgctcggcacgcgcatcgccgccgtcggcgag
gccacggcccgatggatcagcgaccacacgggcgtgagcgccgacatgaccggcgccgga
tccgccgtcgcgctgctcgagtgcttccctgccccggcctccggtgcgcgcccggtcctc
atcccccgctcggcggcagcacccgacacgctgccggatgggctgcgctccctcggctgg
agcgtcgaggccgtcgacgcctacaccaccactcccgccgacgccgccgatattcccgac
gatatcgcggggagtttccccgcggggcactacgacgctgcggtcctcaccgcctcctcc
caggcgcgcgccatcgccccgctcctcgggatgccgcccccctcaacccggatcgtgacc
atcggcgcacccaccgcagccaccgccaggcggcaggggatcgcggtcgcgacccaggcc
tcgtcccccacacccgatgccatcgtccgcgccctcatcgacgccctcgaccgccccgcc
caagccgacgcacctgaagaaagagactcatgaccaccgtccccgaatccgttacctcct
acctcgccgaggccggggtggacagcgccccgatcccgacgattcgcccgcgccgcctgc
gcacgacccccgcgatgcgcgccctcgtgcgtgaaacccacgttgaccccggaaagctca
tctggcccgtcttcgtgcgtgacgacatcgacgaaccccgagaaatcgccgcaatgccgg
gccagtaccagcacacgatcgactcgctgcgccgagccgcagccgaggccgccgaagcgg
gcgtgggtgccatcgacctgttcggcgtgcccgcccgccgcgacgcgatcggctcccagg
cgtgggcggaggatgggatcctcaaccgcggcctcgccgccgtgcgcgccgaggtcggcg
acgctctcgtcgtgtgcgcggacacctgcctggatgagttcaccgaccacgggcactgtg
gcctcctcgattccgaaggcggtgtcgacaacgacgcgaccctgccgctctaccaggcga
tggcgatttcccaggcgcgcgcgggcgcgcacatggtgtcgccctcgggcatgatggacg
gccaggtcgccgcgatccgcgccgccctcgaccaggcgcgacacgcggacgtcgccatcc
tcgcctactccgcgaagtacgcgtccgcctactttgggccctttcgggaggcggtcggat
ccactctcaagggcgaccgccggacctaccagcaggaccccgcgaaccgacgcgagggcc
ttttcgaggcgctgctcgacgcggccgagggcgccgacatgctcatggtcaagcccgccg
gaccctacctcgacgtgctggccgatgtggccgccgcctccgacattcccgtcgccgcct
accaggtatccggcgagtatgcgatggtcgaggccgccgccgccaacgggtggatcgacc
gcacccgcgtcatcgatgaatccctgaccggcatcttccgggcgggagccgactccgtcc
tcacctactgggccctcgaggtcgcccgccgggctcgctgagcgcgcatccgcgtgccgc
tatccctcttaccctgatgaaggtagctatgaccactaacgaaaccgcattctcccaagc
aaaagccgtcatccctggcggcgtcgactcacccgtgcgcgccttcggcggcgtcggcgg
caccccgcgcttcatcgcgagcgcgagcggtgcgcgcgtcaccgacgtcgaggggcgctc
ctacgtggacctggtcgggtcgtggggtccggcgctgctcggccatgcgcaccccgaggt
ggtcgccgccgtccaggaggctgcctcgcgcggcctgtcctttggcgctcccaccgaaac
tgagacgctgctggccagcgccgtgcgcgagcgcgtgccctttgcgcagcgcgtccgctt
cgtgtcgacgggcaccgaggcgacgatgacggcgatccgcctggcgcgcggcgctaccgg
gcgtgacctcatcgtgaaattcgccggcaattaccacggccattccgacggcctgcttgc
cgccgccgggtcgggcgtcgccaccggtggcctgcccgggtcggccggcgttcccgaggc
catcaccgcccagacgatcgtcctgccctacaacgatgttgacgccctacgcgcgtgctt
cgagcaggtgggcagtgctatcgccgcggttatcttcgagggtgcccccgccaacatggg
cacggtcccgccccaccccgggtggaaccgcgagatccgccgcctgtgcaccgcgcacgg
tgcgctcatgatcctcgacgaggtcctcaccggcttccgcgttgaccccgccggctggtg
gggcctcgaggccgtggccgggtgggtcgacggcgcgccctcgggccgctacagcgccgg
cttcgtcgacgcgtcctgcgtggagggcgccgactgggtgcccgacctggtgaccttcgg
caaggtcgtgggcggcggcatgcccctggcggccgttgccgggcgcgcggacgtcatgga
cctgttggctcccctgggccccgtttaccaggcgggcacgctctcgggcaacccccttgc
cacggtggccggcctgcgtaccctcgaactcgctgatcaaggcgtgtacgaccgcgtgaa
tgcctcggctcaggagatcagcacgatcgtgtcggacgcgctcagcgctgccggcgtcgc
gcaccgtctccagcgcacgggatccctgttctccgtcatgtttggcgaggccgctgcctc
ctcgggcgtgtacgactacgaccaggcgcgcgcccaggaggcgtggcgctacgccccctt
cttccactccttcctgtcctcgggtgtggccctgccgccctcggtgtacgaggtgtggtt
cgtgtccggcgcccacggtgaggcggagctggaggccatcgccgctgcggctccggctgc
cgcgcaggctgttgcgcaggctcagccggagtagtcgatcgctccgcggcgcctgtgccg
tggacgggcgaggggtggagatcctggtgggtccccacccctcgtctctaccgttggtgg
gttgattgcgagtgctgctcggtggtggttgctggcgtcagtggccttgttgtgcgtagt
cgtagacggtgaaggtggggtctgggtcgaagcagaatgttgcttttcctgggttggggg
tgaaccagacaatatcggagtgggttcttttgagggtaaaggtgccgaccccctcgacgg
tggtgctgtcaccgcggtgcagaccctcggcacccccgagtaggtcgtagtgttcgttat
cgctggtggcggatagaccgaaggaggcaatgtcgcgtcccatcgagacttcccccctgc
tgcccatgcgaacatttcgcccgtcggagagaacgccaagcaaaatggatcgttgcttgt
cgtgtggggtgaggtagtactgtccggtgcacgtatcgatgtcggagggttcgttccagg
gccaggcgtaggcgatgtgggcgtaggtccaggggatgacgaacgccaggacgaggacgg
ccacgacgacggcgcggatgcgtgcgcgtgcgcgtgcaggtgtggtgctcatgggtgtgc
ttcggtggtgatggtggttgccagcatgctgtcagaagtaggggtttacggtaaatgtcg
ggtccggtgtgaagcagaatgtcgctccaccgggattgggagtgaaccagacgatgccgg
agtgggcgcgtgagagggtgaaggtgccgaccccctcgatggttgtagattctcctaggt
ggagttgtggggagtgggcaaagttgtcgatttcattccccctctgtgtagccaggccga
agtcaccagtttctactcccatgttgatctcacctccagcaatgaaatcaaccggtgccc
cgtctgatagatgccctaacagttctggtggcttgttgggaaaacctcccaccacgtatt
ggccgtcgcaggaaatgagggtgcctgtttggaatcgtttccagggccaggcgtaggcga
tgtgtgcgtaggtccaggggatgacgaacgccaggacgaggacggctacgacgatggcgc
ggatgcgtgcgggtctgatgctcatgggtcgtgctccctggtggagatggtcggtgttag
tggccttgttgtgcgtagtcgtagacggtgaaggtggggtctgggtcgaaacagaaggcc
gctccgccggggttgggggtgaaccagacggtgccggagtgggcttccttgagggtgaag
gtacctacccccgcgacggtggtggactccccgagctgcagttctggtacgtgagcgatg
tcgttcacgtggttgccttcaatcgtgaatagggtgaagcctgcagtctcagcacccata
ctgatttctccccaggcgtcaagcctgaccaacgagtcgttggtcagtgttcctaggcgc
gtcgcgttctggttaggttctgctcctaccaggtactggccctggcaggtgatgcgggtg
cccgtttggaatcgtttccagggccaggcgtaggcgatgtgggcgtaggtccaggggatg
acgaatgccaggacgaggacggtggcgatggtgcgcttgcgcggaggcttgaccctcatg
ggatctgccccacggtgacgtcgccgaagttggcgtagaactcatcccagctcatcgtga
aggtcgctccagcgtttttgcctttggtagtagtttggttatagccccacgggtttgtga
gggtcactccgttctcgtctgctccaaccaccgtatatgcatgttgggagacaatctgaa
ttttctcgcgagccccgtcgggggtggtgacggtcgtgtcatgtgtgaacatactggatt
ctgcgacaacgggtctctccgctttgatgccattgacagcagcttctttcatggcgtctc
gatcaaatccacccttaaaagtcggtgtggcgttctcaccggagatatctttcattgtcc
aagcgctgaagcttcctgacgccccccacgtggggaacttgccacgcgttcctcccatgt
gcgactggacgaaggccttttcgaagatagaaccgaggtcagcgtcgcggctcctcccgg
cggtatcgccatgctccagtacgtcctggacgaaaacgcgcttgcggtccctgtcgaatc
cggggaagtccacgtagaacccgtccacctttccgtcggcaccgtagtgcggggtgatga
ggctcgccagatacctgcgccccgcctcggtctggttgtaggcgttgagggaggccagca
ggtggcagtcgccgatgcgaccctgatcgatattgaagagagaggacgatgggtcgccta
gtcgcgcgagcatgtctgcgagctccttctgagtcagggaacgcgtatccccgtagtcga
cgtacgtggctgtgccatcttccttatggaggtcctcgggcgtgaagtacagggcctccc
tgagtgaggccccggtgttcagcgcctcctccgacagagtcttcttcgcctcgtcgtagc
gtccctgcagataggaaagttcctcctcgatggcggcctcctgcgttgctcggtcagcgg
ggggcatcgcctggtactgcgcccacagctcgtccgcccgggcgcgaatgccgttgaccg
atccgatgacccactccagcgtgaagtaatagctcttcagcgcattcgccgcctgaaggg
tcccgtcctcccagatgccgatctcgcgtttctctgcgtccgcgctggtgacgaaggcgt
ccctggccagccccgtccactcgtcgcacctgccgatgacggtgttgacgtccgtgtaca
gctccccgatctggcgcgagcgattcctcatctcgttctggcacgaccagatcgatccca
ggtctgccgtcacagccggaaagcgctgcgaaaaccctgccgccatgattccctcgtttc
tacagcttggcgcgaagcgcctcgaagaccgtcgctgcctcgtcgtcggtgtcctgcgtc
gcgtacgcggtgatatgcagaccgttggcactgctgttgagccactcccgtgtggcctga
ccgcgcttgttgtacatggtggcgaagtatgatagcgcctcctccacggcgtgatcgccg
cagtcgaaggagtcctcgcacctggtgagtcccagctgcgacacttcctcggccagctgg
ctcatgtcgctcgacgcctgctccagcttctccgtgttcatcgtgaagccgctcatcaca
tcctcctcgatgccgtggttaacaaaaagactttagtgggggagggcacagtatgcaagt
ctcctcgtgaggctgcgatgagcgtcggtgctcaagccgagccgctgaggtttggtgcaa
ggagatggcgcgacgaggccggggagagtcacgcaggcaaagaaaaagcgcgacaccttc
gtggtgccacgctggcgggggtggggcgcgtgtcgttcacgcgccccgcataggctcagg
cgcgagtgcgagcgatcgagagaagagcgggggaaacgatcagggcggtcagagcgatga
caatcgcgaagacgatcgaagcgaccgaggcgacctgcagggcagcgaaaacgccgaggg
ctgcgaggacgacgacgagggcaaccagcacggaggccgaggcggtggcctgggacatgg
tgggggcggtttcagccttgacgatgttgttcatggggttctccttatgagtgtcttcgc
gcggaagcacgaagcgcgccccgcacgccagcgtgtttgtggacctgttggtccgtgccg
cccgggtgggcgacggcatcaaaaaagggggctgactcgtggtcgccccccttggtgcag
ctccaattctacgtggattccaccgctcggtctataccgcgcaagcccttgtaaggcatg
gcacaagcatcgtaaaaagttgttaaagcgctgttttatcaacgaaaaagacatgtgtga
agatcagtggagaaaatgccagtttgtgcaagtgtgcccgagtgggagctccacccgggc
acacaatgtcactcggctcgtgccacattcattgcttggaggccctttggtccttcaatt
gcctcatattcgaccttctcgccctcgacaagagtgcggcgcccagattggccgatgatg
tgtgaatagtgcacgaagacgtcgctggattcgtcatcaggagtgatgaacccgaagcct
ttggcgtcgttgaaccacttgatggttccgttagccatgggccctccttcgtgttcgccc
caacgctggggcatcgttcggccccgtctgcggagtcgacatggttccactgcgccggcc
cggcatcgttgcccccggactggccgtgcagaatcacacctatacggtaccgcactcgcg
gccaaaatgtggctgacctgcgcaatcgtaaaataaactctcgccgcaacggcgctactt
gcccccgctcagtcgaaccgggacgatggcctgcacgtcctcacccccgaaggctacgct
tccgatcgccacatcgaccccgaagacactcgcaagggtgtgcgcgttcatgacggaaga
cgccggaccgaccactgcctcgtgcgtggaggagaagagcgcgacctggtccgcgacgcg
aagggcgtgcgccgggtagtgcgtgttcatgatgacggcgaggccgcggtccctcacgag
gcgctcgaggagccccaggacgatcagctgattgcggaagtccaggccggtctcgggttc
gtccagcacgaggacgcgcgggttcgcgacgagcgctcgggcgatgaggatcatctggaa
ctggccgcccgacatggttgcgcagggcatctgcgccagatgggaggcccccacctcgtc
gaggacgtcgcgggccatgcgttcctcgcgcgcgccgggctgggcgagcgtgcgcatgtg
gggggctcgcccgaccatcaccatctcgaggccggtgagcgccacattggaggcgttgcg
ggcctgcggcacgtacgacaggatgcggcccagggcccgcgtcgacatcgacgaaatggg
tgttccgtcgatgagggtgcgcccctgatcccacttctgcaggccgatcatggtgcgcag
cagcgttgtctttccggcgccgttgggccccaggatggccaggagtgagcgctcgggcac
ctcgaaggagacgttcgtcaggatcggggagggggcacccgggtaggtgaaggttgcgtt
ctcgacgctgatcatcgcactccccccgtccgtcgcagcaggacaatgaagaagggggca
ccgatgatggccgtcaggatcgaaatcgggatctccgaggccgacagggagcgcgcgagc
gtgtcgatgacgatcatgagcgccgacccgagcagaagcgacacggggatcaccgcacgg
ttgttctgcccgcacagcatgcgagcacagtgtggcacgagtaggccgacccagccgacc
tggccgcacatcgaaatgaccgaggccgtgatgaccgtcgaggcgacgatgaggaccgcg
cgcatgacggtgacgttgactccggcggaccgggcctcgtcttccgagagggacaagatg
ttgagctgccagcgcagcgcaacgataacgacgacgcccgcgatgatgaacggagccccc
agcgcgatctggtggtaggtgaccgccgcgagcgaacccatgagccagtaggtgatctcg
ggaagctggctcgtcgggtcggccgtgagtttgaggagtgagagaaccgcgttcgccagg
gctgacacgatgacgcctccgagcacgagcgtaatgacgttgaaagagcccgttcgtgtt
cgcgatatcgccgtcgtgaacgccatcgttgccaggcccgcgacgagggcagccgcctgc
actccgatcaggttccagtccagcagcaacgcgatgactgcgccgacacacgtgcccgcc
gcgacgcccagggtgtccggcgtggccagggggttggaaaagagcgactggaaggaagcg
cccgcgacggacaggcccccgccaatcaggattgccacgatgatgcgcggcgcccgcagg
tcaaaaacgacggagttgacgcgcgggggcacagccgggccaccccagaacctcgcgcgc
agtgccgcgaccacgtcctcgaaggacacggagaaacggccaatcagcatggccgcggcc
gcgcacatgacgatgagggcgatcagcgcaggaatcacccacacgcgcagcctcccgttc
ctggtcagcacagattgcatgaagtcctctccccggcccacgccgggcgtatcgcgcatg
agggaccccggcctcgtcgatagggggacgaggccggggccaggtatcaggacgcggcgt
cggggttgacgattcggcgggcctgctcgtcggtgagcgtgaagttgtacatcttctggt
agtagtccttcgtcatcgccacgaggtcaacgtcggagaactgctccgggtacagggagg
caccgagccagttcgccacgatcggggaatccgggttgggggtaaaccagttccacatgc
ccaggccggtggagtagacgcggccggacttcacggagctgagggtggacaggtccacgc
cctcgaccgagttcgtcaggacggtgtttgccgtcatgttcgacattcccttgccggtga
cgaggaagacctggggatcccacgtgaggacctgctcgaaggtgacgggcgtgtgcgagg
tgtcggtgtcgcgcgtgacgttcgtgtagttcagggagtcggcccattcattcgtgaacc
agccctccttgccgcccgcgaccgcgagctggccatcggccgcgcccatgagcaccattg
tcgagacgcgctggtcctcggggaccttcgcggtgcgcgcgcgggcgtcggcgacgaggt
ccttgccgagcgcgatcttgtcggccatgtgtccgtcctcgttgaagacgtcctcgagga
gctccatccactctgcgtaggtctccgaggggttgcccagagtcgtgaagccgacggccg
ggatgccggccttgcggaacatttcaccgtgttccttgttgaaggcgttatagaagacga
cgtcgacgttcaggttcaggagggcctcggcgttgagctcgcccttgtcgtagtagctgg
tgtccacctgcatcatttcgggcgccatctcggcggcgatcgtctggctcatggccttga
cgcgggcggcgctcatgcccaccaggtagggggccttgccgtcgaagtaggccaggtagg
tggattcgatggggatctggtcgatggcgacgcgagtgaccttctcgggcagggtgactt
cgttgcccgcgtggtcggtgatggtgcgtgttgaggcggccgaggcctcctgggtgctgt
gatccgattggctggtggtggccccggagccacccgagcaggcggtgagggccagggtag
cggtggccaggatagcggtcagcgtggcgaggcgggttttcattgcgtcctctcgtgtct
cagggattacgagggagatgctacacaatattaggtggacctcacaagactaatggtggc
attatgacacggtgttatatcccgccgcgatcctgtcggcacgacggtcggctcacgccg
tctgttgactggctacaaatgcccggctaccctcgtgggaatgactcgagacacctcctc
acccgcgctggttagcgcctccggacgttccctggcgttgaactggtggcgagtggtcgc
gatgatctggagcggccaggcgttttccatcatcaccagcggcgcgtcgggatgggcgat
cgtctggcacgtcaccacgaccgagggttcggccctcaagctcgccatcgtcatggccct
ctctcagctacccctcggccttctggccccgctcggcggggtcgccgctgaccgctataa
ccgccgcaccgtcatgattatctcggacctgggggcgggtggtatgtcgctggcgctcgg
ggcgctggcctggctgggacacgggagcttcgccctcatatgcctctttgctgctctgcg
cagctgcttccaggccttccacttccccgcgatgagtgcggccatgccgatgctggtccc
cgagaagcacctcatgcgagtcaacaccctcgaccaggccgtggggtccatcgccaacat
cggttcccccgccatcggcatcgccctgtacaccgccttcgggcttccctacaccctggg
tctggagttcgtgggagcgctcctggcggtcgccggcctggcgcttgcgaggattccctc
cgtcgaggccgagatgcccccaaccatcatggggcagatccgcgagggctggcgcgcgct
gagtgtcaacgttggcctcgtctacctcatcgtcgccctcaccgccggcatgatggtgtt
cgagtcgctcgctgtcgtctacccgctgatggcgcagcagtacttcggagccgatggggg
catggtgtccattgccgaggcgatcaccgggacgtgcatgctggtcggcgcggtcatcat
gatggcgtggggcgggggcaaacgcctcgcgctgctcatcagcgccacgaccgtcgtcgt
cggcctccccttcgccgcagttggcctgctcccgcgcggcggcttctgggccttcgtcgc
cctcatgggcttcggctgcatcttcctggcgtggttccacgcccccctgatgaccctcat
ccagaggcacgtcggggaggataaggtcggtcgcgcgctcgggttcttccagctgatgct
cgggctcgcgatgcccgtcggtatggtcctgggcggtgccttcgccgagaagatgggagg
ccccgtgctcttcaccgcctccggcgtcttcttctgcgtactcggtgccgctatgtatgc
catcccccgcatccgcgacctcgacacccccgtgcccgccgctcttcctctcgacgagga
cgcgtagaccccgcgcgcgcccctttccccagagccgcaggtgtgcacggccagctatac
cctgtctttcaagggaaggagcatctgcgagcggaaggagagacgcgatgcccggcagtc
ttgatctggagcgcgccctcgttatcggtgttgcctccagcgccctcttcgacctgtcgg
agtccgacgccgtattccgtaacgagggcgaggagaagtaccgcgcctatcagcgcgacc
accttgatgatgtgttggaaccggggatcgcttttccttttattcggcgcctcctggacc
tcaacgacctctccgaggacgagcgcctggtcgaggtggtcatcctctcgcgcaacgacc
ccgagacgggaatgcgcgtcatgcgatcggtccagcgccacgggctggacattacgcgcg
caatcttcatgcaggggcgcgcgccgtaccggtttatggggccgctgagcatgtccctgt
tcctctcggccaacgaaaacgacgtacgcgaggctatctccttggggttcgctgccggac
gcgttgtggggcgcgcggtggccgacgacgggggcaccgacctgcgcatcgccttcgact
tcgacggagtgctggccgacgattcggccgagcgcgtgtatcaaagcggcggtctggcaa
ggtatcaggaaagcgagagtgccctggccaaggtgcccctctcgcgcggcccaatggcag
atttcctgcagaaggtcaaccggattcaagggctagaggacgtcagaagagccgatgatc
cggagggctacaagcgtcgggtgcgcgtcgctgtcgtgactgcgcgcagcgcccccgccc
acgagcgggcgatcaactcgatccgagggtgggggctgagcgtcaacgatgcgttcttcc
tgggaggcatcgacaagggaccgattctggaggtgctacagccgcacattttcttcgacg
accagcgtcgcaacgtggacggggccgcacgctccaccccgagtgtccacatccccttcg
gggaactgaacggggtacgagaggcggaactcgatgggagactcaattgagacaagccct
gactcggcagcgctctcaggtgattccggcaatgcggcaggaacgacgacgaggaatcga
tggggagtggccgccgattgtctccgcgtccatcgggggataggcgtgagcttgctgcgt
aacgcgaggggtacccggcacggcactcgcagatgtgggcgtggcctgggagactaggta
catgagcttaaccgcgcgcgacgcccgccgcctcacccccgtcgaggtggcgaccgccgg
cgctctctctggcctggccgtcactttcggcctcatcgccgctgtcaccccggtctttca
gctcttcttccaggtagccacagcagttcccctcgcgatggtctccctcaagctgcgacc
acgagccgcggtcgcagccttcgcctcgacgatcctcctcgccatcgccgtcggcggggt
cgccaccgccggacgtgcgttccaggccgcgctcgtcggcctcatcatcggcttcctcca
caagaaacgcgcctcatggctccccgtctccggggtcgccgccggcctcggcctcgtctg
gggtgtcggcaccggcattgccttctggatcctgtccgacctgcgcaccctcggcctcga
aagcatccaaaagaccctcgacggcttcctcaaactgatcgggaacatcccccactccgg
cggattcgtcgacgcggggcatcagcttggccaatggttcgtcgactggtggtggatctg
gatccccatcacccgcctcatcggcgtcgccttcctggtccttgccgccaggtggctcct
cggagccatcctcagccgcatctccctcgacgagggctgggacccgctcctggatgcgac
cgcccgtgttgatgaagaacccgccgccgaggcctcgtcccccctgcccctgaccctcac
cgacgtcagcttcacctaccccggcgccgaccaccccgcgctgcgcggcgtcaccttgag
cttcgagcgccccgagtacaccgtcgtcgtcgggcacaacgggtccggtaaatccaccct
cgccctcctcctcgcgggcacccaacccggctccgggacacgctccggcggcggaatgct
cggcgaggttggcggcaccgcgctcgtggggcagcgctccgaactcctcgttctcggaca
gagtgtcgccgaagatatcacctggggcatgagcgccgagcaaagcgccggccttgacct
cgacgatctgctcgagcgcgtcggcctgaccggcctcgccgacgccgatccccgctctct
ctcgggcggacagctccaacgcctcgcgctcgcgggagccctcgcgcgctccccgcgcct
gctcatctcggacgaatccaccgccatgatcgacagggtgggccgggtcgacatgctcga
tctcctcgcctccctgcccgcgcttggcatcgccgtcgtccacatcacccacgaccccgc
cgaaagcgcgcgcgccgaccgcgtcatcgcgattcgtagcgggcgcatcgtctccgaccg
tcgcgtgggggaggacgcgccccccgtcgacgaggcccgggaacctctcacgtcccccga
accccgtgcgtcggccgaggctacgtcttccccggcgggcacgcccgccctcatcaacgc
ctcccacctgtgggcggaccgcgtcgcccacacctacgacctcggcaccccctgggagaa
gccggtcctgcgcgatgtcagcctcatcctcgaccccggccaggccatgctcatcaccgg
ggataacggatcgggaaaaacgactctctcgcgcgtcctcaccggcctgctggtccccac
ctgggggcgggtcaccctcggcggacgtcccatgcaacgctgcgtcggcgacgtcgccct
ctccatgcaattcgcgcgtctgcagctccaacgcccgtcggtgcgctccgacatccttgc
cgctgcgggacacggcccgcgcatcgggaccggctccacgcatcgcaagggcacgatcag
ccgcgaggaaggtgaccgtatcgtcgcagaggccatggaactggtcggcctcgaccccgc
cctcgcctcgcgaggcatcgacgacctctcaggtggacagatgcgccgcgttgccctcgc
agggctgttcgcctcccacccgagtgtcctcattctcgacgagcccatggctggcctcga
cgcggcgtcgcgcgacctgcttatctccgtccttgacgagcggcgccgcgccggtctgtc
catcctcgtcatctcccacgacctcgagggcatggactccctgtgcgacacccgaggcca
cctcgcccagggggtgctctcgtgatcgaaccatactctgcctgtggggcgaccggcccc
ggcggcggtgccagtgagggtcgcttctcgaggacccctcccgcccttggcgaaggggcc
ccgcgccccaagccgcggcgaagcgcgggcttcaccctgcctcgacccctgccctgggcg
acgccgctgacgcgcgcctggccaggcacgctcatcgcctgctggacggtgctcaccacg
tgcgtgatcctctcgccgcgctggtcgacgctcggcatcgtcagcggtctccttctggtg
ccgtcgctgatcattcgcctccccctcagtgtcgcgccgcgtccgcctatgtggatggtt
tccggattcgttggaggctgtatcggtgcgtgggtgggggacgggcttgagctcttcctg
cgcgtctccaccctggcgctcgtcgtcctgtgggggtcggggctcgtcgcgtgggtgacg
ccgaccgccgcgctcgcgtccgcgctgcgcttcttcctgacgcccctgcggctcctgggt
gcgccggtcgatcagtggtcgctcgtcatggcctcggccctgcggggcctgccgatgctg
cgcgaccaggcgcaggccgtgctcgatacagccaaagtgcgcctcggccaggacgttgcc
acgctgtccttgggcgggtacgcgcgcctgtgcgtcgacgttatcaccgcgatcctgtcc
gccacttcgcgcggcgcggccgaaactgggcgtgcgatgtccatgcgtggttccatcgag
gcgcgcaatggtgccgatcgtggtgctcgtgtgcggcttggatgggttgatgtctgcgtg
attgctgcgaccctgttgggggtttccggtgttattgcgtgcaggttgatgctgtaagtc
gtcaatgccggtgtctgttcgatgggagtggcctctgccttcctcgaaagaccctgtgcc
ctgggtcacacgaccctgatttgacgcgggtggtgtgatgcccctattctttctgggtac
gcgcgagtggcggaataggcagacgcgcacggttcaggtccgtgttccagtgatggagtg
ggggttcaactcccccctcgcgcacgatgaaatcgcagatccttcggggtctgcgatttt
tgttttccctggctgttgaggcttataggtcaggttgtgttggtttttgggctgtctttc
gttgctacaaagccaaaaggtgggggttggactcgttgtgacttgagttcttggttggcc
aggtcgtgttgggtatatcccggtttttgattgatattccgcggtaaggtcggggtttga
atcggcttggattgggggataggaaatcctcgatgcacaatctgtggtggcacgacgcaa
aaatggggctcaactcgagcaggtaggccaaggttccgctgtcttgggtgtagggcaaga
cagtctcggcgtaacgatacccgtgcccggcatttcagtgcgtttttagacttcgtcacc
ggcaaatacaccctggccgatcacgggcccaagggacgcaccatacgacggcgtaacgaa
ccattttggcatctatggccagtttctccattggttgaggaggttaaccatgtggtcttt
gttgacggaatctacctgtcccacaagctggtggttcctattgcctgcaccaagacccat
gtgcttggctggtacgtggccaagggtgagaccacccgcgcctggcaagcactgatgtct
aggatcgtgcccccagatgttgtcgtgtgcgatggtgggcaaggcatcgccagcgctgtg
aagaccacctggcctaccacccggatccaacgctgtgtctttcacgcctatagcgcggtc
aagcgtaagaccaccacccggccacgcactcaggcaggtgttgatctctacagtcttgct
caggccttgctcgaggtcactacctttgaccaggcagtggcatggatgagcaaactcgcc
acctggaacaccacctacaaggagttcctagcccagcgcacccggctaccagacggacgt
tgggttgccacccatgcccggctgatccaggccaagaactccctcaacacgctggtcaaa
caaggcacgctgtttacctacctcgatcctgcccttgaccgtgaaggtgaccccattgcc
aggacgtcgaacctgatcgagggcgggattaatacccaactacgctgcgtgctcgtggca
tgagtcttaatcaccaggtcaagaccgtgttgtggtggtgctacctgcacaccgagttcc
ctgccacccagcacacatccttaaaactacgatcaccgaccaacagatcattgaccaatt
cgacaaggccagccaccgcgcccaagcacaagccgagatcgacaggtggggaaccgcagt
taactggaccgacttccaccacagcggaacctggcacgaaacctactaaaccgaaaccaa
cacgttttgacctataagccttgcttgtggtcccacgggtgttccgggcgccgcgtgggg
ccgggctgctttgtgtgcccgtgggcggcggcccgcccgctcgccgtccgcgctgcgagc
cttcggctcggcgcgtcgcctcgaagcccggccaggccccgccaccgcccacaggcaccg
cagcctggcccgccgcttcctgggggcgtcatgggggtctcgcgtgttgagtttttgggg
tgctcgggtgcgtgttgttacaaacgtcgtcaatccaaggtgtttttcgtgtggctttct
gcctcgttgttacgaacgtcgtcaatccgagggctttttcgctgaaaatggcgtttttac
gcttgctgggcgaactttttcgcggaaatgctgctgaaggggccgtgcggggcgagtttt
ttcgcgccaatcggccctgcgcccaggtcttgtaggcgacgtggcgcacgaggctggctg
cggtgggggttttgcagcattagaagctggttggcggcgtgttgccggcgtgtcgtacct
ctaatgatgccatttcccccgtttggtggcggctcggccgagccatcaccaggcgggtta
acatgcgcgtaaacgggcaaggcggccacatgccgggttcgagccgccacccatcgggtt
aacgtgcgcgtgaaaggtccttcatgtcggctcggtgcccactattggacactggcagcc
tgcctatctcgcatcacataccccatatagttgaagattcaaccgcgaccccataggctg
gcgtcatgacgtacttcaggattcctgagcttcggtcactacacgaacggcccccgccac
ggcatcaccgcggcccagtccctccaccaggcaatcgatctgtccgtcgccgccgacgag
ctcggtgtcaacggcgccttcttccgcgtccatcacttcgccccgcaggcggccgcgccc
atgccgcttctctccgccatcgcctcgcgcacgaaggctatcgaggttggaaccggcgtt
atcgacatgcgctagcgcatgtctgagttatggcgttggacggaatacctattgcttgca
ggcacgcgcagcccgcagtccgttggcgatgacgacgacttcggcgacctcgtgcacgag
gacgaccgctgccaggccgagcacgccggtgatcgccagtggcagcagcacagtgatgat
cgccaaggacagcacgatgttctggttgatgatcctgccgccgcggcgggcgtggcgcag
agcctgcgggatgaggcctaggtcgtggccggtgaaggcgacgtcggcggactcgatcgc
ggcgtcggagccggtcgtgcccatcgcgatgcccacggtcgccccggccagggcgggcgc
gtcgttgatgccgtcgccgatcatcgcggtcggcgacgtctccgagaacccggcgacgat
gcgagccttatcctcgggacgcagctcggcgtgcacgtcgccgatcccggccagcttcgc
cagcgcagcagcggtgcgggagttgtcgccggtgagcatgctcaccttgacaccctggtc
gcgcagggtccgcacgacctcggggacctcggggcgcagctcgtcgcggacgccgatcgc
cccggccaggaagccgttgacggtgacgagcacgcaggtctgcccctcggcctccaggtc
ctcgacccgggccttgagcggaccggcgtcgatccagcgcggactgcccaccgccaccct
gcggccgtcgaccaggccaccgatgccgtgcccggcctcctcggccacgtcctgcgcggc
ggaggttccccggcccgcggcggcgatggcggcggcgagtgggtgcgtcgagtgctgctc
cacggcggcagcccaagcaagcacctgcgcatcgtcgaacccatgggcggcgacgatggc
ggttacctcgggccggttgcgggtcagagtgccggtcttgtccacggccaggtgccggat
gccgccgaggcgctcgaaggcggccccgctcttgatgacgacgccgaacttggtcgccgc
gccgatcgcggagaccacggtgacgggcaccgcgatcgccagcgcgcaggggctggccgc
gacgaggacgaccagggcgcgggtgatccaggtctccgggtcgccgagcagggacccgag
cacgccgacgaggacggcgaggaccatcacgccaggcaccagcgggcgggcgatccggtc
agcgatccgggctcggtcgcccttctcggcctgggcctgctctaccagttccacgatcgt
ggtcagcgagttgtcggtgcccgcggcggtcgcctcgacctccagcacgccggcgctgtt
gatcgcgcccgccgacaccgcttctccgggcgcgacctcgaccgggatcgattcaccggt
gatcgccgaagtgtccaggctcgaccggcccgagcggaccagcccatcggtcgcgacccg
ctcgccagggcggaccagtagcacgtcgccgacggcgatctccctggccgggaccgaggc
ggaggtcccgtcgcgcagcacggtggcggtctccggcacgagcttcagcagcgcgcgcag
cccgccgcgggcgcggtccatcgccttgtcctccagggcctcggcgatcgagtagaggaa
cgccagcgcggccgcctcctcgacgtagccgaggatcaccgcgcccacggcgctgatcgt
catcagcagcgcgatcccgagcttgcgcttcacaacgagattccggatcgcaccgggcac
gaacgtgtacgcgcccagcagcaggcccgcccagaacgcgaccagcgccgcgatgtgcag
ccccgaccactccagcgccaggccggtgccgaacgcgacgccggagaggatcggcacgac
caggccgggatcacgccaccacgggcgctctgcctcctctgcctcgtccgcggggctggt
cgtcggctcgtcgcagccgcaggcggcgctcacgaggcgtcccccgaactgctcgcggcg
cagcagctcggaaccgagcaggccgggtcgatgcacggcgcgctctcgtccacggcgagg
gtcacatcgaccagtgccgtcagcgccgcggccaggtgcgggtcggcgatctcgtagcga
gtctggcggccctcgggctcggcgaccacgatcccgcagtcgcgcaggcaggtcaggtgg
ttggacacgttcgagcgggtcagccccagctcgcgcgagagcaccgcggggtggctcggg
ctgtcgagcagggacatcaggatgcgggagcgcgtcgggtcggccatggcccggccgagc
cggttcatgacgtcaagacgcgaagcaatggtcagcatgcactgaactatacagcagccg
ctgacctaatgtccagttgtcgcggctgccgcacgcactgcgcgcgcttgccctcgtgag
gcgtgatcacctcttgcgccagcggggccagttcggcatcccgcggcccttccaggtctc
cacgagacccgcaacccagcggacggccccggcgaggccagcgccgaccacgagccaccg
gccgatgccgagccacacgctcccgtccacgtccagcgctcactgaacacccgtgatgag
cccggcgatacccatccagagaccggcgacgaccacggccaccggcaggagaacgaggcg
tatcgcggcggcggcggaccagagctgtcgtgcctccagcttcgccgtcgcggcgatgat
ccgctccgcccgcgcgttcgaggcgtcgaggctcgcggtcatcgtggccgaagcctcccc
ggcgacctgctcgacagccttctcgacccgttcctcggtgcgcttctcgatccgctggac
cgcgccgccgacctggctcacgagcttctggttcgctgtgacctgcgccttcagaccctc
aatcgccgaggctgtagccgtgcgattcttctgcgcctccgcgaccaagctccgcgacgc
ggcgttcaagctctcgctgttaagactctgcgcgaacttgccgagcgtgctcgcgatctc
gttctgcctgctctcgatactcgcgatcctcgcggacacgtcgctggagggcgaggaggt
cgacgccggggccgtgatccgctccagccgcctcgtcgtctcctcgtccatgaccttcac
gagccccgcgagcttcttctgctgttcggtcagcgtggcgatcctcgtgttctgcgcctc
gacggcggcgaggatcgaggtcaacagctccatcgtctccggactgccgagctgctgctg
cgactgctcgggctcgttctgctgcttcagcctgtcgagcgcggatgcgcggggaacgtc
gataacgacagacatccgaagtcctcagacatgagtatcttccggttccccgccacggta
cttgggctgcttgaccggctactcatccgggagcagaaccccgcgcttctaagtcgcggc
ctcggtgggatcttcttgtctgcaaccattctcccacgagtcgtctcaccattgcaatga
cgagtcggctcatgagtcagtcgcgacgctgctctatccgaatcaggtcggggtcgaatt
tcacgtgaccgggcgtgatgggctcgatggtcaccgtcaccagctcgtccacgagcatcc
ggcggcggtccacgtccaacaccttccactttgcctcgaccacctcgcggcgctccgcgg
tgccgaccggctcctcgacgtccgcgagcagcttcgccgccgctgacaccgaacggtcga
gcagctccgcgtcgatctcgtcgatgcgggccttcacgtcgttgatcgctgccgttatct
ccaggaccggatgatggatgtcgcgcagcagcgggctcagctccctcacccgatcgacca
gggcgttccgctccgtcagcagctcctcgcgatccggcccatcgtcctcctgtggcatca
tgaggtcgtgcacgtccatcgaggacagatgcgtgagcaccgcctcggtgaccatcgcat
cgacgggctcgcgctggtgggtgagatggaactgctcgccgcagcggtacgtcggctgct
tgtggctgttcgtccccgagacgagcgtcgcgccgcacttcccgcacagcccgatcgtgg
acaggagatacttcggctggttcccctgcctcgccgacctccgcacgttgtaatccagct
tcgccaccgcggcccgccacgtctgctcgccgacgatgggcgggaacgcctcgccctgaa
ccgggtacagctcgcccgacgcgtagtgcttgatgtagccacagtaaagcgggttcgcga
gcaggtagcgcacagcatcgacggagaactccgacccacgtgcggtgaagtgaccggcgc
tgttcaggtccgtgttccagtgatggagtgggggttcaactctcccctcgcgcacgatga
aatcgcagatccttcggggtctgcgatttgtttttgggtgcgtggtgagggcgcgtgcgg
tcagacaacatgcttcccgaaggggtagcggtggtgtgccttggctggcacggctagtgt
tccggaggtaagcgctgcaccctttgcggggcgctgcacccgatcagaaggggtgtcatg
cataccgatcgggtgtggcgcccgtgtgaacaagggagatcacgggcctgtgtgccggtt
gacccgcgcaaagtgaggggacggtgcccaggcgctccgctcctatctcgcgcccacgct
caatatagttgaatattcaatcgacgtggcgtaggctgacgtcatgaaatactttggatt
cctgagcttcggtcactacacgaacggcccccgccacggcatcaccgcggcccagtccct
ccaccaggcaatcgatctgtccgtcgccgccgacgagctcggtgtcaacggcgccttctt
ccgcgtccatcacttcgccccgcaggcggccgcgcccatgccgcttctctccgccatcgc
ctcgcgcacgaaggctatcgaggttggaaccggcgttatcgacatgcgctacgagaaccc
cctgtacctcgccgaagaggccgcggcccttgacctcatcgctgatgggcgcaccgccct
cggcgtctcgcgcggctcaccggagatagcgaacagaggatgggagtcctttggctacca
ttccaaggatccacgcggcgcggacctggcacggacccactatgagcgcttcctcgacgc
tgtgtcgggcacacccatggcccaagctgcgcccctgggcgagcagtaccccacgcagat
gacccccggaacacccctgccggttctcccgcactctccaggcctgcgcaatcgaatctg
gtacggcgcgggatccaacgcctcggccattcaggcggcgcgcgacggcatcaacctcat
gagctccaccctggtcttcgagcacggggacaagcccttcggcgacatccaggccgagca
gctgcgcgcctatcgacaggcgtgggccgaggcgggccacgcctggacgccgcgcgtgtc
cgtgtcccgttcgatcttcccgctcctgtccgagcgcgaccgaggcctctacggcctgag
cgcgtcgggagaccaggttggccacctcgactccggcatcgcgaccttcgggcgcacgta
tgcggcagacccctcgacgctcatcaagcagttgagccaggaccgcgccctcgcggaggc
cgacaccctcctcctgacgatccccaaccagctcggattcgaggaaaactggtcgatcat
ccgcaacttcgcggagtacgtcgcgcccgcgctcgggtgggagccggcgagtccgggtgt
ccttccgagcggatacgacctcgacgaggtcgtgacccactaggagagcgtgcgccctcc
agtgggatcgcgcgggggcgcgacattgtccgtgcgcgcgatgtcaccgtcaacgtgggt
agtcgtccacgcgggttgcgccattgtcgctgcggcgcgcgcggcgggggtgcgcgtgcg
ggcgatgtgcgaaccgactggcggggagtgtcaagccggggtgggagtattgggaggtcc
catcccggtttcactttctgtgtgtgctggcatacactggtcggacactatccatgcaag
acgatgaggtcttctcataatggctcgacgctccaagggtgcggtgtcaatcaatccgcg
ctccgctcagaatatgtccacgcggccggctgcaatcgcgaagaaaaagcagacgattag
cccggtcaaggtattcggtgctgtgggcgcgctcgcgtgcatcgtgaccttcctattcgt
gcagctccccggcctggacgtggccggaacgcgcatgttcggcatcttcctggccgcgat
tctgctgtgggtgacggaggcggtgcccctggccggcaccgcggtccttgtgatcttcct
ggaggtcctgttcatttcggaccatgcgctgctgagtgtgggcgagggcgctccggccta
cacgaagttcttcggtgccctggctaacccagtcatcgtcctgttcctgggcggcttcat
ggttgcggacggtgccgcaaagtacaagctggaccgtgccctctcggccgtcctcctcaa
gcccttcatgggcaagccgcgcctgactgtcatgggcgtcatgcttatcactgcgatcat
gagtatgttcatgtcgaacacggcgacgacggcgacgatgttcgccgtcatgatgcccgt
catcttggcccttcccgaggggaaggcgcgcaccggcatcgccctgtccattcccgtggc
cgcgaacgtcggcggcatgggcacgccggtcggcacgcccccgaacgcgatcgccctggg
tgccctggagaacgctggagtcaaggtgaccttcctgcagtggatgctcgccgccgtgcc
cctcatgctggtgctcctggccctgtcctgggcgttcatcgcctggcgttacatccccac
ggatgccgcgttcgacatcgacacgtcggcgcgcttcgagaagtcgcgcagtgcgatcat
cttctactcggtcgcgggagcgacgatcctgctgtggatgaccgagtcgctccaccacat
ttccgccaacgtcgtcggcttcctgccggtggtggtcctactgatgacgaaggtgatgag
cggtgacgacctgcgcgccttggactggccggtgctgtggctggtcgccggcggtatcgc
gctgggttcgggtgtggccgccaccggcctcgacaagtggatgctcggctcgatccaatg
ggcgtcgatccctggcatcctcctgatcttcgtgctggctctcgtgggctgggtgacctc
gaatgtcatctcgcactcggcgtccgcgaacctcctcatcccgatgggcatgggcttggc
gacaacggtgtcgacgagcgccgcggagatcgccatcgtcatcgccctgggctgctcgct
cggcatgtgcctgccgatctcgactccgccgaacgcgatcgcttactcgacgggcaccac
gccgaccagagagatggcgatcgtcggcatcgtggtcggtatcatcggcatcatcctcct
ggcgttcgttgcgccgctcacctggggattcatcggggtgatgtgacgtgttcggggacg
aggcagtggtcggatcaggggatgcgcgcccccggccggggctcgcccacgggtggacgc
gggggcccgcgacggaggacgcttcggtgttggcccgtacggatgtgcgcgctgccgggc
accgcaccggacacccgattcacatgctggttgtgggcgataattcgcgcgcgatcgccg
ctcccgtcacgagggacctggcgcacgcattcccgggcctgtgcctcgaccgtattgatg
ggagagaggacctgaccgtctacgaggcgggcctgaggccgggcgatcacgtgctcatgg
gcctggtgacctcggaggtcgatgacatcgacgcgctcattgatcgggcgcggaccttcc
cggcgctgcagcgcatgcagtgggtcgtggtcacggacaagtccgagcatcgcgacctgt
cccggtgcatgcagtcgggagcgctcgcctcggtcctgaagtcaccgtggacggttccct
tgctgtcgggccaggcgtactcgacgatggtgcgctacctgcgggggtgcggatactcgg
gtagtcagattcgctcgctcattgccgaccccccgccgtttgccgtgcagggcccgctcc
tggagggattggaccgcgatgagcgcgaggtcgtcatggagctgcttgctggcgtggagc
gggtgctcggccagcgcccgcgcctgatcgtcccggagggcacgcagttggtgacgcagg
gcgagccggtgggggccgtctacctggtgctcgacgggcaggtctccctgcacagggatt
ccccgcagggcgaggtcttggcgcatttggcctcgtcgggcccgctcatcggcctggtgt
ctctggcccgcgcggaggacgcgttctttacgggcgagacggcgaccgaggcgacgctcg
tgcgcctgacgaccgagcagctccagatcgtcatctccgaggacccgtcgatcggcggga
cgctgacggcgctcgcgatccgctcgctgacgcgtcgcctcatgcgcgccgaggacctcc
acctggaaaatgcgatgctcgccgaggacctcgaggcgcagaagcaagccctggccgcca
cgcttgaggacctgcgcgccacccgcgcagagctggtcgaacgcgcgcgcttcgccatgc
tcggcgagctcagcgccggcatcgcccacgagctcaacaacccggtgacggccctcgtgc
gcgccgccaagcacctgcacgaggacgtcgacgcggcgctcgcggccccggccccggcct
cgtcgagggaagcgatggcccgggcgctgaccgcacccccgcgctccacctcggttgagc
gcgccctcatgaaggagctcctgcccgtcgttggtgaccgcacgctcgcccggcgcctcg
tgcgagcggggattcagggggccgacggggcgcgtgcgctcgcgcagatcccgggcggta
tcgacgcgtacgaggccggggcgcgcctgggcgggtccctgcgctcggtgctcgccgcgg
gtgaccgcgtcatcgagctgacccagtccctcaagggatatgcgcgcccggacgctgagg
acctcaagcccgtagatgtgcgtgaaggcatcgacgatgttctgcggctcaccgctcaca
gggtccgcggcatccgcatcgactgtgactacgaggatgtgccggccgtgcgcgcgcacc
ccgcgaagctgcagcaggtgtggacaaacctcatcgtcaacgccgccgaggccatcgaag
atgagacagccgacctggatgcggccgccgaggtgtcgggcggcgtgcccgagctgccag
cccgtggcgaggctgaggccctcatccggatcaccgtgcgccccacgcccgaaggcgtga
gcgtcaacatccaggacaacggtccgggcatcgacccgggaatcgtcgacaagatcatgg
agccgcacttcaccaccaaggcggggcgcgtccgattcgggctgggcatgggcatgtcca
tcgtccgatccattatcgccgatcacgggggcaccctcacgatcgactctcacccgggat
ccacgatcatgcggatctcgttgcccgcccaaccacacgaggaggaatcatgaccctgac
aatcctgtcccttgaggacgaagcggacgtgcgcgacgcgctcgagcgcgatcttgaaca
gttctgggacaagatccggctcgaagtcgccgaggacgttgacgacgcctggaccgtcat
tgacgagatcgtcgaggacggggacgagttagcgctggtcctgtccgaccatcgcctgcc
cggaaagtcgggcgttgacttcctcgtggagctcatgaaggacgagcgtttcggcgcgac
ccgcacggtgctggtcaccggccaggcggaccagtccgatacgatccgcgccgtgaacca
ggcgggtctggattactacatcggcaagccgtggaaccccgaggagctacgaaccgtcgt
gcgtgaccagctcaccgagtacgtcctggagtccggcgtgaaccccctgccctacgtgag
cgtgcttgacggcgtgcgcgtcatggaggcgatccgctaaaccccatagcaagggctgcc
gcacagccacaaacggctgtgcggcagcccttgcgattcgtgtcagccctgcgccggctg
gcccgggtcgttgcacatcgtgatgccctcgaatccggctgcccccaaaacctggaagat
ctcgtcgaggaggaccatcggctcggccgtgcccgcggcgaactccgggtggcggatctc
gatggccgccatgccgcgcgggtccgtgaccggctcggtatcgaatctctccgacagcag
cgcgttggcctcctccaggtcggtgggggagccaaacgcccaggtgacggccttgttgcc
cgcgcccgtgggcgtgcgctgaatgtacatgcgtgtcatgaggatgtggcggccctgtcg
tgggaagacgtcacccacgcgggtgaatagcgcgatgtctgcgagctccccgcccagcga
cgaatcgacgagggcgtaggcgtaggcaccgatgccgcgcagggtcagagcgtcggcgag
aagccccatgacctcgtccccgaagggctcgggctggaagtacacgccctcgccgatctc
gggcgcgtccgggccgagcagcgaaatctcgaagcccgcgtcggccagtgcgtcccgcac
gagcgcaacgttgtgctcggggaaggggtgcagcgcggccgcgttcgcggcgatgcgctc
gataaacacgtaggtggaaaaaccaagctcagccatgcgctcattgtacgggcgtgcgcc
caacaccacatgcgccgaggccgcggcaccctcccaggttcggccaacccgagggggcca
cggcctcgtgaatgagggggtgtcagtgcaggcagaggccctgctcgttgaggacctgca
ggatgggggagacgtgcgcgccgcccaccccgatcccattcgcgaccaggtgagtgaagg
actccaagcgcgcgccggcgcgcaggtcgtaatactcggtgacctcacggtcgtagtcgg
ccagcgcccgagtgtaggactcgacgcgggggtacgtgttctttgcggtgatgaccgata
ggggcaggcggggcttctggcccggatcctggtccgagtggccgacgagcaagcccacaa
tcgggaaggtcagctccggcaactcgagcgcgtcgacgacgccgcgcggatccgccagga
tcgagccgaggtagacggtgcccaaccccatcgactcggcggccacgaccacgttttggg
cggccagcagagcgtcctcggcccccgtcaggaagaggttcgtcgaggacagggcctccg
aggacacgccctgctcggcgcggatgcggctgttgcggtacaggtccgcgacgaagataa
acaggtcacccttcgtcccgcccacgtaaggctggccggaggcgtccgcgatcctggccc
gcacctgcgggtcggtgatgtgcaggatcgtgcacgcctgcaggaaggaggaggtggccg
tatggcgggccacgtccatgagagtgtcgacctcggcctcggtgaggggctggtccttgt
aggcgcggatcgtacggtgggcgagctggctcgcaatcgtctcgttcgtcatgcgttcat
tctacgattgggagcgtgaaacaaattgagccctttggacctttcgcgttggactcccgc
gtgactgccgttgccgtcccctcgccggccggcgagctaagcggcctgctgaccggcccg
agcgccgccgacctcgtcgacggctccccctcggtctcgccggcctccgcgccgggaggt
gccgggatgaatcgcgccctcctcgtccccggatacaccggttccaaggaggactactcg
accgtcctgcccttcctcggggaatcgggctgggatgtcctggcatattcgcaacgaggc
cagggcgggtccgccgcaccgagtggcctgggcgcgtacgggatgagcgacttcgtcggc
gacctcatcgccgtcgccgaggcctgggctggttcgacggggcgcgtgcacctcgtgggc
cactccttcggcggaatcgtcgcgcgcgctgccgtcgtcgcccgccccgacctcttcgcc
tccgtgaccctcttctgctcgggccgagccgtctacgactggatggacaccctgccgatc
ctcgaccccctgcccgcgggccccggcgcgcgcgagcggatcctacgctcctacttcccc
gacatgaactttgacgaacccggcgtcgggtgggcggagttccagcgtattcgtgccctg
gacacggcatcggagaacttggtcggcatcgcccgtatcctctcccagctacgccccgac
accccggcgctcgcagcaacgggcgtgcccgtccacgtgctgtacggggatcaggacgag
atctggccgccgtcgtgttacgccgaggaggccgccgacctgggtgcgcgccagagcgtc
attcgcggaggcacgcacagcccgcagctgcagttcccgcagcagtgggccgagtttgcc
agctcttactgggcggacgtggaatcgggggcgctggtctggtccatgtgacgcgagatg
ctgtgacatcgtcccaaaacgggccttgtgatgcatatctgtgaggatggatgcttagta
ttgtgtttatgaacaagcgttccatcctcaccgcagtgctggcgctcggactgggcatca
ccgccctgaccggctgcgccaccgattccgattccgctcactcctacgtgaccccgaagg
acgtcaagacggtcgagcgtcccatcactcagatcgacgacagcggcatcaaggtccccg
agaagcgcgacctgaagatcaagctggccgaatccgacaaggctgccaagtggacgatcg
aggtctctgacccgaccgccctcgaggtcggcaagtccgagaagaacatcgtcaccctgc
acccgctgcgtgcgctgggcgaggaagacgacccgatcaccgtgaccctgaccgatccgg
atggcatcagcaccgagatttccgtggtcgtcacgccgggtgccaactgattccatactg
acaacacttcgggcccaggatctgcggatcctgggccctgtgcgttgttcaggctgcccc
ggtggggggaatggcagcattagagctacgacacgccggcgacacgcagccacagcggcc
ctaatgctgcaaaacccccacactgccccagcgtcgggcaccacagcacccgacagtgag
gctcaggcatcaagggaaagcggcagaacgacgacaaggggggtggccaacgatgagttg
gccacccccctctggtatctcgtgtctcagtgcaggatgcgcgccaggaagtccctggtg
gcctgctcgcgcgggttgtcgatgacctgctccggcgggccctgctcgacgatctggccg
ccgcgcaggaacacgacgcggtcggccgcctggcgggcgaagctgatctcgtgcgtcgcc
atgaggatggtcgagccctgctccttgatctcgcgcacgaggtcgaggacctcgccgacg
agaaccgggtccagtgccgccgtgatctcgtccagcaggagcagttccggattcgtggcg
agcgcgcgtgcgatggcgacgcgctgctgctggccacccgacaggcgatccgggtactcc
ttcgccttgtccttcaagccgatgcggtccaacagctccatgccgcgctcgtgtgcgcga
tccttttcccagccgtgcaccttgcgggccgcgagcgtcacgttgtccagcaccgacatg
tgcgggaacaggttgtagtgctggaacaccacgccgatgcgcgcgcggatctgatccgcg
ttcgcacgggggtccgtgatgtcctcgccggccaggaagatctggccgtcgtccacccgc
tccagcaggttcgcgcagcgcagcagcgttgacttacccgagcccgacgcgcccaggagg
accacgacctcgtgcgctgcgacgtccaggtccaggccgcgcaggacgatgttgtcgccg
aagcgcttgacgacgccgacggcgcgcaggaccggggtgttgttgtccgaggtgggggag
gcctcgtaatccgtggagaccgacatcagacggtgcctcccatctgctcgcgtttacgca
gtcgggccgtgtaccagtccgacaggcgaatgaaggggaacgacaagatgatgaacagca
ggccggcgacgacgtaggacgtcatgttgtaggtcttggcctggaccatctgtgccgaac
ggatcgcgtcgaccgcgcccaggaccgagatcaggccgacgtccttctgcatggaaatga
agtcgttcatgagggcgggcgtgaccttgcggatcgcctgcggcacgatgatcatccgca
gcgtctgcccgtgggacaggcccagcgagcgggccgcgtaacgctgggaggggtgcacgg
agtccaggcccgcgcgcagcacctcggcgacgtacgaggagtacgtgaggatcagcgcga
ccgtgcccaggaacgcggtcgggatgcgcgtcatcgggttaagggcggggatgccgaagc
cgattaggtagaggacgaccaggaaggggacgcctcggaaaatatccgtgtacgcggccg
ccaggaagcggatcgggaagaacacgggaccggccagcgtgcgcgcggccgccagcagag
tcgcaaagacggcgacgcccaacaccgagatcagcaggatccggatgttgagccacaggc
cggacaggacctgggggaaggcctcgacgaagtatttgccgttgaagaaggtgttgcggg
tggcctcccacccgtcggagttgacgaccacggcgatgaggactcccgcgaccacgaccg
tggaagccagggagatgagaatggaccggaccgtctgcttgcgccgataagcgcggcggc
cacgctcaaccgccgaaacggtgagcgtggccgccgcgtcacttgagtagtcactcatga
gtgtgggagcctcacttaagggtgggcacgttctgtgcctcgttcagccacttttcctgc
agctcggcgagcttgccggatgaggccaggcgatcgaccgcagcggaaaccgtgggggtc
agcttggagcccttgggcaggacgatgccgtactcctcgccgcccgtcgtgtcgtcgaac
tggccgatgatgacgccgtcatcgatctgcgcggagaccatgtagaacgcggtcggaagg
tcgacgacgatcgcgtccacgcggcccgtctgcagggccaggaccgtgtcgtcggaggag
ttgaacatctgcagcttctgggtcaggccggactccaggtgatcggaagcgaactgctgc
gacgtcgtaccggcctggacgccgatcaggacgtccttgaggtcagcgatggacttcgcg
ttggcggctggggtgccagccttggtgatgatcgccgaggtggtcgtgtagtacggggac
gtgaagtcgacggcgttcttgcgctcgtcggtgatggagaactgctgaatgttcagatcc
cagtccttggcgccgggggtgatcgacgcgtcgaaggtggcgcgcacccactggacgttg
tcggcggtgtagccgagttcctcggccagcgcgtagatgacggccgactcgtagccttcg
cctgaggccgggtcgttgtccaggatccacggcgagtaggccggatcggaggtagcgacg
gtgagcttgccttccgtcacggtcggcagcgcgccggggccgtaggtctgctcggcgtcg
gcggaagaagaggagctcgtgccgcccgtgcaggcggccaggccgagggccgcgacggcg
gcaacggcagcgagggaacggacagagcggcgcatggggtctcccggtgacgtgggggat
tccgccttgtgggcgggtctgactcgacgagagtatcggtgcaccgaaaaatgcgctggt
gtcgtttcgctgcacgaaacaatggaacgaggtgtgggctgggaaaacggcggaatcgtt
gggattttgtgtgggtgggggatgggacacagtgccgcgtgggcgtgcgaaagggccggg
ccacatcggcccggccctcccgtcagatcacttctggaacttgtccttcagatcggagac
gacctcggtcgccttgtccttggcagcctcgacggccttctcgacgttctcctcgccgaa
ggtttccttagccttctcgagaccctcttcagcctgcttcttcagatcttccagacccat
gtttcctccttggaacgagtcgcccgtattggtcgagcggatggtctcaccctatgcccg
aaccggggtgctcgcgcgttcaaggggtcccgtggcgcgatcgttccctgcgcatccgcg
ccgtgggacatcgtgccgtcgggatcagacgccttcggcgagcttccagtcgtcgaaggt
gaactcgggggagaccacgcaggtggccagcgcgtagttgccgcgggcgaaggtgcgctg
ccaggtgccggcgggcacgaggatctgcacggggttgctcggatcggatgcctgtgtgct
ggctggagagcccaacgtcacgatgcacgggtcggcctcgggagcgtcgccgctgcctcc
caggtgtacctcgagggcgccgggccccgaccagatccacagttcgtcggagtggacgag
gtgccagcgggcctcctcgtcgcggtcgaggaggaagatgatcgcggaggcactgtggcg
gctcccgcgcggcgtgtccacctgcgcgggcgcggtccacgtgcggcggtagtggccgcc
ctcggggtggggtgcgaggcccatggcatcaatcagcggggacacgtcggtcatgcaaaa
ctccaaacgaagggaaagggaggctgagcgaaagggaaacgacagggtcagtgagaggtc
gagtagcgcacgcgcccggacacgatggtttcgacgacgcgaccggcaccgtggcgggcg
acggtgtcgatggtctccacgatcgaggtgacgggcacgtcgacgacgcacatgtcggcg
acggcacccgactggagctgacccaggcggtcggggccggtcgccaggcccatcgcggtg
gcaccgcccagggtcgcggcctgcaggaggcggcgcgccaggtcctggtcctcgtagccc
tgggatcgcgccaggtcgaagagaaaggcgacgtcctcgagcaggtcaagggagggggag
gaggacagggagtctgtgccgaccgcgatcatgttgccctcgctgaggtaggcaccgacg
ggcggcgcgtccaggccgatcacgtggtttgagcgcgggcacagtgccacggccgtctgg
cgggcgcgtagtcgcctgcggtcgtccgcgcgcatgtacacgccgtgggcgacgtggcag
tcgggcccgaggacgcccagctgatcgacgaactgcgtcgaagagaagccgccgccgcgc
gagcgcatcgccgtgaacgacgaggagtgctcgctcttccacaggtcggccagggcggtc
gtgcgcgtctcggaccattcggcctcggagtgggactcacccaggtggatgtggatgcgc
atgccgcgtcgcctggccatgtccggcaaatccagtagcggctcggcgtcgagggagtag
ggggcgtgcggggagatgcccactgccggaggggttggcatggcgtcgagggacgcggag
acctcgcgttcgcctcgggctcgccactcctcgttcgaccagctcatgacctcccagtag
gcgacgccgtgcagcccggcgtcgtgcagtgccgaagccgcggcggcgtccgtcaccacg
tcggcggcggcggtcgtgccgctggccaggagcagtcgggcgccagcggccgcgtcgcct
ccccagtccaggccgcccgcgtcgtagacctcgtcgaaggcgcgcgcccagtcgtcaaaa
ccgcggtactgccccgcgcccacggacgccatgcccgtgtactgcaggtgcgtgtgcgca
ttgacgaggccggggagcagcacgccgtcaaagtggcgttcggtgaaggaaaggccgcgc
tgcgtgagcgtttcgacgacccagtcgcgcgctcccacgtgctcgatgcgcccgtcgcgc
acggcgacagcgccgtcgaggatcgagggggcggtgatcgggatgaccatgccggcggac
cagacgaccacgtcgctcatgggggggcctttcagtgggggacgctgactaacagtgtag
aagtggggtgggcgcacccgcccgccggtggacgtgagctgcgattatgacagggacagg
gcgcccagcgccgccgctgccaccgcgtcgtcggcctcgcgcggcaggtcgtgcaggccg
ggggatagctcgccttcgtgggtgaggagctcgcgcagggatgccagctgcacgccgaag
ctcatgtccatgatttcgatggggtttccctcgcccgccgtgtagttgatgccctccccg
cgctcgaggacgcgcagcgttttgccggaggggctggtcagggtctgcacgtggggatcg
cccgactcggccatgacccaggaggcggccacggcctcgtcaatggatacctccccgtcg
acgccgccggcgaccgtgacgatcgcgccctcgggcgccgcttccagcgcgctcagcggg
atcgtcgcccgctcgcccgtcgcggagatcagcatgccgccgctcgcagcggcctcttcc
agcgaggccacggcgaacccgtccatcgacgcctgcagcgcgcggacggggtccagctcc
acgacggtcacgcgtgcgccgagcgccgctccaaagcgcgcgcagccgcggcccacgtct
ccgtagccgatgacgacgacgctcatccccgccacgggcgcgccgacgccgcgcgggtca
ataagatcgaggatcgtcgtccagcacgactgacccgtcccgtagccgttgtcgaacagg
gtcttcgaacgcgcgtcgttcgaggccatgaccggaatgtgcagatcgaaagaacgcagg
ggccgcaaccctgaggtggtctcctccgccgcgccgaccagcgcgtccaggacacccggg
cagcgttccgtctcgtgcgccaggcggatcaggtgggagccatcatccagtaggaattcg
ctgcgctgatccaaaaactcgcgggcgagctcccactcgcgctcgcgggaggctgccgaa
tccgcgaagacggggatgtcggcgtcgcgcaggcgggccgcgacgtcctcgcgggtctcg
gacgcccagccgaagacgctgacgcgcgccccggcctcggagagcatgagggccagggcg
gccgtcttcggctccaggacgagggacagccccacgcttcggcccgccaccaggggagct
agtgcacgtgccgccacctcggtgaccggcatgtgggcgcgcgcccactcgatgcgtccc
tcgtcgccggggcccgtgatgatgcgcccgtcgggggcgatgacggcgcggaagacgccg
ccgggtgccaggaccgtgatcgcgccgggcctcggggtcgcgtcctcctcgagcgagaag
acgaccgggggcgaggccggggtcccctcggcatccgacagcgggcccacgtgggcgccg
aaggcgcgcagcagggcggcgagtgtcgggtcgtcggtcgcgaaggaacgccccgcgatg
agcatgttcgtggcccgcgcgtaggcgcgtagcagcagctgggcggcgaggggatccagg
gcgcggttcatgcgtcaaacgtagcaactgcggcgtcaatgtcggggatgggtcagggga
tgaccagggcggcccctcatagaaatacgcggggctgcgggcctatcgttcaaacatgac
acacgacacggcgggtctggtgacccgagcactgacgaagacatacatgcgcgggaatac
tcccgtccacgccctggcaggcgtcgacctgacactcccgcagggcacgcaggtggcgat
catgggtccctcgggctccggtaagaccaccctcctgcactgcctggcgggcgtgctgcg
ccccagctcagggtccatcaccctggacggcgaagagatgacgaccatgtcggagcgggc
gctttccgacctgcgtctgcgtcgcttcggcttcgtgttccaggacggccagcttctgcc
cgagctgcccacggaagagaacatcgcgatgcccctcatgctcgcgggaacgccgaaatc
gcaggcgatcgctcgcgcacgcgagatcctgacgaacctcggcctcgacggtgccggccc
ctaccggcccggccagctctcgggcggccaggcccagcgcgtcgcgatcgggcgcgcgct
ggtgaccaacccgtcggtgatcttcgccgatgaacccacgggtgccctcgaccaggcgac
cggcggagaggttatgtccctgctgaccagcgcgtgcgcgacaacgggcgcgtccctcgt
tctggtcacccacgaccccgccgtcgcgagccgactcccgcacacgattcacgtgcgcga
cggacgcgtctccctgtccgaacgaggcggtgtccccagcagtacaccggcctcgcagca
gactgtcccaagtgcgcccgcggcgggcaccgcgagcgaggggggacagcgatgagttcc
gtacgcaccgcggctgaggcgctgctgcgctcgcgcgaccgggcgacctccgccctgacg
gtcgccgccttcgcgttgccgcacgccgtccttctggcggtcaccggcggcgtcatgtcc
ttcatgtcgcgttctgacgctgcgagggctaccggtctggccgacgacccgaccaccatc
gagggtgcgatggtcatgtacgtccccctggctttcttcgccgcgaccctcctgatcgtc
ccgatcatttcgatgggcgcggccgctgcccgcctgggcatgagccggcgcgagcgcgac
ctcgcggtgctacgcctcgtgggcctagcgcccggcaaaacgaagctggcgtgtatcgtc
gaaacctgcgtcttcgcgtccgtcggtgttctcatcggctcggtcttgtacgcggtgacg
cttcccgcgtggggggcgctatccttccagggccgcccgatgggggtcggcgaaatgtgg
gtgggagtgttggttctcctcgccgaggccgtcgccatgattctgctggctgccctttcc
tcgtggctggccatgcgcaaggtggcgattaccccccttggtgttgcgcgacgctccctt
gccggtcgggtcagtcccttcggcccgatcctggcggtggttctcctcgttgggtggctg
gtcgtgggcggattcgccatgaactttggagccgcgatcggcatggccatcctcatgggt
ttcctgggagcgatcttcctggtcgtgaacctgctcggcgtctggtcgatcagcgtgatg
gggcggatcatggcgcgctgggctcgtagcccgcagatgatggtggcgggcaggcgcctg
gccgatgacccgcgcagcgtgtggcgttccttcggagccgtggccctggttggattcatc
gtgggcgtgatgttcccgatgggttccgcgatctccacggagggaggcacggccatggat
gaggtccagcgaatcgtcaacggcgacatcctgcgcggcatgatgctgaccttcgcgatc
accctggcgctcggagcggtgtccacggccgtcaaccagtccatccgagtcatcgactcg
gccgagcagatgcgtgcgctgtcctacatggggtccccgcggggcttcatggatcgcagc
cgccgcctagaggtcgccctgcccgccttcgtgatggtggggggatcggtgctgatgggg
ctggtgttcatgtccccgttaattccctctggagcggccagcggtttcattgcggcggcc
gccgcagctctcgtcggtgtcctcctgatcgtgctcgcctccgaggcgacggtccctctg
cgccgccgaatcctcgcgagcgtgcgcgaggggcgggagtagagcgctcgtcgccagtcg
cgtggtccgagctacgggggaatgtaaaaccgtcgggcgcgcgagtgcatggagaagggg
ggcgaacctcttggttcgccccccttctggtagctcacttctcgagcttgtccttgatgt
cctctgccttgtccttggcgtcctcggcgatctcctctgccttgtccttggcgtcctcgg
cggcctcttcgaccttgtccttggcgtcttctgccttgtccttggcgtcctcggcggcct
cttcgaccttgtccttggcgtcttctgccttgtccttggcgtcgccagcgagctcggcga
gcttgtccttggcttcttcagccttctccttggccgcgtcaacgaccttctcgaagcctt
cttcagccttcttggccagatcttccaggctcatgattctctcctcaacgtagggtcgtt
cgatgctttgagcgaacatggccagcctaacacatagtgtgacgggcggctcattttgca
agggggtgcaagtcgtttgttggtttgcggctccgatcaaattgtttggaattaaagaaa
tcaaatgcatgtgatgcacgcctcatgattgctaggactgcgccattcagaccgcaatag
tcgatggagacatcgtgtaccgctcgccttcccagtactcgcacgcggagggggtcggtg
tggccgcgcgaggagcgcaggtcaccaggccagccgcgcgtcgccggcgccccgcgccgc
cctcgtatccgcccgccgtgcgcccgagcgtgcgtgcgcgagccgacctcgacgaggaga
tcttttccctatccgcctcgacccaatgcctgctgtccgtgggtacgcggcgcttttcgc
gcctcggggccctgatggtcgccgtgctggcccccgttgccgctgcgctatggtggtggt
gctgagaggatctcgacctcccccgaatggaacggagggtcgtgacggcctcggttccat
catctggaggtgtcgtgttcctcgtcggatttcttctgcttgctgcccccgtcctatttg
ttgccttcctggcgctggctgtcgacgtcacggcagcaaatagtcgtgaaagaaaggccg
ccgatgaggttgcgcgggctaatctagccgatggatctgcggacaacgcgggcgagttga
tccgcgagaaacagcgccggggttcgagcgtggtgcgcgtctgcatcatcctgggtttcg
tcctcatcggaagtatgttgtacctgccgccgttggcctggctcgccagcttttttgatc
cggacggtaactcgcccgcagtcgccataaacttggccttcctctccgcgctgctcttcg
tcgcccctttcggcctgcttgcgttcctgtgcgccctcctcgttcgcctcttcgaaaagg
gcaaggagagggatcaggagcgctcagagtgaccatgcgtgtacctcacgaggtcacgtg
aggttgccccagcctcgtccccggtgcgagcacccgtgcctcccgtcgggcacaatggac
tcatgacgacccccactgaccccgcgcgttacgcgggcgccgacctgtgcctggcagccg
tcgacatggacggcaccctcctggacgacgacaagaacttcccgcccgggatggatgcgc
ttctcgacctgatggacgagcgtggagtgaccttcgctcccgcgtcgggccgccaggtgt
ggaccctcatcgacatgttccccggtcgcccgggaatgaccgtcatcggcgaaaacggtg
gcatcgtcatgcgtgacggagtcgaggtctcttccagcccgctcgacgcccccaccatgc
gcgaggctgtccgcctcgtgcgcgaggcaacctgtggaccggatgggatcgacggcggcc
tggttatgtgtggcaagcaattcgcgtacgttgagcgcaccgacgaccgcttcgtcgacg
gcgtcataccctactatcaccgcacgaaacgcgtcgatgaccagatcgcgatcattgatg
ggatcgaggccggggacgtcgacgatgcgatcgttaagctggccgtgtttgccttggggc
ccgtcgaggcgctcgcggaggcaacgctggcccacttctccgacactcaccagtatgcgg
tttctggggcgaactgggcggatctgcagatccgaggcgttgataagggcagtgccgtgc
gtgatctgcagcgtttcctcggagtggcgcgcgagcagaccgcagtcttcggggacgcgg
gtaatgacctgtccatgatgagcgagggggagttgtccttcgcgatggccaatgcctcgg
cggatgttgttgaagcctcgcgttttgtggcgccctccaacaacgaggccggggtcgccc
aggtgctgcgcgtcctcctcgggtgagcgtgtcttgcgctggccgccctttcttcgatga
tctcaatttttgaaataccggtcttggggaggggacggtggaccgaggaacgtcggccgc
gcccaaggaaccctgcagcaggcgtcggcttggaggaaggaacagatgaatgagcgaacg
caatagcattgaggtgccggccacgccttcgccgtccgtcgcccccggtgaaggcatgca
gcaggcagccggtggcggggtcgtccccgcgcgtgcgcgcgtcacgtggatcctgtccat
gctgttcggcgctggcggctggttgctcatattcgccgcgatcgcaggtatgtcctccgg
tcacttctggtcaaggccccgccactcgtcgttgttggcctcgtcgtcctgattggtttg
ttctatgggttcttgtacctcactgcgttgctgtagggccggtgcgtttgcgcctcacga
gaacgttgctgtcgtgctggatgtcgcccgtggcggctccttcgtggaggtgtggaagag
tgactcgcactgacaacgatgttaagcgcagagggggactcttgaagcgcaagggtgccg
gtgtgacaaatctgggcgcggcccgccaagtcgtggggcgtttgttcgtgggcggcttgt
cggcctggaccggagttgtgtccgtgatcgggcttgggtgcgccgttgtcgtgggcttcg
tctggttgatctccgaactcatcctgggtgatcccctcgttgcgttgttctacttgtgcc
ttcccttcgccgtggttgccattccactgggagttgtcggactggtcgacttgatggctg
gtttcacggcgcgacgccggtcgggggataagtgggaccgaaagcgcaattcgacggtga
ctgtcctcaacgccgtctccgtcatccacgtcatgtgttggagtatggtcgcgctagttg
ctcatgttctggcagatgagatgttaggtccgtgatgaggaagcgtgagagaaaggaggg
cgggtcgccgtggacgtgaatacttcgactgatgctgtcggcaacggcagctccgctgac
accgcggtcgcgggggagagggttgagaggacgggtccgggcaggcgagcgagcgcgggt
gcggcctcgatctgcacgctggttgcgggactcgtggtcatgagcgggttcttcctcgtc
cggttggcttcggttgccgacgagatgagcgccagcgctaacctcgtcattcccggcgag
tttgcggtcatgagcgacggcgagtttgtccgttccctcctgcccgcagccggcgtggcg
gggatcgttcatctggtgggtgtcgtcgccgggctgatgggacgaacgcgcgccgaggat
cgcagggagctcgcgcgctgcgcgctcggagtgggtgcgaatgccttctttcttgcctgc
gcctgcatcacccccgtcgttggcttggtccccgatccgcgggcgctcgtgcccctcctc
gttgtgtgcggcgctgcggtcctggctgcgtgcgtgtccctattccgcggcatgcgtgcc
agcgcgggcgcgatatcggtgggcgcgggagcagcgggcatgctggctatggccggagcg
ttgcttgtcggcctgttcgcgatgctccacgagctcgctacgacgccggggcgacccttc
ttgcccgcgttgattgtcgtggccgtctgcatccacatgtccgtcccggcgggccttatc
caattgacgggcctgatcgtgggcatacgggcgcgtcggcacgccgacagcgaggccgag
cgggcgcttgccgggcgaggaatagtcctgaacgtgcccctgtgctggtgcgttctcttc
ctccccctgctgcttctgtcagccatcccgtagagcgctccctcgacgaacgaggttggg
gtcggcctcgccagcattgttggttcagtgcccgcgtgtgatgcgatgatcctgaccaag
aaaggaatagagcatgtgataggagcaacagcctgatgtccagcctgagattgcgagtgt
ttccctcatccgggcgttgcgcaggggaccacatgtggcatggcgctacgggccggtgtc
gtgaacgacccttctcaacctcgccgtctggcgcgcacgtcgatcagcttcggaatcgtc
ggcccggtgctgaccgctcgtcccctgcggcccgtcttcatttaggattgtgactgttgc
tcatccgggtgcgtaccattggcggaaggattgaccgtgacaaccccgaatccgaatgtt
cctaacccgaacgcttactcagatttgtctgctcagcagccgtcctaccagtaccagggc
ggtgttcctcctcaggggctgccccagccggggatacaggcgaactgggcggcgcaggcg
aactgggcggcgcagcccgggaatggtgccgctgtgcagggttacccgcaagctgggtac
gcaggctacgggcatgctccaatgggtccaatggctcccatgaagcgtcgcacatcctac
atggctgcgggcactgtcttcggaatcggcatactgctggtgctctcgcccttcatcgca
tggttccttatcgaattcattccgggcaatcacggcgacggtggagacggactgtactgg
cttccaatcgcgatgattttctacatcctgccgatcggcctcatcgtcattgtcgcctca
atcatcgtcgctatcgtcaccgcactgaagaaccgctcgtcatagggccggtcctctggc
gtcaagcaccccgcgtcggcaccttcattcggtgcgacgcggggtgcttcgtcgagcaga
aagtaaggctgggggccgcgacgcagcgcgtcgcggcccccagccagcaaaaaccttgca
aaaggtgagtgttactcgcccgcctcgaaggtggccttttcagcctcggtgttgggcacg
aaggaatccgtgtccagatccgcccagtactcctcggcccacggatcctcaatcggctgc
gaacgcttccacaggatgtagccggcacccgcaacggcaccaaccaaagcggtcaggccg
aaggcgcgcagcacgcggcacctgcggcgcttacgcgtgggcgtcgccagagcggcagcc
gaggcctcggaggcgcggcgggcgcgatccgacagtgagccgcgagccgtcaaagcggca
ccagcctggttaacggccagggaagcgcggggcaggtagtcatccacgaggtgctcgcgg
gcgttctcgatcgccgggccagcctgcgcggcggcagcctgggcgcgagcagcggcgttc
tcaatcgcgggggtcgcgtgctcaatcgcggagctcagcgccgcctgggcgcggggcgcg
gcccagtcaacgccctggccagccagatcggcggcccgcacggcaaccttgccggcgtaa
atggcggcggcgtcgcgaagatgctgagatgatgcgcgcaacttgtctgcatcgaaagtc
ggcgaagtagccatgatgtctccgattctgtccacaataaacaggggcgcggacgcgcca
ctcacctctattgtgctacaacagcgtgtgatctgcagcccaccgtctcgcgtgaggtgc
ccgacggacaggaaacgcccaggaaaagatgcgaccattaatggcatgaaagctattctt
cacacctccgccggcgacatcaccgtcgagctcttccccaaccacgcccccaacacggtt
cacaacttcgtgaccctggccaagggcgagcgcgaatgggtcgacccctcaaccggccag
aagacctcccgccccctctacgacggcaccgtcttccatcgcgtgatccccggctttatg
atccagggcggcgaccccctcggcaccggaaccggcggccccggctaccagttcaacgat
gagatccaccccgagctgaacttcaacgacccctacctgctcgccatggccaacgccggc
aagcgcatgggcaagggcaccaacggctcgcagttcttcatcaccgtggcccccaccccg
tggctgctcggcaaccacaccatcttcggtaaggtcaccgacgaggagtccaagcgcgtc
gtcgacgccatcgccaccacccccacgggcgcgaacgaccgccccgtcacggagcaggtc
atcacctccatcgagatcgtcgactgaccctctcccccttaatcctcgacgaggccgggg
ccgcccccgctgctcagtgcagtgaccgggaaggtgcaccccggcctcgtgccttactcg
cctgccgaaagggaagctatgagcatgccgagctatggccagcggtcggacccgcgcgcc
gcccccgactgtccgcgccacccgggcgtgcgaagcgtcgactactgcaagcgctgcaac
cgacccatctgcgtggactgtgcgatcccgaccgaggttcgctcgatctgcgtggattgc
acgtcctcgaagaagcggtggatgcggtccgcatcgcgcgcggccggagcgccggtcgtc
acctactcgatgatggcgatctgtgtcctcatgtttgccctcacgctgctggctcccgcc
ctcacggactcacttgccctcgtgcccgcttatctgatggcgcgcccgtggacggtcctc
acgggcgcgttcctgcacggaggcctgctccatatcctgttcaacatgctgtccctgtac
tgggtggggcgcgcgattgagccggtcatgggctggtggcgtttccttaccgtctacctg
gtgagtgcgttgggtggctctgctttcattctcgcatggtgcctgatccagccctccgag
gtattcgtcagtacggtgggtgcttccgcggctgtgtttggtcttttcgcggcggtcttc
gtcctgcagcgtctgagtgggtcggacacgaccgccatcctgacgctgctcggcgtgaac
cttgtgtacggcttcatggtcagcggtatctcgtggcaggggcacatcggtggcgcgatc
gcaggcttggcggcgacgtggttgctcgtccgcctttcccgtccgcgctcgggcgtcacc
gaggcggcgcagaatcgccgccaggcgctcgtggcgctggggatggtcgtgggcatgatc
gcggtcaacgcgctcgctttccgcgttctgtacgaggtctacggcgcctagcgcggaaac
atccgatgggcgcaagccatctaaggatgacctaatatagggagggtccggcatagagtg
ccgggccctccctcatgcgcccccccacaggagacaccatgaccagcccctgggacctgt
acgaccagctcatcgacgagatttcccccgacgtcaccatcacccagatcctcaccgacg
gtaagtggcgtcgcgtcgccaccagcgaggacggtgtcggcatggccttcggcatgaacg
tccaatcccgcccgcgcgcgaccgaggatcccggcgacctcgtcggtcgtcccctgcgag
acgtcgccgccctcgccaagtcgtggaactttgaggatgccggcatcggaatggccgctg
tcaacgcctaccactcccatccggtgcgagccctggcccacggtttccgcgcctgcgagg
aaaacaactggggacgcactttccacccctacgcgcccctcgtcgccggcaagcgcgtcg
ccgtcatcggccacttccccttcgcggccgccgccatgcccgacgccgcgcagctcaaca
tcctcgaacgcaacgtgatcgacggcgactaccccgactccgcgtgcgagtacctgctcc
ccgagatggacttcgtcttcatctccggatccgccttcgtcaacaagacgatgccgcgcc
tcctcgagctatcctccgacgcgcacaccgtcgtcctcggcccctcgacgcccgcgtccc
ccgcgatcattcacgccggagccacaaccgtcatgtccttcgccagcgcgcaccccgagc
gcctcgaagacggcctcgccggacgcacgctccaagggatgtacgacgcaggcatgaggg
tccagctcaacaggccctgacccaaaactcggccgtggcccggctgccagccccggcctc
gccgatacaacccaagagaatggtggggcgtcccgaccgcagtcggaacgccccacacat
actcaccggagacggcaggcctgcgcccgccgcgccctcatcaacgccaacgcagcgtca
tcaggaagcccaccatcatcgtgcccaggcccaccgcgatattccacgcgcccagcttcg
gcaccgggtaggtgcccgacgaaatgtagtagacgacaacccacagcaggcccaggatca
tcagggccacgaaggtgggagcccaccaggccgggctgagtggaataccgtcagtccagt
tctggatctcggtgtcgtcctcgacctcgtgtccgttcttcttacgcttcttggattcgg
ccacgtcgggtcctctctgctggcccgcgcgggaagacaaaccgcccggcggtgatgaat
tagtcgcaacactagcgtagtctcggacgtggaaagtgccaaagcgcagcgccacgggag
gaggaaagatgcacgcacgcagcgtccgccacatcgcaggcgtcctcgccgtgaccgtcg
cctccggcctcctcttctccgtctccgcgctccacgaacgcacaagccccgctgccacat
ccgacctgtcgaccctcgtgcgcaaccgccaggaacaagtcagagtcctcgaaaacgagg
tctccgggctcgatgcgcagattcaggccttctcctccgccgcccctcaatcaggcaccc
ccgacgaagatgcgttcaccgcccgctccacccgtcccgtctccggacccggcgtccaaa
tcactctctccgacgcgccccccgggcaaattcccgcaggtgcgacccccaacgacctcg
tcatccaccagcaggacatcgaggacaccatgaacgccctgtggagtggcggcgccgagg
ccatgaccgtccaaggcgtgcgcgtcacctcccgcaccgtcatccgctgcatcggcaacg
tgattctcgtggacggcaccagctattcaccaccctatgtgatccaagcaattggtgatc
ctgccactctgcgcgcgacggttaccgcaagcccacgtatggtgaattaccaggcctacg
tgacgaagtacggcctcgggtgggacatgcagaccaaagactccctgagctttgcgcctg
ccactacctctctgacagtcaactatgcaaccgtggaggaaacgaatgggtgaacacgtc
gccccagcctcgccgacaagcaaaaagcgctccaacatcttctggaacatcgtcggtgtg
gttggcgaactgctcattaccttcgccctcgtcatcgggcttttctccgtctggcagctg
tactggacgacctacgaggtctccgggcaggtctcccagaccatcgcctcgtacgaagaa
gaacaccagccttccaagcgtgccctcggcgaagtccgcaccgatgatccacccgccttc
gaacgcgaagtcggcgacggcgaggtatacggcctcatccacgtgccgacctgggactgg
atgaagattccgctcgcggaaggcaccacctcctacgttctcgaccagggatgggccggc
cactacgacatgaccacccagcctggcggcgtcggtaacttctccgttgccggccaccgc
cgtacctacggcaacaacttccgttggatcgatcgccttacccagggcgacaaggtcgtc
gtggaagtcgacgaccactacctcgtctactcgatggtctcctccgagatcatcgacgcc
accgaccccacgcagatgcgggttgttgcccccgttatcgacgacgtttcctggtccgaa
acacccacggaacgctggatgaccatgacgacctgccaccccgagtacggcaactggcag
cgctacatcgtccaccttaagttcgaatcctggacccccaaggacacgggcgtccccgcc
gaactcgtcgacgaacccacgaactgaaggaccccacatgtacgcatggatcttccgcca
cctgcccggacccacctggtttaaggtcatcgagtccctggccctcatcggcgcggttgt
cgccgcgctgttcacgtgggtctacccctgggtccagacctacctggagctgggagaagc
ctccgtcggctgagcttgagctgcgcttgatggaaagggacgaggccgggtctgcccggc
ctcgtgccgtatccgcgggcgtgtgcgggcggatccgtctgtgccgcttcgcccggagag
cggacagcgcccgcgcgcccactgggggtgcgccctacgatggatgccggagaaggggcc
acggcctcgtacacgaagggactggcgatggtacgaatcctctgcgtcgacaactacgac
tcgttcgtcttcacgatcgtgggctacctgcgccatctgggtgccaccgtggatgtcgtg
cgcaacgatgtcgtggatcccgagtggttcgaggccggctacgacggtgttctcatctcc
cccggccccggggaccccaagagcgccggagcctccctgcagaccatcgctgactgcgcg
tctcatggtgtgccgatgctgggcgtgtgcctgggacaccagtctctcggtgagctgttc
ggcgcgacagtcgggcacgcacccgaactcatgcacggcaagacctccgtcatcacgcac
gacgggcgaggcgtgttcgaaggagtcccctcgccgctgaccgtcacccgctaccactcg
ctgacgatcgacccggcgacgatgcccgatgaacttgaggtctccgcgaccaccgactcc
ggtatcatcatgggtgtgcgccaccgctccctgcccctcgagggcgtccagttccacccc
gagtccgttacgacccagtccgggcacctcatgttcgccaactggctgaccgcctgcggc
gataccgcagctcgggagcgggccgcgtccctgaagcccgtcgtcgcggagcgtttcaag
ctgtaggtgtcgccggggcttcctccctgcccggttccgacgacgtgtcgttgcgcgcgt
gtttcggctcgcttgctccgtcgtgtcctgccggttttgccgcttctatgtcgtcgaggt
gagggttgttgagctgtggttttgtgggcggtaggagctgtgcgggatcatcgacgagta
actcagcgatgctgcgcgcctcggagtgcgccctgcttgttgtctgactgtgccgcatgt
tggttggtgcgcgtcggctgtgttccgggctcggggcctggccatccaccaatcctgcaa
cctcacccaggcctgcgtcggtcttccggcggtgtgatcgtgtgttctggataggaacgg
ctcttgtggataggttactttcccatccggaacgcaatagcctttccagatagtggtttc
ccatccagttttccgagtgtcatagccgcctctcctgacaactcgcattgataacagtgt
gggggggcttgttgcgcaccgcggcccgtgtaatcgcgcgtaagtgctgccggggggtgg
tgtggtcattttgtgccctgtggctctgtcgccctgtggccctgggagagagagtgtggt
cggcatgtcggagcctcgtgtggtgtagcaacccgtttgatgtgattccttgtcatgcga
ccgcaatgttgcttgttttgtggcgttggcgcgccggcaagggagcattcaatccgctcc
gagctggtggaatgctccctaaccgatgcacagtcgcttaactggtgtcatgccgccccg
gcgggtgaaatgcctgtggatgcaggagggtgcggacaatcggctttgcggtgacggtgc
tccacgcatgcttaggtgggtggtggctcgcggcccctgatgacgcccggtgcgacgcgc
cacagagatgctggcaggcaggcggcagcctccaggcaaccagttcatgtccggggcgat
gccacaggcgtgctgtctgtaggtgaacgcggataggttacgcatgtgcggataggttac
gcgcacgcggatagcttattgacctatccgcaagctgatagcctatccgtatcgttacaa
cctatccgcgtaagcgtaagccatgcgcgagggacacagattgtctagggtctgtcgcgt
gagaccgtggcgcacaacgtttctgcaactaatggacgccgttgtctgcgaacaggtgtc
gccagcaaaccgcagtcagggttgtgtgcaagcgccgtcacctttgcgagaaactctccg
gtagtacgtgcaactggtgaggcacctgccggtgtctcagcagcagtccgtgcaaccgct
ggcacctcttcggccgcaggtgaaactgttggcacctttgtgggaagctttcgagccata
gatgaaaccgttgacgcctttgctggcgaaatttgcttgacatttatgcttttgaggttg
acagaggtgtcatgggtttcatggcttcgtcaagatgacctaacggtggtgccagcggtt
acgcgatcttcatgagaggttccatcagaggtgccggtggtttcaagccttggtatgcgt
gaccaggcagtggcgttgttggtttcgggagatggtgcgtgtgacccggcagtggcgttg
ttggtttcgggagatggtgtgcgtgacccggcagtggtgcctgcggtttcatacggggcc
gaacccgcgttgtcagtggtgccactggtttcaagtgaacatgggctctgtgcggcaacg
tcgtctcgggtggcatgacccgtcgaaagacctcaacgaacgagccaatgcttttaacga
aagcgtgcgtgacccggcagtggtgtcgttggtttcaagcgttggtgtgcgtgagccggc
agtggtgtcgttggtttcaagcgttggtggggtgacgtggtgacgacggtgctgtcgatc
tgcttgtgggaggtacttccgacaggggcaagtatccggataggttacgcgcatgcggat
agcttatttgcctatccggatgccgataacctatccacatcgtcacaacctatccgcgta
aaggataggttcttggtgggtctgttttggtccgcgtcgcagcacagcacctatttgcca
agtgactggtcggctgatctgcgttctggaggccaacatgcgcacgccccacatccagtg
aggcccgcgccgcaggatttctcctcgcaggcgcgggcctcaccgatcaacgggataacc
gatcaacgggataaccgatcaacggaatcaccgagcgatggaacaaccgctacgcgggtc
cgggacctactcagccccgcttgttgttcccgccgttgttgccgccgttgttgccggttt
gttcacctttcgacaccttgagcttcacggtggagttcttgtcgaccttcgagccctcac
cgggctcgacggacaggacctggccggcgggctggttgcccgcgacttcctcgacggtga
cgttcaggccgagagccttcagctgcgcctcggcgtcttcacggcccaagccgacgacgg
tgggaatctccacctgagcgggcttaccgctcgagatggacacgccgacggtggtgccct
tcttgaccttcgttccggtctcggggtcctgcgcgacgatgcggtccttctccttctcgg
agtccacgctcgtcacgttgcccagctccaggccggcacccttgagggtgctgcgtgcct
ggtcctgggtcatgcccgacaggtcggggacctccacctcgtcggagccggaggacaggt
atgcgcgtatcgtctgtccagccttcaccttcgaaccgggggaggggttggtctgtgcaa
ccttgccttcggggacggtgtcggaggcaaccttgctgctgtcaagctcccacttcaggc
cgagggcctcgacggccttacgggcgtcgtcgggactcatgccgacaaggttgtcgggca
gggtcaccgaatcggggccggaggagatggtgacgcgcacagttgcgcccttcgtagcct
gtgtgccggccgtcgggtcggtcgaggccacggagccctcgttcacggtgtcggaggcga
ccttgtcggggttgagttcccaggtgaagccggcagcttcgatctgcgccttcgcttcgg
cctgggtgaggccgacaacgttggggaccgcgatcgtctcgggttcggcggcaccccgca
tgagggcccacaccgatccaccgatgatgccaagcgcggcgagcagcaggaagacgatga
ttgccgtgcggcgcttgcgggaactcggggcgtcgtcgtccgcgtccgctgtggcgaccg
cgggcatcgacgtggatgtcgccgccgtggccggggcgggggtgtgcggggcaacggcgg
ccatcggcgtggtcgcagcggtctgggcaccagccaagccggcggcaggtagaacctcgg
tggcccacgagtccgctggcggggcacccacgtccattccgcgggcgacgcgctgcaggt
cggagagcatcgcggcggcgctcgggtagcggtcgtcgcggttcttagccagggccttga
gcaccacgcggtcgagggagtccggaatgtcggacaggatcgacgagggcgtgggcggga
tctgctcgacgtgctggtacgcgacggcaacggcagagtcgcccttaaagggcgggcggc
ccgtcagcagttcgaagagcaggacacccgtcgagtacaggtcggaacgcgcatcgacgg
tctcgccgcgagcctgttccggggagaggtactgggcggtgcccacgacggcgttcgtct
gcgtcatggtggcctgcgagtccgtgagagcgcgggcgatgccaaagtccatgaccttga
ccttgccctccgacgtcagcatgatgttgccgggcttgatgtcgcggtgcaccaggtggc
tcgcgtgcgagtactggagggcggacagaacgcccgacacgatctcgatggcctcgttga
ttggaaccgccgtgccgtcggagatgagatccttgaccgtgtgtccctccacgtactcca
tgacgatgtagggaaccgcgatcgaacggccagtcgcgtcctcgatgatctcctcgccgg
tatcgtagacggcgacgatgttcggatgattcagcgacgctgctgactgcgcttcgcgac
ggaaacgcgcctggaagatcgaatcctgcgccaggtcgcgccgcagcatcttgatggcga
cgacgcgcgagagacgagtgtcgaagcccaggtggacttcggccattccgccgcgcccga
tgagcgagcgaatctcgtaccggccagctagacggtgggccatgggctctgccatgtcct
aacctcctcggtaatgtgtgctcccgcacttggttgaatcagggagccgagcatgtattt
gatcgtaatagctgagagcgcgatcagcgcaatcacgatgattgcgacgactgccgcgcg
aatgatctgcctggatggtgggatgggtggtgcgaccacgctgcgcgagtatgtggtctt
ggccggcgggcgcgtcccgagagccgatcgggcgtcgagcgcgtgccagcgcgggccgcg
cgtggtcatgtcgggtcgaggctcgtacacggatcggcgtggacgagacgacggattggc
gctccgaggctgggggacagtcccgtagacgcggggcgtcgagccggttgtggcgcgcgg
tgacgagccctggtttgccttatcgcggcgaggctgctcggagcggggctgggggatggc
gggagtgttgcgctgcgcggccttgcgctgtgccagctcggcctcgcggcgggtacgtgc
ttcttcgagttcacgctgacgccgttcttcttcttcgcgggcgaggcgcgcgcggcgctc
cgcttctgcggcgtcttcggcctggcggcgctccgcgcgctggcgcagacgctcggcaag
ggcggcgcggcggtcctcagacgcgggggcagtagacgaggatgcttgcgcggccacggc
cggagagccctgtgtgggcgcggagagggggcgggaggtcggaaggacttcggcctcgtc
gaggacgcgtgggacagcggcgtggcggcccgtgaccgggatcgccgaggaagatggcgc
gatcgtcgtcgcctcgtccaggacaggaacagcggcatgtcgacccgtggtggtgcgcac
cttgggggtgagccctgagggaggctgcagcatgtcctcgggtagtgtgcggcgcctcag
gtggcgaaccggcgcgacgatcggcaccgagggctggacgggggtgcggacctccgcggg
gcgctgtgcggccttcggcagggggagggggcgaggagtgacggagatgcccatggcttt
ggcggctgcggcgatctcgcggacggcggccgacccggactcggggcgctttgcgggatc
cttttccagcaggtgcaagatgacgtcggcgagaggttcgggaacgaagtcggggagggg
cggcacggggtcgttgacgtgtgcgaacgcaatgtccacctgagtttcacccgtgaacgg
acgtcgcccggccgctgcctcgtaggcaatgacgccgagggcgtagaggtcaccgatggg
ggtggcgacctcacccatagcctgttccggcggcaggtactgggcggtgcccataaccat
gcccgcggcagtcaggttgacctggccggtggcacgcgagataccgaagtcagtcagctt
caccatgccatcagggcgaacaaggatgtttgcgggcttgatgtcgcggtggacgacgcc
agcgcgcgccgcggcacccagtgccatggcgacctggatgaggatcggcatgaggtactc
tggctctatgcgcgagccgccgcgcaggtagtccgtcagcgggtagccgtcgacgagctc
cataatgatccagcctatgccgtcctcctggcccgaatcctgtgtgttcgcgatgttcgg
gtgggaaatcgacatcgagttgcgggcctcgaggcgcaggcgcgacagggagagctcttc
gccggcaagctcgggacgaagaaccttcgcggcgacgatgtgtccgctcacccggtctcg
ggccttccagacctcgcccatgccgccctgagcgatcggggtgagcagcgtgtagcgacc
gccgagcactcgcccggcacctgacgtcatgcgtggaacgctcacctgagccccgcttcc
aggacagcccgagcgatcgggccggccacgtcgccaccgtgcggggtggggtcggtgtcg
tcgccctcgacgaggacggcgaaagcgatctgcggattgtccgcgggcgcaaaaccgatg
gcccacgcgttagcgcggtccccgtcgccggtctcagcggtgccggtcttggcggccacg
gatacgttcgggagcgccatcgtcgtgcccgtgccgtagggctgtgacacgacggcttcc
atcatggcgcgcagctttgaggccgtctccgcggagatggggcgtccaccatccgtgggg
gtggtcgtgcgaacgacctggttgtccgcgtcgacaatcgaattgatgaggaacggcgtc
atcatctgtccctcgttggcgatcgtttgggcgacttgagccatctgcaggggcgtcgtc
tggaccgtgtactgcccgatcgagctcatggcgagctgcgcggcatcggcgtcagccggg
aaaacggagggggtcacggacagcgggatctgtgactcgcggccgaagccgaatcggttc
gtgacgtcggtgagctgctggttcgtcagctgctcggaggccaggacgaaggtcgtgttg
cacgatcgggcgaaggcctctgtgagtgtgggattgccgtcgccgcaggtcgaggactcg
atgttggagacctcggtcgcggttccgggcaaggtcgtggaaacgggcgaagacaaatga
gtctcaggttcggcgaggccgttttcgagcagggcgatcgtcgtgaggaccttgaacgtc
gatccgggcgcgtatcgctcggagatcgcgcggttgagcagcgggttgctggggtccgag
gagagcgtggagaatgcgtccgagaccgcgcccgcgtcggaggaggcgagctggttcggg
tcgaaggtcggagcggagtacatggccagaaccgagccggtcttcgcgtcgagagccacg
acggcacccttgcggttagcgagcgcctcggccgctgccttctgcatgtccgcgttgagc
gtgagttccacgcccccaccctggcggttctgtccagtcaggaggttacgcagacgctgg
ccgagcagcgtctgcgactggccgtccagcacgtcctcttcggcggcttcgattccggtc
gacgtgttgccgacggacgagaagtagccggtgaccgaggcatacaggggaccttcggag
taggaacgcgcgtagcgcttagaatcgtcttcgcgttcggaggaggcaatcgccgtcttt
tcgacgatgatcgggccgcggtcggtttcggccgcgtgcaggatcgtgcgctggttgcgt
gcgtcggcgttgagcgaggatgcggagacgaactgcgtgttcgtgacgcccacgccgagt
agggcgaacatcagcaggacgatgatgaaaatcttgcgaatctgattgttcatggcttac
tcacccactcctacggccggttggactcccgagttccacggcgcgggggttgaggccggg
cgcctggctgcgtccgacacgcggatcagcagggcgacggtgatccacgaggacaccatc
gacgagccacctgccgccaggaacggggccgtcaggccggtcagaggaatgatgcgtgtg
atgccgccgagcaccacgaagagctgaatggccagcgagaagcttaggccggtcgccagg
agcttgccgaaaccgtcgtgcaccgtcagtgccgcgcgcagtccgcgctcgatgaggatc
aggtacaggaccaggatggcggccgtgccggtcagccccagctcttcggcgaaggaggac
aggatgaagtccgagttcgccagcggcaccagctgcgggtagccgcggccccaaccggtg
cccatgaggcctccggaagcttgaccaaacaggccctggacgagctggtaagacccgttc
tcgtatacctcggggtcgagggcgttgagccagatgttgaagcgcgtctgcacgtggctg
aaggacttcaccgccacgaggacggctggaacgaagagcgtgaagccgatgacgagccac
gacacgcggttcgttgcgacgtacagcattgcgacgaagaggccgaagaagagcagcgat
gtgccgaggtcacgctgcagcacgaggatcgcgatgccgatcagccacacgaccatgatc
gggccgagatcgcgtgcgcgcggcaggcgcatcccgaggaaccttcggccgccgatcgcc
aggttgtcgcggttggtcacgaggtatccggcgaagaagatcgccagcgtgattttcacg
agctcgccgggctggacagagatggggcccagatgaatccacacgcgcgcgccgaaagtc
tcctggcccaggcccggaatcatcggcaaaagaagcaggaacagtgacagggcaccgaag
gtgtaggtgtacctgcgcagcatgcggtggtcgcgcagcgcgatcaaaatgatcgcagcg
ataacgattgcgatgcccacgaacagcgcctggcggaatcccaccacgggttcgtccctg
cgggcgtaggacaggtcgagccggtagatcatcgccagcccgaggcccgtcagagcgacc
gcgaccggcaggatgaccgggtccgcgtagggtgcgaggaagtgcacgccgacctcggcg
atgatggcgagcacaacgagcacgccgacctgcgtcagcaggttcggggggattgccccg
gtgtagttcagcgacgtgagcacgtagccggcgatgccgatcgccagagccaaccccatg
agggtcagctcgaggaagcggcgaggccgggcgggcgcgatcgatacggtagccattagg
agtcgcccccgctctgctcccctgactggggcgtgccggactggggcatgcccgactggc
tcgtcgaggacgagggggatgagaccttgtcggccacagagcgcctgaggccctcgatgt
aggagtcaatgtcggcgcgcgaggaacgcagcactggcgtgtcgaggcgctggcggtcga
cgggggacaggtcagcgagggcgacattcgagacctcgaccgcgtgcgacagctgccacg
ggccgatcgcctgaggaatgccctggtagatgacgacgtacccgtcctggccgatcgcgt
agtactgggtctgcgtccacttccacgacagccacgaggccgcgacgacgaggaccgtca
ccagcgagatgaacacgggggtccaccaggaggaacggggcttgaggtcgatgggggcct
cgtccttgtcggaaacgatgtccgaggaggaggaacccagggcggcagcgcgtgcagccg
cgccgtcgcctccgcgtgacttggcgttgcggtcgatggccgcggcaccgacgatctgcg
ggggagcgggcgggaacgtgccggcggaaacgatgtccgcgatgacgcacgtgatgttgt
cggggccgccgcccagaagggccaggcggatcagctcttcggcgcactcacccggatcgt
cgatgtcggccatgacccggccgattgtctcgggggagacgaggccggacaggccgtcag
agcacagcatccagcggtcgccgacgacggcctcgcggatcgtctcgtcgggggcgacgt
cggcctgcgcatcgccgaggatcttcaggacgacgttgcggttggggtggtgttcagctt
cctcgggcgtgatctggccggtgtcgaccaggtactgcacgaaggagtggtcggtcgtga
cctgcgtgagcgtgtcgccgcgcaacacgtaggcgcgcgagtcgccgatgtgaaccatgg
cgaggcggttgccgctgcgcatgagcgcaatgcaggtggtgccgaggccctcgaggtcgc
ggtcgcggctcgagcggtcggtgagttcctcgtgcgcgtcgaggagtgcctcgcgcagca
ggggcagcatcgagtcggccgggtgcgagtccgtgtcgaggggcacgaggtgcgcgaggg
cgaccgaggaggcgatgtcgccgcccgcggggccgcccataccgtcggcgaggacgagga
ggtttgagccggcgtagccggaatcttggttgttggaacgtacgaggcccacgtcggagc
gggcagcgtagtggaattgaacggcgtttcctgacatatcaacccaccaattcgagagtc
gtctggccgatacggatgacgtcaccgatcttgagctgacgcggtgtgctcagtcgttcg
tcgtcgatgaaggtgccgtttcggctggagaggtcttcgatccaccagccgtcggactgg
ggggtcagggccgcgtggcggctggaggcgtactcgtcttcgagcacgagggtgcacgcg
ggggagcggccgatgacgatgggggcttcgccgagtggcagcatggtgccaacgagcggg
ccgccggtcaccaggagatccttgggggccagcgggttcgaggaggtgcgcttcttgtcc
ttgcgcttgtcgtgggaggctttacggcgtgacgtggccttgtcgcgtccctttccgcgc
ggggtgacgacggtgccgaagatatcgcgtcgcagggtgttgacagccgcgagtacgagg
agccacaggagcaccaggaacccgatgcggaagacagtgaatgcgaggtcggtggtcact
tcattaaactccgctctggtctgggtgggtccagaagaggatcttggtgcgtccgatgac
gatctggttgccgtcgagcagggtcgctgcgtcgatgcggtggccttcgacgaaggatcc
gttggtggatccaaggtcggtcgcgatgacgccggtgggcgtaatgcgcagctcaaggtg
gcgacgtgagacgcccgaatcgttgacgacgatgtcggcttcggagccgcgtccgatgac
ggttactggctcggtgagcagccacttttcaccgtcgacgtcaatgatggggtgttcggg
ggatgcggacgaggccgtggcgggggcagcgggtcccctgcggttttcggcgtcgacctt
gagggtgccgctgggctcggatgcgtcggcgatgaattcgatcgtgacggggccgaggag
ggagtagctgtttgctgaggcgtgctcggtggcctgctgggcgaactcgtcggcgaggac
gtcaagggacgcttcgagggaggccaggtcggcgcgcgaggcgtagaccgtgaagtggtt
cgcggcgatgatgcgggaggcggagacttcctggacggattcgtccatggcgcggcggat
cgccgtggtgatgtccacgggcttgatccccgaccggaacacgcgtgagaaggcgccgtt
gacgcctctctcgacggcgctctcgaagcggtcgaagatgctcatagtcgtgctctcctc
attcccccgcgccctgtgcgcgacgtacgttctgtctggaagcgcagccgctcccggtta
cagtctaaccggcgtgggaagcgctgtggcctcatctgccgggatgttcccgatgagcaa
aggctcagcattcgttccggatgcgcgccacgacggggaatactccgcaatggtgcgact
gtgacttctggtgtaaatgttacatgtgtgacgataagtgtgtgcgagcaaacagagtgt
ggacactcgcagcgtcgcgctgttggcttagggagcgcgtcgggcgcgccgcgcgggata
acgacgtgggtgcgcctgccggatggcgggcgcacccacgagcgtcgtgagatgagaaat
gtggtcaggccgtggcgttagcgcagcccagcaacggcctcggaccgatcagaagtccca
gtcctcatcctcggtgtccacgacctcgcccatcacgtaggacgagccggaacccgagaa
gaagtcgtggttctcgtccgcgttggggctcagggccgccaggattgcggggttcacgtc
ggtggcatcggcggggaacagggcctcgtaacccaggttcatgagtgccttgttcgcatt
gtagcgcaggaacttcttgacgtcctcggtcaggccgagcggatcgtacaggtcctccgt
gtactgctcctcgttctcatagagctcgtacagcagcgagtacgtgtagtcgtgcaggtc
gtcctggcgctcctggctcgattcgttgacggccagctggtacttgtagccgatgtagta
gccgtggacggcctcgtcgcggatgatgaggcgaatcaggtcggccgtgttcgtcagctt
cgcgtgcgagctccagtacatgggcgcgtagaagccagagtagaagaggaaagactcgag
catcgtcgaggcgaccttgcgcttctccgcgtcgttgccgtcgtagtaggacttgatgat
ctcggccttcttctgcagggcctcgttctcgttcgaccagcggaaggactcgttgatctc
ctccgtggacagcaacgttgagaagatcgacgagtaggacttggcgtgcaccgactccat
gaacgcgatgtttgtgtagacggcctcctcgtgcggggtgcgagcgtccgggatgagcga
caccgcgccgaccgtgccctggagcgtgtccagcagggtcaggcccgtgaacacgcggtt
cgtcatgagctgctcgtccttggtgagggtcttccagctcggcaggtcgttcgacagcgg
aatcttctcaggtagccagaagttacccgtcaggcgatcccagacctcaaggtccttgtc
gtcttggatcttattccagttgatggcctcgaacacgggctcggtcgccatgggggctcc
tataagtacgctgtcggacggacgaggtcggggcgacctcgcgtataggctccaggatag
tgggtgcgaggctcgcgacgaggccggtggaccgtgtttcgtggacgaggtcacctcggt
ggaggtcagggcggcgtcgtgtccgccatgacgacgcccaccttcgcgaacgttgatgcc
gcgctcgccaaccgggactgacgacgaatgctcaggcgcgtgaccttcgggctcgagggg
gctcggagtgttgcgatcgtcggtggtttcggcgcgggactgggctatctcctgactctg
cacctcatgacggacgagctggcgctcttcttcttccttctgaacgaggcgtcggagctg
agcggatacgcctccgcgttcctccggatcgcgctgtttcatcgggtgttgcctcccgct
gtacgcctgaccctcatcctcctgcccaagcgatgccctcaccggggtagttccgtcatg
gactctattcggatgtctgtgctggtaggccccgttctcttcactcgtatggagctgaca
cattgacctgatcgtcccgtgtaagccattgccacgacgtgtgctatggctatatcctga
ccattaaaaatgtggcgcatcgcgcgcctgacagttgccttgtaaggagtgaataatcaa
cggacagcgctatggtgagggcgtgacatatcagcccttagaattcgccgcagtctccag
gccctaccgtctggggaacgatcagttgcgtcgctacaaccgcgtgcgctccgggcagca
gaagcaggggcgcatcaatctcgccatcgatatcgtcaccgtcctgctcatcgtgtccct
gagtacggtcgtcgccatcgtcgagctgtcctccatgcccgatccggtgaccgaaaagct
cgccgcactgactcttggcctccttctcggtgggggcctgatcctccttgcgctactcac
cgccctcatcgtcgtggcgcgccggtggcaccaggaatgggatggcaacgaagacctcgt
catcttctccaactctcacgcagctctgcgcgctgcccggcgcgacggcgccatcctgac
ggcctgcgcacgcatgcgcctcgcgtggtttatcggattcctcgccgtcgggggtatcgc
gatcgccaccgaatccgcactcttggccgctctcgtctccctgcctctcgcgatgggcct
cctggactcgtggcgttcctgccaggcgctgcgcaggatcttggcccgaacgctctgatt
caccggtcaatccgcgcgtgcacctgcgagcctgccagccggtaggcttgtgggcatgac
gaatcccctcattgattccctcgtgtcgatcatcgaacagcggcccgaggatcaccccct
gcgcgagcatctcgcggaactcctgatcgctgaggggaggggcggcgaagccatccctca
tctcgccgtcattctcgccgccgacccgaccaacgagcgcgtcgctgccctcatgcgcag
cgccctcggcgcacccgaggcccccgctccggcggctggtgtctcccctgacgaggcggc
cccggcctcggagagtcccgtggccgaagattccccggcgtttaccgaagacaccgtgcc
ctcgacccctgctgtcgacgcggccgtggcgtccgccgcggaaccggctgaaaaacccgt
cccccacccccaggacgcgtcccagattcagggcgtacccgacggcggcgctgccgacga
gtccactgcggcggcccacgcctcggaggatgcaggcattcccgcgatcgtgacggtgca
tccctcggccttcccgcatgcgaccgaggaagcggcccccggcgaggaagacgctccggc
ggctgaggccggagacgagcgtgatggcgccgctcatgccgatggcgccaaagagcaaag
cttcgactggaagagtgccgagaagcaggtcggcgggcctgcgcccgcattcgtgaagca
gggggaagtcgaaggcgaaatcgaagttgacgacaaaccccagggtgagggttgggacat
cgagagtgtgacgtcaacgctggaggacgtgggcggcatgcagtccgtcaaggaccgcct
caccacggccttcctggccccgctgcgcaacccggaaatccgcaagctctacggcaagag
cctcaacggcggcctgctgctgtacggtcctcccggatgcggcaagacctacatcgcccg
cgctctcgccggcgaggtcggcgccgcattcatgaacgtcaggatcagcgatgtcatggc
acgctacctcggtgaatcggaagctaacctccacgagctcttcgagaccgcgcgtgccaa
cgcacccgtcgtgctcttcctcgacgaaatcgatgcgatcggcatgcggcgatcgcacgc
cggatcgtactacatgcgaccgatcaccaaccagctcctcatggaactggatggcatcgg
atccgataacgaaggcgttttcatcctcgccgccaccaacaccccgtgggacgtggactc
cgcgctgcgcaggcccggacgcttcgaccgcagcgtcgccgtcctgccacccgacggccc
cgcccgacaggcagtcctctaccaccacctcaagtcccgccccgtcgaaggcatcgacct
gggccacctcgtgcagcgcacccaaggattcaccggtgccgacctggcccacctggtcga
cagcgccgtcgaatacgcgatgatggactccgtgcgtaccggcaatgtgcgcatggtgac
catgcacgacttcctgagggctctggagcagattcggcccagcgctgggccctggttcgt
gaccgcccgcaacttcatcgaatacggcaaccgagacggccaatacgacgacctcgccga
gtacatgagggcaaacaacctcatgtgaggtggtgggcggtgtcagtacgccgcccacca
ctcgccgtttgctcgttgagaccgaggaggatcgatgtccaacgatgacatccaggggcg
gattgagcgcgcctatttcttgatcgacatcaagcgtccccaacaggccatcgaagagct
cgccacgatccctcagagcgatccggaggtcgcggcgcgagtgaattgcgccctcgccca
agcccacctgaccctcgatcagaaggaaaaggcgtatgagtgcgcccgacgagccatcga
agcctcgcccaatcacgcgatggcgctgtactggctggcgcacctagagccggattctcg
tcgcgcgctcgaccatgcaacacgcctcgtcgagagcagtccagaattgggtcctagcca
tgccacgaaggcccgcgctcttgcgcgtaaccaccggtgggaggaggcgctgcacgcagc
gcgtgaagccgagaatctcgaccccgaagactcctttgtgctcaacacccttggcagggt
gctcgccagggatgacgagaaagcagcgctcgaagtcttccaacgcgtcctcgcgcttga
gccggaaaatgtggccgctcgagaatccatcgcttccctcgaagcaggcgaccacgccga
cgccagcagccgcctgtaccgcgacctcctcgaggagaaccccgccgccaacgtctacga
aaatcagctgcactggctggtgttcaaaccgctgttcaccctgtgcttgggcctgtcggt
cgcctacctgatcggctggtcgattgccggtctcgtctacgcgctcggcagtcgtcaggt
agccctcatcgttgggctggcgtggaccgcactgtttcccctgcgcgccatgggctccgc
agtacgccagcacatctcgcgggtcgccgccggtcagggcaagaagcgccgcgacgtcct
gaacctcgcgttcaagcgccgccccatcggcgcgagggttgcgacgatctcgatcgcaac
cctcgcgctcacccccgcagcattcggggtcgtgaggtacttcgttcccgcctcctcgtg
gtggacggccgtgggtgtgcccatcctcctcatgggctgcggatgggtcggtgccgccgt
tgcccgctacatgatcttcgtgcgtcaacgctgacgagcgggccgcacgaagcgtctcag
cccttcgagagcctctcgcgtgcggcgcccgcaccaaacgtcagcgcggtcaaagcggcc
tccaggccgcccaggaccagcccctgcctcgtatgagcgaaacgtgacccctgtgcgcgg
cgacgctcaccgcggcggaacagccagcgctccacgccgacggtgatcatcgccgaacct
agagcagcgcccgcgagaaccgcaagctcggacgggtccgcctccgtgacgccgtcgagc
ggatcctcgcctgcgacgggagacgccttcgagcaatccgcgtcctcgtcgtcgtaaggc
gtaagggcggagggctccggtagctgcgctaccatcgaccagcccagcacgcccagcaag
cccgccttcacgaggccgcgcagcgggcgagaacgaacgtaatccggcagcgcataccag
gcgacggtcgcgcccacgcccgccgcgaagcccgcgacccgagtcggatccaccgacgca
acgcacggacaagaacaggttgtcgacacggtcatagtcgttcctttcaataggtgagcg
cgcgaatcaatccgcgagcaagtcaagtaggtgagagacgacctttccgcccgaataggc
ggatccgtcgtgctggtactcgttcgtgatgtagtggcgcgcgccgatcaactcgcccgt
ttccagggatagctcgcgcggcacgaacatatcgtcgtagtacacggccgcagccaccgg
cacagtgttgcgcgcgagcacatccggcagatagaccggcaccgcctccgtcgtcgacgc
gagaatctccgccgcgcccttcagcggtgccaagcccgggtcctcgtcgaaaacgcgacg
catgaagtgctcgcccgtcaggtagaacggctcgctctcgtccagcgggtccgcgtcctt
cgcgaagcccgggacctcctcggccaggcgatccgccgcccaccccgtcgccgtgccgac
aagctccggcgtcgcgcacgcgtagatgtactcctggaacacggcgtagatcggtgcgac
gtccacctgagagccgatcgccgccaggaattgcgatgagagacgacgctgcccgccgac
gcttacccacgggccctcgagtaggtagtgcagctgatccgtgttgccctgcccgcccag
catcatgccgataatgcgcaggcgcgcaggggagaggcgctcgcccgtcggcagcgtctc
ctccgtgtccgccaggtgcgcgcacagctggcgcaccgtcttctcgtcgccggggtggcg
ctggaagtacgcccgattgcgcgccgcagtgcgctcgtaggtgagccggtagatgtcgtc
cacatggacgaggccgggtagacctcccgtgatcatgctggccttcaggccctggggggc
cagcgacaggtacgaggtcgtgatgaagccaccgaaggactgtccgagcgtcgtccacgg
ctcatcgccgcacagctcgcggcgaagcgcctccgcgtcgtacacgatctgatcctggcg
gaagtggcgcaggtacgcggccttctcatcgtccgtggccaggtgggagagcgcctgggc
gtccatgcgcgtggactggccggttcctcgctgatcgaggagcaccaccctgtagtcctg
caggagacgattcatccagccgccgctaaacgtgccgaaacgcgggctcggatagcccgg
tccgccctgcaggaacaccgcgtaggggcactcctcgcggcccttgcgcacgacctcgcg
cgcgaaaatctcgatcgtcggattgtcgtccccggaggggcgcaggtggtccaacggaac
ctctaggcggtgctcgtacaccgcgtgaccgtgatgcaagtacgactctgtgtgcatgtg
cacaatcctatcgtgttcgcgtcgccgaggtgggtgccccctctgactgcggggtttccg
acatgaacttcagcgctctttccggtgtgtgaaacggtgtcgcaagactgcgacacggct
gcgatcatatggataaacagcgcagttagagttcatacatcggcgcaccgggcgccggga
tacatacgactgaacaacaccggaggatgatcgacatgaaggcacataggagcggcataa
cacgtagggcgctcgcggccctgaccgcgctccccctcgcgattgccatgagcggctgcc
aactcggcatcagcaagcaggatgaaggcggcggatccagtccggctccggccgcatccc
aatcgaatggcaccgggggatctcaggcaacttcttcgccccaggcgacgggcaccgcca
agcccgccgcgtctggggttcaaggcacctgggagggagcgatcaacgataagaacttcc
gcgtggacgtgaactccgtggtcgtcaagaacggggtcacgacgctgaccttcaccgtca
cgaacaccggttccacggggaccctgatgtggtacgtctcattcgggggcaacaacctgc
tgtccgacgatgtgaagctcgctgacccgcaaaacagcctcgtctactcgcccggaaagg
cggcggacaagtcctgcatgtgcagcgaactcgacgcctcctcgctcgaacccggcgaat
ctcggaccgtcttcacgacgttcaaggagctgcccgaaggggtgggtgctgtcaccgtga
cgataccgaacgtcgcccccttcgagggcatcccggtgaccagggagtgagcgtcatgac
catgatgaggaggcgcgcggtagcagctgctgccctcgcgctcgtggccgccgtgggcgc
gagccccgccctggccgcggacaaggtggagtggccagtggcgacgatcgagttccccga
acccgtcaagatcatcttctccgtctccacgatcgacggtgcggtcgccacggcggagca
gcccgatgccacggtcactacgctttcgggggatgtcaacttcgaggtcgactctgatca
gctcacggcgcgtgctaaggaggtcctcgactccctagcgtcggagtggaccaaggctaa
gccctcgacggtctccgtcatgggccacaccgactcagtagccgatgacgcccacaacct
cgatctctccaagcgtcgggccaaggccgtgggcgactacctcacaggcaaggttcccgg
cctgtcgatcacgaccgatgggaagggagaagccgagcccatcggcgacaacgagacgga
cgaggggcgcgcccagaaccggcgcgtcgagatccgcgcgcagaagtgacacccgcgctc
ggtcgctgctctcccgtgcaccgatcgcactccaaggctcaacgcgaactctgacagcac
gcacccggccccccaccagcacgccgctggcggggggccgcggcgttcacctcgggggct
ggggaatcctctgcgccgtaggagagacctcgtcgggcagtgggagggtgaggacgacgc
tggtacccactccctcgcgcgaggtgaggcgcacgtggccgccgtgccgctcaatgacga
ggcggacgagcggcaggcccagccccgatcctgagcgcccagccgcgttcgacccgcgcg
ccagctccgagaacacgctctcgcgttccgcctcgggaatcccaattcccgtgtcagcga
cctcaatgctcacgccggtctccgactggctgccgcgaacctcgatgctgtcgccctcac
ccgagtacttcacggcgttaaacacgacgttctgaatcgcggaatacagtagatcggcgt
ccccgacgacgcgcggcagcggccacggggcggttgggaacaccagggtgaagctgcgcg
cctcgcccacgctggagcgtgcagcctccacggcgtcgcgtgccgcctcctccagatcca
cgagctcgcgctccatgggcgccgacgacaggtcggccagtttgcgtaagtccgtcacga
gcacgcccatacgcctggcctgggccgccacgagggccgaggcctcgtcctcgcccgaag
ccgtggccgcgaggatcgctgtcaggggattcttcagctcgtgatcgaggcgggccagaa
actgccggtgctcgagatcgcggcgcgcctgagcctgcgccgcacccgcgaggcgcgcct
tcgacacagccaccgagacgagcaggaacgccaccgcaacggcggacaccagaacgccga
gtgcggccacggcagcgggcaaggaaacgaaggcgcgcaccccgagcctcgagccgaaga
gccaccacaccagggcacacacgcaggtgatgaccgcgggagccaggcacagcatgattc
ggcgcctcattgccccaccctcccaataaagcggtaccccacggagggaacggtttcgat
gaacaccgggtccgagggatcctccccgagggccgcgcggatctcacggatacgatggtc
gactgctcgcgtggaggaagcaaagtcgattccccacagcaccgacaggagtcgctcgcg
ggtgtggagctctccggggtgggtcatcagatagtcgaggagtcccatcgccttgggcgt
cagctcaagttccctgtcggccaggaaagcgcgccgagcgaggcggtcaagcaccaactc
gccactcgtgacgcgctcggacgccgacagggggcgcgtggagcgcatcgaacggcgcag
caccgcgcggatacgggagaccagctcctgggggtcgaaaggcttcgacaggtagtcgtc
ggcaccctcgtccagcgcggctgaacgctcgaaagaggtgtcgatctgggtcagcaaaat
gacgggggtccacgtgccgcccgcacgtatgcggcgcaccatctcgcgtccgtccatgtg
tggcatcatgatgtcggagacgacaatgtctgggctgagcctgccgtgggcggccagccc
ctccgccccgtcccgggccgtgtggaccgtgaaacccgagcggcgtaggaagggcgcgag
cccgtcgatgatggccgcctcgtcgtcgaccagcaggacggaggcccccgcgggggcggg
ctggggaggggccccggtgctcgtcgtcacggatcttctcctcggtgtccggctccgatc
gtgggcgccgacaagatcgggcgctctcagccagggtatgcgacgcgccgggtgcttgtc
cacgggcccggcggggtcgagatcccgacgacgtctccccatgtgggtggggcatacccc
tcgtcgcctgggagcctcgttaccagttcaacagcgtcacgtagcacaccgtcccgatgc
cgacgctccacaggagcttgcggccaaagagcaggtgcacagcgacggtgacgcccgtcg
ccaccagcgccgcccaccagttgcccgttgcctgcgccccctgggcgagtgtcgagagga
cgaggatcagcatgatgcccggcggcatccacaccgccatgtccgacacgtaacgcgaat
cgcgcaggggttcgagaatcttgaaaggtagagcgcggagcgtcaagtcgatgatgaagg
tgatcgcaaggatcgccagcaggtagcccagcgtcggtgtcatcgcgcgcctccttcggc
catctcgtccgcggagtgccagatgccccggcgatgaagaaagtggcggactgtcaggca
cgcgacgaacagcaggagtgcggccatgaggtgctgcccgggtgccaccaccatcgccac
cgcgaaggatgcgccggccaggaggaccgacggcgcctcgtgcctcgtgcgcgccgcgtc
cagcgtcaaggtgatgaacagagccgtcagcgcgaagtctaggccctcgatctgcgtggg
aatgagcgatccggcgaggacgccgaccgtgcccgacactaaccacgtcaggtggaagag
tacctgcattgccaggagtcgaggcttcgtccatccgttggggcgggcggcggtcagcgc
gtaggcttcgtccaccagggcgtacatcgagaagaggcgggcgaaacgcccctcgatcac
gtgcagggggaatgagaatgcgaaaaacaggaggcggaagttcaccagcagcatcgtcac
ggcgatgacggctaacggcgtgttctgcgaggccagggtgacgacgaggagctcggccga
gcccgagtaggcggccagggagagcgctggcgccatccaccacggcagccccagctggac
gaccagcaggccgtaggccaggcccagtgggatgtaacctgcggcgacgggtgccgtgat
acgcagaccgtcaaggatctcgaggcgggtagggctagccggcacggggacattcacggt
gcgcggtagcttgggcatgggagcaatttttacgcgccgctacggcctcgcgcgcgttgg
cgcggccgtgcgtgacgacttgcacgttttagtgggtcgaaggtcccggtgtggaaacct
gcggggagggatagccctcgcctgtcacatagtttcaaaaccggaacgaccgatcgcaca
atagaccgcccggtggaaatattttattgtcgccgaggaacacacacctcggcgcttcca
ctgacaacgcacacaaggagccgtcatgagcgccgccaacgcacgcaagaagccattcct
ccgactcgccacggccgccgtcgccatggtcgcagccctgggcatggccgcctgctccgg
tggctcagcctcctcctcgtcctcctcgtcgagcgcgcaggttggcgaccgcggccccga
acagatcaaggaagcgggcgagatcgttatcggtatcttctccgacaaggcccccttcgg
ctacatcgacgccgatggcaagccagccggatacgacgtcgtctacggcgaccgcatcgc
cgccgacctgggcgtcaccgccaagtacgtccccgtcgacgccgccgcccgcaccgaggt
tctcgcctccaacaaggtcgatatcaccctcgcgaacttcaccgtcacgcccgagcgcgc
cgaaaaggtcgacttcgccaacccctacttcaaggtctccctcggtgtcgtctccccttc
ctcggctgagatcaccgacgtcggccagctggccggcaagaccctcatcgtcaccaaggg
cacgaccgccgaagcctacttcgaggccaaccaccccgaggttaagctcctcaagttcga
ccagtactccgacgcctaccaggccctcgaggacggtcgcggcgaggccttctccaccga
caacaccgaggtcatcgcctgggcgatccagcaccccggcttcagcgtcggcatcaagag
cctgggcgagaccagctacatcgccgccgccgtcaagaagggcaacaccgccctcctcgg
ctggctgaacaaccagctcgtcgagctcggtgaggaagacttcttccacaaggactacga
gcagaccctcgcccccgtctacggtgacgccgcgacccccgacgacctcgtcgtcgaagg
cggcgtggacaccacctccaccaactgacacaggtacgaggccgtggcccctcccgggtc
cgcccgccgcgggtgagcacacggagcggccatggcctcgtccctccgcatgaccatgaa
cgttgagatcctggcgcgatacgcgcccctctacgtcgacgccgccgtcctcaccctgcg
gatcgcggccatcggcatcgtcggctccctcgtggtgggcctcctggtcgccgcgatccg
gcagtaccggatcccgctcgcctcccagatcggcgccgcctacgtcgaactgtcgcgcaa
cacgcccctcctcgtgcagctcttcttcatctacttcggcctgccgcgcgtgggcatcac
gtggagcggcgagacctgcgcgatcgtgggcctcatcttcctgggcggcgcctacatggc
cgaagccctgcgctcgggcctcgactcggttgccacgattcagtgggagtcggcgtccgc
gctcggcctcacgcgcactcagacgctgcgccacgtcgccctcccgcaggccatcgctac
ctccgtgccgccgctggccgccaacgtcatcttcctcatcaaggaaacatccgtcgtctc
cgtcgtcgcgctgcccgacctcgtgtacgtcgcgaaagacctcatcggtatgtcctacaa
cacctccgaagcgctggtcctcctcgtcatcgcctacctggtgatcctccttcccgtgtc
catcgcggcccgactcatcgaaaagaaggtgcgccgtggcggatttgggaattaacgtca
tcttcgagggccgcaacctcgtgcgcatcctcgagggcctcggcgtcaccgtcggcatct
ccgcgctctccgtgttcctgtcgttgatcctgggcgtcttcgtcggcctcggaatgcgct
cgcggtggcgtgccctgcgctggctcatgcagatctacctcgagttcgtgcgcatcatgc
cccagctcgtcctcctgttcgtcgcctactttgggctcacgcgcgtcgcggggatcaacc
tggacggtatcaccgcgtccgtcctcgtcttcaccctgtggggtggtgccgagatgggcg
acctcgtgcgaggcgcgctcatcgcgatcccgcgccatcagtacgagtccgcatacgcgc
tgggactcaccccgaggcagaccatgcgtcgcgtcatcctgccgcaaaccttgcgcaggc
tcgcgccaccggccgtcaacctcatcacccgcatgatcaagacgacctcgctcgtcgtcc
tcatcggcgtcgtcgaagtcctcaaagtcggacagcagatcatcgacgccaaccgcttca
actacccgaccgcctcgctgtggatctacggcctgatcttcgcggcgtacttcctcatct
gctggcccatctcgctcctctcacgccacatggagaaaacatggcagaactgacctccga
caccgcggcctctcgcgccggaagcacgcaccagcttgcaccggacgcgccccacgcggg
cggcggcgagccacagctgcgcctcgttgacctcgacaagacctaccccggcggccacca
cgccctgcgcggcgtctccctcgacgtcgccgatggcgaagtcgtcgtcatcatcgggcc
gtcgggctgcggcaagtccacgctcctgcgcacgatcaacggccttgagcccatcaattc
tgggcagatcctcttcgacggggatgacctggccgcccccgccgtctcctggccgggcgt
ccgccgccgcatcggcatggtcttccagtcctacgagctcttcccccacctgaccgtcat
ggggaacctgacgctcgcccccggcctcgtcgcgggagaatcgcgcgccgacgcgagcgc
gcgggcgttgaatctgctcgagcgcgtcggtctggcggaccgcgccgacgactacccgcg
ccagctctccggcggccagcgccagcgcgtcgccatcgtgcgcgccctcatgatggaccc
cgagatcctcctccttgacgaggtcacggcctcccttgacccggagatggtgcgcgaggt
cctcgacgtcgtcctggaactggctcgtaccggcatgacgatgctcatcgtcacccacga
gatgggcttcgcccgcgcgatcgccgaccgcatcgtcttcatggacgagggccgcatcgt
cgaggtcgacccgccgcgcaagttcttcgccgacccggcgtctgaccgagcgcgcaagtt
cctcgacatcttcagcttcgaaggcgccaagctgtaggggtttccaggcgaaagtacctc
ctggcggggccttggccgacgggcttgtagtgtcgtcggcgcgtgtgcaggttccgcgtt
cttcctgttgatttgggtgctacacccgatccgtcggcattgcacctcttctgatcgggt
gtaccgcgactgatcgggtgtagtgccactgattgggtgtatcgcgtaggtgccgttggg
gctcacggataggctacgagcatccggataggttacgaggatccggataccttaataacc
tatccgcgtgcgcataacctatccgcatgtgcgcaacctatccgcgtggggcgtgctagc
cccgctggagctctaggtggggttggggcacgtgtacctggccggcgaggtgccaatttg
cgtagcggtccggtgcctccgcgcgatcattcgacgcacctggagttcgcccgccgatct
cgtctacgacagaacacaccggctcagccgatcagcgtcgactggtggtgcaccatgatc
agccgcgcctcgccggaagtcgccggtgcccacacgctggattccagcgaagcaccgccc
tcccagcgcacccggtagcgggtcaggaacgccccgcccaggtcgtgcgcgtcgatgcgt
ccgattgccggggaagcgggcgatggccctgcgagcgtcgtggtcgcgccaccgcccggc
cagatgcgcgtcgttcgctcgtccgtcattgcggcgagagcggattcgtcgccgccggtc
cacgccaggatgaactcgcgctcgcgggcgaccgcatcctcggtggtcaccgagtcctca
ctcatcgacgaggccggggcctcctccgcggtctcgctcgggttggtggtcgtggagaaa
acgctgggatgagaacggaaagttgatgttgcggcttcggccgtgggcgtgtcgtggctg
gcgctcgtgtcctgcgattcaaccgacatggatgaggcggtcatgccggcggcgtcggcc
gagccaccgcgcgacgtggaagcgatgaggctctcgtcggagatggtgtctgtgccgagt
cggtcagaggaagcggcggtggctgccccgccctcgttcgcccggctgggcggcgtagtg
ccgcgagtagcatcgctagtagctccgcgcgctgccccgcccccgaacccggggccgggc
tcgggggtgcgcccggcctggtaggcctcggcgcagccgcgcgccaggtcgtcggcccgt
tcgttcatgcggtgtcccgcgtggcccttgacccattcgaaggtgacgcggcgcccttcc
atggcgcggtcgatctcctggatgagctccaggtttttgatgggcttcttgtcggccttc
gtccagccgcgcttcttccagccgagccgccacttggacacgacgttgatcgcgtactgg
gaatcggcgaggatgtgcagctcttcgccggtttcggccgtggcctgaagcaggcgcagg
atcgcggtcagctcgcccaggttgttggtgccctgcggccagccgcccgcgtcccacgtg
tcctcgtccacgtaccaggcccaccccgcgggcccggggttgccgagggaagaaccgtct
gccgccgccgtaatcgtcatgacctcatcctatcgggatcccgaggcctgatcggatggg
gacgaggccggggcgcggtgtcgttgcgggccgcgcgcctcttgggatgtggctccgtct
gtttcgtcgatgagacgaggccggggcgtggcgtcgctgcattgcgcggtaattggggcc
ggtgccgggtcggtccagtgggttgaggcgtgggtactggcctagactcgtgtggtgggc
gcggccgcgccctttaccgcgacgaaagggatgagacgcgtggcggaacggctcgacgag
cgcaatgcgacaggtgccgacgagcaaaaccgcggtagctccaggacgtcgaggcgtatc
cgccgatgggcgtttctcgtcgtcgtgctctcggtcgctgcgctcgcggtgagctgtgtc
tttcgtggggaactgaccaggaaaacggccagtttcctcacgacgagcgacgcggtcgtt
gccgtgcgcctggggtccggatggtcgacggtggccgaggattttcggtatgacgattac
gacggctggatcgtgcttctcgacatcgacgggcacggtcaggtcgttgccgtgaacaat
gtgagtgacggggatgtgctgtggaatgagaggggtgtcttctacgggtcgccgtctcag
gactccctcacgacggaggcggggacgcagggaatcggacgaggacaccgcagcaacgag
cgtcaccgctatgcgctccccgatggcgcgctcgcggtcgtgcacggtgaagagtttggt
ttttgggttgataccgtccacgtcgatggacgtgtgacgagcgtcgagaatgacaagaca
aggggctctgtcgggcagtgtgggtcgcgtatcctggcgatcaccgacacggaggagtct
cccggcatcagtgccgcagcgtttgcggcgcatgctgctcgatcgggcgacgaggaggcg
ccgaccaccctcgccgctgttgttcagctcaacgaccacgacggggaggcgtccccactc
cttgcggtagcgccgatgatcgacggcttgaagtcgcggcagaatatgttcgcgtgcgaa
ggggacgtgatcacgatgccgagcgtgcaggcggacgaggccgctgcctcaagcaatggt
ccgacgagcgagcggcagcgaacgctggttcttcagcggtgggacctgtcaacgggtgag
cgctcgatcattcccgtcctcgacgaggccgggaacccccttgagttgaatgagcggcag
gacgtttccgagtacgaggcgattcgcgtgggcagcgaatacaggttcgtgtcctcgggc
ggggacgctttcgccgtcgacctggcgagtagccagggccggcatctgttctccctcgac
gtgccgcggagcgagtacctgtcggttttccaggtgaccgaaacaggtgtctacgcgctc
agggaccgccgagcggaccgtgtcgtcaccctctcgtacaggccttgggatggggaccaa
tggcgtgacctcgtgacgacgagtaacctggcgccgtacctcaagaaaggcatgtggacg
ccgacggtggacatccagtccttcgccctgcgccccggctgggacggcggcgcgcagtag
cacggcgctgccacacggcacagtggcgcaaggcgagaggggtggccttccgaggaagac
cgcccccaccggcgtctatggctcacggacactgaccccgtgaccagagggcgccgcatg
cgggcggtgctcaccgggacagagcgatcgagccacgccgccgcacagcgaacccggccg
ctcgcaagcggccgcagccgttacaaggagacacctacctggccgagcgcgaaggcgaac
tcctcgcagcgcgccgcccaccgcccctcgcgtcctgatgggccggcgtggccggcgacc
atctcggtgcgcaggatgatgggccgctctcgagggtcgcgcgcggtgacgaggccgtgg
ccggcttccccgctcgcgcttgcctccccggccacccccgaatcgcagcaattgcagcgc
tgcccagccccggcctcgtccgtggggggaacctggccggtcgcctcgcgtaggcgctgc
acccacttggtgggctcgacgaactccacgcgcgtgtcgttgaccgacgtcgtcgccatg
atcgcgggcagcagcgcgccgtcgggcacgttctcatacggcgtgtagcggctcatcgcg
tcgaacacggcgcgcgaggttagggggttgccccactcctcccactcgcccacggtcagc
ggcagggacgggtccaggatcgttgagagcgcgtccacgaagggcacgcccgccaggatc
gcgcggaagcggtcgggcgcggcgttgataaccgcgcccatgaggaggccaccggcgctg
cgtccctcggcgacgaggcggccgggtgccacccacccggagtccaccagccagtcggcc
acgtcgatgaagtccgtgaaggtgtgctccttgaccagctccttgccgtcctcgtaccag
gcgcggcccatctcgccgccgccgcgcacgtgcgcgatcgcgtagacggcgcggcgcagg
atcggcagacgcagggtctcgaactcggggtcgtagctgacctcgtaggagccgtacccg
atttgccagcccgcgtgcgtcccgtccgggcgcgcgtcccggtgatggatcagggtcacg
gggatgcgagtcgcgccgtcgcgcgcgagcacccacacgcgctcttcgacgaactcggcc
ggatcccagccgggggcctcgcgggtgcgcagggtgcgcacggtcagggccgcgccttcg
gggtcctcgggggacgaggccggagccggggtcggcagagaaacttccgcgactgtgggc
ggcacggtctgcgactggaactccacgcgcagcggatcggtccacggggtcggcacggtc
gcgattgtgcgcaccggggcgtcgacctccacgcgccgccacgtgggcgagggttcgcgg
cgatcccacacgtcgacctgcgtcagagagcccgaacgaagcgagagcgccacgtagtcc
gcgtgagcctcgacgtcggtgatgcgctcgccggggccggggctgcgcagcggctcccag
gactcaaacggcgtgaggggcgtgggctcgtcctccggcaggggagtgcccggcgtgcga
tccgccagggaaccccgcgagaacgcggaggaggacgtgacgccgaggcgcgccaaggcc
tcgggcgacccccctgcgggcagcatcgcctgcgcgagcgagccctcctgcgtcaacccc
gtatggacgatgaacaggcggtcgcccgccgaatccgccgacaccagcgtgcgcgggcgc
accggcatcagcggcagcgggcgcacggacgggtgggcgggcagccacagccacgcgcgg
cccgccgtcgacgacgaggcgtgaatgacgacgtgccccgggaaacccgagggcgcgaac
cccatctcgaagccctcgtccggctcgaccaacagcagctcgtcggcctcgcgcggcgtg
cccacgcggtgcaaccacacgtcgcacgcgcgccacgcgtcgtccacgcccatgtagata
aaggacgcggaatcatccgcccacgcgaagctgtacccggcgtccaccacggcctcgtcg
atgacgcgccccgaggcctcctgcacgacccacgtgtagcgctcatccccgcttgtgtcc
cgcgcccacgcgatcaggcgcccatccggggacgggtacatgtccgccaggcggaaaaac
tcctgccctcgcgcccactcgttctcatcgacgaggagctcctcgcccggcgtgggtacg
cccggttgggggacgagcggaatcggcacgcctgcctcgtcgcgctccaccggcgcgcgg
tgatgcgtcgcgtacgactggccctccgcgaaacgccggaaataccagaactcgccctca
cggatcggaaccgtcacgtcggtgagcgccgtggaggtcttgacctcctccacgaggcgc
gccgccgcctcgcgcgtcggcgccgtcaccgtgtccgcccacgcgttctccgcctccaaa
tgagccctgacctcggggttgtctgcgtcgcgcaaccaatcccacgggtcatcaaaatgc
tgcccgaactggtcgcgcacccggtatccgtaacgcttcggggcaaccgggggagtgttc
atcgacgaggcattagacgcctcacgcgtagtcgtgtcagtcatggggaccatcttagag
gtgggccaactgatggggatccacgaaacagtggtgaggccgtgcgagactaggggagtg
aacgatgaacaagctcccgcgcgcggatccgctgccgcgctcgaacccgcggcgctcgcg
gacccgtccgcgcctcgtccccagcccggcacccgagggcagagcggcgggggagcggcc
ccggcctcgtccctgagcctgacgcgccgactcctcgcctgggtgcgcgagttcatccaa
ttcggcatggtcggggccaccgcctacgttgtcgacgcaggcctgttcaacctgctccag
cacgggcccctcggcttcctcgccgggcaccccaacaccgcgcaattcgtcgccgccgcg
accgcgaccctgtactcgtggatcgccaaccgcctgtggacctaccgcggacgcacgcgg
gacaatgctacgcgcgaggccatcctcttcttcttcgcgaacgcctgcggcatcggcatc
tcccagttctgtctgctgttcacccaccacatccttgggttcacctcggcgctggccgac
aacattgccgtctacgtcgtcggcttcgccctgggtaccgctttccgcttcttcttctac
cactacgtggtcttcacagggcgtacgcgcgcgtaggttgaaggtgcggcggtagggtcg
aaacgtgaaggaaacgccagagcactacccgacccccgaggaatccatcgccacgatggt
caccatcgacgacaccgccctcgtgttcgaaggcggcggcatgcgcaacgcctacacggc
cgcgctcgtgagccgactcatcgccgaaggcatcaacttcccccacatctccggcgtctc
cgcgggctccagccacctgtgcaacttcacctcccgcgacgccgcccgctcgcacgacac
tttcgtcgaccttgtcgaagaccccgagtttggcggactcaagcatttccgcaagggcca
cggctacttcaacgccgagtacatctacgagcggatctgctaccccgacgggatcctgcc
cttcaacatggacgccttcctggcgaacccggcgaccacccgcgtcgctaccttcaacgc
gtcgcgtgggcaggtccgctggttctccaaggaagaaatgagcaccctggacacgctcgg
acccatcatccgagcctcctccacgctgcccatcctcatgccgcccgtcgacatcgacgg
cgacacctacgtcgatggcgcgctcggccccaacggcggcctgcccttcgatcagcccct
gcgcgagggctaccgcaagcttcttgtcgtcctcactcggccccgcgactatgtcaaggg
ccccatgcccgccagcgttggtgccctcttgcgcaccgcctaccgtcagttcccttccgt
gttcgagggtgtggctcgtcgtcccgaccgctacaacgcgggacgtcgcctcctcttcaa
gctcgaagaacgaggccaggcctacgtgttcgctcccgacaacctgtggattaacaacac
cgagtcgcggcgcgaacgcctggaggcaacgtatcgtgctggcctcgtgcaggccgtgcg
cgagatgcccgcgatcaaggcgtttctcgggctgtaggggttctttctgcccgtgttccg
gcggcgcttgctgcatcgccaggtctgcggtcgcagcgaagtgtcgcctcttagtgtcgc
cgcttggtgtgcacccgggcggcggcacgcccgcctcggccgtccgccctgcgagcttcg
ctcggagcgtcgtcttgaagcgcggccaggccccacgttccaggcgcctgcccgggctgt
ctgaaaccggatgcgcctctgttggtgcgggttttgctcgttgtgaaaccggatgcgcct
ctgttggtgcgggttgtgttcgttctgaaaccggatgcgcctctgttggtgcgggttttg
ctcgttgtgaaaccggatgcgcctctgttggtgcgggttgtgttcgttctgaaaccgctg
gcaccatcgtcggtgagaaacggccgtttctggtgcacttttcgccggcagtggtgccgc
gggtttcatgtgtgggttgggcggggctggcagtggtgccgtgggtttcgtgtgcgggtc
ggtcggggctggtggtggtgtcgtgggttttgctcgttctgaaaccggatgcgcctctgt
tggtgcgggttgtgttcgttctgaaaccgctggcaccatcgtcggtgagaaacggccgtt
tctggtgcacttttcgccggcagtggtgccgcgggtttcgcgtgcgggctgggcggggct
ggcggtggtgctgtgggtttcgtgtgtgggttgggcggggctgtcagtggtgtcgtgggt
ttcgtctgcccgtcgagagcagccggaaggggcgcctggagtgcgatgcctatatctagg
gcgcgcccaggacccgagaccgagggtgcaatggccgtcggggctgcctgtgggtgcctc
gcgcagggccccttcaacggggtatccgcacgattcggtctattttggtgacaacgtcgc
cgatccctacatctagggcacctcgtccccaacgacccctagatgtatgggtgcgacacg
cccatagggcccaaagctaggtgtgacgctcgacattttttgcgtggttggaaggtggtt
atgcacagggtggtggtgtggtcgtccacaggatgcacaggtgtgtgtgggggtgttgag
agctactcgatatgcgcgaaggttagtcgcaaacctcaatgtttgcgcgcatcttcgcgc
accctcgatgggggctcgacaaacccgtgtgtcccctccgggatcctgaccgaccgctcc
gtccacagacccctctgacctcatccacagtcggggaggtagacacaacatctaggggtc
gcttgcgtgagcggccacgaggtgtagtgttgttgtgttcgcggcgaacgagccgctaga
aagccaacacaggatgccaacgtccggccttgagccgcaaggagacacgaacatgtcgat
caccgtctactccaagccccgctgcccccagtgcgacgcgacctaccgcgccctcgacaa
gcagggcgtctcctacgagaagattgacgtcacccaggacgcggaatccctcgccttcat
taagggcctcggctaccagcaggcccccgttgtcgtggccggcgatgaccactggtccgg
cttccgtcccgaccgcatcaaggccgtcgccgccgcagccgcctccctggcgctgcaggc
ctgagtcgcgccgacaagtcccggccgcgaggccgggactttcgcgtatctgggcagggc
cgaggccggggcgcacccttcgaaaacggcgtggatacactcgaatgagcggggagtgaa
cccttggttgaaacagggggaatcgtgggccgaccggccgtgagtgcaggccgcccaaga
cctcatgcgcaccccgacgatcatgctcacccgccgagctgggtgcgtcgatcatcccac
atgggacacgcgagcaaggcaaccccgtccgggcctcgggggtgagacactagaggttca
gcatcccgccaagcaggaaggatcaccatgggcagcgtcgtctacttttcgtcggcgacg
ggtaacacccgccgttttgttgaaaaactcggccttccggcggcgcgaatcccgttgctt
cccaaggatgaacccctgcgcgtgaccgacgactacgtgcttgttgtgcccacctatggt
ggcggcaacctcaagggagcggtacctaaacaggtcatcaagttcctcaataaccccgag
aatcgagccctgtgtaggggcgtcatttcgtcgggaaacactaacttcggcaaggcctac
tgcattgcgggcgacatcatcgcggccaagctgggggtcccccacatgtataagttcgag
ctcctcggcacgcccgaggacgtctccagagttcgcgaaggactggaacagttttggcag
aaaactacaccgacacaggcgtagaggaagctctctccccggagcttgactaccacgcgc
tgaacgcgcagcttaacctgtacgacgcgaacggacacatccagttcgacgcggaccgtg
cggctgctcgccagtacttcctgcagcatgtcaaccagaacacggtgttcttccatgacc
tggaagaaaagctgaagtacctggtggacgagggatactacgagaagcatgtcctggacc
agtacgacttctcggacatcaaagaactgtataagcaggcctacgctcacaagttccgct
tcccgacgttcctgggtgcgttcaagtactacacctcgtacacgctcaagaccttcgacg
gtaagcgctacctggagcgcttcgaggatcgcgtcgccatggtgtccttgtacctggcgc
gcggcgacatcgagctggcccgcagcttcgtcgacgagatcatgacgggtcgcttccagc
cggccaccccgaccttcctcaatgccggtaaggcggcgcgcggcgagctggtctcctgct
tcctgctgcgcatcgaggacaacatggagtcgatcgctcgaggcatcaactccgcgctgc
agctgtccaagcgcggcggcggcgtcgctctgcagctcaccaatctgcgcgagtcgggtg
ctccgatcaagaagatccagaaccagtccagcggcgtcgtgcccgtcatgaagctgcttg
aggactccttctcctacgcgaatcagctgggtgcgcgtcagggcgcgggcgctgtctacc
tgcacgcgcaccacccggacatcatgcagttcctggacaccaagcgtgagaacgcggacg
agaagatccggatcaagacgctgtccctgggcgtcgtcatccccgacattacgttcgagc
tggcccgcaagaacgaagacatgtacctgttcagcccctacgatgtggagcgcgtgtacg
gcgtgcccttctccgagatctcggtgacggagaagtaccacgagatggtggacgacgggc
gcatccacaagcgcaagatcaacgctcgtcgcttcttccagacgatcgcggagatccagt
tcgagtcgggctacccctacatcgtcttcgaggatacggtgaataaggcgaacccgatca
agggccgcattaccatgtcgaacctgtgctcggagatcctgcaggtgtccgaggcctcga
cctacaaggacgacctgtcctacgaccacgtcggcaaggacatctcctgcaacctgggct
cgctcaacatcgcgaagaccatggattccccggacttctctaagtcgatcgagatggcga
tccgtggccttacggccgtctcggacctgtcggatatctgctcggtgccgtcgattgccc
gcggcaacgcgatgagtcacgcgatcggcctgggtcagatgaacctgcacggttacctgg
cgcgcgagcacgtgcactacgggtccgaggaggctctggacttcacgaacatgtacttca
tgacggtcctgttcgaggcgatcaaggcctcgtgcacgatcgcgcgcgagcggggtgagt
ccttcgagggcttcgaggagtcgaagtacgcgtcgggggagttcttccgcaagtacattg
acgaggagtgggcacctacgacggacaagtgccgtgagctgctcgccgcctcgtcgatca
aggttccgacccaggcggactgggaggccctggcggccgacgtcgccaagtacggcatgt
acaaccagaacctgcaggccgtgcctccgacgggttcgatctcctacatcaacaactcga
cgtcgtcgatccacccgatcgtctcccgcgtggagatccgcaaggaaggcaagatcggcc
gcgtctactacccggcgccctacatgtcgaacgagaaccttcagtactaccaggatgcgt
acgagatcggcccggagaagatcatcgacacctacgcggtggccacgcagcacgtggatc
agggcctgtcgctcacgttgttctacccggatacggtgacgacgcgtgacctgaacaagt
cctacatttacgcgtggaagaagggcattaagaccctgtactacatgcgtctgcgccaga
tggccctggagggcacggaggtcgagggctgcgtgtcctgcatgctgtgacgttacgccc
gtttgtcgggcggtgcgggggtcgggaaaccggcccccgcaccgttttatcagggacgag
gctggggctgaggggccggggatgggggagtgatggtgcctgtgagcctcgccgattatt
cggttttcttgacggctgctcgtatgatgtgggaggtacattccccacattttcccggag
taagcgatgagcgatcccacgaatccctacggcgttggcggtgtcgcgagccaaggcggc
tatggccagcaggacgcgtacggtgctcagtcggcatatgggtcccaggcctcgtatggg
gggcagcctccatacggcgcggggcagcctccgtacggcgggggaccgggtatgccgggc
tacgggcagccgcagggctacggtcagcccgcctacgggagcttcgggtacaccctgaac
cccgccgttgagcgtgtgcgttcgaacgcatcgatggttcgcatcatggcgttcattagc
ttcgtcaccgttgggccgattctctcgattggcgcgtggatctggggtggcatgctcgtg
accgaggcgcagggcctcaacgctcccatggacgtgatcaatgacgtggagggtgctcga
aagattgcgatgatctgcaccatcgttcagctcgtcggcatcgtcctcttgttccttgtc
tccttcgtcctccccttcctcgttgtgttcatcgcgggcgcatcgtcggggtactgacga
gattgagcggcgaatgtcggatgcgcgcccccaaggggcgcgcatcgctgttacccgtag
tggtgcagcgctcatccctgtccctgttttcctaacggtgagacacgtgcgctaggatga
accgcgtaactgatgacctattccgtttggagtatcccatgagcgatcccatcaaccagt
accctgcctccgatcaacccgcttacggtcaggctccccagggtgcgtacggtcaggctc
cccagggcgcgtacggccagcccgcatacggccaggctcctcagggtgcgtacggccagc
ccgcatacggccaggctcctcagggtgcgtacggccagcccggttacgcggtgaacccgg
ctcttgagaagatccgttcgaacgcctcgaccgttcgtatcgcctccatcctgagctttg
tcttcggcggtctcatcctgtccggtgccatgtggtactgggcgaacaagatgaccgctg
aggcgcaggctctcggtgcccccctcgacatcgcgacggagctgaacagcgcgcgtaacg
ctgcgaagatctgctcgatcatccatatcgtcatcctcgtggtggtcgtgctgttctacg
tcatcggcatcattgctatcctcgcaaacggtggctcaaactactgagttcttcacggtg
tggggtccggatcgactctggatccggaccccacacgtgtatgttcacgcctcctgttag
gatgcttctcgtattgaccggaaagaagaattggagccgctagtgagcgaccccctgaac
ccgatgccggcggacggcaccgcccagcagccctatgcgaaccctcagcctcacgcgccg
gagggtagtgatactgcttgggctgccccgcagcagagtcctttcgtggcacccacccag
gcccagcagccccagttcgcccagcccggagggaaccagtacgtgcagaatggtcagggt
gcccagggtgtctacggccagcccctgtacggacagccgatgtacgccccctcggcgggc
aaggacttctcgaacatccagatcggctcgttcgtggccatgggcgcggctgtcttcagc
tgggttcttttctccctgctcctgtcgatccccgcgatgatcgccgcgatcgtcctgaac
gtgaaggcgaagcgtgagggtgccccgcagaacatcgtgaagacctcgatgatcgccatg
atcgtctcgatcgtgatggtagtcctccagactgcaggcctcgtcgcgttcgttgccttt
gctctgttaggagacctgtaaacagcagggcgtgaggacgctgccgtgtccgacctcacg
gcgcgcaagcctgcgagaacagtatcgacgttctcgcaggcttcgcctgtattcttgaga
gtatgactccccgatacgaagccccctcgcgctcgacgtccggaacagacgctgacctcc
tcgaccagctgcgatacgcggacggacgcccctacggcttctacaagaacgccctcggtg
cctgggattacggggacttcacccttgccatcgatcacgtgcaggccgacccctacgcac
caccctcgtccctgcgcgcctggtccacgcccgaggcgatgggactgcccgaggccgccc
tggcctcgtccgacgcgcgcctggccgccgcggactttatcgcccgctccttcgacgagg
ccatccgcaaccgcggcacccgcgatgtctctattgcccgcgccggtgccctcatcctgc
agcgctcctacgcgaccgtcatgcccgaccgcgtcgaggtgcgcttccaggtcaagctcc
ccgcgcgaggccgcacgatcctcggcaagagcgccgcccgtctcttcgacgtggacgtgc
ccaacatcgtcatggactgcttcgacttcgtgtcggaggacccgggcacgacacgcaagc
gttcgcgtctcctcggccatgttgcggcgtacgaggactaccgtgccctccaggggatcc
ttgaggaacgcgggtgggtgtccttcgtcgccgacgaggcgatgctcgcgcgccgctccg
gcgtttccgaagcacccctgtccggggatggcgtcgttgctttcgccgcgcccgagtccc
tgcgcgccaccgtcaccctgccccacgccggcgacgtgtccggcatggtgatccccccgg
gcctgaccctcatcgtgggcggcggctaccacggcaagtccactctgctggaggccatcg
cccagggcgtgtacgcccacgtccccggcgacggacgcgagctcgtcgccaccgatccca
ccgcgatgaaggtgcgcgccgccgacggccgtgccgtcacgggcgtcgacatttcgccgt
tcatcacccacctgcccggcggtgccgacaccacatccttctccaccgagaacgcgtccg
gctccacctcgcaggccgcctccatcatcgaatccctcgagctgggtgcgcgcacgctgc
tcatcgacgaggacacctccgctaccaacctcctcatccgcgacacccgtatgcgcgacc
tcgtcgccgccgagaaggaacccatcacccccctcgtcgaccgtgtctcctcgctgaccg
aatccggggtttctctcatcatggtcgtcggcggctccggagcgttcctcgacgcagctg
accgggtcctcatgatggataactaccgctgcctcgacgtcacctcccgtgcgcgcgagg
ttgtcgccgaccttccgcgcccccgcaccgacgagcccaccagctgggaggcggcacccc
gcgtgcccggggcgaaggaccgcgtcgaccggccgcgcaccaaggcctcgggcactacga
ttctgacgattgatcgttcgaccgtcgatatttccgatgtcgcgggagtcgtcgaccccg
ggcaggccgaggccatcgcctggtgcgtgcgcggcgtgcttgaggagatggcgggcaagc
agtcgatgcccgagctcatggccaagctcggccgtcgcctcgcctccgagggcctggacg
cggtctgcaagtttggcgcacggtcttaccctgcgttcttggcgcgtcctcgcctcatcg
acgtgggtgcggcggtcaaccggtaccgtggcctgtccctgcgcgagccgcgcggcgagg
tctccgagccctaatcgctgttgtctgcctgctgggccgtgctgcgccgtgggcggcggc
ccgcccgcgagccgtctgcgccgcgagcttcgctcggcgcgtcgactcgttgtccggcca
ggccccgccgccgcccactggcaccgcagccaggccctccgtcttgcggtgccctccaat
cgcccggtgctggggagggatgcgcccaaactgcagaccacctcggtgaaaatgggtgaa
atttgggtgttttgggcgaggtggtctgcgttttgggcacattgtgattgtgggtacgaa
gaggggcacagcacgggacatcgcggagaccttcgatgaggtatgggcacccctagcgtg
caacggcagactggatcccattatggtggtgggcgctattctcgccgtgagccgccgacc
gattgttatcaccagagcctggttgaggtgcaacattgtgcgactgaactagtcgcggcg
atacaacgcccggatctgtgcgatgacttcttcggggtgggcgagagcctcccatcggaa
gcggcggatccgccagccctgcgcttcgagtaagcgctggcggcgctcctcggcctcgat
ggaacgatggaccgagtcaacatcggaaccgtacttgccgcggccatcaaactcgattcc
gatccggtgctccggaatggcgatgtcgatgaagtaccatttattcgccgctgaaaccgg
gtactgagtttccaacccctgcaggccaccttgcaccagcaggtaaagcaagcgcgattc
acccgcactctcgcaccctgcatccgcgtgtgtgacgacccaacgcgctgagattgcgtg
ccttctgccttgtgaggatgtgccgatcaaacgcagcagccgctcgcggctgtgttcctc
gcgccgccgggaatcatcgcgatagaaacgccgatatcgagccagttcatgcaagccggc
acacgcgacgacgaacgcctcctcttcggcaagggacaatgcgcaatcaacaacagtgtc
ttcaagggtgatcccgaggaagtctccgtcgtgacgaatcattgcgggtgatcgtccgcc
ccgaggccggtggggctgcacagccatggctggaaaatgcagtgaacctgcctggatttt
gggaagatcaatcgggcgcgggtgttggtccgttgctgtcgtgacgtggagcggatgtgc
gcccaggaggggcaggtcgaatagccacgccgccgtcggtcccgaggcgatgaggtgggg
gtgcttgtgctgaacggcggccagccgcgcgagagcaaccaccgtgcctgggtcagggtg
tgcggtaatggcctcggtatcgaggtaatagcccggtgcaatccttatcagcttgccgag
ctgtgcatgtcgagcgagtcggcggcgctcggtactcgtcgctctggtggtggtgtgtgc
gtgccttgcaatggcgcggattgcaaatgcgtccatcgtggtctccttcgactcacctcc
gattttaggggttgtgcccaaagtgcagaccacttcggtgaaaatgggcgaaattggggt
gtttcgggcgaggcggtctgcattttgagcgcatgagtggtgtgcggtgcgctcgtgggc
accgcagccaggccccgcccacgggtgttccgggcacataacgcgggtatttcaacgggt
gcacccctggggtagggcgaccgagcatccccgagaataccccgggtgatctcggggatg
aatcaggggaaacctccgtagcggtgacgcgcaccgcaggcgcacgatggatgcatgaac
acgaacacgacaatcgcgcaggcccccgtggccgaccaagaggccccggcctcgtccatc
gtccgactccagggcgtctccaagatctacggaagcggcgacgcgcaggtgcgcgccctc
gacgacgtgagtgtcggcttcggtgccggcgaattcaccgccatcatgggaccctccgga
tcgggcaagtccacgatgatgcacatccttgccggcctcgacgcccccacctccgggcac
gtcttcgtcgaagacgccgacatcaccgccctcaaagacaccgcgctgaccaagctgcgc
cgcgaccggatcggcttcgtgttccagtccttcaacctggtgcccaccctggacgcccgc
gccaatattcttctgcccatgcgcctggctggggctactcctgagaaggaatggttcgac
ctcatcgtcaactctttgggcatcgcggaccgattgagccaccgcccctccgagatgtct
ggtggtcagcagcagcgcgtcgccgtcgcccgagcgctcatgagtcgccccgccgtcatc
gtcgctgacgaaccgaccggaaacctcgactcacactcgacctgcgaggtcatggacctg
ctgcgccgcgccgtcgatgaactcggccagagcgtcatcatggtcacccatgacactgcg
accgccgcctacgcggaccgcgtcctcgtgtgccgcgacggccgcatcgtctctgacctg
cgcgacgtcaccgccgactccctcaccgcggcgctgcgctgaccgcgcgcccacacccca
aggctctcctcatgtctgcaataaactccctcctgcgcgctaacctgcgctcccatggcc
gccgctacgtctccaccggtctggccgtcgccatctccaccgccttcatcgtcatcaccc
tcatcgtcatgacggcgatgaccgcgggcctgacctccagtgtctaccagcagtatcgag
gcggcacgatcgtcgtctcccagaacaaggacgcgaccgacgagtcgactcagcgcgccg
aagaaatcctgtctgcgaccagcggcgtcaccgccatcaagcacatggcccagtggcctg
ccgacgcccagaccgacgcgacgcgcgcccgactctacgtctcgccgctggcccccaagc
ctttcgccggcctcgacctgagcgccggagccgcaccgaccgctgacgaccagatcacta
tcccggagcacacggcctcaaccctctcactgaaagtcggtgacaccgtccgtgtgcgcg
aaggattcaccgagggcgactaccgcaccctcaccatcgtcggcaccacgcgctcgcaca
cgatcagcatgggcatccccgccagctacgtgaccgacggcggtttctccgcgctcttcg
agcacaccgtgtccggccagttcatcgtcgcgacttccggttcggatgcggacagcaacg
caaaccctcccgtcgccacccaggacgagtgggtggcgacagcaaactcagcgctcagcg
gcatctcgggcgtgaccgtgaccagcgtgcacaaggcaatccaggaggacctcgaccagg
cgcgtctgggagcatcagtgacgatgggaatcatgctgatcttcccagcgatcgcggcgc
tcgtggcctccatcgtcgtctcctcgacattccgcgtcgtgctcacacagcgcacccgcg
agctggcactgctgcgcacgctgggagccaccaggcgacaggtccgctcgctcgtaaccc
gagaggcactcgcgatcggagcgatctcgtccgcgattggcgtcgtgctcggctggctga
ttggcgcgctcacggagacgggaacaggcctggcctctagcattggtgaggcgctggcag
gcacctccgtctggcagctcgccctcacgtggctgggggctaccctgttcacgaccctgg
tcggcgtcttccctgcccgcgctgcctcccgcgtcgcgcccgtcgccgccctcgcccccg
tgaacgaggccggggccgccgcccgcaagaagcacaccgtccgcttcatcatcggcgcgc
tcatcgctgtggccggttgcgctgctgtggcggctgcgtggcgctcggatagcggcggca
cgaaattcctcggggcattcggcgggtcgctcctggcgctccttggtgcgctgctcgtcg
cctccgtgctgctgcccgctctcacccgtgcgttcggcgcggccttcccgggcaccctgt
ccgccatggcccgcgagaacacgatgcgcaaccccggccgcacctccgcgaccggcaccg
cgattatcatcggcgtgaccctcgtcgtcaccatcatggtcggcgccgcgtccgtgcgca
ccaccctgacaaacgccgtgaacgacgcccgccccttcgacctcatggccgtgtctacct
ccggagcgctcaccgacgaccagcaggccgccatcgcggccaccgacggcgtggccgcca
ccgtcgctcagtacgccgcccccggcaccctgacgaccacctcgggcgcgcccgcctacg
ccggacccgagggagccggctcgcaggacgaggcccaggcctcgtcggtgttgatcaccg
gagaacccgactacacgggcgtcacccactcgaccgtcacccagctgggcgataaccagg
tgcgcgtcggcgacgaggccctggctgggcagacgctgcgcctgtgcgccgacacgtgcg
tggacctgagcgccacctacgacaagaatggtggagttggtcaggcccaggtctctgaga
agacactgaggtctatcgcgacgtcgctcgagcgccaggcgatcatcatcaagatggccg
atggggccgacgccgagaccgtccaggccgcgctgctcaaggactcgcacctgagcgtca
acggctccgccctggaacgccagatgtacacgaagatcatcgaccagctgatgctcgtcc
tcgtcggactgctgggcgtgtccgtcctcgtgtcgcttgtgggcgtggctaacacgctgt
ctctgtcggttgccgaacgcacccgtgagaacggcctgctgcgggcccttggcctgacga
aacgccagatgaagaggctcctcgccctcgaggcactgttcctgtcgatgaccggtgcgc
tcatcggtgttggcatgggtgttgccttcgggtgggtcggcgttatgagcctgccgatcg
atgggaccactcccgtgctgagcgtgccctggctgcagctggtcggcgtgtgtgtcgtcg
cgattgtttccgcgctgatcgcctcgtggctgcccggtcgccgagctgcgaaggttagcc
cctcggaggcgctcgcgacggagtgataacagcccgttgaataaccggtgttgatgacgg
gtggggtgtcgagaggcgccccacccgttgtcatgttgtgctgcgtggtgttgcttgtgg
ccccgctggtgttcctggcgccggaggccccggccgccgcgtggcctgccttgatgggcc
gggccgctgtgtgtgccggtgggcggcggcccgcccgcgagatcgccacacgcgagcttc
gctcggagtggtcgatctccaggcccgccctggccctgccgccgcccgccggcaccgcgg
ccagaccctcttgtgccctccggtccctccggcaccctccgcaccggtgggaccggtgtg
ctcagggtgatccgcgtcggctcgttgtccggccaggcttagctgcgcctcagcactcga
cgacgttgaccgccagccctccctcggatgtttccttgtacttggagagcatgtcgttac
ccgtctggcgcattgtttcgatgacgacatccaggctcacggtgtggcgcccgtcccccc
acagggccatgcgtgcggcgttgatcgccttgacagccgcgatggcgttgcgttcgatgc
atggcacctggacgaggccggccacggggtcgcaggtgagtcccagggagtgctccattg
cgatttccgcggcgttctcgacctgctgggggctccctcccagcgcctgggccaggccgg
cagcggccatcgctgaggcggagccgacctccccctggcagccgacttcggcccccgcga
tggaggcgttcgtcttgatgagtgcgccgatcgcggtggccgcgagtaggaagtcatgca
caagggtgcggcgatgctcccggaacgtctcatcgtcctcgtgttcgcagtcctcagtgg
cacctgcctggctgccggagagccggatgtgagagagcggcgcaatcgagccgtcgcgcg
tatccggacccgccgcaacacccggggttgatcccgtctcggggcagtgggtgacgagat
agcccaggacggccggaatcacgcctgccgcgccgttcgtcggtgcggtcacgaccctgt
gtcccgcggcgttctcctcgttcacggcgagggcgaaaaggttgacccagtccatcgcgc
gcatcggatcggccgtcgtggagacccatgcccgcgcgtcaccgggcaccccctgccccg
tttcggcggtcgcgggggacgatgggccgaggaggcgcctggcgagctttccggcgagcg
cttgcgcacggcgggggacgtcgagtcctcccgggaggatgcccgtcgcggacgttcccg
cgtccacgcagtcgaacattgtgtcggcgatgcggtcaaggtaggcgtccagggtctcgc
gggggcgcaccgcctcctcgttggcgcgcaccagctcagcgatgctcttgccctccgcat
cgcactgggccaacagctggctacccgaagcgaaaggatagggcgcggggacgtcaatgc
cgacgctggtttggccggatgctagcgacgaaacctcggggttgtcggtgtcgtcgttgg
tctgggtcatcacgaagccgcctcccaccgagtagtaggttcgccgcaggatgatgtgtg
tgtctgcgtcggtggcggtgatggtgagagcattgacatggtagggcaggaccgtgcgcg
caacgaagcggatatcgcgtgcaacgtcaagagtgacctgggctccgctgggcagcgtca
gcgtcccggtgctcgccagggtcggcaggatcgattcgacggtcgagatgtcgacggttt
ccggatcgtagcccgccaggccgaggagtactgcgcggtccgtggagtggccgcgtccgg
tggctccaagggagccgaagaggtcgattgtgatgtggcatggaggggggagagtcgtca
gctcagtcgtgaaggcgagcccggcacgcatggggccgaccgtgtgggacgaggagggac
cgatcccgatacggaacatgtcgaagaccgacagggggtgaggcgcgtcgtgcgcggcga
tgtggccggacacgatcgcggccggggtcggacgcgaggaatcgtaggtggtgacgggcg
tatccagagcgacggggcgtaggtccatgctctctattctgcagtagtcgtggcccggtg
cctggactcaaggagtttggggttgcgtacgtatcaggaggggaggtgcgagggggtatg
gtcggatgtgaagtcatctctcctgtcagttacccgtgttcgatagccgttaactgtcag
ctgtctaggtggatgttagcccgagtgtataatctattataacggttggtaattaagaga
aatcgcgcaacaagatacgacaggtgaaatgcttcggggaatgaaatggcgacttttgtg
aaacagataatgcagagttgcatttttcggtaactgtggcgtattgttctccatgtcaaa
gatatcgagtgattgcccgtccctcccagcgaggctcgcaatcgcgacatatgagccaat
cgaggggaaaatctcgatggcgatcgggtggcgatgagatcgcgattcgcttaagtgaaa
gcgtctcatcggcgagcgcccgatcgttgcggattaaccctcgttgcggtcgtgttgacc
ggtggcgacggcctggcctgcgagctgtcaagagcttgcggagctcacgcgctcgctgga
tgacactcgcgctcgtgctcgggggcgtcagcctccccttgaagacttacgtctcacaca
tcacacacaggagaataaggaaaacaatgagcaccacgaagacccgccgcagcgtgagcc
tgctcgcggcctttgccgtcgccgccggcgcgctggccctgcccgccgccgcgtcgcagg
caacccccaccttcgggctggctgccacgactgagcgcccggcctccctggtcgacctcg
accccgccaagaccggctcgatcaccatccacaagctggtcaagcaggacgacaacggca
ccaaggaaggcaacggcctcctcgacccgagcgcgactggcaagccgctggccggcgcga
ccttcaccgtcgagaagctgacctcggtcgacctgaccaagcaggagggctgggagaagc
tcgccaactaccgcaagggtaagggcgacgagaagatctcggcgaacgccgccgccatcg
cggccgcccgcgccgacggcaccggcacgcccgtgtccatgacgaccggggatgacggcc
tcgccaccttcaacaacctcgctctgggcgcctacatcgtcaccgagacccagacccccg
ccggatacaccggctcgcgccccttcatcatcacggtgccgatgacgcaccccaccgagc
tgaacaactgggtctacgacgttcacgcctacccgaagaatgccaaggtcaacgttgaga
aggaggtcgacgacgctcagacgcccgccgtcggctccccgatctcctacaccatcaccg
ccgatgtgcccgacgccccggtcgtggactactacaacgtcgtcgaccagtacgacaagc
gcgtgaacctgcccgagaatcagatcgagctgcgcatggtcgaagccaaggacggcgatg
ttcccctggtcaagggtgaggactacaccctgatcccggccgtgggcacggatggcaaga
ccaacttctggaccgccgagttcaccgaggccggccgcaagaagatgatcgcccagcgca
agagcagcgacaccaagatcgtcatgtcgctggagggtactctcaaggaaaagatcggcg
acgagggtctggttgagaacaaggccatcctcctgcccggcgctcccgccaacaactgga
cgcccggcagcggcgaggttcccccgccggaatacccgaacgccaaggttgtctccaagt
tcggcaaggtgacgatcaccaagacctcctccgttgacgagaccaagaagctccagggcg
ccgagttccaggtctacaagtgcacgcctaaggccaagcccgccaataacttcgagtcgg
tggacgccaccctcgagaccaagctgaccgtcgccggcaaggacaccttcgtgaccgacg
accagggcaaggtcacgatcgacggcctgcgtaacaacgactgggaagacaacgaggaag
tggctgaccccggctactactgcctggttgagaccaaggctcccgacggcttcgagctgc
agtcccgtccgatcgccttccaggtcctggcgtccaactccaccaaggacaacaagtaca
ccctcgagaccaccgtcaaggacgtgccgaagaacggcggcttcaacctgccgctgaccg
gtgctgccggtgtcggcgtgctcatcggtacgggtgcgctcctcgtggctggttctggcg
cgatcgtgctggccaacaagcgccgcaaagagcaggctgacgcctgatccgcgctagcac
acgggggtgcggctcgcaggccgcacccccgtgcatgcaacgaacatccgcctctggtga
ggcgacatcccaatgactcagctggagcgccagcacgaatggagaacgcgtgagtaagca
agcgtccgatcagtcgaagacccccctcaaggtccgtcttctgacgatcgcgccccccgt
tctcctcctggccggcatcctcgtcctgctctacccggtcctggccacccagtacaacaa
tcatcgccagtcccagattgccgagcagttcagcgcggtggccgaggaggttggccccga
cgcggtcgcagagagcctgagccgcgccgacgaatacaaccgcgcggccgcggaggcgcc
catccttgacccctggttggatgcgcagcgccccgacaccgtccagtaccgggagtacct
ctctcagcttgacttgaacgacgtcatggcgaccgtcaagatcccatccatcgacgtcaa
tcttccgatctaccacggaaccgacaccgcgaccctcgacaagggtgtcggccatctgtt
cggcacagccctccccgtgggtggggagtccacccacaccgtcctcacaggccacacggg
cctggggacggccacgatctttgatgaactcacgagcgtgcagatgggcgagttcttcta
cattgagaccgccggccgccacctgaagtatcaggtcaccgacatccgcgtggtgctgcc
caatgagacagagtccctgaacaaggtggagggtaaggacctggccaccctgatcacgtg
tactccctacggagtcaacacgcaccgcctcctcgtgacgggcgaaagggtccccatgga
tgacgtggacgcccaggccgaggccgagcaggttcactcccgcgtcctgcagccctggat
gatcgccgtcctcgcctccgttgcagtgatcctgtgcgtcgccggatggatctggctgcg
cgcgcgcaagcggactcgggaaacgctggaggcggcgcaaacgccggaagccttggctgt
ggcggaggatgccgcagcccccaaagaaaacgacgcgtcaattggcgagtaagctcacta
gcgcgctcgttgtccgaacaaatataattaccttagaaccgtagaagatacttggagaac
tgatgcagtatcgccccaacgcccgcattgtgcgacatgcgagggccgcgatcacgcctc
gtcgatacggcgtgcgggtcctcatcgtagccgcgctcgccgcgctcgtcgcgatgcccg
gcctgctggcctccccgacccaggccggcccgaccctcgaaagtgccggatcagacgagg
tcgtcttcgatcggaccgagggacgcatcggtcccgccattctcaacgactctccgaccg
accgcacgaccgccgtcgccgaccacgcattcttcggcgtcgtgcgcggcatgagcgtct
tcgactccagggaccgcaaccagtactcgcaggctcaccagccgggcgtggcccagcgct
ggctgaaggccgacgtcgccaagcgtggggactactggtcctacatcacccgaggcgtcg
cgtgggactaccacatcaatccctacggctaccggggggagtacagggacaacgtcatct
ctgcctcgaccacgagcgccctgggctacaagcccaacaaccccggcaagtccgcgctca
acagcaccttcctgatcggcaccgtccgacacaacaacttcccgatctggtcggcgatcc
actacgtgcacgcctccttcgacattcgcatcggagacctcgaagaatccttccccttcg
accagcacgagaccaccaacgataacgacacgaccgccgtggcgaatcaaggtggagcct
acaggtactactcgcaggcgtactccgcccgctcgtgccccgcggaggcaccctactacg
ccctcatccgcggatacggggagaacacctggttctgcttccagcacgtgggccccggct
acggcaactacgacatctacaccaaccagccgaactactaccccaactacgtggatgttc
cggggcacacgcccgaatctgacgacgtgctcaccgtgaacaagaccacctcggaccgca
ccctcgtcgttgacggcatcccctaccgcctcttcctctggggcttcgttcccagcgccg
acggcaactgccccgccgagccgcccgcgggctcggaacccgtcaacaccttcaccacga
aggagaatcaaacctcctacggatgcctctacggagagtttcgtcaggagcgattcctgc
gcatcgcgaagaacgtcaccgaggactccggagcccccggcgaggagatccccgccttca
acttcacgaccctgcccgccggcgactggaaggcccccgagggagcgcccctgcccaacg
aggcacaggccgacacctacatcagtcccggatccttctccgacttctccctcaagccca
ccgcctacggcaacggcggcacggtcctgagcggataccagtccttcatccccggaaagt
cccagttcatcgtcgccgagaccggacccacgatccccggcaggaacccgatcgcgcccg
gccagcccggctactacggcccctggccagtcagcgatgatcccaacgccgcgcagtgga
agctctcggaggtcacctgcgtcaacggagttggcgaccgagtgaacgtcacgcgcgacc
cggccaccggcggcatcgacttctccgccgtgccccccgcttcctcggccaaggctctgc
cggtgacctgcaccttcaccaaccagaagcaggcccccaagatccgcatcgagaagagca
tcgaaagcgtcaaggacgctttcacccccaacatcaccgtcacctatcgcatcaccgcca
ccaacgacgggaccctgaaaggaaccaccggacaactgtccgactccccctccttcgctc
cgggactgaaggaacgctccgtcaggatcgccacgaccctggaaggactcgacagcgcca
ccccaacgcgctacggcccctacaccctcaccgagggcacggacctcgaaccgggtgccc
aggccacctggtacatccgtatgcatgtggcacgcaacaaaaggaccccgggttacagtg
agcccgcactggagtgcgcctccgacaatgggcacctgacgcccaggcgcggcctctata
actcggtgagtggcccctacgattacgacggaagcgccaacaacgaggcgtgcgctcccg
tgcgtcctcgctacatccgcatcgagaaggccggcacacaacccgttggcacgccgaacg
acgatggaacctacccgcttaagggtgctgccttcgcgatctacgacaacgctgaactca
agggaacgcccgtcagcgtcgtcgacggtggccccaccttcctgagcgaccccctggccc
ctgacaccaactactggctcgtcgagacacgcgcgccagccggacacgcgcttctcccca
ggcccgtcccattccgaatcagcgtcggaaacgacgcggacgcgaccaccgtcctcacgg
cggagttcggtcccgacgagggcttttcctccgtgcgcgtcctgccggcgaagcccgggg
tgagcggtgaggcgggggcccccggcatccgtatcgtcgacacccaggtgggcacgctgc
ccgtcgcaggcggatacggcgtctacccccacgtcgcgggaggagtcggcatgattgccc
ttgctggagcgtgcatgtgggcgcgtaagcgccagcgcgtcagccagtcctgacaaggcc
gataggctagcgagacccccgaaccaccggtccgggggtctcgctgcatgcggggcgagc
gcgcccggggcgctgccgtcgcctaacattgagggcatgaatctgcgcatgcccgaacgc
gtccgcgtcgacgccgtcatccaggccgccatggacatggaggccgcccctttcctacac
gagcttgcccccctcggtgacgctgagacacccgacgcggtgctcggcgggtcgcgcatg
acccagcgatttgccctcggggagctcgaagggaagagtgtcctggtggtcacctcgggc
atcgggctggcgaacgccgcctgcgccaccgcccgcgccctcaccctcgtcgatactccc
atggtgatcgcggcgggtacgaccggtggactcgcgcgtgacatcaacgtcggtgacatc
gccgctggaacgaccaccatctacgggcaggcggatgcaaccgcgtttggatacgcgccg
ggacagatcccacagatgcccgtcgactacacctcatccgaggcggcggcagcgcgactg
gacgacctgtccgacgtgatctcccaccgggtgcgaatcggccaggttctttcctcagac
tccttctgcacacaggaacacgccgaacccatgcgtcggcgcttccccgacgccattgcc
accgacatggagacctgcgcgatggcccaagtatgctggtccgccggcgtcgactggatc
tctttgcgagccgtctctgacctgtgtgagcccagcgccgaccaggcgttccacatggat
ggcaaacgcgcggcctcccacagcgccgacgcggttgccgcctacctgaggatgctatga
acaccaacgatcgccccacccgaatcctcatggtgtgtaccggcaacatctgccgctcca
ctatggcccacgccatcgccgaacagagcgccgctcaagccggtatccgcatcgtcgttg
acagcgctggagtctcagacgaggaacgtgggaaccccatcgaccctcgggccgcacggg
tcctgcgcgatgccggatatgacgttcccgaccatcgtgcgcgccaggtcagcgccgcgg
agctggaccagtgggaccttgtcctggcaatgactggccgacacctgagcgctctgcagc
gcctcgcgaaccgcgctggaactgcttaccgcagtagcgctgccgccgggagcgatgggc
atgaccgtggaccgctcatctgcctgtacagggactttgaccccgagggaagcggggatg
tccccgatccttggtacggaggccaccaggactttgtcgacacccgcgaagtgatcgagc
gggtcacgccccgcttgctttccttcgtgtcgcagggcgtgctgcgctcctagtcgggaa
gactcgccccggcctcggtcagtagcgcccgaatctggtcctcgaggcccgaggttcccc
tgcccatcgagcgcagctgcccgtcaggccccgccaggtagtgggtcggccacgcgtttg
cgccgtacgcctggaaggcctccagctcggggtccagcgccaccgggtaggtgatgccca
gacgggacacggcgccactgacgacggacgcttcgcgctcgtgggcctgctgcggggagt
gtacgccgatcacaacgaggccagcgtccttgtacttctcgtagatgcgctcgatctcgg
gaatctcgcgcgcgcagttgacgcacgaactcgaccaaaagtcgacgagggtcaccgtgc
cgtgaggctctcccagggagttgagccactccgaggcgccgatcgcggggagggtgccgc
aatccttcgccccgctgcgcgcgcactgcgcgaagtcggtgctcgcctggacctcgtgtt
cgggctcgcacgcgccgtcctcgcaggcgccctccgtgcccgcctggagcgaggcggtgt
agtccggaaccatccgctgcagggcagcgggagcgtccgtcgcgatgcccagtgcgagtg
cgatcatcgcgacgccagcggcgattcgcaggggacgttgacgggtcttgaggaagcggg
cagcgacgcccgaaccggcgagagcgacaatcagaagggggatcgacacgcccaccgcga
aggacaccgccagcccaatgacgtgccacgtgatctggcccgagttagaggcaacgatga
tcgaggtcagcaccggacccgcgcagggcacgaagaccgcgcccaggacgaggccgaggc
caaatccggcgctgtttcccgtcgttcggggagccaggcgtgcgaaggggcgttccaaca
cctccatgaccttcgggacgatcatgccgattcccacggccgccagcaggacgatacctg
tccagcggatcagagtctgcggaaggtgcaggaggctcaacagggccgaccccgccaccg
tgatcagaaggaaagaggtcaccaggcccaagacgatgagcacggggcgacgggtcaccg
actcggagccgtcggccttgaccgccgcctgcgcgcgggtcgcgctctcgccgccgaggt
tcacacccggggcgagtcggaacagtgacggatccgggcccgcctggccggcttcggagg
aagtccctctccctgtgcgcgtcgaatcgctgccgctggcagcccccaggaacagcgcgg
gcaggacgggaaggatgcacggggaaatgcccgtgatgaagccaccgagaaggccaagca
agaggaacataggttcaccttactttgtaaggggtggttgtgcacgacagagggtggatc
ggcgagaacacgcacggcagacatcgcacgcgcatccctacagcgacaagacgaggttcg
cgcgctccttcgtgcgttcaacgagggccatgttcgccgcgtctaccgtgcgcacccagt
gggccgcgtccgcgcggtcgcgcccacagctgacgtgtcgatcgatgaggcgcgaggcca
gctcctcgaagggtgtctcaatgaaaacgagcaggtcgatgaggccgcgcacgtccgccc
agcctggcagttcgaggcccaggtagttgccctcggtgatgacgacgccgtcgacctcga
cgggcagggatgcggcgaccggttcgtgcaggtcgcgccggtagtcgggggccaggacca
caccgtctgcgcgccgtacgcgccccagcagggccacgtagccgccgacgtcgaaggtgt
cgggcgcgcccttgtggtcggcgatgccgcgcgcggccaacaccgcgttggacatgtgga
agccatccatgggtgccaggcccgcgaccgggataccggcctcgggcagggcggcggcca
gctcggcggcgatcgtcgtcttgccggtcccgggagggccggtcaggcccagcacacgca
cggggtcgccgctgcgggcgcgctgggcgacggcctcgacgatacggtgggtgatcgacg
aggcctgggcgcgcccgggcgctccggcaacagcgtaccggtccgagcccgcccgagagg
aagtcatggcttgatgacgggcagcgtcgaccaggggaagttgatccacttgtcggtgta
cgcccacacgtagtcgggctcgatgatggacacgggcttcttatagataaccgcgctgcg
tgcttcgacgcgcacggaggaggagccgtcgagagagaggccgtgcttgtcgatgaggtc
catgaccatcttgagggtcttgccggagtcggcgacgtcgtcgacgacgaggacccgctt
gccgtccatcgcggagacgtccatgagcgggggaagcagcatgggctcgtcgagggtctc
gccgatgccggagtagaactcgacgttcatggtgccgatggccttgacgtccatcgcgta
ggcgacggcgccggcggggatcaggccgccgcgagcgatggcgacgatcaggtccgggat
ccatccggagtcgacgacctgctgggtgagttcacgggacgcgtcgccgaagccttccca
ggtcaggacttcgcggtcgggagcggtgctggcgtcggggctggcgatggtacccatggc
ttccttctctcgggggtgttgggatcaagggtatcgccgtcgggcgggtgtctgctcgcc
tacccgggttgcaaaacggtgacgtggcaagagacacgtcatgcgccgccccctcggcac
aggtaacgctaacgccgtcggcggatcgaggctagttcgcgctcgtaggcgcgcccgggc
gaggtcggggtcccctctcgctcccacgtgaggatcagcgcggggttgaaggcgcgcgaa
cacgccccgcaggaggagacgcggcgcggcgcccggtacaggcgtcgggtggccccgcag
cgcgggcacgtgcccacccacggcgcgtcgggggatggcagggacgagggcagacgggcc
gaatcgggtgccccgaggtctcgggcggcgcgcttccacgtggcgtcgtgcccgtgggac
gggccgacgagagcgtgggcgatctcgtgcaggatcactcctcggatcgtgccctcgtcg
tacaggtcggtgagcggggcggacaggctgatggtgcgcgtcgcgtgcgcgcacaccccg
gcacgacgcctcgcgttgtcgaagcgaaaacgccactcggcgaggccggccgcgtccatg
agggaacgcgcgagggtgcgcgcctcctggcgattcaccgcgcccccgcgagcacgccga
gcaggcgcttgaaggagaccttgttcggcgtgcccagggtctgggcgaacacggagacgc
gcagttcctcggccatccaccgggcctgggtgagcgctgcggcgctacgcgcgtcgtagg
gtcgccgttccaaggcctcgcgcgccgaggcgatgtcggcctcggcctggtggatgcggt
ccatgtcctccaggtcgcgccccagagcccccggagaggatgcggcgcgctcgatgcgca
cggccccggcgcgcaggtagcgccccaggtgaggtagggccgaggccggggtggccgaca
cgaaaccctcgtacaacagggtgcgcccgtgccgggcgacgtcgcgcgtcgtctcctcca
gggacgcctgcgggtgggcgcgcacggctgcatcggcctgcgcgctggcctccagggcgc
gcacgacgtgggagaggatccggtagacgcggtcctcgtgcgcgtcgcgcgctgcgatca
cgagggcctcgaaggcctgggggtcgcgcacgtcggcgggggtgctcagctcatccacga
gggagagggccgaggccagctgcgcgtccgcgaccagggcggccgtgtccgggtaggggg
aggccgccagcatgagggcctcgcggcccgtccatcgcgtcgtgatgcgcttcgtcgcca
gggctacgcggcccaggagcagtcgggcgaggccggctcggtgctcgcggtcggcctcgg
ctgcgctggccatgacgcgcacgcccgccgccggcgcggacgcactgccctgggggacca
gggcagggaaggcccgcagcgtcatcgtgcccgaggtctgggtgatcgaccgaggcagcg
tcggcatctgcgtgagctcgtcggcgtggaatgcctggtccggcgccggcgccggggccg
aggcgggggcgtccgtggtcgatcgcgcgcccttcccgggggcggactgcgcgcccttgg
aggtgggggagtcttccccaccgcgcgacgcggccttatccgaggcgccgcgcccgcgct
tgttcctgcgcgcctgcttctcgccggcctcctcgagggcagcgcgaacggccgtgcgca
ccgccttgttcgcgtcggtagccaggcgacgctgcaggtaggctaggtccttacccgagc
cgagctccttgcccgaggcatccgtgacaacgaaggtcatgagcaggtggtcgggcaggt
gggcgcgtgcgtgcgccaggtcagattcgctcaggtccacgccgcgcaggacgcgcaccg
cgtgggccagagcctccaggacggagccctcggtgagcgcgcggggcttcgcgggaacgc
gggtcgcctcctcggcgccaccaagcgacggggcctccttgcgcgtagccccctgctgcg
tcctcttgggagagtgacgcgtcgagacgcggcccgagctcgcgccccacgccgccaggc
ggcccatcgcggcatccaggctcagaggatccggctcgtcgccggcgttgcttgcgttcc
cggcagacgtatccggcgcgggcgtcgcctcgaccggctcatcgcccgcctgctcgatcc
accgcgccaccgacgcggccacgtccggagcgggtgccaggaggcgacgcacacccttgg
gcagcgcgcggattgcctcggtcagcaggtcctctcgcatgcccggcaccagccagtccg
tgccctgatcgctcacgcgctcgagcacctcgatcggaatacgcatcgatacgccgtcgc
gcgggctgcccggcgcaaactcgtagctcagggccagggacaggtcgccgcactgccagc
ggtccgggaaaccctcgccggacgtggcctcgcgcggcatcagcagtgacgccggataaa
tcagcagatccggacgctcccggcgctcgtccttccaccagcggttgaacgccgcggcgc
tcgtcacgtgctcggggacacgatcgtcgaagaaccggaaacgcgcctgctcatccgcca
cgaggccgtgggtacggctacggcgctcaacctcgcgcgcctgctccaccaaggcctcgt
tacggcgctggaaggcgtgcctctccctccactgaccatccaccagggcgttgcgaatga
acatctcgcgcgccagctcgcgcgcgctcatcccctcgcgggtggccgccagctcctcga
aatgacgcggctcaaacgaccccgacgacagcggatccttcgacgccgacaccaagcccg
ccgccagcgcctccagcgaccccgcgcgcggagcatgagagcgggagacgggcacggcct
cgtcgatgaccgtctcacccagccgccccagcagcacctcgcggtccgccgccagtgtca
ggccgtagagcgtcacgcgctcgcggaccatcgccgcgcccttcgcgaccgaccagaacg
gttccgaatacgagcgcttgagcaggccgcccgccgccggctcgacccactccgggcgga
tgcgggccaccgtgcgggcaaacaggcgcgaggtctccacgagctccgcggtcatcaccc
aggcggggtggccgctcacacctgaacccggccagatcgtgaagtgcgtgccgcgcgcgc
cctcgtagtcgcgtttcgtctcgtcccacgaccccaggtaggacagcaggccgaccagca
gcgagcggtgcagctggtccgcatccacggatgccgggccctgcccgtaggtcaggaccg
cgcgaacggccgcgtcctgcgcgccgccgaagtgggcggcctccacgacgtcgcccgtcg
acggctcgcccaccggccccgcggcgatcccgaggatgcgggccatctggcgcagctggc
cgaccacgtcgcgccactcgcgccacctcaggtagtggaaaaactccgcccggcacaggc
gtcggaaagccgaccccgacaggtcgcgcgcctgaaccgctaggtagcgccacaggttca
ggtaggtgatgaaatccgaatgcgggtccgccaggcgcgcgtgcgacgcgtccgccgtgc
cctgatggtcggccgggcgctcgcgcacgtcctggatcgacagtgccgccacaatgacga
gcacctccgaggcgcagcccaggcgctgcgcctccagcagcatgcgccccagacgcgggt
cgatcggcagacgcgccaggtcccggccgatgccggtcagcctgtactgggacgaggccg
cggccgcgtcctgcgtcccactgtccggcgcgagcgcgccgatctccacgaggagggcca
cgccgtcgcgtaccgagcggcggtccggagcatccaggaacgggaagtcctcgacggcgc
ccaggcccagggacgccatctgcaagatgacgctggccagggaggtgcgcaggatctccg
gctcggtgaagcgcggacgcgagacgtagtctgcttgggagaacaggcggatcgtcacgc
cctccgcgacgcggccgcatcggcccgcgcgctggttcgcgctcgcctgactgaccggct
cgatcggcaggcgctgcaccttcgtcttgttcgaatagcgcgaaatgcgcgccaaacccg
gatcgatcacgtagcggatgcccggaaccgtcagcgatgtctccgcaacgttcgttgcca
ggaccacgcggcgaagcctatgcggctcgaacacgcgatgctgctcggccgccgtcagtc
gcgcgtacagcggcaggatctcgatgtcggtcgggcgtgcgcccctgtcgtcgcccgcgc
gcctagaccgccccttcaggtgatcgaggagggccgcctccgtgtcgcggatgtcgcgct
cgcccggcaggaagaccagaatgtcgccgtcgccctccgcgctcagctcgtccaccgcgt
ggcagatcgccgtctccacgtcgatgtcctcgcccatcccgtagcccagcgtcgccagct
cgtcgtccgggtcctccagaaccagctgcattggaccaggctgagcggcgtcctcgctgc
cggcctcctccgcctgctcggcgaccgcctcggacgtgtacgaggagggcgtcgtcgggc
cgagcggacggtagcggatctccaccgggtacgtgcgacccgacacctcgatgacgggag
cagcttcgagcaggcgacccgagccgggtgtcccctcccacgtcccaaaatggcgggcga
aacgatccgaatcgatcgtcgccgacgtgatgatgaccttcaggtccgggcgggcgggca
gcaggcgtgccacgtaacccaagatgaagtcgatgttgaggctgcgctcatgggcctcgt
cgatgatgagcgtgtcgtagcggcgcagcatcggatccgactggatctccgccagcaaaa
taccgtccgtcatcagcttgacgagggtcgtcgggccgacctcgtccgtgaaacgcacct
ggtagccgaccacctggccgggctcgcggcccacggtctggcccaactcgtcggcgatgc
ggtccgcgaccgagcgcgccgcgagccggcgcggctgggtgtgcccgatcatgcccgcaa
cgccgcggcccagctgcatgcagatcttcggcagctgcgtcgtcttgcccgagcccgtct
cgcccgacacgatgaccacctggtggtcacggatggcgctcgcgatctcgtcgcggcgag
cgctcaccggcaggtccgggaaggaaatcaccgggatcgcggccgcgcgttgggccagct
gctcgggcgtgaagggcctgaaggggcgcgcgtgctctcgctgcgggcggcggcccgccc
ggtgagcgcgggcgttggtggcggtccgatcagcgtcgctgtggcctcggcccttgccgt
tcttgctgttaccgctcttgtcgctcttgtcgcgcgagccctgagatgcctgtgcgaacc
cttcccgaactgcgccgccgcgtcctcggacgttgccgcgctgcccattcgcgcgtcgag
gcgcgtgggggccggaaccgcgcgcgttggggtcggacggaggcgtgctggagcgagagt
caggcatgatggagccagtctagtcgcggccagacgcggcggcccttcggcgcgtggggt
agcgggcaagtcggccaacagcaaaaagtgcacgcaactccctcggggctatttctgaga
gcggcccacaatcgcatcatgtcaacgctttaactctcacggctgaaagaagcgccgggg
acttacgtgcgacattgtcggggatctgctgtggtcgcggcaatgcgagggtgcgccacg
cgtggcacggcaggcgtggcgcgcgctgggtctacaggtcctcgtcgaaacgcgtcaccg
gcgcctccaggcgcagatccacgagggcacacgccagctcgtcgatctcctccccctggt
acacgcgctccctccacgaggccgggatggcctcgatcccatagaacgcgccacccagct
gcccgtaaatcgcggcgttcgtatccgcgtcaccgcccatgttggcgatcgccagggtcg
catccttgaaggaagggaaatccagcaggccgtgcaccgccaggcgaataccgttcacga
tgtaaccgctggtctcagcctcccacgacgcgcgaacctgcggatccgggctgatcaccc
gcgcggccatctcgtcgaacggctcacctgtcgacgcccaggacacgtccatgagctggg
tcggggaccagcccagcagcgcgccaaccagcagggcggcgaagacctcggtggcggcct
cggcctcgagggaataatgcgtctcgcgtgcgctcaagcgagcggtctcgacgacctcgc
gaggggaacgcgagcggaacccagcgatcaccaccggtgccaggcgcatgatcgcgccgt
tacccgcgctggtcgtacgctctgcggtcacaggcacacgcggatcgtgctcgaaatcga
acagcgcggcgcgcacctggccaccgatgtcgaaacagctgtccgtcgacgaacgataac
ccttcgaaaaccagcgctggtagcgctccatcacgtcaaacgagtcgtagcggcccttcg
ccaggagggaatccgcgatgcacagggccatcgacgtgtcatccgtccactgcccgggct
tcaggaggaaggggccgccgcccaccatgtccgtgatcggctcgaaggtgcctgcccact
tgaactcattcgtggtgcccaccgcgtcgccgacagccaggccaaccatggcgccgcgcg
cccgagaaagaaattccgtcatgcctacagtctcgcacagggcaccgacaagtggctccg
ggttccatgcgcggcccggccggacggactgggacacgcgggccagccccggcctcgtcc
ccggcgggccctgtgggaaaacgtcaggcgaccgtcgtgccgaaaagccagcccagcagg
taggtgacgcccgccgcgccgtagcccaccaggagctgacgcagcgcgcgtggggcgggg
gactggcccgagaggatgccgaccacgccgcccgtgaacagcagcgcgatgccgacgatc
accgacgcgacgataatcgcggtcatgccggtcatgcccagcaggtaggggaccagtggg
aagaacgcgcccaccgcgaagaaagagaacgacgacagggccgccttcatcggggtgccc
acctgctcgccagccccgtccgactcggggttgccgcccagggctgctcgaacagcgatc
gcgccggactctccggtcgcgggcgtggccaggcgcgcgaagacctgcttcgcgtggatc
tcggcctcctcctcgctctcgccgcgcgcgcggaacaccagggccagctcgttggcgttc
acgtctaggtccgggaccacctgatgcgcgtgcgggtcggggatcgaggcgtcgagaagc
tcgcgctgactacgcacgctcacccactcgcccgccgccatcgacagcgcgccggccagc
aggcccgagattcccgtcaggaggacgacgtggggctccatgccggtcgccgccacgccc
agcacgagggccagattcgacacgaggccgtcgttcgcgccgaacaccgccgcgcggaac
gtgcccgccagggtctcgcgtgacttcgcggccagggaacgaatgacctcggcgtgaatg
tgctcgtccgcctgcatgtgcgtcggcacgtcgtcatccacgtcgcgtgcggaacgctgc
tccgcgcgctgggccatcgccagaatgaagatcgtgccaaacaggtgcgccagcacggac
gcggcgcgggtgcgcagcggcggcttgggggcgggcagggcgtgctcacccaggcgcgcc
agccagtactcctcgtggcggcgctccgcctcctcaagctgacggaggacagcgcgctcc
tcgcccgttcggcgctccgagaggtcgcggtaggtgcgagcctccatgcgctcctcggcc
aggtgcttgcgccagcgcttgatctgcgccctcgtgggctccctgtccgtgttcgcggcg
gatgcctcgttccctcgtgtgctcaacgctggggtgaggacgaggtggcctgcgcgtcga
tcgtcgtcggcgaggccggggtgccgaaaaggcgttccttcacggcatccgcgaccttat
cggtcacctgctcgccgcccgcacgcacgaagtcggacatcttctggccagccgcatcca
ggggacgcgcgacgactgggaaacgacgcagcttcgaggcgctcgcacggatctgctcgt
agcgctcgcggcccgcgcgggtgcccaggatgtatccgatgccaactccgatgaggattc
cggtcttggttcccatgagtgtccttttctccatgcgggtggtggggtgtcacgcgattg
tgctcgcgtggcgatttcgtgggcgcggctctcgcccgctcatatgcgtctcatcttaat
ggcggtgccctcctcgtcgcacgatcctcttcctgggtggggattattctgggccccgtc
attcccggggcgccgcctcgtcacattcgtgcgcattgtggtcgttcgtttacggcgcat
gcttgaaagcgctatgtttgttgcgtgagtcagataacgattgagacaccgcggggagtg
tccctctccggcacattcacgcgtcccgtggactgccgcgatgctgcggtgatcttttct
cacacttttttgtcggatcgtcacgcatcgggcatgttcgatttactcggtcgcgcactg
cgtcgcgccggctacgcgacgctggccttcgattactccggtcacggtgcctcgggcgat
gagatcatcaccttcgatcccctcatcgaagacttccgttacgcctccggatggctcgct
gatcagggcttcgcgcgccagatctgcgttggccacgagttcggtgccaccgttgcgctg
cgctcccgcccacccgccgtccagacctacgtgctcgtctccccggtgctcggtcccctg
tcctacgactggagcctcgtgttctctgaggtgcagctctcggagctcgaacgtcacggg
gcaacgaccgtgcccgacgactccgagacagtgcgccgacagttcaccctgtccaagcgt
acgctggcggacatgtccatggtctccggcgaagaggtactgcgtggcgtgagcgttccg
gtgctcatcacacacgactccttcgacgaggagaccggcctgctcgaccgcacgcgcgac
gccttccacctgctgcccgacggctccctcgtcgagatgaccgcgccgcccgacggtatc
gcgggcgagtacacgccggtcggcggcgtgcccgtcctcgacgaggccgtggaccgtgcg
ctggctgcgtcgggttccgcgcacttgcccgtgctcacggatgttgccgccaagtgggcc
agccgttgggtgcccgttagtcgctgatcgccggtcggtggcggtgggtgcggtcttcgt
tgggttgtttgctgcggttgtggtgtcggctcgacggtggtgccgggggtgtcatcgtgc
ttctgggaggcatcaggtggtgctttggatagcaggctataggccggatctgtaaccggt
ggcacctctgttagtaggacgtaggtgggttttgtaaccggtgacgcctctgttggtcgg
ttgtgtgcgttctttgaaaccggtgacgcctctgttgagtggaaagtggctgaaatgggg
tcttttaggtcgacggtggtgccagcggttgcatgagtgctcggtgtcggcacgacggtg
gtgccagtggttgcatgagtgctcggtgtcggcacagcggtggtgccaatggttgcatga
gtgctccgtgtcggctcggcggtggtgccgttgttggcgggaaacgagcggaatctgtaa
ccggtggcacatctgttagtaggacataggcgggttctgtaaccgacgacgcctctgttg
gcaggccacaggtgggttttgtaaccgatgacgcctgtgtcggtcggttgtgtgcgttct
ttgaaaccggtgacgcctctgttgagtggaaagtggctgaaatggggtgttgtaggccga
cggtggtgccagcggttgcacgagtgctcggtggtggcctgacggtggtgccagcggttg
catgagtgctcggtgtcggcacagcggtggtgccaatggttgcatgagtgctcggtgtcg
gctcggcggtggtgccgttgttggcgggaaacgagcggaatctgtaaccggtggcacctc
tgttagtaggacataggcgggttttgtaaccgacgacgcctctgttgagtggaaagtggc
tgaaatggggtgttctggcccgacagtggtgccggtggttgcataagtgctcagtaccgt
gtcgacggtggtgccggcggttgcataagtgctcggtaccgggtcgacagtggtgccttc
ggtgtcgcgagtagctggagcagtgtcggcggtggtgccaatggttgcatgagtgctcgg
tgtcggctcggcggtggtgccgttgttggcgggaaacgagtgggatctgtaaccggtgac
gcctctgttgagtggaaagtggctgaaatggggtcttttaggccgacagtggtgccggtg
gttgcataagtgctcagtaccgggtcgacggtggtgccagcggttgcatgagtgctcggt
gtcggctcggcggtggtgccgttgttggcgggaaacgagtgggatctgtaaccggtgacg
cctctgttgagtggaaagtggctgaaatggggtcttttaggccgacagtggtgccggtgg
ttgcataagtgctcagtaccgggtcgacggtggtgccagcggttgcatgagtgctcggta
tcggcacagcggtggtgccaatggttgcatgagtgctccgtgtcggctcggcggtggtgc
cgttgttggcgggaaacgagcggaatctgtaaccggtggcacatctgttagtaggacata
ggcgggttttgtaaccgacgacgcctctgttgagtggaaagtggctgaaatggggtgttc
tggcccgacagtggtgccggtggttgcataagtgctcagtaccgtgtcgacggtggtgcc
ggcggttgcataagtgctcagtaccgggtcgacagtggtgccttcggtgtcgcgagtagc
tggagcagtgtcggcggtggtgccgggggtgtcatcttgcttctgggaggcatcaggtgg
tgctttggatggcaggccacaggcgggttttgtaaccggtggcacatgtgtcggtcggtt
gtgcgcgttctttgaaaccggtgacgcctctgttgagtggaaagtggctgaaatggggtg
tttcaggccgacggtggtgccagcggttgcatgagtgctcggtgtcggcacgacagtggt
gccttcggtgtcgcgagtagctggagcgctgtcggcagtggagtcgtgggcggacttgtg
ttgagagaagactcgtccagtggtcgccgcactgtcgccacctccacgcccacgaccggg
cctgcgacctaccggcccagccacctttacgaccaggcccgcgaccatgaccacgacgag
ccccgccacctccgtgacgagcccacgacgagcccagccacctccacgaccagccgcaat
acctaccagccgcgcaccagctccgcgagagctggggaagccagccactgcctcgtgccg
aaagacgacaccgctaccgccgctaccgccgacgcgaagcgaatcaggcgctctggatcc
gcgtcgccaccgcgctcgattccccacgcgaaagccccgtggaaggcgtcccctgccccc
aatgttgacgcgtcccgcacggcgtcgacgcatacctcgccgctggcatcgtcccaccag
tactgcacggagcgttcaccgcgcgtgcgcaccgtgcgcgcgatgccgaagcctcgtagg
aagtccgcgacctgcgccccatccgggtgctccatcagcggcggtgcgaaatcctcggac
acaacggcgatgtcgacgaaccccagcagcgcagtgagccagtccttccaggaaccacca
tccaggatgcgcgggtgcggtgggcgcgcctcgagcagggcgaacgggtcgtcctcgtcg
acgtcgggcacgcccagggtgagggccgcgtgcgcgagtatcgggttgtgtccgtcgatc
aggaccgcgccgacgcgctcaggcaggtcggacgcgatctgctccgcgttggcgtcgagc
cgtgcgttcgtagaagccaccatgcgaccgcttggatgctcgatgatcgaggacacggcg
ggctcgcgtgacgcaagcgacgaggccggggcactcccgcgcttgcttgccttctcagcg
ggtgacagggcgggcaccgtcgcgtccaggacgcgcacacccgcggctgccaggtcggcc
gcgaggaaggccgacacggggccctcgccgagcgccgtcagcaacgtcggtgcctcccct
gagggaagcgcagcgcctgaggcagcctctgcctcgtcgaaggacagcgagcgcgaggcg
gcgcacagtgccgcgtacgtgacggctgcgttcgtcgcggggccgccggcggccatcgtg
aagtcagtcgatgtgaccttgagggaggggtccggcacgtggtcgagtcggtgcaggaca
tccagggtcgtgagcccggcgaagagtgcagtcatggggacattgtcgcacccggtgacc
gagctagacagcacggtctcggctctcgctgacagacatacgaacccggtaggatatcaa
caacgacactcatcgactcctccggatcgccatgcacctgctcgacgcactgaataactc
cctgcccgaggtcttccgagccatcgacctcatgggcgtgctccttaacggtatcctcgg
cggaaaggtcgcccgagagcgaaacttcgacgccgtcggcttctgcattcttgcgattat
gacggccctcgcgggcggcatgatccgtgatctgctcctggcgacgcgcaccggggcacc
cgtcgcaatcacagacccctactacctgtggttcgccatcgtcggtgccctcatcgcgat
ggccttccgcatggattctcgagcctggtcggtgcttctcgtcatcgccgacggcatggt
gttgggctgttggagtgcgaccggtgcgatcaagaccctcgacgcgggcttcgcgatcat
gccggcgatcctcctgggcatcatgacggcgatcggaggcggcatggtccgagacatctc
cgcgggcctagtgccgcgcgttttcggaggcaataacctctatgccacgcccgccttcgc
gtgttcgctggtgacggtcgtgttctggcacatgggccagccggtcctcggcatgggcgc
gtccatcgtcgtgggcctcatcttcactggaatggcgcattggcgccgctggaggctccc
gcagacccgagagtggaccatcactctcacatattcgcagctgaaagctctgcgtagagc
cagacgttagtatggcggtgtgaatcccaaatcagcatccgttccttcgtcccccgccgc
gtcgggttccacttccgagcggaagcgttttaagacatggcacctgtccatgatggccct
gggcctcgccattggcgcaggcttcttccttggtaccggttctgcgatccaccaggcagg
acccgctgtcatcgtgtcctacgcgctggccgccatcatcgtcgtgtcggtcatgatggc
actcgccgagctggcttcgtccctgccgacgacgggttccttctcgtcgtacgccgaggc
cgggatcggacggtgggcaggttttacgatcggctggctgtattgggtcatgctcatcat
ggtgtcgggcctggaagtcacgggtgcagcaacgttctttgtcggctggttcccttcggt
cccgcagtgggtgattgccctgttcatcgttgtggtaatcggtggcatcaacctgctggc
ggccggacagtacggcgagatcgaggcctggctctcgatggtgaagatcatcgcgatcat
cgccttcctgtgtgtgggcgcgtatctggttgcgcgcacggcgattgttggcccccttcc
gggccacgaaggcgtgctgcacaacgtcctgggccacaacggattcatgccgaacggagt
ctcgggtgtcgctgtggctctcctggccgtcatcacgtccttcggtggccttgagatcgt
cacgattgccgccgccgaagccgaggatccccaagccgccatgagtagcgcgatccgctc
ggtcgtcacccgcattttcgtgttctacgtcggctccgttgtcctgctggtcgcgctact
gccgtgggatagcgaggcgatgaacacgaacgccttcgctgccgtcctcgagatggcggg
cgtccccgcggtcgggacgctcatgaatgtcatcatcttcatggcgctcatctccgcgtt
ctccgcaaacatctacgcatcgtcccgcatggtctactcgctgtcggcccgcgacatggg
tccgcgctggctgctgggtgcgtccgcatccaacaaggcccacgctcaggcagtcgtgaa
ggccgccctcgaggatgacgaggccgtcctggccgccgagatggagggggacatcgaagc
gggtcgtaccccgaagcgcgcggtcggcctcgtcgtggtcctggcgctgctggcggttct
gggcaactggtacctgcccggctcgatcctgagtatgctcatcaacgcgatcggcatggt
cctgctgatcgtgtggaccttcatcatcatctcgctgatgcggctccacccgtctctgga
gcgctcgggttccctggtgatccgcatgcccggatggccgtggctgccgtggctggtcct
cgtttgcctgggtggcatcggcatcctcatgctcgtgaacgacgagggcagggctcagct
ggcctcgatgggcgcgctgacgctcatcatcgtggtgatttacttcgtgcgtcagctggt
gggttctcgcacgaaggcctagttatccacaggcattcgccgccgggacgcagacgccgg
tgggtgggtgcatcatgagggcaccccgggcggttggttggggtgccctcagtgcgtggg
cgttgtgagagaagggacagggagatggcgcgtaagcgacggaggagcgtcggggacacg
attgtcctgctcgtgatcctcgctgcccttgtgtgggccttcgtgccgggcgtgggctgg
gacctactgggtttgcgatcgcgccttggttggccgccgctgcgcagcggtcaggccctg
gcttccctgccggacagcgaagcggcccgccagctgcgtgagctcacggtgcgcgagtcg
gtcgatgatcccgatgctcccgcatataagcgcgaggtcttcgggcagcgctgggaggac
accgaccgcaacggctgtgacactcgcaatgacatcctcgcccgcgacctggcgcgtccc
accttcaagccggatactcgcgactgcgtcgtcctctccggtaccctcgccgagccgtac
acgggggccacgatcgagttccagaggggggataagacctcgtccctggtgcagattgac
cacgtcgtcgcactcgcggacgcgtggcgatcgggggcgtggcagtgggatgctcagcgc
cgccaagagttcgccaatgaccctgagaacctactcgcggtggacggggccgcgaacgag
gacaagtcggcatcgtccgcggaccagtggctgccgccgaataccgcgttccgttgcgac
tatgtgaagcgtcagatcgccgttaagaatgcgtatgggctgagcgtcacgcgcgccgag
caggacgctctcgccgaacaactgtcagcctgcaccggatgagtgagggcgcgcgattat
cctgagtacgatgtggtgctcgcgccattctgaccaacaatttccaggcgattcccagac
gttttctcacaatatgtccatcgagtgtgcatcggggcgcacgtccgcgacatcgccaga
taatgccggtaatgttcccctgagggggagagatgacatgtacacggcaatcaactgggc
gcttgatcttgggctatacgctggcgtctgtgcgatcgcgtgcgtgctgcggtggctgat
cggccgtcgtcaagaccgtgctcgactcagttcccaggcagcggctcccgatgcgtcttc
gtcacagcgcccgaacggctcggatttgacggtctccgacgccctgccgctcatctaccg
tcgctcgaatcagacgggggccctgctgccgcgcgaggaaaacccggacaccccgaagac
gtcggagattccggtgatcgcgccccctgccacgtcgaagtggaggctcccgcgagcttt
gccgctcgcctggatcctgtaccttgcgggcctgctgattttcacgctgctgccactgcc
ttcagacccggtggccgcgtgtgccgcgatcatccactgggataactacacgcccttcgg
gtcgttcgtggcggtcgtcgatcagttccgtgacggggagcccctgcgtggcagcctgta
tgccctgtcgatcctgctcaacgtcgccctgtttgtgcccttgggtgccctcgcggagac
cacgtggcgtatacgtcgtatgcgtcgcgcacccgaggaggcacccgccgacggtagtcg
cctggcccgttcgattccgcaccgccgcttcttcgcgtgggtggcgatcggctgcgccgt
ctcctgcctcattgagctgacgcagtacacgggcctcttcggcgtcgtgccctgcaccta
ccgcgtcgttgacatcgacgatgtcatcatgaacaccctcggcacgtacctgggagtgct
catgctgcccctcatggcgcgccactcgcgcttcatgggcgtgtaggggctctacaacca
gcctgcggcgcgggcgagggatgcggcctcggctcgggtacgcgcgtccattttcagcat
cgacgaggacacatggttgcgcaccgtcccctggctgagccccagcgagtgggcaatgtc
agcgatggtgccgccgccctcgacctcgcggagtacgtcggcttcgcgcgcggtgagcgg
ggaggacccggcggacagcgcgtcgattgctaggctctggtcgatcgagcggccaccggc
ggccaccgttcgcacgccgtcgacgagatcttcaaccggcgcatccttcaccatgaagcc
agaggctcccgcggccagcgcccgctggaggtagccggggcgcccgaaggtcgtgaccac
gaggacccgcacgcccgggaagcgcgtgcgaatcgcctccgtcgccgtgatcccatccat
gcgcggcatctcgacatcgatgatggcaacgtccacgggagccttcgcccgcgctgattc
ggcggacttggcgaggcgcgccagctcctccagtgcttgtgctccgtcgccagcctgcgc
gacgacctcaatgtcgtgctcaagattgagcagccccgcaagcgcgccgcgaatcatcgc
ctggtcgtcggccacgagcacgcgaatggtcacgtcaccctccttctgtctactcctggg
ctaccaggctagcgcaggttcgacgcgtgactctcggcttggctcatctctcaggacgag
gccgactcgccctcctgggaccgcgccgagctcggggaggggcgctagggccgctcgatg
gggtcgtggcggagggaatcaggatgcgtgaggatcgggtgccgcctcgaaggacaacgt
gagcgtccacacggaacccgacgctccccacgtcagggtgccctcgtcgccgaccagctc
ggtcaggcctgacagacccgagcccgccccggccgtcgacgcagcgtaggaggccgtgta
gccgttgttcgtgacagtcacgccgtcagaagagaggcggatctgaacccgcgaggggcg
agcgtgcaagatcgcgttggtcacgccctcgcggatcacgtgggcggcagcggccgcgcg
ggaccccgacggaggctcaccctcgttcgtaatgtcggcgtcgatgcgggcaacctccag
gagcgaacgggcctcatccagctcctcggtgggggacagggcccgcgtggccgccacgat
acggcggacgtcggccaaggcctcgttcgactggatggtgatcgcgcgaatctgttcgcg
cgcctcctccacgcgccccgcgtccaggaggcggccagccagctcggagaccatcgtgat
gcctgtcagtgagtgcccgaggatgtcgtgcaggtccgtgctcaggcgtgcccgctcggt
ggacttcgcgcgcgctatcgcgtcctggcgacgcaggtgctcgcgcgccgaccgctccat
gcctgcgcgtgccccgccgacgagaacacccagcagggccaggtacacgagcatccacag
cgggtttccttccgcgagcgcggtgacggcggcgaggacgccgatcgggacggtgcccgg
gagcaggtagcgcaggggggcctggaagatccacgcgaccagcaggtaggagaacatcat
gtaggcgtaggggagcccgacccaccaggcgtagagggcgtagatcacggagacggcggc
caggcacacgtgagagatcacgaatggccttgtgaaggagttgcgtcccggagggggatt
cgtcagccacgtggccgcgttggccaccgcgaggagcaggcacgcgccgatgactcccgc
gccctcaagcctgttgggcatgtcaagggccgaggagatggggaacccgaggaacagcat
ccatggggccgcccacgcgagggagatcagtcgctctttcatggtcacaccctagcggtt
ggtgtcgtgcgaggcgccccaccaggcgatgagcgctgggatgagcgtccatgccgcgat
gttgagccatgccgaggcggtcatcgggttgcccccgctgaccgcatagacggcctgcac
cacgccgtagaagggggtgaagggggcgacgtgggcgacgaaggacggcatctggtcgag
gggcatgaacatgcccgacgcgaaggcgctgaataccatgatgaacgccgaggcgctgta
ggcgttctcgcccttgatggtgtagccgcatgccaggccgatgagggctccgagcgcgga
cagggcgatgacgacggcggcgctttcagcccaggtgacggccgccatgtgggcccctgt
ggcgatcccgaagccgaaggcgatggccgtgatgaacgcgctcaggaccatgagggcgcc
gagccgggccaggaggatcacccacggttggatgggggtgagtgcgtacatgcgtgagat
gccggttgtgcgctccacggacacggtggctcccagcgatccgcccaccaggaggacgcc
gtaggtggtcatcatgacgatcatcgcggcggcgacgttgccgcgcgcggtgagcgtgtt
tcgggcggtgtcggtcatcccgaacatggcgtacatgaagaggggcagaaccagcgcgaa
ggccatgttccacgggttgaggatgtgggatcggaaggtggtgaaccacagtcgtcccgc
tcccgtgaaggggccggggatggtgcggttggttgtgcgtgcgggtgtggcttgagcggt
catgattccttctgtgggtctgggggcgaggaggtggcctcgtccgggggtgcctcgcgc
ggtgggacgcgttgaggtcagcggggtgggggcagtcgcggcgtcactcggcgtcggagt
gggaggcgatgcgctcgaagacgtcctcaaggtcctcgccgcgggcgacgacctcctcgg
tgggggcgtccaggacgatgcgcccctcgtcaaggatgacgatgcggtcggcttccttgc
gcgcctcggtcaggtagtgggtggcgaagaggagcgtgcgcccggagacggtctcttcgc
gcatcgtgtcccagaacttgcggcgggcgagggcgtccatgccggcggtgggctcgtcga
ggatgatgaagtcggggtttcctgccagggcgagggccaggcgcacgcgctggcgttcgc
cgccggagagcttggagaggctgcgggtggcgagtcttgtcaggtcggcccgctccagga
gttcatccgtgggaacggggttggcgtgcatcgaggcgaccagggcgatggtggagcgaa
cgctgccgtcgcggggcagtgacccggactggagcatcgcgcccacgagcgagcggcgca
cggcctctcgcgggctcatgccgtagacgctgacgtcccccgagacggggcgtgccaggc
cgaggatgatgtccaaaagcgtgctcttgcccgcgccgttgacgcccaggagggcgacga
tctcgccggggacgagggtgaggctgacgtcgcgaagggcgtcgaccgtgccgaatgact
ggtggagcgagtgtgcctgtacggtgggtgttgtcgtgttcatgacaccagtgtgcgccc
cgcctcgcacgcgcggaagtgccctttgagtgaggcgggagggtgacaaatgtcaggggt
ggtgcgtggggtggtctgttgtccggggcccgcgcaccagcgcatgtcacgccgctgtca
gccggtgaatgagtagcgcgggagtggtctcctgacctaaaagtcgcatgcaattccccc
gggctacttttctacggtgctcggaaacattggaattgcaacgttgctatttcaatgcat
gaaaggttaacaggggaattgcatgcgaaactcctccggttagtcactgtcgttgtccgc
gcggccctctcatctgcacgttaacccgataacatgcgcgtgggcagcgccgtccaggcg
caggttcaatggtttgcgtgcgcatggaggggttggcgcgcatgttcaggggcttacata
cgaacgacgcaccgtgtccgacactgttgtgcccaaagtgcagaccacctcgcccacggc
agcccattgtcagcgtttttcgccgaggtggtctgcagtttggcggccacaccgcctccc
gtcgggacctggccgcccccaaacgggggaaatggcgtcattaggggtgtgacacgccgg
cgacacgccgccagccacctcctaatgctgcaaaacccccatcgccgccggtgcggaagg
gactgtgaggccgacgagatcggtggcgattacctggcctgaccgcgccgcggtgtagcg
ggcgacgaaaggccggtaattggtgacatggacggtgctgagaggagacaagactcgccc
aacaagaaccgcgccgggccactgcggtataaaactcgccctgcagaccccttctcgcag
gatttgcggtacaaaactctccctgctcgctcgaaatctccttatttggcacgttttgcg
tgtgcagggcgaactttataccgctgtcatcagcaagaagccgtgcggggtgaactttgt
accgaatacaagtcagagacggggctagccataacagtgcaccaagcaccgccggtgtgg
agggcgcgtagggcttggcttcggtgcccgtgggcgtcggggcctggccgggctatttat
agcgacccggccccactggtgtggaaggcgccggagggtccggagggcatgggcgggctt
cgagatcgatcactccgagcgaagctcgcgtgtggcgatctcgcgggcggccgggcccga
cggcgcccggaacacccgtggggccacaagcaacatcatcaatcgggccaagcaacccgg
caggacacagcgaggggcccgaagcgccgcagcgcctcgggcccctcgcgtgtgtcagcg
actcacaggttgagctggatgttgcggccggggacggcctcgatcagctcgcgcgtgtat
gcctggaccgggttgttgaacagctcgtccgtcgtgttggcctcgacgagcttgcccttc
tccatgacgatcacgtcgtcagcgatctggcggacgacggccaggtcgtgcgtgatgaac
aggtaggacaggcccagctgcgcctgcaggtcgttgagcaggtacaggatctggttctgc
accagcacgtccagggcggacacggcctcgtccaggacgatgacctccgggttgagtgcg
agggcgcgggcaacggccacgcgctggcgctgaccgccggagagctcgttggggtagcgg
cgcatcgcggagcgaggcagggccaccatgtcgagcagctcggaggctcgctggatgcgc
agtttctttgggttgaactcgcgcttctcagcgtcggttagcgaacgcttcccgtcggcg
gcctcgacgagggcgcgcatccactcttcggcctcacggcccgtggcctcggcacgctta
atctcggcgcgcgcgtactccagggagccgtatccgtggatcttcagcggctcttcgatc
aggcggtagatcgagtacatgggatccagggagccgtacgggttctggaagacggcctgg
aggcggcggcgcaggcggaagagctccgcctcgctcatctgcgaggtgtcctgcccatcg
aagtagactttgcccttcgtgggtgtcaggagctggagcaccatgttcgcggcggtggat
ttgccggagccggactcgccgacgaccgcaagggtcgtgcctcggcgcagctcgaaggag
acgtcgtcgacggccaggaaggtgtcgttgcccttcttggcgccgcggatgtcgaattcc
ttcgtgaggttctcgacgcggatgatggcgtccgtggaggtcgcacccttgccggcaccg
acgagttcttcgtcggtgaccgcgattccccgcttgtgcgcggactcgatgcgcgccgag
gccagggagggcgcggcggacacgagacgcttcgtgtaggggtgctgggggtgctggagg
atctccagggcggggccggactcgacgatgcggccgcggtgcatgacgacgagctgctcg
gcgcgctcggccgccaggccgaggtcgtgcgtaatgaacaggacggcggtgcccatctcg
gcggtgagcttgccgaggtggtccaggatgcgtcgctggacggtgacgtccagggcggag
gtcggctcgtcggcgatcagcagcttggggtgggcggccatgccgatggcgatgagcgcg
cgctggcgcatgccgccggagaactcgtgagggaactgcttggcgcggcgttccgcgtcg
ggcaggccggcttcctccaggagggcggtgacgcgctgtccgacctcggagcggggcacg
acctcgttcgcgatgagggcttccttgacctgcttgcccacgcggagcacggggttgagg
ttactcatcgggtcctgggggacgaggccgatgctggatccgcgcagctccacccactca
ctggtggtcaggtgggtgatgtcgcgcccgtcaaactcgatctttccgcccgcgaccttg
ccggtgcccggcagcaggccgatgacggcggcggcggtcgtggacttaccggagccggac
tcgccgacgatggcgacggtctggccggggtagatcgtcaggttcgcgccgcgcacggcg
gggacgacgccggtcgaggaggtgaaggtgacctccaggtccgtgatcttgagcaggggc
tgcgcgtcatccgggtgaatgtcggacgaggccggggccgtgctggcggcgacggctcgt
tcgacgatctcttccatctccttgtcggagagctggggggtgttcgtttcgctcacttgc
gtgccttcgggtcgagggcttcgcgcacggcgtcgcccatcatgatgaagctgaggacgg
tcagggccagggccgcgcccgggtagaacaggaccatcgggttggtgcgcagggacgtct
gagcggacgagatgtcagcgccccaggagacgaccgacgtcggcaggccgatgcccatga
aggacagggaggcctcggacacgatgaaggtgcccagcgcgacggttgcgtacacgatga
tgggggccatcgagttggggatgatgtggctcaggaggatgcgtgcgcgggatgcgccgg
tcgcgcgggccgccgtcacgaattcttcgttcttggcggataggaccgagccgcgggtga
tgcgcgcgatggaggtccagccgaacatggacaggacgatgacgaccatggcgatggagc
gcgagcccttgaacatctgcatgaacacgatcgctgcgaggagcagcgggatcgcgaaga
acacgtcggtgatgcgtgagagcagagcgtcgaaccagccgccgaagtagcctgccaggg
cgccgatggtgccgccgatcagcacgacggcgagggttgtgaggatgccgacggacacgg
atgcgcgggcaccgtagacgacgcgggcgtagatgtcgcagccctgcttgtcgaagccga
aggggtgtccggcggaggggccggcgagagacgaggagagttcgcagaacttcgggtctg
tcgcggtaaagagcgaggggaagagcgcgaggagcgcggcgagcgcgatgatgaacgcgg
cgatccagaaggtcgggcggcggcgcaggcgcttccaggcctcaccccacatggacgagg
gcgcgccctcgtcggcgaccgcgtcgacggcgccgaggccggtctcgtcgatgtcggaga
cgtagtggtcctggcccgcgcgggtgcgggtgatgttggcggaaggaatcttgtcactca
tagcggatcctcgggtcgagcacggcgtacaggaggtcgacgatcaggttcgcgatgatg
tagaccagcacgagcactgttgtcaccgacacgacggtctggggttcgcccttgataatg
gcgttccacagggtgccgccgacgccgtggatgttgaagatgccctcggtgatgatcgcg
ccgcccatgagggcgccgaggtcgccgccgatgaaggtggcgacggggatgagggagtta
cgcaggatgtggcgcgtcatgacgacgccgccagacaggcccttggcgcgcgcggtgcgc
acgtagtccgcggaaacgttctcggagacggactggcgggtcagtcggatgacgtaggcc
agggacacgccgccgagcaccatggcgggcatggtcaggctcttaatgtcgacggaggcc
gaggccgtggtcggaaggatcgcgagctgaacacccaggacgtactggaggacgaagccc
agaacgaaggtggggacggagatcagtagcagggagaccacgaggatcgtggagtcgaac
cacttgccgcggcgcatgcctgcgacgacgccgaggccgataccgaggaaggtctcgatg
gcgagggcgtagatggcgagcctcgcggtcgtcgggaaggcggtcgccatgatggaggtg
accttctggccgttgaacgcggtgccgaagtcgagtgtgaagactcccttgaggtacagc
aggtactgcatccagaagggcttgtccaggttgtactgggcgcggatctgcgcggcggcg
gcttccgagaggccgcggtcgccaccgagtgcggcgacggggtcacctggcatcaggtag
accatcgcgaagatcagaaaggtggctccaaagaagaccgggatggtctggaggagtcgc
cgtccgatgtagcggagcatggacaatccttttgtgttcgtttcgtgggaggggaggttc
cgatccctggcggtgcctcgcaggcgagactggctatggtttcatcatagggtaaagaat
gggcaaatggcgcgcgagcgtcaccattcgtccgttgaatcgagcccttgacgttcagtt
cgccgcgtactgaggggtgcggcgatacccggtgtggcttgtcgacgcggtgtctgacag
ggcgattgacatgcgcgaggggcgggcggctcgcgccgcccgcccctgaggcgaggttgc
ccgctacgaggtcacttcttggtgatctggtacagcacgggctgacccttccagtcgaag
gccacgttgtcgacgttcttcgaccagccgccgctgacgttggggtaccacagcggcacg
gcaggcatgtcctggagaaggatcgtctgagccttctgcagggtcgtcacggcgtcggcg
gtggtggtcgcggaggacgcctgaatcatgagggagtcgaactcactgttggagtagtcg
cccttgttggcgtcggccccggtggcgaactgaggctgcaggaagttgtacagcgccggg
tagtcgccctgccagccgttacggaaggcaccggtcatgtccttcttatcctctgcatcg
agcagggacttgaagtcggcgaaggggttaccttcggccgcgattcccagcgtgttcttg
atggagttcgcggtcgcgtcgacccactccttgtggccgccgtcggagttgtatccgatg
gtgaaggtgccctcccacggggagatggcgtcggcctgcgtccacagttccttggccttg
tcggggttgtaggtcaggacctcgttgccggagatgttggcgtcgtagccttcgagggtc
ggagccgtgaagtccttggcgggggtacgggtgccgttgaagatggtcttcgtgatggtc
tcacggtcgacggccatggagatggcctggcggcgcaggcggccttcctcaccggagaag
tggggcaggtactgcgggatcgtgaagtactgcacgccagcgtagggctggttcacggta
cggcccgagagctcggattcgaaggtggcgaacacggaggccggaacgctctcaaggacg
tccagagagtcggaggacaggtcctggtaggcggcgtcgaggctcgtgtagaacacgaag
gtgacgccgtcgttcttggccttggtgtcgcccacgtagtgctcgttggggacggtcgcg
aacttgacgttgtgctcccacgcgtcggcggaggccatcttgtaggggccgttacccacg
ggggcctggccgcccgcctcggggtcagcgagggtcgagtccggcagcggcgcgtaggcg
acgtaacccaggcgcgacacgaagtccgaggtggggttcttcagcttcgcggtgaaggtg
tagtcgtcaacctcggtcagaccggtgatctcaccgttgccctcgtcgtcggtgccctcg
aagaagctgaagaacgcagcctgctgctggttctgcgaggtgatgaggttccacgcgcgg
atgaagttgtgggcctggacgggggtgccgtcggagaacttgcggtcgttgtggagcttg
atggtccactcggatgcgtcttcgttgggctcgatggactcggcaacgtcaaggacggcg
gtgccgtcggtctcgtagcggacgagctggctgaacagcacggtcaggatcttgccgccg
ccgttctcgttggtcagacccggcaagagcgggttctgcggctcggagccgttggcggtg
atgaccttgtccgcggagccggacgaggtggtgccaccgccggcgcatgcggtcagggcg
agcgcggcagcagcggggatgacgagccatgccttcttcaggttcatggattcctcctcc
tggttgatgggtggaactgggggcggtgccctcaggtatgcttcgagcctaacccgagcc
atatgaaagacatgaaagatgtccatcatgtgcgcattacattttggttacaaacgtaaa
aagtaggtcaaatgatgttgtgggtcacataaacgtgggaccgttgtgaccaagtattca
tgcgacgaggccggggctgaatgtgcgcacacacccggccccggcctcgtccatcgagga
gcactcaggagagcaggccctccgagatcagccagtcgtgggcgatctgagaggcggact
tctgctcgaccgtcgacgcccggttcatctcgaccagatcctcggcatccatcgcggcgc
tcacccggttgatgaccgcggcggcgtcatcgttcaccctcgacgaggccaggggcacca
cgtgcgaggccaggaacaggcctttcggatcgtccaggaccgtcagcgtcccgtccgcaa
gcgccggatccgaggaatagatgttcgccagctggatgtcgccgtccttcagtgccttga
ccgtgagggggccgcccgaatcctcaatcggggtgaatccgacggtcacgccgtaggtct
gtgacagtcctgtcgggccataggggcgcgtgcgtagctccgaattaccgcccagggtga
gcgtgcccgcgttcgcgaggtcgccgatcgacgtcagtgagtgggcggccgcgaagtcgg
ccgtcaccacgtaggaatcctgatcggttgcgccagcctgctcgagggcgcgcagcccct
tgggaagggtgctgcgtagcgcgtcgtacacctcttcggaggaacgtgcggtcgcgttct
gatccaggtactgcagcaggttgcccgtgtactcggggaagacgtcgatcgagccggcct
caagctcgggcatgtagacctcgcgctggccgatccgcatctggcggtcgaccgcaaacc
cggcaccctcgagcgcctgcgcgtaggtctccgcgatgatctcgttcgagtagtagtcct
gcgaccccacgacgagcgtcgtctggccattgtccgaactttcggtgctcgcgttcccgc
cgaccgactctgcggaaccgcaggcggccagcgccagggcggaagcggcgatggtggcca
tcgtcatcatcgtgcgtttcatagtgactccttgagtgagttgttctcattgtctaagaa
agaatgggtgcgggcccgaagccgtcgcgcgaccagcgccaggagcgcgtcggtcgccag
tgcgagggcgacgacgatgatcgcacccccgatcatctccgcgtagtcgcgggtctttag
cccctcgtagaggaaacggccgaggccgtagttcgccgtgtaggcagccagcgtcgtcgt
cgcgatcacctggagcgtcgccgaccgcacgcccgccgcgacgaggccggccgcgtgtgg
ggcctcgacctgcgcgaggacctgtttttcagtgagtccaatcgctcgcgccgcgtccac
ggtcgcgcgcggcgtcgaggcgatgcctgagtatgtcgccgacaggagcggcggaatcgc
caggacgaggagagccagcgtgggcgccgccagtccaatacccagccacaggcccgccag
cgtcaggacgccgagcgtcggaaccgcacgggccgcgcccgtcgcgctcaccagccatcg
gcccctgcccgtgtgcccgatccaggtgcctagcggcagcgcgatgagggctgcgagcgc
cacgatcaggagggtcaggcccaggtgctcggtcgccctcacgaggatcccggactcgcc
cagccagtgggcggggactgccaaccaattcagggcgtcgaagagaatgttcatgcccgg
cccctcctcgtccagggagtgagtgcccagccgaacccttggatcagcgcatcgatcacg
agcgcaaggagaaccgttgcgaccaagccggccacgacctcggcgatgagcccgcgctga
aaaccgtcagtgaacagcgtccccaacgaacgcaccccgatgaacgcgcccaccgtcacg
agcgacaccgtcgacgtggcaaccacgcgcgtgcccgcgacgatgacgggcgtcgccagg
gggagctccacctcgacgaagcgtcgaaagagtgggtagccgcacgcgttcgcggcctgc
agggtcgcgcgaggaatcgcgtggaagccctccgcggcctggcgcaccagcaccgccacg
ccgtacagcgtcaggacaatcaccatgttggcgggagagcgcagcgcaaccccgacgatc
acgggaatgacaatcaggagtggcagcgacggcaccgcgtacagcgccgacagggcagac
aaaacccagccgccgcggcgagaaaacgccgcccaccgtgcgatcggcacggaaatcagc
accgacagagcaatcgctggcagggcgatccacaggtgcgcgagcgtcagggagccaatc
actccccagtttgaggacagccaggtcacggtcggtccccggcctcgttggtcgtcagcg
tgcccacgggggtgcctgcgtcgtcgacgaccagaccatccgggccgctcacccgcaccg
ggcgcgccgcgcgggaggcccccacgaactcggcgacgaaggacgaagcgggggaggaga
ggagctcggcgggcgttcccacttgctcgatatttccgcccgtggacaggactgcgacct
ggtcgcccagcgtgaatgcctcgtccacatcgtgggtcacgaacaggatcgtcgtgccca
gcatccgctgaatctccttcagctcgcgctgtaggtccgcccgcacgatcgggtccaacg
cgccgaaaggctcatccatgaggagaatgtcagcgcgattggccagcgctcgtgccacac
ctactcgctgacgctgcccgcccgacagctgcgcggggtagcgatcggccatctcgagat
ccaggcccaccagctcgaggagctcgagcgcgcgttcgcgggaggcctgcttcgtggcgc
cctccaggcgcgggatggttgcgatattgtctgcgaggcttcggtgggggaacaggccgc
cctcctgcaggacgtagccgatcgagcggcgcaggcgcaccgggtcctcggaggcgacgt
ccgccccgcgcacgtacaccgtgcccgaggtcggggtgaccatcgcgttcaccatccgca
tgagcgtggtcttgccgcagcccgaggtgcctaggaatacggtcgtcgagccctgctcga
cggtgagggagaagtccttgacggctgtcgtgccgcccgggtaggtcttggagacgtggt
cgaagcgaatcatgcgcgccccccggtggccggagcattgtgccacgtgggatccccggc
ctcggcgatgagcgcgagggattgcatcaggtctgcgcgctgagacgtggatagtggagc
gaagaggcgttcctgttccttcctcacgagcgcgcacgcctcctccaggtgtgccatgcc
ccggtcggtcaccgtcaggatggtcgcgcgccgatcgtgctcgcaggggacgcggtgtag
cagaccgtcgcggtggagccgttcgacgaggcgggaggcggctcccagggtgatgccctg
gctcaccgcgacctcctggatgcgacatgcaggggtgttgcggaccgttcgaaggacgag
gaagcggccgagcgtcagcgcgttgcctgcggcggagagggcggtctcgatcgcgttcca
ggcgcgcacctccgtgtcaacgagggccgcgaaaagcgacgatgcagatgtggtcatgcg
cagtacgttacatgcaaatagttgacatgtatggggtttgtgatgggaaagtcattcatt
atttgacgagatttggatgtgcattgattgagttctacgtcagctttgtgtcgatctggt
attgtcctgtcaagtcacagtggtggctggttgcttgtttctggcgtcattgtgttggcc
ggatactgccctcgaggacagtgagtggtgagcgaggggtggtgtgacctcggtgataca
gtgccacgtatcagacgacgaggccggcgagtgtcggggagaggtgaaaccagtgcggga
gcggctctacaacctgttgaccggcgaggccggtcgcgccgtgtggtgcggacgcgtcat
gaccgtcctgatcgttgctagcctcgtccccctctgcttcaaggagccaagccccatcct
cgaggcgatcgagtacgcgtgtgtcgccgttttcatcgtcgactacctcgctcgatgggt
gacggcggacctgaaactcggcaaggggccgttgtctttcctgatctaccccttcactcc
catggcgatcatcgacctgctgtcgatcctgcccgccttcaatgctctcaatgatgcgct
gcgcaccctgcgagtactccgcctgttccggacgatgcgcgcgttcaagctcatccgcta
ctcgaagagcacctccgcgatcgccgccgtgtttgagaagcagcggcaggcactgctcgc
agtcctctgtctggcgattggctacatcctcgtgagcgccctcatcatcttcaatgtcga
gccggaaaccttcgcgacgttcttcgatgccgtgtactgggctgtcgtttccttgacgac
cgtcggctacggggacctgtatccctcaacggacgttgggcgcgccgtcgctatgatctc
atcgctcatgggcgtcgccgtcgtcgccctcccctcgggcattatcacggccggaatgct
cgacgagttgcgcggcgagggggacggcgagcggtgagcgaccgagcccgtcgaatcgtc
cgggtacgtcccgccggggaatcggcccgatggagcgcgcgaatgaccccgatagtgggc
gcgcgaatgacgaggcgacaaggtgcccccatgctcctcgccggaaggatcgccgcactc
ctggccgccgccctcacggccggcaccctcctctgaatagccgcacgtaactgtcaatcg
gtcacttgcaggtgagcgcgcaaacgaggccggggcccagccacgctcccaccgagcggt
gagagagcggccgagccccggcctcgtccgtgaacccctacgatcaggcgtcggcctgcg
gcgcgggcgagcggtgacgcttcgagtacgcctcgccctccagctccgaacccgacggcg
cggacgcgggcgacgcggcctccaggttcgtgccgcgcagcttcgagatcaggcgcatgc
cgtggtagatgagcagtgccgcagcggtgcccagtgcgatgccctcgaaggacatctcgc
caaccgtccacgtgaagttcgcgatcgcgacgatcagggagaccgcggcggtgttcaggt
tcaccgggttggagaagtccacgcggttctgcacccagatgcgaacgcccagcatgccaa
tcatgccgtacaggaccgtgcccgcgccgccgagcacgccggcgggaatcgtcgcgatga
gggcgccgaacttcggcagcatcgacagaacaagcgcgaagcacgccgccacgatgtagg
cggccgtcgagtagacgcgggtcgccgccatgacgccgatgttctccgcgtaggtggtcg
tacccgaaccgccgccggagccggccatcatcgtggaaaggccgtccgcgacgagggcgc
ggcccgtcaggtcatccatgttttcgcccgtcatcgcggacaccgacttcacgtggccga
cgttctcggcgaccaggatgaaaacaaccggaaggaacaagcccagcgtcgagggagcga
actggggggtgtggaactcggggaggccgatccaggcggcctgacccacggaggagaagt
cgacctcgccctggataatcgcggcgacgtagccgatcagaacgccgatcaggattgaga
ggcggcccaggatgcccttgaagagcaccgtcaccaggcagatcgacacgatcgtcacga
cggccgtgatcgggccttccttcacccagttccatgcggcgggagccaagttcaggccga
tgagagccacgatcgcgccggtcacgaccggaggcatcgtcgcgtcaatccaacgaacgc
ccgcgaagtggacgatcaggccgaccagcgccagcgtggcgccggtcgcgatgatgccgc
ccagcgcatacgacgaacccatcgaggccgacaccgcggtgatcggcgcgatgagcgcga
acgaggagcccaggtaggagggcagacggccggccgtaatcaggaagaacagcagggtgc
cgatcgccgtgaaaaaaagcgttgttgacggggggaaacctgtcaacaacggaacaagga
acgtggcaccaaacattgcgaccacgtgctgggcgccaatgccgatggtgcgcggccacg
acagtcgctcgccaggaaggacgacgtcgccggggttaatggacgtgccgttaccgtgaa
gcttccaacggaacagcgaggtcttcgtttcgctcataagcgtacaaatccgatcagttg
atgggcgggatggccgtaccggtcggaataacagggtagcgcgtccgcccccgtgtcgac
aggtttcgccacgcgtaaacccttccagcgggcaaagtgtggtgcatgcccctcccttta
tggaatagtggggcacatgagtcagccctccccgaacatcgcccccgtcgcctccggcat
gtccggggcgaacccggccgatgcctcgccgatgagcgttgcgggcgaccgcttcggcta
cgcgcccgagagcgtgacgcatgggagcgcgcccgcctcctacgggagtttcccggggac
tgaatacgtcaatgtcagggaggtttttgccgatggcggctacacctccccggtgcccat
cacgaatcccatagcgaaagctgccctctggttcgctgtctttggtttcttcggcatcac
cattcttatcagcatcgtcctcggcgtcgttgcgctgatccaggcgcaatcgctccccga
gcgcatcggttcgagggaggctatcgccgcccttgtcttcgatggagttctcgtcttcat
cgccgcatacatttacgtgctggggctcggctaatcgacgaggtcggggtgcctctcgcg
ggtacggccggctacgcggaggctccgatgcgcgccgcgtgtgtgcgctgcgctgactgc
tcaagcctcggtgggttcggcggggtcattcgttccccggaggttcctgtttttcctgaa
atcttgcgcctgtgacatggtccattggccaggattggcgcgggcgggcatttttcgctt
atgattgtccggcacgatgtgcacggaggattcgcctagtggcctatggcgcacgcttgg
aaagcgtgttgggtgcaagccctcgggggttcgaatcccccatcctccgccaccggaccc
cgggaccgcttcaggttccggggttttctttttgtttccaacgaaaagtcaccatcgcag
gggaggggcgttccctcaacgaatcccgtctgttgccctggtgagggaacgaagtgcgaa
attagggcgacagataggccgcgtgcatcccggctttcggcgctgctggtcggctcgcca
ggtagttgcgtggactgcttcgttggggcggtctgacgcgcgtgccgtcgggtggcgctc
agattgggcggtgtggcgggtgtcccggcctcgttccctcaggctccgaggccctccacg
atctctgcacccggcagagccgcgagaacctcgcccgtcacgaagagcttcgagcggcgc
aggcccgagccgatgcaactccaccccgtcgcacacgccgagtcgatgaggagtcgccat
gactcgggcacgcccacgggcgtgatgccgccgtactccatgcccgacgcctcgaccgcg
cggttctgcggccagaagctggccttgcgcacgtcgagacgcttcttcacgacgtgattg
acgtccgcgttcgtcgtcgcgcgaacgacgcatgctgcgatccgctcctcgccagcgcgc
ttgccggccaccaggatgcagttcgacgacagggccaggtccatgccgaactcgcgcgtc
atgacctccgtgtcggccagctctgggtcgatcgcaacgacgagcgccgacgaggcagtg
gccgccccgcgctcggcaagtgtggtcagtgcggcggcgaccggcggcgcgagcagatcg
agatggtccagtgcaggcaccggctcgagtgagccgataccgggaatgatgatgtcgctc
atgacatcaggataggtccgtcgttgcggtgggtgtatgggttgcccgatgcgcgtgcat
ctgtaacggctgcgtgtgggggtgtcggcacgtcgtggtcggcggcatgcctgccgcagc
tgcacgagtggggcgaaaacgtgtatgctgggagccggtcctccgcgtgacggtatcatc
cgaacctccccagggcaggaatgcagcaaggataagggtgcgctgccgggtgcgcggagg
atctttgtatatgctgctcgatcttggtcagctgcaggatgcatttcttcgatgtggttc
aggccatatctcttgatttgcatctcggagaagagcgtgtaagcttatacccagccaaac
ggcaagcgcccgtagctcaatggatagagcatctgattacggttcagaaggttgggggtt
cgagtccctccgggcgcgcagcggcccccctcggtgcgatccaccggtgggggttctgcg
tttcttccaagcactccttcgggagtgctttttcatgcccattcacaagcgcagttcgta
ctcatgtcgcgccgtgcgggttgtcgcttacctgacgtgcaggcgacctgctcgggcggt
tcgcattcacgtcgcgcggtgcgggttgtcgcttgtagcagccttgcctgtgccccgtcg
gggagtcgtcgtgcgaggggctcggttgcagggttataggacacttgggttataggacat
tggggttataggacattggggttataggacaaaacgtgttggttttgtagtgacttttcg
gctttttggtgcggaataatcggtattgaagttggtgggagccaacttgaaggatggaca
aaacgtgttggttttgtagtgacttttcggctttctggtgcgggacagtcggtattttag
ttggttgggaccagctatgaggatggacgaatcgtgttgctgcaagggcgaggtcgaggg
agtttgcgcgtggggcatggctacgggggtctgaaagtgaggcctactgcgcttcatgcg
acacggggcgtcatgaaactggcgccccgcgcctcggcgctgcgttggacctgcgcttca
tgcgacacggggcgtcatgaaactgtcatcgtcccaacgaactactgcttgtgtgcttcg
ttgatgagctgcggccttatgttcgtgcgaccctcgggagtgcgttctgtgcattgtcgg
tcggtatctctttcatgcagagccttcggcgtatcctgttgtgaaactggaggaatcagc
tctgaggtttctcgggcccgtggtggagctgttgggtccgcggtggaactctcgggtcct
tggtggaaccgatgacacctttgccaggcgttgtggtcggttgaatgaaaccgttggcgc
ttctgtcggggtgttgaagcggctatatgaaaccggcggcacccctgtcggcgaaaaatg
ccccaaaaacggccgtatatcgttgacggtggcggcagtggtttcaatctggtgctgggg
agtatcgacagaggtgccaacggttgcggctcagggcgaggaggcgcagacggaggtgcc
agtggtttcagccttgagcgaggaggcgccgacagaggtgccggtggtttcagacagagc
gaatgatgtgtcgatggtggcgtcgttcgtttcatgcacgggtgcctcgtcatgggggcg
ttgtctctgccagaatccaacaaacctcgtatgcgatcccggcacgaaagtggcgcgaag
cccgtgaatggttgctgggtgcggctgtggtgtccacgggcggtggtttggtgtggctgc
ggtgcctgtgggcggatgctgggcctggctgcggtgcccgtgggcggtggcggggcctgg
ccgggcttcgagacgacgcgccgagcggagctcgcggcgcggacggcgagcgggcgggcc
gccgcccacgggcacatcaagcagcccggcccacgcggggaggccgcgtggcgtctagga
aaccgcggttggcagggaatgttggatgccggcgggccgcagacactactagatgccggt
ggttggcaggtagcgcccgacgactgagtgggccgacatcgcaggggactgtgcgggccg
acagcgcaggagactgagcgggccgacatcgcaggggactgggcgggccgccgcccacgg
gcacatcaagcagcccggcccacgcggggaggccgcgtggcgtctaggaaaccgcggttg
gcagggaatgttggatgccggcgggccgcaggcaacactggatgccgcctgacggcaggc
aacgtccgtcaggaacttggcggcgtcacgacccacggctcggtgggcaacgaacgcagg
ccatcgatccccagtgtttccgcaatgtcggcggcgcagcgcgccccgggcacccccagg
gaggacccgataaacgcgacgacatcggcggtggaccagcccaggcctcgtagatccgag
agggtgacggcaccgtcgcgcttcgccaggcgcgctcccgatggcgcgagtgcgaggggc
acgtgcgcgtacgtcggctcgggcgccccgagcaggtgagcgagctgcgcctgcgcgggt
gcttgggagagcaggtcgaagccgcgcacgacctgatcgacgccctggaaggcgtcgtcg
acgacggcagcgaggttgtaggcgggaacgccgtccgcgcggcgcacgacgaagtggtca
acgggtccggtgtaggagccgtgcagctcgtcgaacacggtccattcgggtgagggggcg
gccaggcgcagcgcgggttcgcgccccagggcggccagggacgcgcgcttcgcggcccgc
tgcgactcggtgagcgtcaggcaggtgcccgggtagtggccgggcggcacgtggggagcg
gaggcggcctcgcggatgtcgcgtcgggtgcagtaacactcgaagatgagcccgcgtgcg
gccagcgatgcgagggcggcctcgtgtgcctcggcccgcgcggtttggatgaggggcgcc
tcgtcccaatccacgccgatggcctggaggtcctcgatctggcgctgtgcggagccggcg
cgctcacggtcgatgtcttcgatgcgcaggacgaaacgccgcccggtcgttcgagcccag
gcccacgcgaggatcgcggtgcgcaggttgcccaggtggaagtcgcccgtgggggagggc
gcgaatcgtccggtattcgtcatgggctcagtgtacgaggcggcggctgcctcccgggtg
ccgcctccccgggtgcggtgcgcggcaggcgtacagtggggtgcatggcgagttttcggg
tgcccgactggttggctgtgtttgtgggtggggtcgtggggactgccgcgcgggccgcgt
tggatgagcttgcgaaggcctcgcccgcgcccggcctcttcctgtcgtggtcgacgctga
cggtcaatgctgtgggcgcgtttatcctcggcgcgctatccgggtgggtggtggggcgca
tggcacgcagcgctggggacgacacatcgctgaggaagctgaggctcctggttggcacgg
gtttcgcgggagcgttcacgacgtacggggcgtacatcgtcgcgtcggtggggtacgcgg
cgctcaatggaattgtcgaggccgtctctcagtcccttggtctcctggccctgggtgggg
cctgcgcctgggcgggaatgtgcgtgggggagtggtcgtgtggccgcccgggtgcgcggc
ctgtcaccagtgagggggatcgggaatgagcggagcgatgttccttctcgtggccatggc
cggaggcgtgggcgcgtgcgcgcgattctggctggatcggggagttcagcgcgccctctg
cgcgtggggtgaccctgcgggggcgagactcggcatcctggtcgtgaacgtgaccggctg
cttcctggccggtgcggccacccagctggtgcccggctggcttatgccgatcgtctcgac
ggggttcctgggtggtttcacgaccttctcgacggcgcttgtggacgcggtgaccctgtg
ggtggacggcttccggggccgctcgctgggcttggcgctgtgcacatgggcggcctcgtg
gggtggagcgctcgccggtatcgcctgcgctggataggtgtgtgcgcaaggtcggccaat
atatgggccgatcggtgagggtttagccacgatacggagttttgtaacagcatgcatggc
gctcgcgcgcgtggccctcatatgctgaggttgcgggccgcgtggcccagtaacggagaa
gcacatgattgacctcaccggggtatccaaggtctaccccgtgaaaagcggcggccaagt
cgtcgcgctcgatcgggtgaacctgcacgtcgatcgaggatcgatccacgggatcgtcgg
tcgttccggcgcgggtaagtccacgctcatcaggtgcctgacggccctggagaagcccac
cgatggccatatcgtcgtcgacggactggatctgtcgacgctgtcgggttctgcgctgcg
cgccgcgcgccgtcgcatcggcatggtgttccaggccgcgaacctcctggatgcgcgtac
tgccgccgacaacatcggctatcctctcaagctcgccggtgtgcctcgtcaacagcgccg
cgaacgcgtcaatgagctcctcgagctcgtcggcctcgaaggccgcggcgactcctaccc
gtcccagctctcgggcggccagcgtcagcgcgtcggtattgcccgcgccctggccgacga
tccggccgttcttctgtgcgacgagccgacgagtgccctcgacaccgagtcgaccgctca
gatcctttccctgctgcgtcacgtccgtgacgtcgccggcgtcaccgtcgtcatcatcac
gcatgagatggcggttgtccgcgagatctgtgactccgtgaccctcctcggccacggcca
ggttctccaaaccggaactctcgaagaggtcgtgggtgacccgtccacgccgctggctcg
cgagctcgtccccatgcccgtcgtcgaatcgctccccacccccgaggacatcagccttga
tggtgtgacgaaggggaccgtcctcctcgacgtcgtctttacctcgcacccgggcgtccc
gaccggcgcgactgtcctgcacctggcctcgtccatgggtgccgacgtcaccgcgggaac
cttcgagtccctcgggaacgtgcaggtgggccgtctggccctgaccgttcccgcgtacca
cgctgacaagatcatcgagcagctgcgcaagaacaacgtccacgcggaagtgaggacaca
atgatcaccgcacacctcgccgcagcgaccgccgcacaggcgctcgtgcccacgggcaag
ggagacccgacgtggttcgataaccccgccctcacgcagaactttgtgcccgcgatcttc
gagaccctcatgatgacggggctgtcgaccatttttgcggtcatcatcggcacgctcttg
ggcctcgttctggttcagaccggcaagggcggcctcactccgaacaagggcgtgtaccag
gcggtgtctttcgtcgtgaacatcgtgcgctccctgcccttcatcgtcggcatcatcatg
ctgattccggtcacgaaggcgatcgtcggaaagtccacgggctcgttcgccactgtcgtg
ccactcgtcatcctgtccgcgcctttctttgcgcgtctcgtggagacgaacctcctggcc
gtcgaccccggcaagatcgaggccgcccagatgatgggtgcctccaatcgccagatccgc
tggggcgtgctcattcgcgaggccatgccggccctcatccagtcgatcacgaccctggcg
atcaccctcatcggctactccgcgatggccggtgccgtcggcggcggtggcctgggccag
atggcaattaactacggctataaccgctggcaggacgatgtcatgatttccaccgtcgtc
gccatcatcgtcatcgtccagatcatccagctgatcggtgacctcctctcgcgcgcactc
gaccaccgcgcgcgctgatagacccagtgaggccgccggcctcaaccatccatcccatcc
agtacgcagaagaaaagagaaccatcatgcgtcatcgctctctcgcagccatcggcctgg
cggccgttgccaccctgggcctggcggcctgcggcggcggctccacctcctcggatgctt
ccggctcctcctcgcaggtcgtcacgctgaaggtgggcgccacgccctcgccccacgcga
agatcctgacctacatcaacgacaacctggccgcggatgccggcatcaagctcgacatcg
ttgagtacaccgactatgttcagccgaacaccgcgctgaacgacggtgacctggacgcca
acttctaccagaccgttccctacctggagaacgcggagaagcaggccggctacgacttcg
aggcgggcgagggcattcacctcgagcccctcggcgtgttctccaacaagcacaagtctc
tcgacgagttgcccgacggcggcacgatcggcatcatctccgacacgtcgaaccaggccc
gcgcgcttgagctcctggccacccagggcctcgtctctatccccgagggcgatggcgacg
tcaacatcaacaccgtcaccaagctgaagaacttcgacttccgcgaggtcgagggcccgc
agctggtccgctcgctcgatgacttcgactacgcggtgatcaacggcaacttcgcgcagg
agggcggcaagtccatctccggcgacgccctggttgtcgagtcgcccgagggcaacccgg
ccgtgaacgtcctcgtgtggaagggtgactcgaagaaggctgacgccatcgcgaagcttg
agaagctcctgcactccgaacaggtcaagcagtacattgagcagacctgggcggacggct
cggttattcccgcgttctgattcgcgaggccggggcgctcgggcgcagaggctgacagat
cgcggagccgataggcgtgcataaacgggtgggcccggaacctcacggttccgggcccac
ccgtttgttcgcggaagcgttgtgtcagttggtgcgagcctcgagcgggaactcggcatc
cggctcgtgggtgatgcggttacgcatgtcgcgacggaagacttcgattgcccatagcca
aatgatgtggccgaagaactcggagaagtgttccgcgaagggctggtcccagggcgcggg
aacggtgcccatgagaggcatcaggatgacgtggaagccgacgtacacgacgataccgaa
ggcggcgccctgccagagcttgatctgcgggaagcgctcagccagcacgcagtagatgac
cgcgaagccgatcgagaacgcgaagtggacgatgaaggagacccaggggagtccttcgtt
gccgttgtaggtgtaggacaggtgggtgacgctctccgggatgcccagctgctggagcag
ttcctgaggggggttggtggcgttgcgctcgggcgtgcgcggaggcaacggaacctccca
accgaacttcacgatggcggagacgatgccgccgagaacacctgcgagcgctgcgacgcc
gtagcggcggcgcttgggattggtctgaatgatagccatgtgtcaaggatgaaagtctcg
catggcagtttcgaggcctccgctggcttagcgccaaagctcacacgtgggcgtcacccg
ggctaatgtccagaaaatagccgaatcggttaatatctcctgctttcgcgcgagtatacg
aggagtggggacgggacctgggtcccgcccccactcctcgtgtggcgttatatgcgtcgc
accccggcatcacggtgcgcgaggggtgaacgcctcgtcagtcgacgattccgtacaggc
ggtcgcccgcgtcgcccaggccggggacgatgtaagacttctcgttgaggtgatcgtcga
cggcggcgacgacgacgttcacgtccgcgcggtcaccgatcgcatcctccagcgtcttga
tgccctccggagcggccaggatgcacacgcaggtcacgtccttcgcgccgcgctcgaaga
ggtagttggtggcggcgaccatggtgtggccggtggcaagcatggggtcgaggacgaagc
actggcggcccgacagatcctccggcaggcggttcgcgtaggtttcgatctccagggtgt
cgtcgtcgcggcgcatgcccaggaagccgacctcggccgtgggcagcatgcgggtcatgc
cctcaagcatgcccaggcccgcgcgcaggacgggtaccacgatcgggcggggctcggaga
gcttcagtccaaccgtgggggcgacgggggtctcgatgggggtctcggtcacggccacct
cgcgggtcgcctcgtaggcgagcagggtgaccagttcgtccacgagctggcggaacgtcg
ccgacggcgtttcgcgatcgcgtaggactgtgagcttgtgggtgatcagggggtgatgag
caacgtggaggcgcatggttataggctaccttgttggcccgttggcgcgcatccagtgtg
aaggagacaaggctgggatctggtgttccgtgttgtcgcgtcgcgcctggctgagccacc
atcgcgtgggtggcaagggcgtcaaactcgttcgtcacatcagcaccatgagtcacgatg
gactccaactatcccaactgtcgtttggtcggtaagctggaggggtgacagttcatgagc
agtaccgcgaagcaatgggcaaggccctcttcctggccaaccgtgcccgcgagacgggag
acgttcccgtcggagccgtcgtcgttgacgaaagtggccgcatcatcggacgcggggcta
actgccgagaggccaaccatgaccctgcaggacacgccgaaatcgtcgccctgcgtgagg
ccggccgcgcgaggggcacctggcgcctgacgggctgcactctcatcgtcaccctcgagc
cctgcacgatgtgcgcgggcgcaatactcgcatctcgcatcgaccgcgtcgtcttcggag
cctgggatccgaaggctggcgcggcgggatccctgcgcgacgtcctgcgcgatgctcgca
tgccccacccgaccgaggtcgtcggcggcgtgctggcgcaggaggccgccatgcagctgc
gttccttcttcctcggctgccgtgccgccgacgaaatgccggtcgtcgaggcaccggttc
acgaacccggggacattcccgcgcccatcgtcgttccctacgaggaagacgaagcgctcg
agccgatccatcaggaagccccgaacgagggagtccccgcccagctcgtcacccccgctg
cgcccgccgctccggtcgcacccccgcagcccgcgcatgcccccgcccacgccgtgcgcg
ctcccggtcggcactacggcaccgagccctcgcccctgcctcgtcgagcgggccgtccct
tctctgagcgagtccgcggcaacgccgacaatcccgccgacatccccgcgggcgagtcga
tcgagcccggcgtgcccgcgcacctcccgccgtcgcagccgccctcccgcagtggcagcc
cagtccagcctgccgtgtcggccgacatggggcacggagccatcacgaagtctgttccga
agatccgtcccgtacacgtgcgccctgcggcgagcgtacccgaggggctctacacgcccg
cgcagcccgtgcggcccgtaacccagcccgcacggcccgtggcccagcccgtgcggcccg
tgacccagcccgtgcgtgagagcactccccgtccgccgtcccccgagcccgtccgggctg
tggaagagccgatccccgcgccgccgatgcctcccgctttcccccagcgcgcccagaagc
gcgcgagcgcgcgcccccagcgcccgctcccgcaggccttcgagccagagcccgtgcgtc
gcgtcgactacgaactgtctccgcgccagttcaacgatgtcgaccccatcacctccggga
ttcgtgtgcgccgctccgcgcgccgtcggggcaatgcccgtcactgacgtgattcccgcg
cgcgtcatcacggtgtcggaccgctgctccgcaggcctcgccgaggacctctctgggccc
ctcgccgcacgcctcctcgcggagcacggcgtcgacgcaacggtcgtcatcgtccccgac
gacgtcgaggccatccgccgcgctatcaccgatgccgtgcaggagggctcccgctttgtg
ttcacgaccgggggcaccggcctcgcgccccgcgacgtcacccccgaggcgaccgagcct
ctcctcgccacccgcatcgatagcctcgccgacgctattcggcgtcgcggggaagaaatg
gtcgcatccgccgctctgtctcgaggcctcgtcggagtcacggcgcgatccgatgccggt
gctctcgtcgtcaacgcgcccggctcgcgcggcggggtcaccgatgccgtggccgtcatc
ggcccgctcgtcgcccacatcatcgaccagctcgcgggcggcgatcacccgcgcgcctaa
ctccccaaacgcgcctaactccccaaacgcgcctaactccccaaaacagtaacgaagagg
ccgcccggcgcgaacgctgcgggcggcctcttgagtaggagtgggggcgtcagtcccgtg
gatcctccggacgcacccagtcgccgctgcggccgccagacttcgcgacgatcttcgcct
cgcggatacgggcggagcggtccacgcccttgaccatgtcgacgatggccagcgccgcga
ccgtcaccgaggtcagcgcctccatctccacgccagtgcggtcggccgtgcgcacggtcg
cacggatcgccacatggtcatcctccaggctcaggtccaccgcgcagccgtgcacgccga
tcgtgtgtgcgaggggcagcagctcgggtactcgcttcgccgcggaaatgccggccacgc
gcgccaccgccagcacgtcgcccttcgggacggtgccgtcgcgcagggcttgcatgacct
cgggcgaacagtcgacgcggcacacggcgctcgcctggcgcaccgtcggattcttcgcgg
tcacgtctaccatgtaggcggcaccgtcctcgttcaaatgcgtaaacttcacgggtttcc
tctcgttaatgttcagtagcggggtcagcccacgagcgggacgaccgccagctcctggcc
ggcctcaaccttctcaacgtcgggcgggaccacgccgatcgcctccgcggccgcgagtga
ggccaccaggtgcgacttcgaccccagggggtgcaccgtttcgacccagcgggccccggc
ctcgtccccctgctgggaggcgaagcgaagcgggatgaactgggtctttccggacggcga
ctcccatcccacgcgcgcccgggcgatcacggcgctcgggaccgtgccgccatgctccgg
ggcgacgaggcccgacatgaccgccaacgctcccgcgacgtacatgtggaacgttgtaaa
gaccgacacggggttgccgggcaggcagatcaccggggtttcgcgcccgttcggacctac
ctgcgtcgagcccacgccctgcgggccgcccggctgctgcgcgacgtggtggaagcccgc
gtcggtgccgagggtgaggcgcacgacctcgaaagcacccgccgagatgccgccggccgt
gatgacgaggtcggcctccggagcctcgtcgagggctcggcgcagctcttctggcgtgtc
tcccgtgcgcaggcgtgccacgacgcgcccgcccgcctcctcaacgaggccgcgcagcag
gatgctgttcgaatcggggatctggccgcgctcaagggtgtcgccagcgcgcttgagctc
cgttcccgtcgagacgacgatgacgcgcgggcgggggagaaccgtgagagtcccgtgccc
gacagaagccgcggccgacagagccgttccgtcgaggatcttaccggcggccagcaccgg
ggaacccgcctcgagggcctcgcccgcgacgcgcacgttcgcgcccggcttcggtgcgac
gcgaatcttgacggtgtcgggcgcttgggcgatgcccgcggcgtgatccgtgtgctcgac
cttgacgacggtgtccgcgccggtcgggatcggtgcgcccgtcatgatgcgccacgcctg
cccccgctcgaggcgattctcgcgggtgtcacccgccgggatgtcgcccgcgacgggcag
ggtccacgggccctcgccctccaggtcctcgcggcgcaccgcgaacccgtccatcgccga
gttcgtgaacggtgggagtgggatgagcgagtggacgtcgacggccaggcgtcgtccgag
gcactcgtcgatgggaagcgtgtcgtgggggaggacgtggctgagcgccagggcctctat
cagctcgcgatgctgcgcagtggacagggagggatcgtgcatgccaccagtgtagggcca
ggtggagtgggggatgcgtgcaggtggccgctgagtgcccgctcagccgtgacgtgtaga
ggcccgtcgggtcggggaggcgtgcgggggcaggtcgggccagaacgccggtcccggtcc
ggaggcgagatgttggtcgggcgtctcttggggcacccgtcctgctcccggtcgacgagg
ctcgggctgggttggatggttgcggctcgtttcagcgacccggacatgggaggtcggggg
gaattgcagcattaggaggccgacacgccggcgacacgccgtgacgggacttctaatgct
gccaaaccccccgtttgggggcagtcggcagggtgtgaagctgcgttgcttacccggggg
tctggttgtggcaagtgtgggggtgggtgcgggcccgatggttctggtggggttggtcgc
gtggggggaattgcagcattaggaggccgacacgccggcgacacgccgtgacgggacttc
taatgctgccaaaccccccgtttggttgcctcagtgagccttcgctggtggagaggaggc
aggcgttgactgtgttcgtcgggtgtcgtggtcttatcccacgcgcgcggcgagtgcggc
gcggacctgcgcaacgagctcgtccggatgatcgaggtcgtgccagccgacgcgtatgat
gtgccagccttcggcttctaggtggcgttggcgctcgcgctcgcgggaaagtgatgcgtg
gatgctgcgagcgtcatccccgtatttggcacgcccgtcgaactcgatgccgactttttc
gaccgtgaacgcgcaatcgatgaaatagcgacgaccccgcatgtgcacttcgacctgtgt
gcgcatgcctgtcaggcccgcggcgcatagctcgtacagtacgcgtgcttctccgggtga
ggcgcatccggcatctgcgtgggtgatgatccactgtgcttgagagcgtccttttgcccg
attgcccagctgtttcagctcgcgctcaagaaagaatttccacgactcctcgttgttgcg
tgacgctttcatgtggaagttgtcgaagtgtgtgtaggcgtgggcgttcatgcacatctg
cgtgaaagcagcacgtcggttggatgatgtgcgggcggcagtaatctgtgcagattcaag
gttctcgatgagtagcccgcgtgtgtcgctgatagcggggaggtgacagacgtgcctggg
ccccaccttcatgggtgcaaaggtgtgagtgcctattgctatggcgggcaggacgatggg
gcggatagtggatgatgtggcaaccgtgatgggtggaagcgcgggatcactaccatagcc
gtgcgcccatagcgcacattgtccggtagcaacgagagttcggtgcgtatacgcgaggtg
gtagaggcgtgcggcgagcacgacctcaggtagctggctcatgtttatgtctgacaagag
agacagatcaaggtatgtcttgcccgcgattttcacggccgttggtatcttcgtgaggcc
gtggtggctggatcgcggcacgcgaatgatcgcccgttcaacggcgttgaggatgaaagg
agcgtcgttgcccctgtcttcttgtttcatgagtgaattctagtgcaattgattcaagtt
cgttgcagtttgatactcagatcttctgattgtgtttgattgctgagatgtcaccgtgcg
atgcggtgcgggcggggcgcatggtgcggcgttctcgcgtggcgcgacgaggcccgggct
ggggcgtgaggttgtggcgtgttcgggtggtcctggggtggttagctggggggattgcac
gacatgggggttcgacacgccggtgatgcggcgctgggtggcttcatgtagtgcaaaacc
cccgtttggggggcagggccgatgggtctggtgggtggccttagtgcgtgtctagatgcg
gcgcagcctggttggtcccgtggggagattgcacgacatgggggtttgacacgccggtga
cgcggcgctgggtggcttcatgtagtgcaaaacccccgtttgggggcagggccgatgggt
ctggtgggggcagtcaatcgggtgtgaagttgcgttgcatacccggagacggttgtggca
agcgtggggggtgggtgcgggcggggcgcatggtgcggcgttctcgtgtggcgcgacgag
gcgtgggcaaggttgtgcggttgcagctcatttcagcggcccggacatcggaggtcgggg
ggaattgcagcattaggaggccgacacgccggcgacacgccgtgacgggacttctaatgc
tgccaaacccccattctgctcgatgcgtcggcggaatcaggtgtcccgaaggctatgctc
gccaccaatgggtgcaacaaaccggattcgtgtcgccgttcgtgatcgttctttcgaggg
gcaaaaactgggtgccccgcgcggtggcggggctgcccggtcaacgaagctgtccggcct
gtgacggcacggacgcgaatgccaatgtcagcgtttgcagcaggaggccacgaggccgcc
gtcgggcgacagaatcagacggtgagcataaccttcgtggcgcgacgcttgtccgtggct
gcgtagccgtcggcggcccgctcgagaggtaggaccaggtcgaagacggcgtgcatgatt
ccccctgataggcgttggagttgctgctcgcgatgccccgttgagtctcgcgtacatccg
agctgggcgctgtctcctttccctcagcgacgagggaggggccgcgtctcgccgttcacg
ctctgtttttcgaggggcgaacaccggacacatcggggtagggttgcgccatgtctgtcg
agttcgtttccgcctctcgggtggccgatgtggcggtttgtgacgcgccgctacggctcg
tcgacacctttgggcgggtggcccgcgacctgcgcgtgtcgctgaccgaccgctgcaacc
tgcgctgttcctactgcatgccccccgaaggcttggactggctgcccaccgaggacacgc
tgacggacgacgaggtctgccgcctcgtgcgcatcggcgttgagatgctggggattcgtc
aggtgcgcttcaccggtggggagccgctcctgcgccgtggtctcgaggggatcatcgccg
agtgcgccaagctgcgtaccgacgagggtgagcccctcgacctggccctcacgacgaacg
cgctcggtctggccaagcgcgcccagggacttaaggacgcggggctgaatcgcgtcaaca
tttcgctcgattcactggatcccgagcacttcgcagcgattacgcgccgcgatcgcctca
gcgacgttctggagggcatcgaggccgccgcgcgcgcgggcctgagtcccatcaaggtca
acaccctcgtgctgcgcggcatgaacgaggccgacttgcctgacctggtcgactactgcc
tggatcggggcattgaactgcgtgtcattgagcagatgccgatcggcccggcggacacgt
gggaccgtcagaacatcctgacggccgacgagatcctgcacatcatgagcactcgtcaca
ccctgactcccgcgcctcgcgaggacccgcattccccggcggggcgctggattgtcgatg
gtgacccgagtaagaggctgggcgtcatcgcctcagtttccgaccccttctgcgccgcgt
gcgaccgcacccgcctgacctcggatggcatggtgcgctcctgcctgttctccacagagg
agacgtcgctgcgcgacctactgcgcgggggcggagacgacgctcagatcgccgcccggt
gggctgatgcgatgtgggcgaagccggcggcgcacgggctgaatctcgacgctttcgcgc
gaccgtcgcgcaccatgagccgtattggcgggtagcctcccactaatttcatcacgccga
tgttttctaacctcggtcaattgtgtgtttgtcgccacgttggatgcggctggtgggaag
acttttccctgtcgcttcaagagtgatgtacgtcccaacgagttcgtatggcttacgcca
tttcaattgatagcctccgtgctagaaagtgtccgctgcgcgcctgcgctcggacgtccc
ttctgacttgaggagagccatgagcgcgaccgaacccgcggccaagaagagccgctactt
gctcactgactggaaccccaacgacgagtccacgtgggactcgaagctcgcgtggcgcac
gctgtggatcacgacctactcgctgatcctggcgttctgcgtgtggttcctgcccagcgc
gatcgcgcccaagttgacgcttcttggcttcaacctggacaagtcccagctctactggct
cacggctctgcctggcctggccgcgggcatcctgcgcctcatctacatgttcctgccgcc
cctcatcggcacccgtaagctcgtcggcatcacctccctgctgtgcatcctgcccatggc
gggctggttctacgtcgtccaggacgccacgaccccctactgggtcctgctgaccctggc
cttcatgtgtggcatcggcggcggcgcgttctccggctacatgccctccaccggctactt
cttccccaagcgcctctccggcacggccctcggtctgcagggcggcatcggcaacctcgg
cttgtccgtcatccagctggtcggccccatcctcatgggcttcggcctcttcggcattac
ctggctggccccgcagacgcaggccactggcgaccatgccggtgagcacatctgggtcta
caacgccgcagtcttcttcatcccgtggtgcatcgtcgccgcgatcctcgcctttatctg
gctgcgcgacgttcccgtcacggccaacatcaagcagcagctggacatcttctccaaccc
caacacctggtacatgaccatcctctacgtcatgaccttcggcctgttctccggcttctc
cgcagtcttcggcctgctcattaacaaccagttcggccgcgagtccaccgtcggcctgcc
cgtcctgggtgcgaccttcgccttcctcggccccctcatcggctcgatcatccgcatgtc
ctggggcgtcttctgtgaccgcatgggcggtgccatctggaccttcatctccgcggtcgg
catggctatcaccctggcaggcgttgcctgggtcctgtacaggcccaccggctggaatga
cttctacatcttcatggcgctcatgctcgcgatgttcctgttctccggcttcggcaacgc
cggcaccttcaagcagatgccgatgatcatgccggcccgccaggccggtggcgctattgg
cttcacctccgccatcgcgtccctcggccccttcctcgtcggcgtcgctctctccgcggt
cggcactggcggtgcatgggccttcttcctgggctgcgccatcttctgcgtcctgtgtgc
gatcctgtgctgggtcatgtacgcgcgcaagaacgccccgttccccggctgatccgcccg
gcactgcgtggtgccaacggacctgccactgcctcgtcactcgactcttaggagcaaccc
atgacgaatctcgaatccgatatgaccttcccgacctacggcggcgaggtcaagcccgcg
accggcgcgaccctgttcgcgctcggctcgtggctgcgccgcggcaaggcgtccgccgac
gcgcgccagctcttcctcgagggcggccgcgacggcgactccttctaccgcgaccgctgg
agctacgacaagatcgtgcgctccacccatggcgtgaactgcacgggctcgtgctcgtgg
aagatcttcgtcaaggacggcgtcatcacctgggaaacccagcagactgactacccgtca
accggcgctgacatgcccgagtacgagccccgcggctgcccgcgtggcgctgcgttctcg
tggtacgagtactcgccgacccgtattaagtacccctacgtgcgcggcgtcctgctcgac
atgttccgcgaggccaagaagcgcctcggggatcccgtcgacgcgtgggccgcggtcgtt
gaggacccggagaaggcgcgtgcctacaagtcgcagcgtggccgcggcggcatggtccgc
gtgtcgtgggaagaggcgatggagatcgtcgccgccgcctacgtgcacacgatcaagcag
tacggccccgaccgcatcgccggcttctcggtcatccccgccatgtcgatgatctcctac
ggtgcgggcgcccgcttccacgagctcatcggtgccacgatgctgtccttctacgactgg
tacgcggacctgcctccagcctcgcctcaggtgttcggcgaccagaccgacgtgcccgag
gccggcgactggttcaactcgcagtacctcatcatgtggggcacgaacctgccgctgacc
cgtacccccgacgctcacttcatggccgaggcccgctaccacggccagaaggtcatcgtc
gtgtccccggacttcgcggacaacacgaagttcgcggacgactggttgcgcgtccagccc
ggcacggacggtgccctggcccagtccatgggtcacgtcatcctcaaggaattccacgtc
ggcaagcgcgagcccatgttcctcgattacatgaagcgctacaccgactccccgttcctg
gtggagattaacgaggtcggcgagggtgcccacgagggcgtcgccccgacgaccctggtc
cccggcaagttcctgacggccgccaagatgcccgcaggcacgaccgagcgcaccgagaac
aaccagttccgtcccctcgtcatcgaggccgacggcacggtcaaggacccgggcggcacg
ctcgccgatcgcttcggtgaggagggcgccggccactggaacctcaacctggatggcgtc
gagcccgtcatgtccatcatggacacggacgagtgggaagccgccctgatcgccctgccg
cgcttcgacctgcccgcggcgcccggccaggcgtcgatcggcggtggctacgtgaagcgt
ggcgtgcccgcgcgccgcgtcaacggtcgcctcgtgacgaccgtgttcgacatcctgctc
gcccagtacgccgtcgagcgtgagggcctgccgggtgagtggcccaccgactacatggac
gcctccacgccgggcacccctgcgtggcaggaggagttcacgtcggttcccgccgccgca
gccatcaagatcggccgcgagttcgcgcagaacgcggttgagacgcagggccgttccatg
atcctcatgggcgccggcacgaaccactactaccactccgacgagatgtaccgtaccttc
ctggcgctcacggaaatgtgtggcacccagggccgcaacggcggcggctgggcccactac
gtgggtcaggagaaggtccgcccgatcatgggttggggctccttcaccttcgccctggac
tgggcgcgcccgccgcgccagatgatctccaccggctggtactacatgaccacggaccag
tggcgctacgacggtgctgcggcctcggccatgggaaacccgatcaagtcctcgaacctg
gacggcaagcagctggtcgacaccctcgtcgagtcggttcagcgcggctggatgccctgc
tacccgacgttctccaagggctcgacccagctgggccgcgaggccgccgaggccggcatg
gcccccgcggaatacgtgtcccaggagctgcgcgagggtcgcctccagttcgcgatcgag
gacccggacgcccatcacaacgtcccgaagatcctcgcgaactggcgtacgaacctgctc
ggctcgtccgcgaagggcaccgagttcttcctgcgtcacatgctgggtaccggcaacgag
gtcaacgccgaggagctggaagagggcaaccgtcccgcgtccgtcaactggcgtgaggct
caccccggcaagctcgacctcatgtgggtcgcggacttccgtaacacctcgacgacgctg
cactccgacgtggtgctgcccgccgccacgtggtacgagaagcacgacctgtcctccacg
gacatgcacccctacatgcactgcttcgacgaggccgtgaacccgccgtgggaggctcgc
accgacttcgaggtgttccagaccctggcccgcctggttggccgcctggcccccggccac
ctggacacccagacggacgtcgttgcggtcccgctcacccacgactccccggatgccatg
accatggtggatggctccgtgcctgagcagacgtggacgcccggcaagaccatgccgaag
ctggttccgatcgagcgcgactacacgcaggtcggctacaagttcgaccgcatgggaccg
ctcctgcccaaggccggactggcctcgaagggcgtggcgtacaacgtccaggaggcgtac
gagcagctcggcgacctcaacggccgcgcccccatggacggcaacgccggcgagggcatg
ccgctgtgcgacaccgcgatcaaggcggcgaacatggcgctgcgcttctcgggcaccacg
aacggttcgctggccgttcagggcttccgtaacctggagaagcgtgtcggtaacgagatg
gcgttcctggccgaaggtgacgaagaaaagaagatcacctacgaggacaccgtcctgcag
ccgcgcagcgtgatcaccagccccgagtggtcgggctccgagcacggcggacgccgctac
agcgccttcgtgcagaacgtcgagtgccgcaagccgtggcacacgctcacgggccgcccg
cagttctacgtcgaccacgactggatgatggacatgggcgagtccctgccgatcttccgt
cccccgctcgacctggcgcacatctacggtgagcgccccgtcggcgaccaccgtccgggc
caggcgggccaggccgaggtcgcggtgcgctacctgacgatccataacaagtgggccatc
cactcccagtactacgacaacccgtacatgctgacgctgggtcgtggtggacagacggtg
tggatgagccctcaggatgccgagaagatcggcgtgcgcgacaacgagtggatcgaggcg
aagaaccgcaacggtacggtctcggcccgcgcggtcgtctcccaccgcatcccggagggc
acggtgttcatgcaccacgcccaggatcgccagatcaacaccccgctgaacgaggggtcc
ggtaagcgtggtggcacgcataactcgctgacgcgaatcttcatcaagccgtcccacctg
gccggcggatacgcgcagttctcctacgcgttcaactactacggtcccaccggcaataac
cgcgacgaggtcacggttatccgccgccgctcccaggaggtgcagttctgatgaaggtca
tggctcagatcgcgatggtgatgaacctcgacaagtgcatcggctgccatacctgttcgg
tcacctgcaagcaggtgtggacgaaccgcgacggcaccgagtacatctggttcaacaacg
tcgaaacccgtcccggcgtggggtacccccgcggctgggaggatcagaagaagtggaagg
gcggctggaagcgcaccgccacgggccgcctcgtgccccgtcagggcggacgcgtcgcct
cgctcgcgaagatcttcgcgaacccgacgcagccgaccatgaaggactactacgagccgt
ggacctacgagtacgacaagctgctccaggcacccgcgaactcccgcgcgatcccgacgg
cccgcgcgaagtcaaagatcaccggcgagcacatcgataagcccgagtggggcccgaact
gggacgatgatctgggtggctccatggagaccctggatcaggacccggtcctgcaccaga
tgaacctccaggtcgccaagaccatcgaggacgcgtacatgttctacctgcctcgcatct
gcgagcactgcctgaacccgacctgcgtgtcggcgtgcccctcgggcgcgatgtacaagc
gctccgaggacggcatcgtcctggtggaccaggatcagtgccgcggttggcgcatgtgcg
tgtcggcctgcccctacaagaaggtctacttcaaccacaacacgggcaaggccgagaagt
gtacgctgtgctacccgcgtctcgaggtcggccagccgaccatctgctcggagacgtgcg
tgggtcgcctgcgttacatgggcgtgctgctctacgacgcggaccgcgtcacctgggcag
cctcccaggaggatgagcgcgacctgtatcgcgcccagcgcgagatcctgctggacccga
acgatccgcaggtggtcgcccaggctcaggccaacggcgttccccactcgtggatcacgg
ccgcccagcagtccccgatctggaagctcatcaccgagtacgaggttgccctgccgctgc
accccgagttccgcacgctgccgatggtctggtatgtgccgccgctctcgccggtcgtcg
accaggtgaccgcgtccggtagtgatggcgaggaccacagggtcctgctctccgccatct
cgcagatgcgtatcccgctggagtacttggctggcctgttcacggccggagacacggcac
ccgtggagctggcgctgcgtcgccttgccgcgatgcgctcgtacatgcgcgacgtcttcg
tcgacaacccgacgaacgaggagatcccggcctccgtgggcatgagcccggagaaggtca
aggagatgtacagactgctgtcgatcgccaagtacgacgaccgcttcgtcatcccgaccg
cccatcccgagatgccgcgcggcatcaaggaacttgagggctgcccggtgtcctacgacg
tcgaggccttccacggcatggcccccgccacgtcgaaccgcccgatgggtggctcgtcgc
cggaggggcgccagatgctcccccttgaggtcgttcgatgagtactttcgtcggcattcc
gcgtattcctacggctgccccggaaacggagatggacccgcaggacgcgcgcggcgtgcg
catggcggtctcggtgctcctggactacccgggggatgacttcgagaccaagctggatgc
ggtcgaggaggctttggcggatctgccggagccggcctcggcgtcgcttgccgcgtttgt
gagccacgctcgcgcggcgggcctgcgtgccatgcagacgacctacgtggagacgttcga
tcagcgacgccgctgcgcgctcggcctgacgtattacacgcatggcgacacccgcgggcg
cggccaggcaatcctggcgttcaaggagattcttcgccgcgccggtttcgagatggaccg
cgaggaactgcctgatcacctgccggtggtcctggagttcgcggcattcgatgagaccgg
cacggctgaggggctcctgcgctccaaccgcgagggcatcgaggtgatccgcacggcatt
gcgtgccgcccactctccgtatgcgccgctgctggacgcgctggttgcgacgctgcccga
gccggacgaaaagactattgagggcttccgtaagctcattagccaggggccgcccaccga
gctggtgggcgtgggcgatctgtctgctacgcctttccccacttccgatacaacgatggg
acggtaacgttcatggaatccgcacttttgcatgccgagtctgcatcccagatgcagtcg
ctgtccttcctggacatcgccctgtgggtggtcctgccgtacgtgtccttcgcgattctc
atcgtgggcctcgcgtggcggtacaagacggaccagtacggctggacgtcgcgttcttcg
cagtggaacgagccgacgatcctgcgctgggcgtcgccgctgttccacttcggcgtcctc
ttcgtgttcgtgggccacgtgatgggtcttgtgattccgaaggcctggacgcaggcgctc
ggcgtctcccagcacacctatcacctgattgcgacgattcccggctcgatcgccggagtc
atgacgatcctcggcctcgcgctgctcatctaccgtcgcctggtggtcaagtcggtgcgc
gtggcgacgacccgcatggatatcgtcacctacgtcatgctgagcatcccggtgctcctg
ggcggcgcggcgaccctgctcaaccaggtgctcggcggccatgagggctatgactaccgc
gagacgatctccgtgtggttccgctcgatcttcatgctgcagcctcaggctcacctgatg
gtcgacgtgccactgagcttcaagctgcacatcgtcgcgggcctcttgctcttctgcgtg
tggccgtttacgcgcctcgtgcatgcggtgagcgcgccggtcggctatgtggcacgtccc
ccggtgatctaccggtctcgcgacgagcgtcgcgcgcacgagatcacgcgtggcggcatg
tccgactgatcgacagccgttcgcgcttcggcctcgcccacggggcgtgaagccgtagcg
cggtaatcggcaggaccgggggcgagcgtaggttcgcccccgagtctttattggggtccc
cgccgtcttacctgtaggaaaagaccgatgcgccccgcgtaatgcgactaatcaacggtt
ttgggcgtgcagggcgtggtgtgtggtgggtagaataaagcgcgctttgtaagtaaggta
acagcttaaatgccgtttggtcgtgcccgttgtgggtattaccgctgattttgagggaga
gaggactgtcgatgaatcacacctcccgttctcggcctctggctgaaacactcgccgcga
tggcggccttgactcccgcccagcacgcccttctcgagcggatttcgcaccacgcgagcc
ctgtgaccgttgccgagctggcccaggaggccggcctgcatgtgtcgagcgttcgtgaga
ccctcgagggcctgttcacgctcggtctggtcgagaagcagcagcttccctcatcgggcc
gaggtcgtcctgcgctcgggtattcgacgacgactccggcggatccgtcttttgcggctc
agatgctgcaccagctgacctcgtccctgctggcctggctgcgcgccgacgccgcggacc
cggctgcctccgtgcgcgagatcggctcgcgctgggcggatgctgcgctggagacgatgg
acgttcccgatcacagtcacgtgcccaatcaccgcccggtgcgcgacaccttcaacatcg
cgactcatatgggcaaggttcgcctgttcatgaacgcaatgggctttgcgtcgatccctc
acgacacagatcggctggcggtcgttctgaccgcgtgcccgttcacggaaccgggaacgc
cggacgacttggccctggagctgcgccgcggaatcgtcgagcgcgtgttcgagcggaccg
cgaccggatatgccacgtggtcagtggatgttgacccggtggatccgctgcgcatgacga
tctacattcgcccgctcaacgaggcgaacccgaagccgctgtcgacgacgctgcacttct
tcggcggggcggctgaagcggctggcggttacgtgcgtgaagtgccttccgtgcagacgc
ccgcaaccctcggtgagctggttaaacagctcagtgcggagagccccgaattggagagga
tcctcgccgtgtcgagctatctcgtgaacgagcgttcggcgcgaccggacacggagctcg
ctccgggggcgcgcgtcgacgtcctgcctccctttgctggtgggtgagactttgtagtca
tctgtgcgcgatggccgggattgtaaaacgatcctgaccgcttcatcgtacgatgaggga
aaggctctctcgtccctggaggatcccatgtcagcagatatcgtaaccggcatcacggat
gagccgctggatgctagcgcgctgatcagtagtgctcgccgtgatacatgtggggccgtc
gcgtctttcattggcgtggtgcgcaaccatgatggcggtgagagcgttgatgccattgag
tactcgtgtcatccgtcttctcagcagattctgcgcgatattgtctcggaaatgagggat
cggcccggcgttcatcgcatcgtggcgtggcatcgtgtgggccatctgggcatcggcgag
gatgcgatggttgtggccgtcgcggccgagcatcgtgcgcaggcgttccgtgcggttgag
gcgattgttgaggacgtgaaggcgaagcttccgatctggaagaagcaggaactgaccgac
ggttctcacaactggtcgggtctgtgagatgacgatcggcgatccttattcacgtgacgc
agcggtttcgggtcgtagcgtcgcgctcccgctcatcaatcagcccgtcccgttcgaggc
cggggatcccgcgctggaacgctttcgccgcaattggctggtgtcgggcattgccgaggc
cgggcaggcgcgcttggcggccgcgcgcgtgctcgtggtgggcgcggggggcttgggttc
tccggttctccagtacctgaccgcggctggtgttggaacgatcggcatctgcgactccga
cgttgttgaggtgtcgaacctgcagcgccagctgctgcacggcgagggtgatgtgggtga
tccgaagccggattccgcagtgcgtcacttgagtggtctgaactcccaggtgcgctttga
gcgctacggtcacgcgacccgtgagtggctggatgagcacggccgggagtgggacctgat
tatggattgcacggatagcttcgactcgaagtacctggttgcggactattgcgctgattc
tggcgtgccactcgtgtggggcacggtcgtgtcgatgtccttccaggtcagtatcttctg
gtctggtgcgccggcccccgcgccctccctgtccctgcgtagcctgcacccggtcaagcc
tgcccccgggacgacaccggcctcgccgacggtgggcgtgctgggcccggtcgtcggcca
ggcgggaactgcgatggcgacggaggccatcaaggtgctggtgggctttggtgagccgct
gatcggtcgcgtcctcatggtggacgcggcgacgcagcgcgccgacgtgttgaccttcgc
gccgtgggagtgagctccgtgtctgcccctcgatccgacgtcgccgcgattgttgtcggc
ggtggcggcggggagcgtctgggtggggtgtcgaagccggacctggtcctcggcggcgag
cgcctcatcgaccgcgcgtgcgccgcactggtgccggtcgcgggggcggggtgcgtggcg
gtcgtccctccggcggtgcgggttccggcgggggtggtgcgcacgttggaggatccgccg
gggggcggtccgctggccggcattgacgcggggctgtcggcgctggcgctcggcggggat
gctctggttgttgtcgtgtctgtcgattctccgggcgtgggcgagtttgtgccgctcctg
ctggccgcgcccctgggcgacgcggcggatgggcgcatccttcggggaggggaccccgag
cccttcgaccagtacctgatgggcgtctaccgggcttcctccctgcgccgcgtgatcgac
gaggccgcggccgctctcgggtcgctgcgcggagtgggcgtgcgccgggtgcttcgttcc
ctggcgttggagcgggtcgacgtgggggcgtcggcgtgccgggacgtggacaccgcggag
gatgttgcctggtgggaggcgcgttttgcgcccgcgttgccgcgcgagaatgcggtttat
gatggcaggagctgggcgagccaccggggcgtgatcggccagtgacaagtcacaagcgaa
gacgtgagacggcgggccgtatatttcgtatgattgaccagtctgaaagtaggagattga
tatgtcctctcgtgtgtcgcgtcgggtgtttgctgcggtgtcttcggtgttgcttgccgc
cgtcgccgtgtctggctgtatgccgggcctgaggggtgggggcagcgctgccgatatcag
tgggttgaagaatattccggagggtcagaagcaggagctggtgagtcagttcaatgcggc
ctctggtgcggacaagcagaagatcgcggcgaaagctcaggcgttgagcgcgatggtggg
cgctcagctggtgggtgtggagccctctgatatttcgggtcagaagttcaagctggacgg
ccagaacaaggtgtcggtgagtaagaacgacatggtctacaagatgatgtcggccaccga
ttattggcgtttggggcaggacacgtacgacctgtgtgtggagcaggattgtgagtttta
ctcgtcgtggacggtggatgtggagggtagcggctccgatgtgacgtatgtgtggacgtt
gaagattgaggggccggatcagcccgctcagccgttggtgcggcgttttaaggtgtcgaa
gtagtagttgtccggcgcgcgggcgcgccgagtcttaacccatcacgagagcaaggagaa
cacaatggcaggcgaagacgggcaggaatataacgacgagaggcagcagcaggccaatcc
ctacgtgcaggagagccaggatgccgtcgactcttcctcgaaggcttcctattccctggg
gtcggcccagacgaatgacgtgtggggcagcgaggacgggcccgatacccttgggcgtaa
ggcgagcgagatgttcaacggcatctccgacgtcctgacgaaggagaactcgctgatcgc
cgagtttgagacgaaaatgaagcaggcgatcgagtctatcaaggcggccgaggccgacaa
cgagcaggccttccagaccgtgaacgggaccctcaaggaccttgcgggttccgagcaggc
acaagcccttgcgtcttccttggagaaggcgggctttgtggagaaacggcctgcacagaa
tggctgggtcaccggcactactcaggcacccacaggacagacttccgctagcggtgcccc
ggcaaccggcggcgggagcgcgccggtgccgaacccgccggctccgacttccggtccgag
cgagtactgaggcctcccgcagaaaggaactgaacgatggtttcatcaccgatgtatgag
cgcctgaaggtgttcatggaggcggcgcgcgccaaccagggtcttgacgcctgggacgcc
gaccacgagaagacgatgcagggtttcgagcaggcgatcgaccgcctgaaggcctaccgc
gacggccacgggttcacgggcaagaccggggatgcgatgaacaggtgggtcgagcgctcg
atcaagcgtatcgagggataccgggccaagtaccagcgcggctacaacggatactccgca
ggtcgaaaatcgatggcatcggccctcaaggaggcggagactctctcgccggacctcctg
gattccgctacctcggcgatgcgctaccttccggtggttgcgttgcctagcagcgcgccc
ggtggtggcgtcgaggtggggccggtgcgcttcacgacgggcgcggcctacgtggacggc
gtcgaggcgcaggccaacgcccagcgcgagggctcggcgcagcgcatcctggacatggtg
aacggcaagaccaagctgttcagcaccattgttaagagtcctggctctacggagggcgtg
gagaccggggaggagcgcggaggaaatcccggggactcgggttccacccacacgcctaat
ccgtgggatcattctccttccgacggttatggccgtgaggcggggcgtgatccgcgttct
ggtgcttatccgggtgggtttgatcagccgtggatgagtgaggctgatgctgccgcggca
cgtaaccggacgatcgcttcgggcgcgcttccgactagggagctcccctatggtgaggtg
gggtctcggacgaatccgattacggatcctcaggatctgatgaacacggatctgttgcac
acgcgggttaatggcacggcgtatcgtaacggtgtggtgggcggtcatacgcctgctccg
ccggcggatgtggatcatccgctgtggcgcctcaacggtgggggtgcgtcctctgattcg
tctgtggccggtcgcctgggcggcgcgggcgtgttgggtgcgggcggcctggggctgcgt
ggcgcggcccgcatggggtcgggttccctgggctctgccggtggcgcgggcgctgccggt
ctgcgtggtatgggtggcgcgggtgctgccggtctgcgtggcatcagtggtagtacgggc
ggtgccggtggcgcgggcgctgctggtttgaaggtcggctcctattcggggccgggtttt
ggcacgtataagccgcctgctggtgttgctggcgctaatggtgtggccggttctggtgct
gctgggtcttctggtgtgacgggtacgacgggtgctggcggcgcgggtggtgccgcgggt
gctgctggtcgtggtggcgctggtgctggtggcttcatgggcggcggcgctggcgctggt
gcgggcgctggcaaggaggataagaagtcgcgtcggcgtaagtatgtggcgtttaggttt
gaggatgaggatgaggatggtctgcctgcgggttatgtgaatccgatgtctcagacgtat
gggtcggataaggatatcgctccggctaagcgtgctgatgatggttgggatcctcgccaa
tggtgacctcagctttcattgtgggccccgcctcgcttcgcactcgtgtggggtgggcgg
ggcgcgccgcgcgcgccctgaccacgctcgcctccgcgtccgtgttggctgtgggtgctc
tcgccctggtgcctgctccggcgcgtgcggacgatgcgatcaccacgcaggagtatttct
cgtactatcacctggattctgctcgggcgaaggggtacacgggtaagggcgtaaccatcg
ccctcatcgacgggcccgtggacaccagcgcgccggagctcaagggtgcgaacatcacgg
acaagagccgctgcaccatcgaggcgtccgacaaggagaagaaacacgccagggagatgg
cgtcgatccttgtttccccctacttcggggttgcacccgatgccaccttgtattcctacc
agcgaaggaccgtcgactcagtctctgggggtacgtgcgacgcagacgtgccggagcttg
atcgtttcgcttcagttttcaatcaggccatcgatgatggtgcccagatcatctcgcttt
cacagggggcgagtgatcacagtgacgagttgaagtgggcgattgcgcgcgccatgagcc
gtggggttatcgtcgttgcatccgtgggcaacaatgggcttgatgagaatgagtcgcata
tgtcgtggtggtcgggtgtggtcggagtatcggccattaccacggatggtaagtttgccg
actactcctcctggggcaacggcgtgaccaccgccgctgttggcggtcctgtcaagacgc
gtggctcggatcctagcaagcctgcagagacattcggaacgtcgaactcaacggcgcttg
tggcggggatgttggcactggcgcttcagaaatggccggatgcctcggcgaatcaaatcc
tgcaagtcctgactcacacggggctgaatctgaatcatcagtgggatatgtacacgggtt
atggcgcgatcgatgggggggcgttggtgaatactgatccatcgcagtatccggatgaga
atcctttggctcagaaggagggtggctcgtctccgacggtggaggaggttcaggattatg
ccgatgggttggtttcaccgattgaggttaccgccgacgcctcgtatgtctaccgtggca
ctaatgagtcgttcttggctcctggcggcctcggtggtgagagtccggttcacctgggga
cgagtccgaggtatcaccgcaagtgagtatgatgcacgtgtctcgtgattctcgtctgtc
gtcccgtctgcctcgcgtttgtgtggggtgggcggggcgcgccgcgcgtgccctgaccac
gctcgcctccgcgtccgtgttggcggtgggtgccctcgccctggcgcctgccccggcgcg
tgcggaggatgtgattacgacgcaggagtatttctcgtactatcacctggattctgctcg
ggcgaaggggtacacgggtaagggcgtgaccatcgccctcatcgacggccccgtcggcac
tagcgcgccggagctcaagggggcgaacatcacggacaagagccgctgcaccatcgaagc
atccgctaagaataaggggcacggtctagacatggcgtcgatccttgtctccccgtactt
cggggttgcgccggatgcgaccctctactcctaccagctgtccactgccaactcgatttc
ggcgggcacgtgtgaaaaggatggggagaagctcgatacttttgcacggcttatcaatca
ggccattgacgatggtgctcagattatctcgatctcccaggggtcgggcgacgacagtga
ggagttgaagtgggctgttgcgcgagcgatgagtgagggtgtcatcatcgtcaactcggc
gggaaataccgcagctgacgccaatagcgaccagctgagccattggtctggtgtggtggg
ggtgtctgcgattactgcggatggtaagttcgccgagtactcctcgtggggtaacggcgt
gacgactgcggcttttggtgggccgtttacgacgcgtgacgactcagaccccacgaagtt
tgcagtgtctaacggctcgtcgaattcggcggcgattgtctctggattgttggcgttggc
gcgtcagaagtggcctgatgctacggcgaatcagatcctgcagctactgactcacacggg
gctgaatccggatcatcggtgggatatgtacacgggttatggcgcgatcgatgggggggc
gttggtgaatactgatccgtcgcagtatccggatgagaatcctttggctcagaaggaggg
tggctcgtctccgacggcgcaggaggttcaggattatgccgatgggttggtcgagcctaa
cccggatactttgggtatgtcctacgtgtatcgcggtatcgatgaggaagctgccttgat
ggacgacatcggtcctgttcatttggggacgagtccgaggtatcaccgcaagtgaacgcg
acgcgcccccgccccggatccatgtgcccacgataggcaccgccgacgccaccctgccgg
agtcgcgccgcgtctttgccatggtcgaccacgccgaggggtatcggtgcccccgacggc
agcgacccgcgttgcccgcagcgtactgccaccatgccggacgacgtggggcccaggcct
gatggtggttcatgggcggcggctcggacactagcgagccgaggcctcgcgtgttgctgc
ttggtaggtcagcgttcctcgtccagctgatggaagatcgcgccgagcagaggcgtgacc
acctcgagggtgtccagcgcgccgccgcgcgagcccggggatgagacgaggagcgcgccc
gaggaatcgcgcgcggtcacgccgacgacctcgcgggagaggcccgacaggggagtgttg
gtcaggccgtgggcgcggatctgttccgcgatgcccgggatctcgacctcgacgagcgag
cggaccacctcgggggcgtagttgcccaccccgaagcccgacccgcccagaaccaggatg
aagcgtgcgcccgcgccgagcgcgtcgcgaatctccgtctcgaggatgtcggcgctctcc
gggatggcggcgaccgacaccggtcccaggccggcttcggccagcgccgcggtgcaggcg
ggggtcgctcgatcctccttcgtgccgcgctggatgcgatccgaataggtgatgacgtgg
gcgctgatctggccgaggtcgtagtcgacgggcttgggcatggtgtcctccggggtaaga
gcgtacaagtgtgatcctagtcccttcctagccgcgaggtgtgggtggaggcgagcgtgg
tcgtgcggcgattttgtgcgcgcgtgggccgagagaaaagaggtgtgcgagtgttcgtag
acgccgaagcgtggtcgcggcgacgcgcaaggggcagaccgtcgctttttcgatgggtgc
aggcaagttaaatgagtgcgctattattgttgacaacgaaggaaaaagtaacaatgcggg
tgcgctcgaatgaatcattgcgtgctcgccgcatcgcttgttagatttaacgtgtttcgt
tccctctcaaaggagattcgagtgcgttcccttcgcatcctccccgtcatcggcgcagca
gcactggcgctcgccgcctgcaccggcggctccgcccccgccgactccacggcctcaccc
gaggcgacccggcccgccgagcccaccgtcctcaacgtctacgccgccgcctcgctgacc
gagaccttcggcgagctcgaagacatcttcgaggaagccaaccccggcgtcgacgtgcgc
ttcaacttcgcgggctcccaggacctcgtcacccagctcggcgaaggtgcggacgtcgac
gtcctggccaccgccaacgagtccaccatgaagaaggccgccgacgccgcccaggtcgac
gcgcagaccatcttcgtcaccaacaccctcaccatcatcaccacacccggtaacccggcg
ggcgtgaccggcctcgactcatccctcgccggcgtcaagctggtcgtctgcgcgcccgag
gtcccctgcggcaagctcaccaagaccctcaccgagaagctcggcgtcaccctcaacccc
gtctccgaggaacaggccgtcaccgacgtgcgcggcaaggtctcctccggccaggccgac
gccggcatcgtctacaagaccgacgccctcgccgagggtgacgccgtcgataccgtcgaa
attccgggcgcgaacgaggccgtcaacaagtacccgatcgccctcgtgaccgcctcaacc
aagaaggacctcggccagaagtggatcgacctggtcctgtccgccgacggacagaagatc
ctcgaagacgccggattcacgcccgccgcgaagtaacatcgaggcgtgacaaagcgcgcg
acgccccccgtcagccccctgcccgtctgggcggggggcctcggagcgctcgccctgtgc
ttcctgatcctgcccctggtattcatgctcgggcgcgtcgactggggttccctgggctcc
acgctctccaccgacgaggccacctccgccctggccctctccctgcgcacgtgcctgatc
gccctcggcgtcgatctcatcctcggcatccccgcagcgctcgtcctgtcccgctcctgg
aggggcgtgcgcgccgcccgcatcatcgtcgccctcccgctctccctgccccccgtcgtc
gccggcatcgcgctgctcgcggccttcggcaggcgctcgcccctgggcgcgctcctgagc
ggcgccggcctcgacatcgccttcacgacaaccgccgtcgtcatcgcgcaggtcttcgtc
tccctgcccttcctcatcgtcaccctcgaggccgcgctgcgcgcccgcgagcagggactc
gacgagatggcctcctccctgggtgcctcgccctcgcgcgtgttctggcagatcaccctg
cccgccgtcctgccgggcctcgggcgcggtgcggccctcgcgctggcccgctgcctcggc
gagttcggcgcgaccctcaccttcgctggctccttgcagggcgtcacccgaacgatgccc
ctccagatctacctggcccgcgaatccgacgcggacctggccctcgcgctcggcgtcgtc
ctcctcggcctcgcggtcctcgtcgtcgcgctcacggaaacaccgtgggggcgcatcgcc
tccctcctgcgttcggcgctctcagcgacgaggcccgggcgcgaatccgtgtcccctgcg
gcgggtgccaccaccgacgaggcatcccgcgctcggagggaccacggcctcgtcccctcg
cgggagggggagaccgagggaaccgagcccgcgggcatccccgtccgcgtgtgcggaacc
gtggcggcgcgcggctgggacgcggacgcgacgcttcgccccggcctcgtgaccgccgtc
gtcggacacaacggtgccggaaaatccaccctcgcccaggtcgtcgccgggaccctgcgg
ctcgactccggggccgcgcgtatcggcgagcgagtcgtcgacgatgcctcgacgttcgtg
cccgcccgccgacgccgcgtcgccatggtctcccaggcgccccgcatcttcacccacatg
agcgtgctcgcaaacgtcgccttcccgctgcgcgtgcgcggcgtcgggcgcgcacaggcc
agggccgttgccctccggcacatgcgcgccgtgggcatcgccgacctcgcccacaagcgc
ggctccgacctgtccggcgggcaggccgcgcgcgtcgccatcgcacgtgcgctcgtgttc
cgaccagaggtgctcatcctcgacgaacccaccgctgccctcgacgtcgaggccaccgcc
caggtctccgccgtgctgcgcgagcgcctcgccggggcggggatcacggcgctgctcgtc
tcccacgacatcgcggaagtcctggccctcgcctcccacatgatcgtcatgggggagggg
cgcattgtcgaagagggagaacctgcgagcgtgctcgcctcgcctgcgtcggtgttcgcg
gcgcgcctcgccgggctcaacatcgtcaccgggccggtgctctggcgctccggcatggcg
ggcgtccgcgtcggcgaggggacgctgtgggccgccgagctctccggcctcgacctcaac
gacgccgaccgcaccgacgcgatgcgcggtgatgggaccgaaccggctgctccctcccga
gccacccgtgtcgctctcaccttcccgcccgaggcggtggccctctcccgcgaggaagcc
cacgcctcgccgcgctccgtcctgcccggtgttgtcaaggggatagacgtcgatggttcc
ctcgtgtccgtgcgcgtcgcgctcgcggaggatgtcggcgtgaccgcccgcgtcacggct
tccgcatgggcagaccttggcctcggcgtcggctcgggcctgtgggtgagcgtcaaggcc
acgcaggtccgggtgatccgcatggcggctcgcaggtgagcgcccgccaccgcctgtttg
cttgggttatggcgcggccggtgagtagccgatgggagcgagacgcgcaatccttcgctc
tgcctgctggcaactcctgtggacaggcagggcaagccgcccgttgacgggctttcggca
gccgggccctagaggtggtgctgttaacccgttgacatgcagctgggccctactagtgga
gcgtgggcgtgcccgcccaggtgccacctatggggttaaggtgcgcatcgtggggttaag
gtgcgcatcgaggggttaacgtccacctatcgggttgaggtgtgtgtccagcgatgaggc
cggggcgggtcttcccgaggggtcgaattattgaacggttcatttgttgtaattcttggt
ccggccctggtgttcacggtcactttcctcggaactgaaggcgcgtcattttggtgttat
tcagcggttttaatgggtgatgatccctcggagttggacagctttgactccctgtgcagg
gttccctaagttgtggggagaacccaggaggtccccatgacaccgcagcgtcaccatgag
gccacgcgcccctatcagctcggcatcgacgtcggctccacgacggtcaaggccgtcgtc
ttggacggaaaccgccgcatgttctccgactaccgccgtcacaacgccgacgtgcgcgca
tccctgggggcactcctcgccgacgtcgagcgctccctgcccggcatccgcgtccacgcg
gccatcaccggatccggcggcctgacgaccgcccgcgccatgggcatccccttcgtccag
gaggtcatcgccggcaccgaggccacccagcgcctccaccccgaggtcgacgtcgtcatc
gagctcggcggcgaggacgccaagctcacctacctgcaccccacccccgagcagcgcatg
aacggcacctgcgcgggcggcaccggtgccttcatcgaccagatggccaccctcctgcac
accgacgcagccggcctgggcgagatggccacccgccacacccagctctacccgatcgcc
tcgcgctgcggcgtcttcgccaagtccgacatccagcccctcatcaaccagggtgccgcc
cacgaggacctcgccgcctccatcttcaacgccgtcgccacgcagaccatcgcgggcctg
gcgtgcgggcgcccgatccgcggcaccgtcatgttcctcggcggacccctgcacttcctg
cccgccctgcgcgaggcctacaagaccctcctgcccaaggccgacgccttcgtcaccccc
gacgacgcccagctctacgtcgcgatcggcgcggccctcctcgccgacaaggaggccgcc
aagaaggcgcgcctcgccgaggaaagcggcgccgcccccgtagacgcgcgcggcgacaag
ctcacgaccctcatggagcgcctcgccgccgcacccgtgcaggtcgaatccccgcgcatg
gaccccctcttcgcctccccggaggaccgcgaggagttcgtggcccgacacagcctcgag
gtcatccccaaggccagcctcgacgaggccgagggccgctgctggctcggcatcgacgcg
ggctccacgaccatcaaggccgtcgtcatcgactcctgcgaccgcatcgtcttcacccac
tacgcctccaacgagggcgaccccgtcgccgccgccgtcgacatcgtgcgcgccgtacgc
ggcgccctgcccgagggctgcgagatcggccgctcgtgcgcgaccggctacggcgaaggc
ctcgtcaagtccgccctcaccatggacgagggcgaaatcgagaccatggcccactaccgt
gcggccgagttcatctgccccggcgtcacctccgtcatcgacatcggcggccaggacatg
aagtacctgagcatccgcgaccacgcggtggactcgatctccgtcaacgaggcctgctcc
tcgggctgcggatccttcctccagaccttcgcgcagaccatgggcaccgacgtgcgttcc
ttcgcgcgaatggcgatggaatcctcctcccccgtggacctgggcacccgctgcacggtg
ttcatgaactcctccgtcaagcaggcacagaaggaaggcgcggacgtgcgcgacatcagc
gccggcctgtcctactccgtcgtgcgcaacgccctgtacaaggtcatcaagctcaaggag
ccctcggacctgggtgagcgcgtcgtcgtccagggcggcaccttcctcaatgactcggtg
ctgcgcgccttcgagctgctcaccggacgccaggtcgtgcgccccgacatcgcgggcctc
atgggcgcgtacggtgccgccctgaccgcacgcatgcacgacaccggggaggggacctcc
accctggccacgatcgaggccctggagggcttcggcgtggaaacgacccgcaagacctgc
cgcctgtgccaaaaccactgccagatgacgatctcgacgttctccaacggcgagcgccac
gtgtcgggcaaccgatgcgagcggggagcgtccctggagcgcgtgcccaagaaatcggac
ctgcccaacctctacgactggaagtacaagcggatcttcgggtaccgccgcctcaccgaa
aagaaggcgttccgcggtgacatcggcatcccgcgcgtgctcggcatgtacgagaactac
ccgttctggttcacgatgctcactgctctcggcttccgcgtcatgatctctggccgctcc
aaccacgacctcttcgagaccggcatggagtccatcccctcggagaacgtgtgctacccg
gccaagctcgtccacgggcacatcgagtccctgctggacaagggcatctctacgatcttc
tacccctgcgtcgacttcgaacagaagaccaccgagtccgaaaactccttcaactgcccc
atcgtggcgacctaccccgaggtcatccgtaacaacatggagcgcctggccgagcccggc
acccgcttcatcagccccttcgtcaacttcggcaaccgcgactacctgcccgcccacctg
tccaagaccttcaagcagtacggctacgacatccccgtggaggagatgaaggctgccctc
gacaaggcgtgggaggaagacgcggccgtcaaggccgaaatccgcgcgaagggcgtcgaa
accatcgagtggatgcgctctcacggcgtgcgcggcatcgtgctcgccggccgcccctac
cacctcgaccccgagatcaaccacggcatccccgaagtcatcatcggcctgggcatggca
gtcctcaccgaagactccatcgtggacgcccgcctcgaacgccccctgcgagtcctcgac
cagtggtcctaccactcgcgcctatacgaggccgccgcccgcgtcggcgacgagcccgac
ctcgagatggtccagctcaactccttcggctgcggcgtcgacgccatcaccgcagaccag
gtccaggagatcctcgaaggtcgaggcgacgtacacaccgtcctcaagattgacgaggtc
tccaacttgggtgccgccaagatccgcctgcgctccctcgacgcggccatcgccgagcgc
acctccctcgcctccgttctcgccgaggccggggacggggagaacggcgcggatcgagtg
gggctcgcccccgcctcgtccgtgggcctcgtgtcggggtccgtcgacacggccaccctg
cgcgacccctccggcgacgccgcccgcgaagagcgcgccggacacatccaggcgcgcgcc
gtgttcaccgaagagatgcgcgaggccggctacgagatcctcgccccccagatgtccccc
atccacttccgcttcctgaccccgctgtttgcgagcgcgggcctgaaggtgcgggtcctg
gagcacacgagccgctcctcgatggaggtcggcctcaagtacgtcaacaacgactcgtgc
tatccggcgatcgtcgtcatcggccagctcctcgacgagttcatctccgggcgcgccgac
cccgaccgcaccgcggtggggatcacccagacgggcggcatgtgccgcgcctccaactac
gcggccctcctgcgcaaggggctgcgcgacgccggatacccgcaggtgcccgtcatcgcc
ctgtccgtccagggcttcgaggacaatccgggcttccggctgggcgccgcccacatccac
aaggccatccaggccttcgtcatcggcgacgccatccagtcgatgctcctgcgcgtgcgc
ccctacgaggccacccccggctccgccatggagctgtaccgcacgtgggacgcctacgtg
caggagtggatcacctccgggcgcgtggccgccctgggagggcgcacctcctacagcaag
ctcatccgcgagtgcgtgcgcgccttcgacgccctgcccctgcgcgacatcccccgcaag
ccgcgcgtcggcctggtcggcgagatcctcgtgaagttccaccccgacgctaacaaccac
gccgtcgacgtcatcgaagccgagggctgcgaggccgaactgcccggcctcatgcagttc
ttccacaactccgtggccaccgccgcgtgggacaaggaaaacctgggcatcgagggcaag
cagcgctacgtcatgccgatcgtgctctgggcgctcaagaagtacgagaaacccgtacac
cgtgccttcgcctccacgaacggcaagttcgaggagcaccggcccatcgaagagatgatc
tcccgttcccaggacatcgcgcgcctgggtaaccaggcaggcgaaggctggtacctgacc
gccgagatggtcgacatgatcgaacacggctgcccgaacatcatctgcgcccagcccttc
gcgtgcctgccgaaccacgtcgtcggcaagggcatgttccgtgcgctgcgcacccgatac
cccgaggcaaacatcgtggccgtcgactacgaccctggagcatccgaggtcaaccagctc
aaccgcatcaaactcatgctcgccaccgccctgcaggacccgcaggcgcgcgacggcgac
gtcctgcagctcgttgacgccgaggacaccacctcgtgcggcgggcacagctcggtcatg
ctcggcatgccgaccatcccgagtaggcgggccgcgttccgctgatatttgtcagaaaca
catgcgggggcggcgcttattcgctccgcccccgcatgcgcgcacccggtgcgcactgtt
cccggcctcgtttatggcacggtcatgaccccgcgtccgatctcaaacccagccggcgcc
cagcccgtcccgtacgacaggcgcaccgacacctcgcgcacccccgcggacggccactcc
accgggaggaaacccgtttcgccgggcgcaacatccagggacgccgccaactcccaggtc
gggtgcccgtcctcgaacacccgacacaggaactccaggtcggccgtcgacgtaaatgtc
atgtggttacgcaccgtcacccccgaatacgagggagcaacagagacgggggcgtagtgc
agttcctccccgcgcacctcgctgaggttcgggaagtcaccgcccgcgtactcggggcgc
gtcgggtccagcgctcgggccgcgcggatctcctcgtcaatgtcgcccacgttccatgcg
atgacgctcgggtgggcccgatccctccggatcgcagcctcgattgcctcctcgcgcgcg
gggccggcctcgtacagtgttgaggcgcggtcgataatgtacaggccgtacaggtccgcc
agctcgtagaagcgtgcgtgcgcgggcccctgctcgatcacaacagtgttcacgccgtgg
cgcttgcaccacacgatgtcatcgagcatgtcctgcaggccaaccgcgagtccgctccgc
tcgttgcactcgttgcggcgcaccccccgcagcaccagggggcgtccggccaggctcact
ccctgagccgttgccgccaggccgcggaaaccaacctgcatggcgaccgtgtcctgcgtc
cccgcctcttcgtcgctcagcgtcacgacaagcgcgtacagggcaggttcctccgcgctc
cacgcgagcacgtctaagctgcttgcctgaagctcatcgcctgcgggcgcgctcgcggac
caaatctcctcctgctggccctcgcttagcagtgccgcgcgagcgatcgagttgttcgcc
ccgtccgaggtctcaatgcgcagccgcaagctcccgttcctgccgtcatgggatacctct
ggaatgaggtcgacgatgtgcgcgggcggacgcgcctcaagcgacacctcgcggaatagg
ccgtggcagcacaccggtgaatccaggagaagcgcggtgattgcgtgggtgtgcgtcggc
tgcagcgcgtccgtcacgtcgaaggctgtgggaatgaagccatccgcgcaaaaaccgatg
aatatcccgtcgacccacgcgtacaggggccctgagaagccgccgaaggtcagggacatt
gtccagccgcgctcgctcgcatccttcagtggagcgtcgaggatgaactcgcggcgaaga
atcgaggcgcgcacccggtctgggctaccgtgctcgtcctgctcctgggcctgttcgtct
cggcgcacccatgttccgtccatctccagcacgccgggaacggatgtagcctcgaaatca
cgctgatagggcgctcgctcgatcaactctgcgggagtgccgaacgcaccggtgacctgc
caggtgctagacagcaactggagcggcctgcgcgacctccacgtcgagtgcaccgtcagg
cggttcaccgacgcccctgggtcccgcagccatgcaatgtctggttccgggatgtgcttc
atataataaaagtaccatttaattgttagtcaggaaatggcaattttttctgaaacaagg
gtaaatgtgccttaacatgcgcaatatgcgcgggtgacaagcgggacgggtgcccgcatc
gtgggatatatgggcacgtcgatggacaaaaatgacgatcccccaggtgaacggacagac
aagagaaaccccggcctcgtccgtgaatgaactgcctcccgtttcttggacatcgaaagt
gaagtccagggaatgggaggcttttcatgtctgtggatctgcggttgaggcatgatcgtt
tgcttcgggagcaggcggtggagatgtttgagaggggggttggctatggtttgaccgcca
agaggctgggtgtgtgtgccgagactgtgagagagtggcagaagacgtaccgtgcaattg
ggaaggatgggcttcttgccatgggaggacagcaggccagatacgactatgagaccaagg
tcgccgcagcgagggccgtggttgatggtgggatgagtaagcctgaggcgatggtgcgtt
tcggtattgcgagtgcgacaccgttgaagcagtggtgcaggctgtaccgtgagggcggcg
cgcaggccctcaagcccaagcccaagggcaggccgaaggggtcggtgggggcggtgccac
caacgcgtgaggaggaactcgccgcgcgtgtgcgtaagcttgaggcgcaggtggcatacc
taaaaaaatcgattgccctgaaggcgcagaggcgctccgaaaccgggacaaagccctagc
ggtcgccgagctttcagggcatggacacgcggtgcgtgatctccttgaggtggcaggcct
ttccaggtcgagctactactacgcgctggctcacccccagcagccaaccagagcgcagct
acgtcccaaggttgcccagatcttttcacgaacccccaacgggtgcggtcacaggcaggt
agccatgtgcctgcgcgctgaggaaggagagcgcatcgccgacaagacggtcttgaagat
gatgcgcgagatggggctgcgctgcggcatacgccgcgagagggcctaccacaggtacaa
ctcctacaaggggcccgtggggcaaagctttgagaacatcatcggccgcgacttcacggc
gaccggcccctggcagaaaatgggtaccgacgtcaccgagttcaagctctccttcggtaa
ggcctacctcgctccggtctacgactttgccagcaaagagatcgtcgcccactccatctc
gatgtgccccaacctcgcccagcaacaagagatgctccaaatactcatggaagccaaacc
cgcaggggtcgagccgatcttgcactcggacatgggatggcaataccagcacgagaccta
catcagcacactcgccgataacggtttcatccagagtatgtcacgcaaaggcaactgcat
cgacaacggcgccactgagcaggtcttcggacacctcaaggacgagttctttcgcggcca
agactggcagaccttcgagagcttcaaagccgacctcgacacctacatcacgcactggaa
tacaacacgacgccaagtaaagctcaagggcctgaccccggcagaataccgggatcaggc
cctacaggaagccgcataacggctaccattaaacgcgtccaagtttcggggcgcagttca
gaatgaaggaacgaggccggggtcggagaggcgaagctcctcgcgcctacttcgtggcgg
actctcgatccgagtcgcgcgtgatcttacgcgcgaagccgtagagcagccacgttgcgc
ccgcgaagaacgcgatgcccagcacgtttgcaaaaggtgtgaagccatcgccgatgaacg
gcagcgccagcggtgactccgagcccgtcgcgcccgcgatgcccgcgtagacgacgccga
acagggactcgccgacaatcaggccggtcgccgctagcgtgccgaaacgcttcgcgcgct
ccgcgtccgcctgcttggaggcccacctgttgtacaggaaaccgatcaggccgccgatcg
ggatcagaaccgtgagcgaggccggcaggtagatgcccatgccgacagccagcggaggca
gggccagcttgcccttcgtggcggggcgcaggacctcgtcaatgatgatgacgacgatgc
cgatcaccgcgccgatgcccaggagcttccagtcgatgccgccgccgagcacacccttcg
cgagagaggagatcagcgaggcctgcggggccgccagcgcgtcaggacctgcgcccggcg
caccctggaaaccgaaggaattctgcatcagctgcaggaccgggggaatgatcagcgcgc
cgaagacgacgccgatgaccagggcgacctgctgcttccacggggtcgcgcccaccagct
ggccggtcttgaggtcctgcaggttatcgttcgcgatcgtcgcgatacagaagacgatcg
ccgaggtgaacagggtgtaggcgatgagcgccgtgttctcttccatgctcgaaccgcggc
cgtgtaccgccaggatgacgactgctgtgacgacgacgaccagcaggccgacgcccgaca
cgggcgagtttgacgagccgatcaggcccgccatgtaaccgcagaccgccgcgaccagca
gacccgcgagcagaatgaacaggaccgagatggcgatcagcacggccgtgttgtgttcga
tctgcgtgccgcggatgaaccaccacagaaggcccgagatcgggatcatcgccacgaaga
tggacacgatgacccacttgccgggaatgtcctgctcggtgcgttcgatctgcgcgcccg
attccttcgcgccgcgcgaagcgcgcagcgactcagacatgccgcgcacgatcgggccca
tgatcttgatgagcgtccagatggcagcgacggccatgacgcccgcgccaatgaagcgca
cgtccgacttgaaaaccgtcgacagggccgacgtcaggtcctccgcgccgtccagctggc
cgttcgcgtacagaggcagaaggacgccgtaggaggtgaccatgccgatcagcattgcga
tgcccaccgtcatgccgaccaggtggcccacgccgatcagggcgagagacagggaagtgg
agatcatcgtgcccgtcgagccgatcttgaaggcggtgccgacctcggaggccgtcacct
tcatgtagcccagcagcgccatgacggccgaggccagggcaccccaggtgatggccagca
ggcctcgctggttgtcctctcccgcatcctgtgcgtcgccgaccttgaggatctcggcac
ccgccacgccctcggggtagggcaggtctgagccggtcacgagcgctcggcgcagcggga
tggagtacatgacgcccagcgaaccgccgaccgcgcacacgaacatggtctcccagtagg
ggaagccgttccaccagccgacgatcacgaggccggggaggacgaagatgactgccgaca
gtgtgccggccgccgaggcgatggtctggatgatgttgttttcctggacggtgtggtctc
cccagaagcgcaggaccgccatcgagatgacggccgccgggatcgacgttgcaaacgtca
ggccgaccttcaggcccaggtagacgttcgcggccgtgaacagtagcgtaatgatgccgc
cgataacgatgccgcgcagggtgagttctttgagcgacgcttgcttcgtcgggtgtggcg
cagacacgaaaagtcctttcgctgccctgaatagttaccctgccagcgtagtgcatttgt
tctcgtccgttcatggcaggagggaacttaatgtcgttttcaatcgtgctgaagaggccg
tgatcggtgggtctgtggtgggtctgtggtggggctgtggtgggtctgcgaacgaagcgg
gcgggtgtggggtgggtgtgctgtgggtgtttgaatgaagcgggcgggtgtggccctgct
cccaggctgtccggtcgatttgcgcgcgcagggggagggtgtagtagagtatttgggtaa
ggtagcgtgtccgagcggccgaaggtgcagcactcgaaatgctgtgtggtgtcacagcca
ccctgggttcaaatcccagcgctaccgccactgccgcccggccccagtggggccgggcgg
tttgttatgcctacgcggtgtgcgtgggtggttcgtggtctctgggtgccgtggtgtgcg
cggataggttattgcgtgacggataggttatctggatgcggatagcttattagcctatcc
gcgtggcgataacctatccgcatcgtcacaacccatccgcgaaggcgtgggcttggcccg
tgtggtggtcggtgagtggcttgtgttggggttgcagtacgcggagcccctccgggcata
tgcgccttgtcggatttgtgagtgtcggtctggtgtgccccggtctggtgtgcccggggc
tcatgtgcgttgggctggtgtgcgtggggatgcttgagtgtcggtctgatgcgcatcggg
ttgctgaggttgcgtggtggacggatgtgcgtggggttgcgtgagtgtggggctgatggg
cgcgcgatcccgcgacgcggctgaacggttgggctgtcgctgctgctgcggcggcgacgc
gcctgaatcctgctgtccttccgctccctcggttccggctgccccctcggttccggctgc
cccctcggttccggccgccccctcgcttccggccgctcgctcggttccggctgccccctg
ggtggtgtcggcaggaacgtgagagaggcgggatcccgaaggagcccgcctctcgttgcg
tgcggtggccgcgataccggcgccggagcgtcagtgcccaagcctcagctcagtcagtaa
cggcctcgtccgcggttgcgtcggtgacgacgctcagttcttccaccagcccttgacggt
gtcaacggcatgagagctcaggtcggccagcgcggagtgtgcgttgaccaggccggagga
caggcgggcggcctggaagcgagaggtgacgttctcccagttcaccaggttccaccaggc
cttgacgtagtccgccttgacgttgaggtaatccaggtagaaagcgtgctcccacatgtc
gatcatgagcagcggcacggtcgcgaccgggatgttgccctgctggtcggtcatctggta
ggtcaccaggcgcttgccgacggtgtcccacgcgaggaccgcccagccggagccctgcag
gcccagggcagcggcggcgaactgagcctggaaggactcgaacgagccgaagaactcgtc
gatcgcggcaccgagttcgccctcggggcgcgaggcaccctcaccggtcatgttggtcca
gaagatggagtggttggtgtgaccgcccaggttgaaggacaggttcttctcccacaggtt
gatggcggcgaaatcgccggactcacgggcggcggccagcttctcgagggcggcgttagc
gccggccacgtagttggcgtggtgcttggagtggtgcagctccatgatgcggccggagat
gtggggctcgagagcggcgtagtcgtaggggagttcgggcagagtgtagacggtcatgat
gctcctcctgggcgtcgttgtcatattccgttgactctaagggtagtacttaagtcccgg
cttgcgtaggggttatgagtcacctttcacgcaacgcgatcaacgacgaagccggggcgg
ctcctcgcgcgccagccccggcctcgtacacaaggaataatcagtcccgcccgcgcacct
tgcgaccgagcatcgaaatgccgacgacgatccacgcgatgacggcacccaggacgatgc
cgaagatgccggacaggagggtctcgacgagccacgtcacgaaggaacccgcagcggaca
ccgcgtgctcagcggtctcgagaaggtggtggaagacggggacgccgacctcggcgaggt
tttcgatgacgaggtggccgccgacccacagcatcgcgaccgtgccgacgatgccgatga
cgttgaagacgtggggcatgacgcgcacgatcgtgcggcccaggttgtcgacgggcccgg
ggcggttgtcctcgggcctgacggcatccttggccaggtggaggccgaagtcgtccgcct
tcacgaggagggcgacgaggccgtacacgaagaacgtcatgaagaacgcgaccgcgacga
ggacggcgacgcgcatgatgccggtctcgttggataggcccgccagggacacaagcatga
tttcggcactgaggatcaggtccgtgcgggtcgcggaggaaacgatgccacgttcgagtt
cttcggccgtggatgcgcccgtctcatcgtgctccgcgtggtctccgggcagccagccga
gcttctcgaggaccttctcgccgccctcgaaacacaggtacgcgccgcccacgatcagca
ggaacggcaggacgcgcggggcgaaccacgtcagcacgagcgcaatcggcaggatgatga
agagcttgttgatgagggagccgcgcgcgatcttaccgatgatcggaagctcgcgtgccg
ggctcaggcccgacacgtactggggtgtgaccgcggtgtcatcgatgacgacgcccaccg
ccttcgaggaggccttgacggcgcctgccgcgacgtcgtcgatcgacgaggccgtgacct
tcgcaagggtcgcgatatcgtcgagcagtgcgacaagtcctccggacatgggtttcctcc
tatgggcctcgcgtgaggtgcctcgttgggtacccgcgcattgtacgcgcggggataggc
ttggggcatgacgacttccgtacccgttcccgccctcgaccgcgatctgatcgggcgact
gcgcgccgacgtgatcggctcgatgtggaccgttgagaatctgcaggccctgatcagcga
gggcgcgctgtccgccctcatgcgcgactcgcgcctgcccgccctcgtcgagctcgcggg
cgcgaccgaacccgccgcggtcctcacgcgcttcttcatcctgggcctgcccgagcgcgc
ctcgacgctggatgaggccctcccgacgctgggcgctcgcggcctggagtccctcggcct
cgcggctgtcatcgacgaggccgaggccgcctccgctctcgtcataccccgcgcggctgg
cgcgcccaagcgcgagcccagggaggagacggacggggaggagacctcgccccacaaggc
ggcgagcctgccgacgatgcgcgaccccgacgaggcggccctcgagcctgaggccgacgc
aaacccgtggatgcgtgccctcttcgacctgcgcccccacgccgccaccctgccaagcgg
cgaccacgagtggtggatcgcctcggacttggcggaagtccagacgggcaggccgctgtc
ggacgaccacgtgctcggcatcggcggcgcgaccctgacgctgctggagatgacggtgcg
cgatcgggtcgattcggccctcgacgtgggctgcggatgcggcatccaggccctctacct
agccactcatgccagccgcgtcgtcgccaccgacctgtcggcgcgggcgtgtgcgctcac
ccagttcaacgcggccctcaatgagaccgtcatcgacgtgcgtgagggctcgctcttcga
acccgtcgagggcgaaaccttcgacctgattgtcagtaaccctcccttcgtcatcacccc
ggacacggtgcgcggcgcggccggactgctcgagtaccgcgacggcggcatggaccgtga
caacctgatccgcgcggtcctgcgcgaggcgccttcctgcatggccccgggcggaaccct
gcagatgctcgccaactgggagattcccgccgaccggaaccccgacacgcagtggtcctg
gcgcgtcgatcagtggcttgaaggcctgccggtggacgcgtgggtcgtccagcgcgacgt
gctcgaccccgcgcgctacgtcgacatgtggatccgtgactcgggcggccagctcatggc
gcgcgccgactacgagcgcgccttcacctcgtggctggcggactttcgccgcgcgggcac
gggcgcgatcggcatgggtttcgtcgcgctgcgcaggatcgacgaggccgaggaggcctc
gggcggaaaacgcgcctacgacctgtccctcgatgggcacgccccgcgcgggcgcgacgt
ggcctgggcgctgacctccctgcgcgccccggatctgtggaacacggcgctcacgcgcgc
ctccgacgtgcgcgaggagcgccactacgtgcccggcagccccgacccggagctgctgat
cctccaccagggcgcagggctggggcgttccgtgccggtctcctctgctgtgtctgcggt
cgtgggtgcctccgacggggagctgacggtcgggcagatcgtggcggcggtcgcgatgct
cacggagacagatgccgacgacgtgcgcgccgaggccgaggaacccctgcgcgacctgat
ccgctggggattcctgacgttctgagcgttgttgtgtgcgcgggcaccgcggccgcaggg
gcagtcgcggcgcttggcgtaagagcattgttgcttgtctggcggggcgcgatcggtccg
ggcctcgtgcgtgcctactggccgtagtggaagcggcaggcaacgatttcgaccgtatct
tcggtgatgcgataaaccaatctgttacgtccgtcgatccggcgcgaccagaagccggtg
tattcgtagcgaagaggctcaggcttgccgatcccctcgttcccgttgcgctggatatcc
gcaacgagagcgttgatgcgcttgagagtcttgcgatcctcgaactgccaccagacatag
tcgttccaggcgtgtggggtccacaagactttgagcatcgttagttctcctcatcaggga
tgtcgatgagatcgtgctcttcgaggttgccatgtcgcagctgtgcaatcgattcgcgca
ggtgacgggcgttcgctggggactgcatgagatagacggtctccatgagggactcgtact
catcgagggcgatgatgacggcgctctcgtgaccctgtcgggtgatgacgatttcctcgc
ggtcgttgacgacctggtcgaggacctcggcgtagcgtgcgcgcgactcggtgtaggtca
tggtcttcatgggtgctcctctgctcgcctatgtacagaacattgtacatgaggtgaggg
cgtgtgtcgccagtgggctggtgatgtgccagggtgtcgctactggacgatcggattgcc
gccgatggacatgggggtgcgggtgcgggggctgccctcagcgccctcacctcccgccga
ttcgatggatgcggccccaccatcgggtgatcagccattcgtcgtgagtggagacaagca
gcgttcctgtccaccgccgcagggcctcttcgagggactccacggcgtccagatccaggt
agttggtcggctcatcgatcacgaggatacgggggttggcgcgtgctgcccacgccaact
gtgccctgcgttggttgcctgctgaaagttggccgagtggcctgttccaggcttctgggg
gcacgaatccttttccggccaccccgatgcccaggtgccacgcgtcaccgggaacgaggg
ggtcgcccggtcgggggagagcctggggaacaaggacgatcccagggacggcgttgatgc
ttccgtgcgccccgctgggggctccgcgcgcgatccactcgagcagggtggtcttgcccg
acccgttacggcccgtgaccaagaggtgctccccatcgcgcatctcgaaagacaccggtg
ctaggcgtccctccaccgacgcgtcatcgacagacagcgtgatgacctttgcgggcgggc
gagtctgcgttttgttcgtggtggtcgtgccggatgagggaaaggaaaacgccgcttcgc
agtaacgaggcttgggcacttcgcgggcggcaagaagcgtcagtctgcgggagtcgtcgg
tgatgcgcctcgtcgatacagtctgggcgcggtccgcgtagtacttctgtgccatccgcg
tctcggtgcggggcttgaagcgtgcgtgccccaccaccgccgagtctcgccggtgggatt
cgagtcggcgtttcatgccctgctgctccgcgtggatcgcttggtgtcgcgcgcgtgcgg
cggccttgtcgtgcaggtagtccgagtaggatccgctcaccttgtaggcgccgaagtctg
cgggctgtccctcggagatcgccaccgcccaccacggcgtcgggtccaggtcgagcagtg
ccgttgccgtgctttcaatgaacgctcggtcgtggctggtcatgagcacgggtcccggcc
agtcgtcgatagcgcgcgtcaggtactctcgtccatcggcgtccagatgattcgttggtt
cgtccaggatgagggcctccggtcgttcgacgagggtgagggccagacgtagacgagccc
gctgtcccggcgagagagatgcgaggggacgggtccggtcgaggcctcccaggtcgacgg
ttgccagagtgtgctcaaggcgcgcgtcgatgttccacacgtcccgtgcgttcatcgctg
ccaggacaaggtcgtactccgcctcgtcgcgcggcgcggagcctcgggtgagtcgctcgg
tgagtgattcaaagcgtgccgccagcctgcgcgtcccgcgcatggttgcgtcaatgaact
gtgcgacggtgggggcctgccgctccgccgcgagcggagaaacggagggcggcggcgaac
cctgtgacgattgcgtggcacccgcgtgatgatccggcggggacaactcaggcggaaaag
gaaacggtgcggtgaccgtcccggagtccggctgaagggtccccgaagcgaggccgagca
acgtcgacttcccgatcccattggggccaacgacgacgaggcgctcggaggggccgcacg
tgaaagagacgttgctcagaacatgacgcgcgccataggaaaagaagacgcgggaaaaga
caatcgtggacataacacacctgggggaggagggacgaggggcgctatgtcaggagtcca
tgggcccattgtaccgggaatggcggcggcagaaagtgtttcgctcggaattatgggcgc
tttgctgggtagccatgtgcgacgaacggctgatcgccgaatgatatgggcatgtaagag
gacgcccggataacaatctcccccgcgggtaacagagtcgggacccgcgggggaggacgc
ggggaaactgggccggagcctaggacaggatcaccaaagcagtcgccaccggggcggtga
ggaccgcggcacccagcacagctgccttgatgtacgggaaggcaacaaagagagcaatga
tgccgagaacgatgacggccatgaggatgaggttcgcgcgctggcgcttgtactgctccg
gtgtcagctccgacttgctgcgcaccaggggtgtctccccgtgaacggaacccgtgttgc
cgccgggcttcgcgccctcgttctcggtcgggaactgctgatcggacatggtgatctcct
gtgagtcgatggtgtgtcagttgacgatcggcttgccgccgacggacatgggggcgcggg
tacgcgactgcgcgtcgaggtccttctcccacgccgacgctgaaagccatgccgagggtt
gcagcagacgcagcgcacccatctcgcgcagcgcatcgagcattacgaaacggggtgtcg
ggtagggggcgtcccaggggatcgcagtccataagccattcgcgccgatcaggaactccc
cgcggttgcggtcgtgcaggtcgttggctgcgctctgcgcgtctccctcggcggcccaca
gccagcgggtgatgcggaaggcctcccatgtctcgtcccacgaggaataggagtgctgca
gtgcccggttgatgaccgcgagagtatccaacgcctcgtcctggctcagccagccctgcc
ccgctccggcacgcgtcagattcgccgcacgcaaaaagtcccacgcggcgaaatccaggg
tgtggatgccgcggtcgttgtccaggaaacggcggatacgccagcggctctcccagtcct
ccatggaggaatctgcggtcttgctcaggcgcgcaatctcggactccgcccacgacttct
tctgacagcgttcgcgcagcaacgcgaaatcctcgcgatgccccgcgcgcaggagcgaat
agatctgacggatcagactctcgcggtcggtgatgccccagtcccgctccagcatggtct
tcgcggccgccggggccgatagcgtcagctggttaaccgggtcgccgttgcacagcgcgt
agaccatggacggggccagcaggcgcgcctgcgggtcggtggccatcgcttcgcgcttac
cgcgcagcgtcggggtgtggtgctcgttgagcttgttccactcgccctcctgccccgcct
tgcgcacatcgcgcggcgcgggaacagcgccctttgaccggttgatcgcctgcttgacat
agtaattgaggaaatacacgacgacgcacccgatgcagaaccaaacggggaacgggatat
cggacaggaaactcgcaaccacgcccccgattctgcccgatgaagtgcccgtcatacaag
cgatggacacgatggggatatgggacgaggccggggttcctccctatccataggtgctgc
cgcgtgcgcccgccgatgcgccgcccggtcgcgctcgcgcgcgagaatctgccacggcct
cgccactgtcaaccccacccggcgtgagatgcgcggaagtagccccgatacccagatgcg
ggtgggacacggtaaggtccatcccagatgcctcaccgggtgctcccggcacgagggtgc
tacaaatactggggaagctaagggaagggaccggcaatgtcagcgacgaagctcgtgatc
gtggagtctcctgcgaaggcagccaccatcgaggggtacctggggcccgactaccacgtg
accgcgtcgatcggccacatccgcgacctcccgcagccgtccgagctgcccaaggacatg
aagaaggggccctttggccgcttcgcagtcaacgtggatgacggcttcaccccctactac
gtggtgaacccggataaaaaaaagaaggtcaccgaactcaaaaagctcctcaaggagtcc
gacgtactcttcctggcaactgatgaggaccgcgagggtgaggccatcgcgtggcacctc
ctgcaggttctcaagcccaaggttcccgtgcgccgcatggtcttccatgagatcacgaag
gaagccatccagcgcgcgctggacaacacgcgcgacctggacaccgccctggtggacgca
caggagacccgccgcatcctcgaccgcctctacggctacgaggtctcgcccctcctgtgg
cgcaagatccgcccgtccctgtccgccggccgcgtgcagtcggtggccacgcgcctcgtg
gtcgcccgggagcgcgaccgcatggcgcacgtgagcgcccagtactggtcgatcgacacg
gctttcacgtgtgcgggccaggccttcggcgcgcgcgtctcatccgtggacggccactcg
atcgcgaccggctccgacttttccgagaagggcgagctgaacgcgaaggctctcaagggc
ggcgtcctccacctggacgaggccacggcccgcgcctacgcccaggccctgtccgattcc
ccggcctcggtcatcgattcggtgacccgcaagccctaccgtcgccgcccggccgccccc
ttcacgacgtcgaccctccagcaggaggcgtcgcgcaagctgcactggaacgcgtcctcg
acgatgcgcaccgcccagtccctgtacgagtccggttacatcacctacatgcgcaccgac
tccactgccctgtccagccaggcgattcacgccgcccgcgagcaggccacccagctctac
ggggccgaggccgtggccgagtccccgcgcacctacggcaccgcgtcgaagggcgcgcag
gaggcacacgaggcgatccgtcccgccggcgaccacttccgcacgccgggcgaggtggct
ggttccctctccaagcagcagctggccctgtacgacctgatctggaagcgcacggtcgcc
tcgcagatggccgatgcgcttggctacacggcgacgatccgcgtgctcaccggcatcgag
gtcgacggcgcgcgccacgacgtgctgtcctcggcctcgggcacggtcatcacctccccg
ggcttccgcctggcctaccaggagggccgcgaccaggggcgctacgacgcggaaaagaac
gacgcggagaagaccctgccggacgtcgccgagggtgatcctgcgacgctgaccgaggcc
acccccgacggccacgagacccagcccccgggtcgctacacggaagcgacgctggtcaag
accatggaggagctcggtattggccgtccctccacctacgcggccaccatccagacgatc
ggggatcgcggatacgtgacgcaccgcggtcagtacctggtgcccacctggctggctttc
tccgtgacgcgcctgctcgaggagaacctggcgaacctggtcgactacgatttcacggcc
tccatggagggagacctggaccgtatcgccgcgggcgaggaaaacggcacggagttcctg
accggcttcttcttcggtcccgacggcacgggcgagagcggcggcctgcgccacgacgtt
gcctccctgggcgacgacatcgacgcgcgcgccgtcaactcgatcgacctgggtcgcggc
gtgacgctgcgcgtgggccgctacggcccctacatggaaaaggaagacggcactcgcgcg
aacgtcccgccggaggtcgctcccgacgagctgacggacgagctggtggaccagctcttt
gcccgcgccgccgacgacggccgcgagctgggcgtcgaccccgcgaccggtcacacgatc
atcgtcaaggacgggcgctacggcccctacgtcaccgaggttctgcccgaggtggccgag
gacgagggtgcgaagaaggcgaagaaggctgccgacaagccccgtaccgcctcgctgttc
aagacgatggacatctccaccgtcaccctcgaggacgccctgtcgctgctctccctgccg
cgcgaggtgggcaccgacccggcctcgggtgacgtcatcaccgcgcagaacggtcgctac
ggcccctacctgaagaagggtacggattcgcgcacgctgtcctccgaggatcagctgctg
accatcaccctggacgaggcactggccatctacgctcagcccaagacccgcgggcgcggc
accgcccgtcctccgctgcgcgagttcggtgaggacccgatctccggcaagaaggtcacc
gtcaaggacggtcgcttcggcccctacgtcaccgacggcgagaccaacgtgactgtgccg
cgcgccgaaacggtcgaggacctgacggccgagcgcgcctacgagctgctggccgacaaa
cgcgccaaggggcccgcccccaagcgcacgcgcaaggcggccgcgaagaagcccgcggct
aagaaggcgaccgccaagaaggcccccgcgaaaaagacggccaccaagaaggccacgacg
aagaaggacagctgatggcagcgcgaggagtgttcatcaccttcgagggcggcgacggct
cgggtaaatccacgcagatccagtcggtgcgcgactggttcgagagccggggccgcgagg
tcatcgtcacccgcgagccgggcggcaccgagctgggcacggagatccgacgcctcgtgc
aaaacggtcccgaggacgtggacgcgcgcacggaggctctcctgtacgccgccgaccgcg
cctaccacgtcgcaacggttatcgctcccgccctcgagcgcggcgcggtcgtgctggggg
accgctacatcgactcctccctggcctatcagggcgcggcccgctccctcggcgttgacg
agatcgcgtctctgtccgcctgggcgacccgcggcctctacccctccctgaccttcctcc
tggacctgcctccagaggttggtttgcaccgtcataccgatgcgccggaccgtatggagc
gcgagtccatggacttccacgagcgcgtgcgccacgagtacctgcgcctcgcggacgccg
agcccgaccgcatcgtcgttatcgatgcggtgggcacgatcgacgaggtgttctccgaga
tccgcggcgtcctcgtcgaacgcttcgaggggggttccgtcacgatcgacgaggccgacg
acgcccccctgtccgcacaggaggccccggcctcgtccgagcgtcccgcatccctcgagg
ccgcagacaagccgcgcgagaagagcgcggacaagggctcgtcccgtaagcccgccacca
tggtgggagccctgggtgaatcccagggtgcgctctgggatgaatgatgagcgtctggtc
ctcgctcgtcggacaggacgcggcggtcgccaagcttgacgaggccgcgtccagcgcccg
cgccatcgtcgcctcccgcggcgcttcccgcgcctccgacgcggcgcgttcgatgagcca
cgcatggctgattaccggcccgcccgggtcgggtcgctccgtcgccgcccgggccttcgc
cgccgccctgcagtgcacgggcgagaccgtggggtgcgggacgtgccccggatgccgcac
gacgatggggcgcacgaacgccgacgtcgtcttcgcggccaccgaaacctcgatcatcaa
cgtggagaccgcgcgttctctcgtcctccaggcccagtcctcgccctcccaggggctgtg
gcgcgtcatcgtcgtcgaagacgcggatcgcctcggcgagtccggcgcgaacgccctgct
caaggcgatcgaggagccgcccgagcacaccgtgtggctgctgtgcgcccccagtcccga
ggacatgatcgccactattcgctcgcgttgccgccacctcggcctgcgtattcccaccgc
cagcgccgtcgctgacctgctcgtgcgcgaggggggcaccacccccgaggtcgccctcga
ggccgcgcgcgccgcccagtcacacatcggactggctcgggctcttgccagggacccgca
gatgcgcgcccgccgccgcgagatcatcaccgcgcccgcctccgtgcgcagcgtcggcga
ggctgtcatggcggcagaccgcctccttgagaccgccagagctcaggcggacgcgcaggt
cagcgaacgtaacgcccgcgagaaggcggagctgctgcgccagcttggtatggatgaggg
cgagagcgccaccaaggcctcgcgcacgatgatccgccagctcgaggaagaccagaagcg
ccgctccaagcgtgccctcaccgacgcgatcgaccgcgccctcatcgacctgctcgcgat
ctaccgcgacgtgctcatgatccaggtgggcggggacggagagctcatcaacacggacct
gaccgacctggtacaccagatcgcgcaggattccacgccccgccagacactcgcgcgagt
cgaccacatcgagaccgcgcgcaaacgcctcgtgtcgaatggaaaccccctgctggtcct
ggaggacatggcgatttcgttgcgcccccaggtgtgaaaactgacccggcgtttctccgt
tacaatcggggccatgaagactcgctccatcgcggccggcgccgtcgctatcctcgccgt
cgtcgcgatcgtcctgaccgtcatcggctattacggaacccagcgcaaggggccggtgcc
cgcgaccacggccagctccacggccgcgccgatccccgtccagtcgggctccatccagtc
ctactacgagcaggagatcgcctggggcgcgtgcgcggaggggaccttcgattccttcca
gggcgtcaactcctccgacgcgagtgagtatcagtgcgcgttcctcaaggcgccgctcga
ctggtcgaaccctgacggcgaccagatcacgctcgccctcgctatccatcgctccggcgt
ggagggggcacccgccctcttcgtcaaccccggtggccccggcggcgcggtcgtctccgc
cctgccgtactacgcggcgcagggaatcggcgaggcggttgtcaaggcctacgacatcgt
cgccctcgatccgcgaggcgtgggcgactcgacccccgtcttctgcatgaccgacgcgga
gaaggatgaacgtaacgccggcgaagaagagggcacggccgacgagtctccccagtcggc
ggtcgccgaagcgcaggaggattcacgcaccgtcgcggcgggatgccgcgaacactccgg
cagcctgttcgagtacatcgacaccgtcagcgccgcccgcgactttgacatggtgcgtgc
cgtcctcgggcaggagaccctgaacctgctcggctactcctacggcacctttctcggtgc
catttacgccggtctcttccctgaacgtgtcggccgctttgtgctcgacggtgccctcga
cccgaccctgagcgtcaacgaggtctcggccctccagatgcgtggcctggacgcctcgct
ccagcactggatttccgactgcgcgacccagacctcgtgcccgatggggcgcagcctcga
agaaggaattcagaccgtgcgctcgttcctggactctctcgaggacagtccgatgcgtac
gaatgaccctgcgcgccccctcaccgaaagcctggcagtcaccgcgctgaccggtgccat
gtacaacacccagtggtgggagcagctcacccaggcgttcggcgcggcgtggcagaaggg
cgacggcagcggcctgctctcgattgccgacaccctcaactcgcgtaaccccgatggcac
ctaccaggacaactccacggacgcgatcaacgcgatcaacaacctggactactcgcccga
aggaaacatcgaccagtgggccgccgaggttgcgaccctcaagagcgagctgccgatcct
cggcaagtacgtcggctacccgtcggccgccctcgaggcctggccgacgaagcacgccaa
gcgctctcgcatcaccgctcagggtgccgcccccatcgtcgtcatcggcaccacccacga
tccggcgacgccctattccatggcgcagggcctctccgggcagctcgccagcggcatcct
cgtctccgtcgagggctggaaccacaccgcctaccgtcgcggtgccagccagtgtgtcgt
tcgtgccgtcgaggactacttcgtgaagggaagtgtgcccgcggacggcctcatgtgcca
gtagggacgtgactgacgacatccccctgttgggtctcttggtttgcgttcggcgcgttc
cttccagtacagttgtgccgttgcctgcacgccccggaaacggtggaacggcaggcgcgg
ccgccttagctcagtcggcagagcgattcactcgtaatgaataggtcgtgggttcgattc
ccacaggcggctccataagaacgtcactttggatacaaaaaatcccggcccagccgggac
gtgtccagggtggcgttttcgctgttcctggttgttgttcggggtctggggtctgattgc
agagcatggtgaggctcacctgacggcaaccggtcagtggggatgagtggccttccagag
gattgctcggataatggagatccaaagcgtcaaaacgtactgccctgcgtcaaaagagcg
gtgaagacaccatcttcgatgtgaagtgtgttagggcctcctagtgtcacttctaatccg
ggttaatcgagcgaaatgggtatgaaaagttgtcgattggaggatatttaatctcctgaa
gaactaagagcacaacctatattatgtgacgtctcttccgaatactgataaaacaaatgc
gtgacgatcggctgaacaccaaatcggacctctatcgccagcaggtttgattacctcggc
agaataaacgtttgggtgagaaagcagttcttccttccattcctgatcagagccacgata
atccatcaaattcacgaaatcgatacgactacttgaagcgatcggctcgattggaaggaa
ctggcgttctaggatagcgaatgcgagccgctcgaaagcatcatgcccagtcgtaaacct
cattagatcagcaattctgtcgccacccacgcgaccatgggactctacaattttcggggt
atctacatcgaaaatgatttcagtgtgactcaatccaaaactaaagtgaattgcgtccag
taagctcgtggtcgcctctataagacgaattcttgtagcctcatcaatgtcagcaggttg
aatttgtccgacctcaacgacttcagactctccaccaagcaccttttgagtcaccgccaa
cggctgatgctgaccgtcaattgtcataacctcgacagaatactcactcccagaaaacaa
ttcttctgctaaagccggaaagctaaaacgtgccaagtttttcatgatgtcgtcctcaga
tagcaggcgaaagacgccgagcgatccagatccgtcaaaaggcttgacaacaagtccacc
acgcaccttcctgagagcatccttgatctcatcaacactatagaccacgcggaaatagcc
cgagtactgaggaagcgaactagaaagtaaactcctgagcaatggcttgttcttcagaac
aaagagggttgataaagaagtgaacgtggtcttgtctacgccgagaagttcattgacgac
actggcaacgaggctggaaaggtcacccaagccaatacaaatcgaattcgttccatttac
gtttgggtcacgatggcagatagcgtctacaagttcaaaagggtctccgatgtttgatac
aactatggagtcgcatttttcatgaaacgcctcctgggtaaaacggggtgattcaagaat
ctgggtaacccggtatccaagttccatgaaagctgatatcacttctattcgcggttgaat
aatatatgcgtgaagcatttgattacctcctgtaggtgaatcgcttaagtatgacaatga
gacaaatggctatagcagttacaggcatgccgaaaaatgcggttgcagatggcgattcaa
tagtttctattgctaatccgcctattgaagagccaccgatcgagaaaattcctgtaattg
tgtcctgtagtccataggcccgagtaaggcctaaaccggctggtgcaactttcgctgttt
gggaatctaaagtggggctaaccaacagttcggcaatggagaacccgatacagaatagag
ctagcatgaaaactgacgagggaatgaaaagtgcggcgaaactagcaagaaacacagaaa
atccgagtagtaaaatggtactatctttgacggatttaagggctacaacgaccaatggat
attgtagggtgagcacgatgactgcatttgccatgtatactaagtttgaagcttcctcat
aacccaaggcttgtgtagatatgagtggaacaataattgcccattgtgaatatattgccc
aataagcagaggctatgagagttatgtagatataactcgaatatttgttcaggtttacct
cgtagtgactgtcggcaaaagaagtagactccggtggtgaaaaataagtgagagttagaa
tcgttccaagaatggcgtaagtgccaattgatatatagagaatgatatggaagctaaaaa
tgtggtagagtgcagctccaagcgctgggcctacaatcgcacctgagttgatcgccattg
agcgcatcgttatgagctttctttcggcagattggcgtagcaactctgtcttaataccca
aagcggaggctgatgaacctattgaggccagcgctgataatatgatatatgagtatatat
gtgactcaaaagcaaataccgaaatgccgataatcctgacgaagataccggaacatacgg
ttagcttagaaccaaatctgttgttcgcgcttcctatgatgaaagagcaaactcttccgg
tgcctgataatgctcctaaaattaatccaatctcaccaatactggccccaacgtctaata
ggcgaaagaccagtagaggataaatcataaaggtagagattccgctaatagttattgcca
ctagcagaatgtaagacgtgacttttggccctttcttaaacatgcgtatttccgcctgtt
gagatttgcactgatattgacctcgaagcgctaatcgctctatcttgcgcgatcgcagcg
gtttcgccggtcgccatgaggttgccgatgcgagaccgatacgttccaacctcgacgata
cgatcaccgatctcacgagaaggtacccacgtgggcgctccgggattgtgcatcagttga
tcgatgccgtgaattgatgcgatggttccggtgcttgtagcgtaaacgctgacatgagag
tatccaccccgtatttctcgattaatgatctcgcacggtgggacgtctagtgcctgatga
actgccatggcgtacggattgaagttcgttgtcgccaggataccgggtgtgatcagtgct
cctgccattcgcgcattgatttcaaccagccgaaaaccattagacgtctcgatgaattcg
atgtgtgccaaaccaagagtgtaatctaaagtgcgaagaagctgaaaggcccattctcta
acttttgtctcccattgggaatttgctgcccatggaaatgatttgactcgctcagtgaag
tatggcgggtcagataagatccgattggtgatgccaaagaagatctcgtggtgggaatct
cgccatacttccgcagaataagctggtccgaagtagaaatcttgaacaacgaagtcatct
cttttgtagccagagatgttgacaatcttggttacttcatcttcagactgtgcgaagtag
acgccgattttacccgtaccgtttcgtagtttcatgacctttggccatgaatttgagcgt
ctggcgaatccatgtgcaatgagcgcggattcaacagcttctttgtccctaaagaactca
agcttcgctgtgtcaccaaactggaggaagccgaatttatcgcgaatttttgatgcaatg
acaccccacgtgtcggtgacgctgaaaacctgggcgattgacgcacggttcttttcaata
taggtggccaattcgtcgtgattcctggtggggaaagtgaccatctctgcttcggtatca
ccgtagtatgcagcatcctcagctaaaactcgaaggtgatatccatgcttgtctgcagca
gcagccatttcgtcaacttcggacatggcttcaattgctaagagaattttctcaaccatt
ggtatcatctttcttatgcgtagatgtggaccttggagtaaaagaagcggctttccacta
cattgtacagcatggcggagctagttggttgagcgttgtgatctactgagatccatgaat
tgttaggctgtcaatctgctttccaacgaggatatgagcgttcctatagcccacgccagg
gcaaacaaagagggtcaggtttctggaatcggactcggataggtattggccaacagtata
tgtagctcctgcggccgaattgttgaagagtcgaagtcgacagttacctttgaaacatat
tgtttgcacggcatagttacgattgtaatgtgaatagcttgatgagatgtcaggtaagga
ccttgctctagctcccctatggtgccgcgttgtgtgcctttgataatgtacctcctatgt
gatgaaagaagggcgctatcgatgatgcgtgggtgcacatccatagatagcgtatggaaa
ttttgagtcgttgcggccggtggttggttcatagggccctcttcaaatagagagaagtga
aactattctgtgaaggatgtcttgaagtgcataggttgtcaaacctgtgacgagctcagt
atcaaattgaggtgaggtaccccgaccgacacctcattgttgggtgtcaggcaatatcag
gcacgaataaacccgccgcccggccggaactttgaacggggctgggcctgacccggcttt
tagggaggcgagatgcgcgtcccaccagggatatggcgtgggccgtgggcaaaacaggcg
gcttccagtgatcctcatgggtcactgggggccgcccgccgcgttcactctggtacgggt
gtttgtttcagcctgtccggctttggcggcgcatctactttgcgactgcccgcacgccca
cggtgatctccaagcgtcgcagagtgcggtggatgtcaggggtaccataggtgccgcgcg
acacctcatactcccaggctgttgtcccatcgagatgccggcgcgccaccgcccgctggc
cccgccggtttgctcggctattccacgcccactagcccgcgcgggtgattccaaagataa
tggccatcaggtaaagaatgtcacctagccagtcgcctgtggtcagaggtgcctgagcag
gcggaggaaaggggttgggggtgtgtcggcccgcgcatcacatccggtcacgggtgcttg
agcgaacttatgaggctactatggcctcgaagaattttggtaaggcgaacctggcctgga
aatagaacacgtcaatgacgtaaaaacgccgaattctggggaatattccctgttccgtga
cgatagtgaaacatctgaccaaagggtggatagcgctagaaatgtcgggactaaaggacc
aagatggatgtgtctgacgggcatggccccacaagggcaagccccgtacctcatacacat
ggacaggagaaacaacatgaccgttgagtccaccggtttcaaggcttccgacgttctcgc
aggcaacctgcagaaggttctcaccgatgtgaccgcgctgtctctcgtgggaaagcagct
gcactggaacatcaccggcgagggcttccgctcgctgcacctctacctcgacgaggtcgt
gggcatcgcccgcgaggcctccgacgaggtcgccgagcgcatgcgcgccctccaggtcgt
ccccaatggcctgcccgaggtcgtcgcccagcgcaacaccctgccgaccgtccccgagac
gatcatcaagaccgatgacgccgaggaactcgccctcgccgccatcaacgcggctgtcag
caccatgcgtcaggttcacgagaaggtcgacgccgaggactccgcctccgcagacatcct
caacgactacatccgccgcctcgagcagcaggcgtggttcatccgttcgcagaacggcca
ggcctgagcctgacgcctccgtcaggaggcagcgagtcgagttacttcgcgtgactacta
ctggggtgccccgcctgtcacaggcggggcaccttcgtgtccgtgcccgcgcgggaggtg
acaccgagtcagcgacacaggcgagcgtgaacactaggctggaggagtgacgaactccca
ggacgcagcagccaccacttcaccgtcgatccatgcgcagcacggagaggctcagcctgc
ccttgttctggtcaacctggggacgccgaccgcccccgaacccggcccggtgcgcacttt
cctgcgcgaattcctctccgaccggcgcgtcatcgagatgagcccgctcctgtggaagcc
cgtcctcgagggcatcatcttgcgagtgcgaccgcgcgaggttgccggcaaataccgcag
tatctggctggaggagggctcgccgctcatgcactacacgcgcgagcaggcccgactgct
ggacgagcgcctggagggcgtgcgcgtcgaggtcgcgatgcgctacggccagccctcgat
cggctcggtcctggaccgtctgcacgcgaagggcgtgcgccgcgtggcgatcctgcccgc
atacccgcagtacgcggcctcgacggtgacggcgatcaacgatgccgtcgctcagtggat
tggacgaaaccgcgacggttttgagctgcgcctgcaccgctccttcccggcggctcccgc
ctacattgacgccctcgcgaccgctctcgagaagcactgggagcgcgtgggtcgcccgaa
cttcctgacgggcgaccgggtcgtggtgtccttccattcgatcccggtcgccatggacaa
ggccggggacccctatcgatccgagtgtcgccgcacggtcgcggccctcgagtcgcgctt
gggactggcgatgggcaccctgacggccaccttccagtccgtgtttggccctgcgcagtg
gttgggcccgcagacgatcgaggaggtcgagcgcctcggcgctgagcattgcccgcgcgt
ggacgtcatctgtccgggcttcatggcggattgcctggagacgctcgaagagatcgacca
gctgaaccgtgagacctttatcgaggccgggggtggcgacttccattacgtgccgtgggg
caatgactccgaaggtgcggtcgcgtccttggaggaacaggcgcgcatcgccctcgccgg
ctgggtgtaggcgcgcacgtgggtccgatgggtagagcccgagccttctaggtggtggta
ctacgggtggtggcctcggccccttcatgcgcacgctaacccgataggtggcaccgtggg
cgcagcgcccacactcctaccattggggtttagccgcgcattgaggggttcgcgccacca
gttatcggtttcagtggccgggccgcagtcagctgcccgccgagggctgtcacaattgac
cgttcggcgaaatccttcggcgtgggggggcctggccttctagcgtggacgcatgagcac
gcctgactgtacgagcctcgccacgctggctatccacaccgagttcgatcctgatccggt
gacgggagacgtggtgcctccgatccatgtcgcctcgactttcgtgcaggaccgccccgg
cgagctacgtgacggctacgagtacgggcgctgcggcaacccgacgaccaacgcgtttgc
cggcgcgctcgcggccatggagggcgcgacgcgcggctttgcgttcccgtcgggcatgag
cgccgaggatacggtgatccgactgctggcgcgccccggcgaccacgtcgtgcactcgac
cgacgtgtacgggggtactcacaagctcttgagcgtcatcaagccggccgaaggcatcac
ctccgaggccgtggacctgaccgacctggccgaagccgagcgcgtgattcggcgccagcg
cccccagattgtgtgggtcgagacgccctcgaacccgttcctgctggtcacggacatcgc
ggcgatcgccgccctcacgcatgaggtaggcggcttgctgatcgtcgacaacaccttcgc
gacgcccgtcctgcagcgtcccctcgagctgggcgccgatgtcgtcgtgcactcgacgac
caagtacgtgggcggccattccgacgtggtcggcggcgccttcgtcctgcgcgacggcct
ggagcttccctgtcacgtcgagcctttcttcggcgagcgagccgccgccgccgaggccgt
gaagctccagatggcactcggtcacgtgccctccccgcgcgacacctacctggcgcaccg
aggactcaagacgctggccctgcgggtggagcgtcactgcgaaaacgcgcagaaggtcgc
cgagttcctggccagccaccacaaggtgagcgcggtccactatccggggctggcctcaga
cccgggatatgagctggcgaagcgccagaacccggcgggcgtaggcggtgtgctctcctt
ccaggtcgcctcagaggaggcggcgatagagctgacgactcgcacgagcctattcgcgct
cgctgcgtccctgggtgcgccggagtccctcatcgagcacccggcgatcatgacccattc
gacgcgggtgggtggcgtgggcggcgtgccgggtacgctgctgcgcctcgcggtgggcct
ggaggatgcaaacgacctgatcaaggacctggagcaggcgctcgcgcagatctgacgtca
gccctgccggatcccgggatgggcaggtgcgaggccggtgtgcccaggtggttactcgcg
ggcgttgcggcccagtgaaggccggcggctcagccaggcggtagcagcggttgcgccacc
gacggcgagcgcggcgggaacgaggatcgtggggccctgcgcggtgaactcaatgaccag
gatgaggccggtaaaaggagcgttcatggatgcgcccaggaacgcggctgcgccgaggaa
cgcgaaggccgcgatctgagaacccggccacgcggtggcccacggcaggccaatgagggc
accgaggcccgcgccgagagcgacggcgggggtcaggacgccgccccagcctcccgcgcg
gatcgtgaggagcgtcgtggcggtcttcgcgaggagcaccgccagggcgaacgcgagccc
ggcgccgccagcccacgttgcgtcgaattgcgtctgtgcgctggcctgcccgttgccgac
gacggagggtacccacacggacgtcacgccaacgaggagggaagcgatggggagcgccac
gagcaagcgccagtcgcgcggacggtcggcgctggtggccgccacggccttcttgaatgc
ccacccggcagcgccgaacagaggtccggcgatcgcggcgaagacggtcagggacaggga
cggtgtaaggggcggaactgcgtagaaggcctccggcctcgtgaatcccgtggacatgag
aacggcgatgcccgaggtaagaatagcgggggcgacggcgcgccccgagcgggagacgag
gaggatctcgagcgcgtagatcgcgccagacagggggatcgagtagacagcggccaggcc
cgcgcccgccgcgctggcgacgatgatgcggcgatcgtcgggggtgaggccgaggcggtc
ggcgacggcggcactgaaggcggcggccatctctcgcggtgcgacctcgcgtccgaggga
cgcccccaggcccacgatgaggatctgggtgagggcgtgccaggtggtgcgcaggggagg
catggtggtgccgtcaaccgcggccgacacggaggtgatggccttgttgcgtcggaagag
caggaaccaggacagggcaccgatcagtccgccgagggtgagaacggcaatgcgtcgggt
gggggaggtggcgctcgccgcctcgagcagcgtgcccgcgtgcatgtcccaggcgagcgc
ttggatccagtggaggacgtgcttacatgccaggccgacgaggccggcgatgaccccagt
gaaaagtgttgctgctgtgaggcggcgcgtgctcactggcatggcttgttggaatcgagg
cgttcgctcacccgcgtgaatagtccggtgagcatgtcgatttcctcgggcgagatgtcg
tcgagaaagagacggcgaatgacgtcgcgctgaacgatcgcggcctcgtcgaagagacgc
ttgccctccgcggtgaggaaaacaaggcctccgcggccatcgccctcgcacggacgtcgc
tcaatgaggccacgggattcgaggcgcttcatcgtgtgggtgagtcgcgagcgcgagaag
acaacctggtgggccaggcgggacgggcgaacgccttcctcgccggcgcggtcggtcata
agtagcacggagtattcgggcatcgacaggccggcctggcacttgagggcaacttcgatg
cgttcggtgaggcgcgccgtcgtcgtgaagtagagctcccaggccgccgctcgggagtgg
tgtgctcggctcactggttctcctcggatggtgctgcgtctcggtgaggccgcgttggcc
tccgggtgtctacgagtataactttcaattactccgaccaataaatcggtgaagcgtaac
tcacgttccttttcaaactaactgttgacaacatctcttaaatgtgagttaccctaattg
tagtgaattgagcagtttattaattccgactcccatttccgtgaaaggaacgacatcatg
aagaagacgaagaagattgtggaagtcgtcgatgatttcgacggcacccccgccgaccag
accgtccgttttgcgttcaatggcgcgtcctacgaaattgatctgaaccgcgcccatttc
gaagaattcgcggaagcgatccaaccgtacattaaggctggccgtaagacgggttcgacc
cgacgccgcggcaacgccggtaaccccgcccagcgcctcgagactgcgaagattcgcgcg
tgggcaaaggaagaaggatacgagctgtctgagcgtgggcgtattcctgcctcgattgtt
gaggactaccgcaaggctcaggcctgagattagccatacaaattgtgggcacgcgagtcg
cgtgcccacaatttgtatgtatgcattgaggggtggcacgcatcatgcgcgccacccctc
aactgctagaagtgttagtccttggtgactgtgttattcgcgccggaatcgtttccggtc
tgcggggcgtttccgttgtcatactgaatcgtattgttcgagcccgtgaaggataccttg
ccgacagagtcgacggcgatggcgttgttcgagccgttgactgtgatctcggtgacgttg
tcgccctcgatgtggttgttcgagccgttgaccacgacggtcgtggtgccctcggggatg
tcgacgtgcgagtcggacacctcaatggtgtaggtcttgtcctgggacttgttggagtgg
tcgtggcccgagtggtccgcgccctcggaggaggatgcagcgggggcggaggagtcgcca
ccggacacggtggcgttctgagaacagccggtgagggccagggcggcgacggcgagggcg
gccgctgcgggaaggagtgatttcagggacatggtgtctctctttcgttgactggttgtc
ggtaagtgctagtcggggtactagaaggtggggatgaagatctcgacgcggcggttcagt
gcgcgccccgaggggttgtccgagccgtcggcgttctcgttgggggcaatcggcttcgac
tcgccgtaaccggtcgcatccagggtggagctcacgccgtccttcgtcagctcggccatc
acggcatccgcgcgctcctgggagagctgcaggttgaaggcatcgtccgagatggagtcg
gtgtgtccgtagatgtgggccgcgggaaccttgtttccggagagcacggttgcaagggac
tcgatggtccgggcggcctcggggcggatgtcagacttgccgaagtcgaagaggatgctg
tcctccagagtgatgacggtgccgcaggattccacgggcttgaggttggtgatgggtggg
aacttgctgagcttgccgagcttcgcgacctccggcgcgtccttgacgtcctttccgtta
acggtcgcggtcccgtcaccgttgttcacgatcgacaactcctcgtccgtgtagctgccg
gtgccgtcgccgttgttgatgatcgtgacggagcccttggtgtacaggccggagccggtg
ttctcgatggtgatcatttccatctgtgtggaattggagtagctaccgccaccctggccg
tccaggatgatgctcgtggtggtggtggagtaggtgccggaaccgtcggccttcacgacg
agggacaccatcgtgtccccgttggagtaggtacccgagccgtcggcaccgtagatgatc
gagattgggccctcggtgatggcgccgccgccctgaccgtcattgacgacagtgccgttg
tcggaggaggagacgaccgaaccgtcaccgccgaagacggtcgtgccggacacgagggag
gagccgtcgcacttggcgggcgagacggtcacgccggggaccgtgttgaggctcctggat
gcggaatcgacgacggccttgtcggcgttggaggcgaagacctcaatggaaggggcggca
aacagcgggatcggtgggatttcaccggggcggtaaccgggcacggtcggagcgggcggg
gctgtggtcgactgtgcgggggtcggagtagcggcctcagcggtgggcgcggcggcggga
gtcgggggtttcacgaagccacaggcgcccagggtgagtgcagccatggcgacgagggcg
gaggtcgtcactgagcgttgcgtgatgttcatgatcttaaccttacgggaagcaaaaaga
ggcgcacattgttccggtaatcatgtgaaaccctggaatgcctaggatctcaggggggtg
tcgggtagtctcaggggtcaatcaggggaggccctgggggtctggttgttgggttgcggc
tgctggcctgcgcggggtcgtcgtatggtgttggtggccgcgcacgctcccccgggggtg
gtgatcgtgcgggtggggttagaaggcggggatgaagatttcgacgcggcggtttagggc
gcgcccggcggggttgtcgcttccgtcggggttttcgttgggggcgatgggtttggtttc
gccgtagccggtggcgtccagggttgcgctcgcgccgtcctttttcagttcggcggacac
ggcgttagcgcggtcttcggagagttgttggttgaaggcttcgtcggagacggagtcggt
gtgtccgtagatgtgggcggcggggactttggcgtcgttgaggacggtggcgagcttgga
cagggtgtgggccgcgtcgggtcggatgtcggacttaccgaaatcgaagagcacaccgtc
ctcaagagtaatcacggtgccgcaggactccaccggcttcaaagactccaccggcgggaa
cttcccgagcgcagggagcggctcaaccttgggggcgtccgtgatcctcacgccgttcac
caatgccgtcccgtcaccatagttgatgatcgacaatgttccatcgctatagctgcccga
tccatctctattgttatagatcaatgttttcccgaccgagtagttgcccgagccgtcacc
gttgttgacgatactctcgtcggtctcggagttggagtagttgccgtagccgcggctgtc
aatgaagacgctgaccggcccggcggagtatgttcccccaccgtccgaaaggataaacag
ggacacatgggtgtcggagttgacgtaggacccgctgccgtcaccgccgtaggtgatggt
gatagggccttcgacgatcgagcctgcgccgttgccattgttgatgatgaccccgtttcc
tgtcgaggttgatgctgagccgtcgccgccgaagaccgtgctgcccgaaatgagggcgtt
gccgtcgcacttggcgggggagaccgtgatgcccgggacggactggagggatgaggaggc
ggtctggatgacggccttgtccgcgttggaggcgaacacgtccatggaagggacggagaa
cagggggaccggtgggatctcgcccgggcgataccccggcactgtcggcacggtgtctgt
cgttgtcggggagggggtgggacttgacgtagctgcgctttgtgaggccgctggatcctg
gggcttggaagccgcgcaggcgcccagggcgagggtggtcgcggcggcgagtgtgataac
tgtcagggtggagcgcgcggtgttcatgccctcaccctaagggaaaacagtccacctgga
tagtggttcggtaaatgtgtaaaggtgttgcattctctgcgcttgccgcccttgggggtg
cgagccatggcgtagggctgagcacctgggcgaggagtctcgcccaggcgctcagctttg
gatcgatgtgcgggtgtggggttagaaggcggggatgaagatttcgacgcggcggtttag
ggcgcgcccggcggggttgtcgcttccgtcggggttttcgttgggtgcgatgggtttggt
ttcgccgtagccggtggcgtccagggttgcgctcgcgccgtcctttttcagttcggcgga
cacggcgttagcgcggtcttcggagagttgttggttgaaggcttcgtcggagacggagtc
ggtgtgtccgtagatgtgggcggcggggactttggcgtcgttgaggacggtggcgagctt
ggacagggtgtgggccgcgtcgggtcggatgtcggacttaccgaagtcgaagaggatgct
gtcctccagggtgatgacggtgccgcaggactccaccggcttcaaagactccaccggcgg
gaacttcccgagcgcagggagcggctcaaccttgggggcgtctgtaatcctcacgccatt
cacgaatgccgttccgtcaccattgttgttaattttgagattctcgctgatgtacaagcc
ggacccatcaccgttgttgatgattgaagtgctcgttgtcttgtagttgcccgagccgtc
acccttgatgtaaatcgtttcatcggtctcagagttgtcatagaagccgcctccgttgtc
gttcagggaaatactaagagttctggatctgtaggaaccggttccatccgagttgacgac
gaggtacatgtaggtatcggagtcgtcgacgtaggttccgctgccgtcaccgccatagtt
gatgctgacagttccttcggtgatggcgccgccgccctgaccgtcgttgacgacagtgcc
gttgtcggaggaggagacgaccgaaccgtcaccgccgaagatggtcgtgccggacacgag
ggaggagccgtcacacttggcgggggagactatgatgcccgggacggactggagggatga
ggaggcggtctggatgacggccttgtccgcgttggaggcgaacacgtcgatagcgggaac
cgagaagagtgggaccggtgggatctcgcccgggcgataccccggcactgtcggcacggt
gtctgtcgttgtcggggagggggtgggacttgacgtagctgcgctttgtgaggccgctgg
atcctggggcttggaagccgcgcaggcgcccagggcgagggtggtcgcggcggcgagtgt
gataactgtcagggtggagcgcgcggtgttcatgccctcaccctaagggaaaacagtcca
cctggatagtggttcggtaaatgtgtaaaagtgctgctgtcttctgggctcggcgcggtg
agacgtaggggtcatggcatacggctgagcgcctgggcgaggagtctcgcccaggcgctc
agctttgtgttggtgcgcgggtggggttagaaggcggggatgaagatttcgacgcggcgg
tttagggcgcgcccggcggggttgtcgcttccgtcggggttttcgttgggtgcgatgggt
ttggtttcgccgtagccggtggcgtccagggttgcgctgaccccgtcttttttcagttcg
gcggatacggcgtttgctcggtcttcggagagttgttggttgaaggcttcgtcggagacg
gagtcggtgtgtccgtagatgtgggcggtggggactttggcgtcgttgaggacggtggcg
agcttggacagggtgtgtgccgcgtcgggtcggatgtcggacttaccgaaatcgaagagc
acaccgtcctcaagagtgatcacggtgccgcaggattcgatgggcttgagagagtcgatc
ggggggaacttgcccatctggggaaccttctcgaccttgggcgcgtccgtgatggtcgtg
ccattgacgatggctgtcccgtctccattgttgatgatggatagctttccgtcgttgtat
ttacccgtcccatcgccatgattgatgatagacacatcctgccgcgagtagttgccgctg
ccatcaccatgattgatgatcgactcgctcgtcgcggagttggagtagttgccgcccccg
tggccgtcgatgacgtagctgtccgtcggtgtggagtaggtgccactaccgtcgctgttc
acgttcatcgaaacgttcgtgtcggagttggagtagacgccggttccgtcaccgccgtaa
acgatagagatgggtccctcgttgatgacgccggctccctggccgttgttgaccacggaa
ccgttgtttgtcgtggatgctgccgagccgtcgccgcccaggatggtggttcctgagatg
agtccggtgccgtcgcacttggccggggagaccgtgatgcccgggatggattcgagggtg
gaagtggtctggatgacggccttgtccgcgttggaggcgaacacgtccagtgcggggata
gcaaagagggggattgggggaatctcgccaggacgataccccggcactgcggcagcggcg
gacgacttggctgactgggtagccgactgactgggggcgggcgtcgtggcctcggtcgaa
ggagaagctgccggggtctggggcttggaagagccgcaggcacccagggcgagcgcggcg
gcgacgagcacggaggctgtcagggtgtgtcgtgtgatgttcatgccctcaccgtatggg
aaaacaaggtgaatagataatcacacagtaatcattgaaaacgttgatattccagccttc
tcagggttgattcgcgggagtgtcggggactaatcaggggtgcgtcagggaggcgggtat
cggcgatggtttttcgatgccgtcgcagagctgtggcaacctgctcattctgtggcgtga
tcaacgccatagggtgtgggaggcgctaggtgactgtgggacaatggagtcatgagctac
aaactggtgctgctccgccacggcgagagcgaatggaatgcaaagaatctcttcaccggt
tgggtggatgttccgctgtcggacaagggacgcgcggaggctacccacggtggcgagctc
ctcaaggaagcgggcgtgaagcccgacctcctgttcacgtcgatgctgcgtcgcgccatt
atgaccgcgaacctcgctcttgacgccgccgatcgccactggatccccgttgagcgcgac
tggcgcctcaacgagcgtcactacggtgcgctccagggtaagaacaagaaggaaatccgc
gacgagtacggcgaggatcagttcatgctgtggcgtcgttccttcgacgttgccccgccc
gccatcgaggcaggctcggagttctcgcaggacgccgacccgcgctacgccggcgaaccc
gtccccatgagcgagtgcctcaaggacgttatcgcgcgtctgctgccctactgggacgag
accatcgttcccgcgatcaagaccggcaagaccgtcatgatcgccgcgcacggcaactcc
ctgcgcgccatcgtcaagcacctggatgagatctccgacgaggacatcgccggcgtcaac
atccccaccggcattccgctggtgtacgaacttgacgaggaaaccctcaagcccatcaag
aagggcggcacctacctggatcccgaggccgaggcgaagatcgccgcggtcgccaaccag
ggcaagtgagctgaacgaagccccgacctcgttcgtcatgacgaggtcggggcttcgtca
tgcccggaatctcgcgcatcgcagtgtctgaagcttgcccagatggcgcgcgcatgatcg
cggcgaggcgtgcaggatggggcgttgcccggccggctccgagactggtttgtgtcgata
catgtatgcgtgtaacgttgagctttcacactgtatgggtccgttttgctcgccagctgg
tagaatagtcatgctatccacgcaagcactcaggagtccatccatgtcgtttgaaatcgg
tcagacggtcgtctacccgcaccacggcgcagccacgatcgaagaggtcatgacgcgcac
cattcgtggtgaagagcggacgtacctgaagctgcgcgtgaaccagggcgaccttgagat
ccaggtccccgccgagaacgttgacatggtcggcgtgcgcgacatcgttgacgaagacgg
cctcgaagaggtgctcgcagtcctgcgcgccccctacatcgaggaacccaccaactggtc
acgccgtttcaaggccaaccaggagaagatcgccaccggcgacatcgtcaaggtcgccga
ggtcgtgcgcgacctgacccgccgcgacgacctgaagaaactatccacgggcgagaagcg
catgctgacgaaggcccgcgggatcctcacctctgagctggctctggcccgcaacatcga
aaagtctgtcgccgccgagcgcctcgatgccgtcctggccgaagggcgcatcgagatcga
agacgatgtcgtcgcagagtgagccttgcgcggtcctgacggccgcaggctccggttctc
gcctcggctgcgagtgtccgaaggccctcgttgaactctcgggtcgccccctcgtttggt
gggcggcccgcggcctacgcgccgggggagtagggtcgatcgtcgtgaccgccccggcct
cgtccatcgaggagtttcggcgcgcacttgctgatatcgacgacctcggtgtcgtcgcgg
gctccgatcattcgcgccaggagtccgtggccctggggctggctgcgctgggggagcgga
acgcggccgcgatcgtcctcgtgcacgatgcggcgcgccccctgacgccctcgcaggtca
ctgcccgcgtcatcgacgcggtgcgcggtggcgcgggcgcggtcatccccgtcctgcccg
tcaccgacaccctcaagaccgttggcccctcaggtgccgtcacgggcacgccgcgccgct
ccaacacggtggccgtccagaccccgcagggcttccgctgggagctgttgatgcgcgcgc
acgaggcgggagcatccctcggcgcgaaggaggcgacctccgccacggacgacgccggcc
tcgtcgaggcgatcggtgccgccgtgcaaacggtcgcgggggacgaacgatccctcaagg
tcacccgccccctcgacctggccctcgcgcagcttctcgcagccgaggaaatgagcgcct
catcagcctcggcccgctctcgtggagagggaagtgatcgcctcagggcaccgtgaggat
gtcgatgacgagctgccggtcgatacgtgcatcatctggcgcggctcgttggcggcggtg
acgataatattgcgcgttgtcgctatcccttcggctgcgtcggataagtcgaacaggtca
gggtgcgtcgtcgcgtgcctcgttcatcgaatatcccggcatgtgggatgcggtgagggc
gtgccggtgcttcccggcctcattccgtgttcggcccgagaagagcgtgtgccacgaaac
gtggtagtttcaccctggacgcactcgcgtcgcagagcactctccatcgaaggagcccga
tcccatgagcgctactcccgccaccccgcatcgcgtcatcacgcgcaaagtcgtcgattg
ggcggcttgggactggggcagcgccgccttcaacgcggtcgccacgaccttcgtgttcac
gaccttcctgaccagcgacggagtcttcacggactcgggcactgcctcgacctggctgag
caacggcatgacgatcgccggtatcttcatcgcgctgctcgctcccatcaccggccagcg
tgccgatcgacaaggcaagggcggagtctggctcgggtggttcaccggggcggtcgtcgt
ctgcatgctcgccatgtacttcgtgcaccccgcctccgtcctcggtccccagggggccct
catgctcggcatcgcgctgctgggcctgggcaacgtgttcttcgagttcgcctcggtgaa
ctacaacgcgatgatcaaccacctgggcgggaaggaagaccgcggcaagatctccggctt
tggctgggcgtccggctacatcggcggcatcgtcctgctgctcatcctctacgtgggcct
gatcggcgtgaacctgctgggcgtgccctccgacgaccacctgaacatccgtatctccat
ggtgatcgcggccctgtggttcggcggcttcgcgatccccgtcatcgtgaaccccccgct
gcccaagaaggtccaggccggcggcggtagcgagtcgatcatcgactcctacaagctcct
gtggcgcaccgtgcgaaccctcaagcgcgaagccccgcacaccctcttcttcctcatcgc
ctccgccgtcttccgcgacggcctcgccggcgtcttcacgttcggcgcggtcctggccaa
gacggccttcggcttcagcgccagcgaggtgttgatcttcgcaatcgccgccaatgttgt
cgcaggcctggcgaccgtcgccttcggctgggtcgatgacaagatcggcccgaagaaggt
catcatcctgtcgctgtgcgccatggtcgtcgccggcttcggcgtcttcttcctgcacgc
ccagggccccatcgtgttctggagcctcggcctcgtcctgtgcgtctttgttgggcccac
ccagtccgcgtcgcgttccttcctgtcgcgcatcatccccgccggccgcgagggtgaagt
cttcggcctctacgcgacgaccggccgcgccgtgtccttcatggctcccgcgatgtacag
cctcttcctgctgctcggcaagcgcatgacgcccgccggccaggattacacctactgggg
tattctcggcatcatgctgatcctcggcgcgggcctggccctcacgatccccgtgaaggc
agaccgcgcgaccctggaccacatggagggctgaacgcctcgcctcagacaaggcacgtc
cccgacgcatgcgagtccaatctcgcgcgccgcagggatgcgcaggcacctccgtcgtcg
gtgccgtgcctccgcaagtgggggtgctactcggcgcgcaccatgagggcactcgccagc
gcggccacgccctcgcctcgtcccgtgaaacccagtcgatccgaggtcgtcgccgacacg
gtgaccgtgcccccggcgatctcgctcatgacggcgcaggcctcgggcagacgggcggcc
atgcgaggccgattgcccacgacctgcacggtcgcgttacccagaacccagccggcctcg
gccgccatgcgacgaacctcttcgaggagcgcccggcccgacgcccccgcccactcgggg
cgatccacgccgaagatcgtgccgagctcgcccaggccagtggctagcagcatcgcgtcg
cacagcgcatgcgcggcgacgtccgcgtccgagtgaccctcgagggggcgctcccccggc
cactccaggcatgcgaccatgagcgtgcgcggcgaatcgggcgcggcgaacgcgtggacg
tcgaccgcttggccgatacggaaaggcagatcagtcatggcaccagggtagcgtcacgcg
gaagccggagtaaaggccgtgacccggcccttcgagatcgcgatcacgaggtcatcgaac
gcccacatcagctgatccgcgctggtcaacgccatgtcctcgtggacgacgtccccctcc
gtgtcgaggaagtagacatggtcggactgcacatgcccgccattcacgatgtacacggcg
gcaccgtcggcgctcatgcgcacctccgtcacatccgggtagcagggctcgccggaatcg
atcgccaggcccttggcgtcgtgcacgatacgcgagctcccgcccgacgtcgtggagacc
gtgacgtcctcgcactttcggcccgacacctcgaccgtgcccgccacccacggggtcctc
ctggtcgtcaggtaggttcggagctcttcaagggtcggggcctgtcccccgcgcacgatc
tcattcaggtagcgcgccacctggaaggaatcgacgagagcgccggaggtatcaaagaac
tgcgcctggtccctgtcgacgacgacggcgacaccgtcgctggcgacgaagacatcgcgt
cggtagctggttgggtccaactgaaccttctccccgagcgtcgtcaccgtgcccgtgcgc
acgttgatcagctgcagggttcgcctgtccgccacgggtgccagaaccgacatgtcgtcg
ccgctgccaacaactggggcgtcccgcatctcccagatgccgtggcgcaactcctgcagc
gacgtgatcgacttccactgctgcttccactcggaagactcccacgtccagccggtgcag
gtttcggcacccgagcacgtcacgaggacgtctccggccaccgtcaggggagcgtcatcc
acccagggggcttcctgaacctcgcccgtcgccttgtccaccgtggagttgccaacgatg
agcctgtcgccgatggacgccatgcgcagattcaaacggtaggaatcgcggatcacgttc
gggttgctggaatcccagatgacctgcggctgcgagcccgaaatatccacggcggcgacg
tcaagcccctcgcgggtgctattggttgcggccacgtacagggtcgtgccgtcgaccagc
gtcgttacctcatcgtgctccccgcggaccggggagatgctgtcgagggtccatgccttc
ccgatgcccgccgcccagtcgcgggagatgttcccggtgctcgtggcagaaccggagtat
ccctgggagcttgccgccttctcgcgcggctgggatgcccacgggacgaagaaatagccg
aggaccacgaggacgacgaccaggaatgcaaggatcgacaggacgatgaaccacgcgcgc
ttcgaagaaatgtttgaggcggcccccgggtcgttcgggcgctgaatggggttcgggacc
gacgacggcgaggcaaacgcattcgtcgacgaggcgacaccgctcgctacaggggcaccc
gtcggaggctgggaaatcggggcgctcgaggaatcgaaagcggagggctgcgtccacggg
gaatcgttcgtactcacccgtcgtttctaccacagtcgaggggcgacctcccccggcgtt
cacgtggcccgcgcctcgttcgtacatgtgacgaggtccgggcgccctcgcagcccacct
gccctctccgataggatcgacccgtgcgctacatttcgacccgacgcggccccaacacgc
ccacccgttccttcagtgacatcctcctggaaggcctcgcccccgacggcggcctctacc
tgcccgaggagtacccgacgctgtcgcagtccgacctggacgagctgcgcatcgttctgc
gcgaggacggctacgcggccatggccgccggcatcatctctctgttcgtcgacgacatcg
gtgccgacgacctcagcgcgatcacggcccgcgcctaccgcgccccctccttctccgacc
cccagatcgtccccgtcgacgccctggagggcaccggcctgcacctcgcccacctgtcgg
gcggccccaccgccgccttcaaggacatggcgatgcagctcctgggcgaactcttcgaat
acgagctcacccgccgcggcgactggctcaccatcgtgggtgccacttccggcgacaccg
gttcctccgccgagtacgcgctgcgcggacgagaagggctttccgtcgtcatgctcaccc
ccgccgggcgcatgaccgccttccagcgcgcccagatgttctcccttctcgatgagaaca
tcgtcaacgtcgccgtcgacggcgtcttcgacgactgccaggacctcgtcaaggccgtca
acatggacgccgacttcaaggccacgtggcacgtgggtgccgtcaactccatcaactggg
cgcgcctgctcgcccaggtctgctactacgtcgccacctggctgcgcgtcaccgaggaag
gggccgacgcttcgtccaaggtcagcgtcgtcgtcccctcgggtaacttcggcaacgtgt
gcgccgcgcacatcgcccgccagatgggcgtgccgctgggtaccctcgtcgtcgccacca
acgagaacgacgtcctcgacgagttcttccgcaccggcgtctaccgcccccgctcatccg
cggacacgctggctacttccagcccgtccatggacatctccaaggcctcgaacttcgagc
gcttcatcttcgacctgctgggccgcgacggtgacgccacccgcgccctcttcgatgatg
ccctcgcgcgcgacggctacttcgacctgtccggcacacccgaatttgcctccctgcgcg
acacctacggcttcacctccgggacctcctcgcatgcggaccgcctcgcggagatcgcgc
gcacggaaaaggagagcggctaccttctcgacccgcacacggccgacggcgtgcacgtcg
cccgcgcgctccgctcacagatcgagggtccgcttgtcgtcatggagaccgccctgcccg
tcaagttcgccgagacaattcaggaggccaccggccacctaccgcccgtgcctcctcgct
tcgaaggcatcgaaggccgcgaagagcgcgtcaccccgctggccaactccgccgaggacc
tcaaggcgctgatcgccgcgcgggtgcgccccggcgcctgactcccttcctcctcacgag
gcccggaccccacccgcgaagccgcgcggtttcgcattgggggacccgggcctcgttaca
tacttccgcgaatgcggccgcgggcggaagcgggccaggtgcccaggtaggattgagcca
tgcttcacctgtacgactccaagagcgcccgtgtccagcccctgaacccggtcacccccg
ggaaggtcggcatctacctgtgcggcgccaccgtccagggatccccccacgtcggccacc
tgcgcgccgccgtctccttcgacacgctgatccgctggctgcgccgcagcggctacgagg
tcacctacgtccgcaacgtcaccgacatcgacgacaagatcctgcacaagtccgccgaag
ccggctgggactggtgggcgtgggcctaccgtttcgagcgcgagttcacgcaggcgtacg
agaccctcggtgtgcgggcccccacctacgagccgcgtgccaccggacacattcccgagc
agcttgacctcgttcagcgcctcatcgacgccggccatgcttacagcgacgggcacggga
atgtgtacttcgacgtgcattcccaggccgattacggctcgctcacccgccagcgcctgg
ccgacatgcgcaccaccgaggacgacgctcagatcgacgaggccgtggaggcaggcaagc
gcgacccccgcgacttcgccctgtggaaggccacgaagcccggcgagcccgccaccgcct
cgtgggaaagcccctggggacgcgggcgacccggctggcaccttgagtgctccgccatgt
cgcgccgctacctcggcgacgagttcgacatccacggtggcggcatcgacctgcgtttcc
cgcaccacgagaacgaacaggcccagtcgcacggcgcgggctgggagtttgcgcgcctgt
gggtccataacgcgtgggtgaccaccaagggcgagaagatgtccaagtcgctgggcaacg
tgctgtctatcggtgctctcaccgaggagtatccggccgtcgccgtgcgttgggcgctgt
ccaccgttcaccaccgctccgccatcgagtggggtgccgagacgctgcccgccgcgcacg
ccgcctgggagaagttctcaaccttcgttgcccgcgccatcgagaccgccggcgaggcgg
gggtggacgagatcgcactggcacccgccgacctgcccgaggccttcgtcgccgccatgg
atgacgacctcaacgtcgccggcgcgctcgcggtcctgcacgagcacctcaaggcaggca
atgccgcgctggctgccggggatgtttcccgtgtctaccgcgagcaggtcctcgttcgtt
ccatgctggacgtgctgggcctggatcccgcctccgagcagtggcgcggacaggctggta
tcggcgctggtgcctctagcgctgctgccgccgagcacgaggcgctggacgcgctggttc
gggctgtgctgtccgagagggcggctgcgcgtgccgccaaggactgggcgcgcgccgatg
agctgcgcgaccgcctggccgccgctggcgtcaccgtcgctgacggccgcgacggtgcca
cctggagcgtcggctgatccgtggttgagccgaggctgagggccgggctgcgccgtgggc
ggtggcccgcccgctcgccgttcgcgacggtgccacctggagcgtcggctgatccgcggt
tgagctgtggctgtgggccgggctgcgccgtgggcggtggcccgcccgctcgccgtccgc
gccgcgagcttcgctcggcgcgtcgtctcgaagcccggccaggccccgccaccgcctgcg
ggcacggcagccgcgcctaactagcgcccacgggcaccgcagccgcgcctaaccagcgcc
catgggcaccgcagccaggcctcgcaaccctccggcaccctccgtatcggcaccgctacc
aaggaagcgcattatggcttgttgtgtaggggcattgcgctactcggggaggcgctgcac
ccgatccgtaggcattgcacccgttctgatcgggtgcagcgccacgtaacaggtgcagcg
ccacgtaacaggtgcagcgccacgtaacaggtgcagcgttacgtaacaggtgcagtgcca
cgtaacgggtgcagcgcgctatgcgctgttgagccagccgatgatggaaggaaccttgtt
gctagcaatgctccacggcttcgctagatgcgccagtattgactagacattgcggtaatc
ggtggctcatgcgatgtctcgctcagtcgcgcaatgctgcccagcctcgcgcgtcgtttc
cctgaggagacccagagagcgcagccgcggcattgacgaagagggctagaaaccgggtac
cgcgaaaagcccgctcagcgctgtactctggtgtcgggctgaggccttcttgacgagaga
cagacaggatgaacgacatggagtacgtggctctgctgcgcggcatcaacgtcggcggca
agaacaaggtcgtcatgagcgagctgcgtgagcttatcgcgcgcgctggctttacgaacg
tgcgcagctacatcaacagcggcaacctccttttcgaggccgacaccccagctgaggacg
tggcccagatggtcgaagacatcctggaaagaaactatgacttcccgatccgtctcgcga
ttctgacgggggaggactacctcgcggaactggccgacctgcccgactggtggcacggcg
acgtggctcgccgcgacgccctgttctacgcgagaggcctggaccgggatcacgtgcgcg
agcgcatcgaggcgatggaactgggtgatgaggccgtccacttcggtgagagcgctgtgt
tttggggcaagttcgacgagaaagaattcctgaagactgcgtatcacaagcgcctgctgc
gcgaggacttctaccgccaggtgactatccgctcgggtgcgacggtcgagaagatcgccg
cgttgctcgagcgggtgtgaggtgaataccgccgcggtcggcggtagcgtcgaggccgcg
acgagtccggccgcggaggcgtgcggtgtgcgcgatggcagcgcggggctgggctgatgc
tgtctctaggctcgggccggcagtgtggcgaggccgtggccgcgttcgggcgtgggactg
acgcgtgggcggtgcgcgaggggcgaccgtgccgtgggggtgcgacgcaacatgctcatc
gatcgtgattttggcccccgcacgcgcccctatggccccgatgcggcctaaaacccgtac
gcttgtgtcagttcacgagaaaacgaggagacaccatggcctcacacagcgggcgccccg
gcgccatccgtaagaagggcaccaagaagggcgcgcaggtcggtactggcggccactcgc
gccgccgccttgaaggcaagggcccgacccccagggccgaggatcgcacctaccatcccg
ctcacaagcgcaaggtgaagcgcgaggcccgcgaggcacaggaggcagcgatcgcgcgcg
ctcgcgccaagtcctcgatccgagtgaagcccggccatgagctcatcgccggccgcaacc
cggtcgccgaagctgcccgcgcctcggtgcccatcgagcgcgtgttcatcctcgacaacg
tgaaggatgaccgcgtggaggaggtcgtgcgtctcgcctcggccatgggtgctcccgttt
acgaggtcacccgccgtgacctggacgtcgcgaccgacggtgccgtccaccagggcgtcg
ccatcgaggtgcgcggctacgattatgccgatgcctcggacttgatcgcgggctccctgc
agcagctgggccacccgctcctcgtcgctctcgaccaggtgacggacccccacaacctgg
gcgcggtcctgcgcagcgcgggtgcttttggagcggacggcgtcgtcattcccgagcgcc
gcagcgcgggcgtcaacacgaccgcgtggaaggtgtcggccggcgcggccgcccgagtgc
ccgtggctcgcgcgacgaacctcgtgcgcgccctcgaagaggccaaggcggccggctact
tcgtggtcggcctggatggcggtggcgacgcgcccctgcgcggcctgtcgctggcggatg
gccccctcgtcgtcgtgaccggcgccgagggcgcaggcctgtcccgcctcgtgcgcgaga
cctgcgaccagatcgtgtcgatcccgatcgcctcggccgtcgagtcgctgaacgcggctg
tcgccacgggtatcgccctatacgaggtggcctccctgcgcgcgcaggactgagcctccc
ggactgtctgtcgtctcgccgtgggtgcgctctagcgcctgcggcgagactgccttttgc
tgctacatggatgacgagggcgtctgtgtgcctgccgctcggcgcattgcggcgggggcg
tctgccctgaggacgccgtcgtcggggaggtcgttcgcggttcaaccctgatggaatcgc
tgagtctgagtttcctgaggatcgaagaatcaggctaccgtgtgagcttcttggtggtct
tgcgcatcgccttaagttcggggaccgagagtggtaagtccggctcgatgtccctgtgat
cgaggtgacggacgggggcggacaggatgccctgcgcgttgaaggactcttcgagccagc
gcatcgacgattcgatgtaactgttcacgaggccgctaaggttgatctgcgtcgcccaat
cagcgaggcaccacagttcggtcatcggccccgcttcggtttcgatcgtgcgtgcgatga
tgtccacgtaaatcttcgtgatggcggcttgcttggcgcggttgagacacaagagatcac
agtgttctccgcagtggcactatcgattatttctcttcgcggcccttcgcatgagggcga
cgctcctgaagctgaacaggtgatccttgggcaggtcgtgtcccatgaagcgcttggggg
gacccagcaggagcccctgtgcgaggagcgcgttggtcagatcgtgaagggcggtgtcca
tgaaggcgttggacaccatcgggtccatcgataccacctcgccgtcgaagcaccacagct
cggaggccggccgaccgcccaccgagcaggggcgcgcggcgatgatgatgcgcttgcgct
cctggcgtgcgcgtttgatggacttgggtgccagggatgggaagagcccgatgaccggaa
ggttgtcaatgaatgatgacatggcgaaatgtcgtgcgtcggagccggtgatcagctcgg
taccgacccacccgtggctagcgagctgctcgctcatccccggcgtcccgtcccgtgctc
ccgtggacacccagtagtcggcgcaacgctggaccgcctggtgcgggtcggtcgccagct
gcgcgtacaagtagcgctctcggttcaggaggctgttcgaggtcgaggccgggggagtcg
tgctcatgagcgttccttggtcggaatgaattgggtggtgggatcgaggatgctgccgtg
catctggtcgcggtagtcgggggcggggtgcgccgcgacgacgatgcggttcttgtgcgg
ctggtacagctgcgcacgtacggccttcgtcgacaggtggatggcgagtccacccaacgc
gaggcctggggagatctcggcgccatccagaagggtgtcgtggccgtggttgtgcgacgg
ggcggacccgccgggcatgaccatggcctcggcacccgaccatccgaggtttgcgaaccg
ttcagccatcatggtggtctcaggctcgatgccgatggcgcgccacaaagtcacgcagcg
cgcggtaggctccgccggtggggatgaagcgctgaacaccgtcatggggcggcgctgaaa
gatggcggggccggcaagaacactctcaaagcgaccacagtgacgagactgtttgctccg
tttcctcataggtccggatcgcctcgtcgaggagctgccgggcgcgagagagcgcctccg
cagtctcacggagagcctcctcggtcatgcgcatgcggttgaatgcggcgcgagctgcct
cgccttcccagttgttggcgaggtaggcacttgtcatgggaacattgtcaatgatcgctt
ccatgtgatccacgcgctggctgagcgtgctagacagggactgaagttcgccctcgtcga
cgtagagatctgccacggttgcctccttgaatagcggtttcttagaatccccgcatagtg
cggaggcgttgctgggtttcttcgctcatagcggcgaggctttcctggagagctgcgaag
gggtcttcttcatcttcttcctctgcttcctcacgggcctgccgcatcgctcgagcgatg
ttttgctgggctgtttgtcggagagcgtctgcagcctcggacgtatccttcccggagaat
acgtcactcagcgttgtctcgcctttatcgatgcgttcctgaatctctttccagtccgca
ccgagctctccgtttcgggcagcctcggcgcgttcctgcctgtgttcagcgttatcgcgc
tcgtcttgctgacgctcccgcgtaatgctctcagatacgtctcgaagtgaacgcatcagc
tcttcaatcctggtgaaatagtcctggttagtcatgctcgtgctgcaatccctcgtgctg
ccgcttctgcgaggttcgatagggtgatacgggtctccagaagttgatccttgccctgga
ctatggactcaaaaatatcaaagaggatgttgatgatcttgtaggccttcatgatccatt
tcgtgatcttccaggcgtacctcgcgacatcaatgacgcccttgatccatcctgcgatgg
gaacggaagcatctatgaggatgtccacgcaagcgacctggagatcaatgagcacctggc
cgattgcgtctgcagcttccttgatggccagcttgacggcggtgagaatcaacgacatta
cgctcgttgcgccctgtagcgtctgagtccccatggcgagggctgcaataaaagcattgg
ctgcctccgagcccttcccggtccactcggccagggcgggaaggatttcagagtcgtttt
gagcgatggcgacgagtgcatcgccgatctcagaccaggcagttttagcgcgatctacga
cgcgccagtcgccgacggtgtacttgaaaatgatgtcgttcaggaatgagatgccggtca
gcttctcaataagccagtcgtaggctccgaggatgggcccagccttccagcgtagattct
ccatctccgatgtcggagactcgggaggaaccaggtaggaactcgcgtcctgtgcctctg
aaatcgagcgattcgcagacatcgctttttcgacccgctgattgagccggccgggaagat
ccttagcgtaatcgcggagcgcttcgatgtcctgccccatctgctcgatcacgtgggggt
cagcaccgccgtaccacttcgatgctcgttgctccgcggcaccgagtgtgggcagttgcg
aatgaggatcgttaaaggggagtgcagtgccaccgagagcctgggtggccatagccaatg
cgttatggatctgttcgtcagcgctgatgtacgcgtcaagggtttgcccgagatgatcgg
ccgctccgccatgagctttctcaaggaggccgaggacgagatcgcctgctgctgcggcag
cctcgttgtagggatagaacgccatcaggataagaccggaggcttcggagcccaggccaa
agctgcaccattccttcaggaatgaccgcatgtttgcgaggtgttcggaggactggcgct
ccagcacctgctgcgccagcgacaggtccgcgtattcgacagataaaggcatgttccctc
gctatgtctcgaatctttgacggtgcatcctcaccgatgtggcgggccatggcgctcagc
ggtgactcgatcatggtgttcactcaaaatagcacaggcagtcaaagttcgtggcggcct
tcttgaggggtgtactccgcgcacgtatgatcgccgcatgagcgtcctcggaaccgtcat
cgtcggcattgtcatcctcatcggagtgatcggagcggtcgtgcaggtttggccctccgc
gcccgtcgtcggaggtgcgatcctcgtgtggtcgtggatgaccggcacgcgcgccgcgtg
gatcatcttcgccatcgccgccgccgtcctgctcctcggaatggtcctgaaatacgtgat
ccccgcccgcggtatgaacaaggcgggaatccctcagtccacgctcgtgtggggagccgt
cggcggcgttgtcggctggtttattggcctgcccctcggcctcgttctcggcatggtcgc
caccatcttcgtcgttgaatacttgcgcagccgcgacaccgccagcgcctggacggccac
cctccacgccctcaaggccttcggatggacgatcgcgatcgagctgatcgctgccctcac
gtgcgcgaccctgtggggggtgggcgtcgccctggtcgccgccggaaactaggccgacca
gccagggggtcccggcctcgtcgttcctccggtacgatggatgcgttgcgtgcacccgcg
cgactcacccaacttaacggagatactcatgcccgccgtcatcgtgctcggcgcccagtg
gggcgacgaaggcaaaggcaaggccactgaccagctcggccagcacaccgacctcgtcgt
gaagttcaacggaggcaacaacgccggccacaccgtcgtgatcgacggcgaaaagtacgc
gctgcacctcctgcccgccggaattctctccgaaggcgtcacccccatcatcggcaacgg
cgtggttgtcgacctggacgtgctattcgaggagctcgcggacatcaccgcgcgcggcgt
cgactgctcgcgcctgctcatctcctccaacgcgcacatcatcccgccgtacaaccgcct
catggatcaggcgaacgagcgtgcgcgcggcaacaacctcatcggcacgaccggacgagg
catcggccccacctacgccgacaagatgaaccgtatcggcctgcgcatccaggacctttt
ccatcccgaggagctgcgcgccaaggtcgaggccgctttggcccccaagaacaacatttt
cgaggccgtggaccttgaggtgctcgaccccgccgaggtgtccgaccacctgctctcctt
cgcagaccgcatcaagccgatgctgtgcgacgtgtccctcgtcgttaacgacgcgctgga
tcgcggcgacaccgtcctcttcgagggcggccaggccacgatgctcgacatcgaccacgg
cacctaccccttcgtgacctcatccaacccgacggcaggcggggcgctcaccggctccgg
cgtcggcccgacccgcatcgaccgcgtcatcggcgtcgccaaggcgtacacgacccgcgt
cggcgagggcccgttccccacggagctggacaacgaggtcggcgaggcgctgcgtgccaa
gggcggcgagttcggcgtgaccacggggcgcccgcgccgcaccggctggttcgatgcagt
cgtcatgcgctactcgacgcgcatcaacggcctgaccgacatttgcctgaccaagctcga
cgtgctctccggctacgacacgatccccgtgtgcgtcgcctacgaggtggacggcgtggt
caccgaggagatgcccctcgaccaggccggcttcgaggccgccgtgcccgtgtacgagga
gctgcccggctggagcgaggacatttcgcagtgtcgcacctttgaggagttgccacgcgc
cgcccaggactacatcaagcgcctggaagagctgtcgcgctgccgcatccagtccatcgg
cgtggggccgggccgcgaggccacgatcgtgcgctacccgattcagtgacggttgcctga
agcgtttggggccggtgctgcgatgcggcaccggccccgctgtgtgtggatagttgttgt
cccgcatgggttccgcacgtggacccgatgacctgcacgtaaacccctttatgcgcacgt
aaacccctcgacctgcacgtgggcggccctgcccacgtgcaggtcgtcgggttaacgtgc
gggggaaggggcccacgtgagtacaagtgagtgcgcggaactcacatggtggacacgtgg
ataaccgtgtcgtgaggtggtggtgtgcaggctgcgcgtcggcgcgcggagatgacgagg
cacgccgaaccgaatgcgcctgtcggcgcgaaggccgctcgtagcggcagagtttggagc
ccggggcataccggtccggcgtgcccctaaactctacggccgcctccgcccgactgcatc
ccgtggcggcgtgcatcaacccacacggggcgtacgccacagccgtcgcgtcgtcgccga
ggccgtggctgcgtcacatgtcgccgacaccaggccgcctcctcgttcgggccgacccgc
gtgagcggccccggcctcgtcgagtgcacacatgtgggacgatggaggcatgacatcgac
cccgcccacacgcccgcgaaccgtccgagaccgtgggcgccgccgcgacaccctggccac
gcgccacgttcccaacagcatcggtaccttcaccgtcaccctgctggctgcggcgaccat
cgtcgcgtggtggctgccggggtctcgctggtccgtcggtcccatcgtcgccttcgcttc
tttcctgctggccctcggctggccgagcctcgcgcgcctgcatatgccgtggctcgcgca
ggcggtcctggccctgggcggggctctgactcccatgggcgtggcctactggaagaacct
cgacatcgccgtgcccctgacgggcatcaccctggtcgccctggtcgcggcgacgatcct
ggatgcgcccgcgccccgtgatcattccgtcgggcgcacgagcgagcactgggggtccac
cgccctgagtgcggctctcgcctcgtcggtgaccgggcttctcatcgtcacctccgggtc
catgtgggtctccctcaccgtccacgagcgctggtccgtcatcgtccccatggccgctct
gatcgccatcgtcggcgcggctgcggcacgcgctgggcgcagcgcgaaggccggcgtcgc
cgtcgcgatgatctccggcatcatcgcgggcctcgttgccgcgtcgattgcctggttcct
cggagagacctcggacctgctgcccgtcgtcttccctttcatcgcaaagcgtttcggtga
attcgcagccttcctgacgctcggcggcgtcaccggcttcggcgttggcttcgcagtgtc
ggtcctggacgcgctccttggggaacgggcctcctccgcccagctcgccaacgtcctggg
acgaggtgccgcgaagttcctcgtcgctgccctgcccgtgtacgcgatgatccgcatcgg
cggcatctgagctcccccgacggctgggcgaccgcgcgaccgggcccggactcgtccctt
ttcgctcccagctgcgcgccccggctcgcgcggtgagggtcgtgtcgacgcgttaggctg
gagccatgatggtgatacctgctgacctgcccgcactcgtcgctcccgtcgcgtggatgc
ttggaacctgggagggctggggcatgtacgccgccccgggcgcaccggcagacgcgcccg
ccgaagattcccccgtcattgaggagatccgcggcgacgtcgtcggcgagcagatgcgcc
tggtgacccgcgtgcacgcgggcgtcgcctccgagccgatcgaccccacctgggacgcag
cgaagggcctgtcggcaatcaagaagggcgacctgatcagcgaagagaccctgtacgtgt
ccgtcgtcccttccgacgcgccgctgccgccgccgggccagtacaacccccgcgagttca
cggcgacctccgcgtccaccgagggccacagcgccgtgtgggatggcgtgagcgttggcc
cgcgcgtgcagatggtttccgaggcgatcgctctttgtgcagacgccacccgcctcacgc
acctgggtcgtatgttcggcttggtcgctggcgaactcatgtggacgcaggagcgcaccc
ttgacggcgaggacgaggccgacgttgagatctccggccgcctcatgcgcaccgagcagg
cctcgaccgaatccggcgaggttatcgaaggcatcgacgagagccaggagggcttccttg
tctgagccagagatgtccgaggacttcatcgacgaggccgtggcctccttcggcgcgacc
gcgcacttcggggatccgtcgggggagcagtgggccctcgagggagggcgcggcctggtg
cgccgcccggacctggcggtcatcgacgtttcaggcgcggaccgcctcacctgggtgacg
tcgctggcctcccagatcgtcaccgacctcgtccccggcgtcagccgcgagctgctgatc
ctctctcccgaggggcgcgtcgaacactgggcgggcgtgagcgacgacggggaggtactg
cacctcatcgtcgagcgctccgacgtttcggggttcgcctccttcctggaggcgatgcgt
ttcgcgctgcgcgtgagcgtcgagcagcgcgacgtggccgtgttctcctcggttcgtgcg
ggtgcgaatgcgcccgaggcggtggccggcctgcccgggcacctgtggacctgggaggac
ccgtggcccggcgtcgtggagggcggggccgcctacttccagggtgagcgccaccccggc
gcgcgcaccccgatgatgtgccacgctgttgcgcggcaggtggcggatgattttgaggcg
gagtggctggcctcctgcccggagggcggagcgcgccgccgtgccggatacctggcgtgg
gaggccacgcgtattgccggctggaagccgcgcctgggtcgcgagaccgacgcccgcgcg
atcccgcccgagctggactggctgcgcagcgccgtccacacgacgaagggatgctaccgc
ggacaggaaaccatcgcccgggtcctcaacttgggtcgtcctccgcgccgcctgacgtat
ctgcagctggatggctcgcgcggcgaccttcccgcacccggcacgcccatcgaggttggg
ggtcgccaggtcggcgtcgttacctcctcggcccgccacgcggacgaggggccgatcgcc
ctcgcgctcgtcgcccgcgccgtgcccgtgacgacggtcttcgacattgacggcgtcgct
gccgcccaggaggagatcgtgcccgttcacggcaaatcctccgtgtctccccagacccgc
ccgggtgccgacctctcgcgcgaggcgggacagcgtggtggttccacgggttttggcgga
ctcggctctgccctggggtcgcgctgatgcgcgccgtcatccagcgcgctacctccggcg
aggttcgcgtcagcgggcgcgtcgtcggccgcctcgccttcgacagccttgacgaatccg
gtgcccgccgcgagaccgcagcgtccggcgttggtgggcagggcccagcagtcccggcgg
gggagagcggctgcgagaagcgccagggccttgtcgtcctcctgggggtccagcgaggcg
acggtgccgagcaggtggccacggtggcccgcaagatcgccgagttgcgcatcctcgacg
gcgagctttcggccgccgacgcgggcgcgccgatcctggtgatctcccagttcacgctgt
acggggacacccgcaaggggcggcgcccctcgtgggctcatgctgcccccggtgatgagg
ccgagccccttgtcgacgcggtggtcgccgacctgcgcggccggggcctgcacgtcgaga
ccggccagtttggggcgataatggaggtctcgctggtcaacgacgggccgttcacggtcc
tcgtcgaggcctagcgccgcgtcctagcccctgacaatctcgcacgcattgtctgcgaca
atctttcaagcaatgacgaagcatcgttgaaattgcaacgtgtctggacggtagtgaacg
tttgggccatcgaattgcgcgcgacttgtgccgtgggagcacaacgtgagggccgcccat
gcgcccagggcgaaagcgcgcgcacggcgcgggagctttccgtaggctgtaaccagtcaa
ctgggacgggtgtacgccgagctcggcgaaatgcccgtcctgtgaaatgaggagaggcat
gttcgaacgctttaccgaccgcgctcgccgggtcgtcgtgctcgcgcaggacgaggctcg
cggtctcaagcacaactacatcggcacggagcacctgctgctcgggctgatctccgaggg
tgagggcgtcgcagccaaggccctggagacgatggagatcaagggcgaggccgtccgtgc
ctcggtcattgatatcatcggcgagggtgagaagccggttgagggtcacattcccttcac
tccccgcgctaagcgtgtgtttgagctgagccttcgcgaggccctgcagctgggccacaa
ctacattggcacggaacacctgctgctcggcctcctcaaggaaggtgagggcgtggccgc
ccaggtcctgactaagcagggcgcggacctggcgcaggtgcgtcagaccgtcattcagat
gctcagcggttaccagcgcggtgacgaggaggggcgcgaatccgtgggtgcgggcgtggg
cggttcgggtggtcccgagcgttccaactctgccatccttgagcagttcggccgcaacct
gacgcaggccgcccgtgagaacaagctggaccctgtcatcggccggcgcgtcgagatgga
gcgcgtcatgcaggttctgtcgcgtcgcacgaagaataacccggtcctgattggtgagcc
cggcgtcggtaagacggcggtcgttgagggcctcgcccaggcgatcgtgcatggcgacgt
gcccgaaaccatcaaggacaagcagatctacagcctcgacatgggctcgttggtggcggg
ctcgcgctaccgcggcgacttcgaggaacgtttgaagaaggtcctcaaggagatccgtac
gcgcggcgacatcatcctgttcatcgacgagatccacaccctcgtgggtgccggtgccgc
tgagggatccatcgacgccgcgcagatgctcaagcccatgctggcccgcggcgagctcca
gacgatcggtgcgaccacgaacgacgagtaccgcaagtacatcgagaaagacgctgccct
tgagcgtcgcttccagccggtcaaggttgaggagcccagcgtcgatgagacggtcgagat
cctgaagggtctgcgcgaccgctacgaggctcaccaccgcgttatcatcacggatgccgc
gatccaggcggccgccgagctggcggaccgctacatctcggatcgcttcctcccggataa
agctatcgacctggtcgacgaggccggtgcgcgactgcgcattcgtcgcatgaccgcccc
gccggagctgcgcgagctggatgagaagatcgccgaggttcgccgcaacaaggaggctgc
catcgacgaccaggatttcgagaaggccgcgtcgctgcgcgacgaggagtcgaagctgaa
cggggagcgcaaggcgaaggaagaggcctggaagggtggcgaatccgacgagatcgccga
ggtcggggatcaggagatcgccgaggtcctggccatgtcgaccggcatcccggtcgtgcg
cctcacccagaccgaaaccgcgaagctactcaagatggaagacgagctgcacaagcgtgt
tatcggccaggatgaggccgtcaaggctcttgcccagtcgattcgacgtacgcgctcggg
tctgaaggatccgaaccgtcccggcggctcgtttatcttcgccggcccgaccggcgtcgg
taagactgagctggccaaggcccttgccgagttccttttcggcgacgaggatgccctgat
ccagctggatatgtcggagttctccgagaagcatacggcctcgcgcctcttcggtgctcc
tcccggctacgtcggctatgacgaggggggccagctcacggagaaggttcgtcgtaagcc
cttctcggttgtcctcttcgacgaggtcgagaaggctcacccggacatcttcaactcgct
gcttcagatcctggaagagggccgcctgacagactcgcagggtcgtaaggtggacttcaa
gaacaccgtcatcatcatgacgacgaacttgggtacccgagacatcaacaagggtgtcct
cacgggcttccagaccgcggacaattcgacgcacgactacggtcgtatgaagtcgaaggt
cgcggaggagctcaagcagcatttccgtcccgagttcctcaaccgtgttgatgacacgat
cgtgttcccgccgctgaccaagccggagatctctcgcatcgtggatctgatgatcgccaa
gctggccaagcgcatggaggctcaggacatgcgcctgcagttgaccgacgaggcgcgcga
gctgcttgctgacgtcggcttcgacccggtcctgggtgcgcgtccgctgcgccgcgcgat
ccagcgcgagatcgaggacgcactgtccgagcgcatcctcttcggagaattgcaacccgg
tcaggttgtcaccgttggcgtcaccggagaaggaaaggaacgcgcgttcaccttcaacgg
ggagtgatttactcgccaattatttgaagctgacaaagtgccttttctagagggcggccc
ttcgttctgcggcgagccgccctctagttgttaagtaatcctgtctctgatagattttga
ttaactattaggctgggttgaagttgtgccacactattgtgtgggcactactcagcaatc
gggagagggtcaatgcgcgcgcaagagcgacgaaacgtaaccggtgtgaggcgacgtctg
caggcgtttgttctcgtgctggtcgttgctgcgctctgcatcgcaggcgtcatctacgag
ggcgccgaagtgactcaggtcaacgtcaatgatggcggtatctgggtgactaacaagtcc
aagcagttggtcggccacctcgactacgaagcccgcatccttgacggtgccctgcgcacc
gaggctaccaactttgacgtcggccaggctggcgaaaccgtgaccgtctccgacctcggc
tcactgaccgttgctcccgtcaacgtcacccaggtcgccctcggctctccgacggtcctg
cccgccggctcgagtgcgatgcaggggggtgacgtcctcggcgtcctcaacgctgccgat
ggcaccctgtggacaacgtctgcggcatcgccgagcccctccaatctcgccgactctgca
gctctggcctcgaacatgggggccagcgcattcgtgaccggcgaggacggttccgtgtac
tccctgtcgaactcgggaacgctcacgaccgtcaagcacagcgggtcagtcgatgaaacg
aagaccactcaggtcaccgggattcccgatggtgcccgcctttccatcacggtcgtcggc
gatcaggttgtcgcccttgactctgcctctaacaccctctttcttcccgggaataagact
atcgacctcggcgcggccggtatagaggccgacgccgtcctgcagcaggccggacccaag
gatgactcggtcctgatggccaccgccacctctcttgtagcgattccgctgacgggtggg
caacccgtgatcacgcccgccgccgaggggtccccgaccggcatcccggcggcgcccgtg
cggcacgacggatgtgcctacggtgcgtggagcggatcgggggcgtatgtgcgctcctgc
aaggatccggcctcgaacgagcagatggtcgtcgataccctcgtctccgcccgtgaggtt
gtcttccgcaccaatcgcaaggccattgtcctcaacgacgtcgccgaggggaacgtgtgg
ttgcccgactcgaacatggtcctgatggacaactgggatgaggtcgagaatcagctcgaa
gagagcgaagaggagcaggatagcccggagctcaccaacgaggtggccgacccgcagcag
cgcgaggagaatactccgcccgaggccgtcgatgacgagtttggcatccgcccgggacgc
tcgaccattctgcccgtcctggacaacgattccgacctggacggggacgtgctcaccgcc
accccgaccacgcagccgggatggggttctgtggtcgtggctcgtagcgggcgcgccctg
caaatcgaggacgtttcagcagaccagagcggatccacgtcctttacctacgatgcctcg
gatgggcgggcttccgcttccgcccacgttcaggtcacggtccacccctacggccagaac
gaggcccccactcaggtgcgttcttcctccgtcaagatcggggtgggcgcgcagatccag
taccaggccctcagtgactggcgtgatcccgacggtgacccgatctacctcaaggaggtc
caggctccgactggcctgaacgtctcattcgtcgaagacggcaccgtaaccatcgcggag
gagggggcgtcggctggccccaagaccgtcgtcctgacggtggctgacgatcagggggcc
gaggcccgcggagagctcgtcgtcaacgtccaggaggcgggcaacctcccgccttcggcc
aacggcgaccttttccaggctcagccgggcgagaccgtcacccttgacccgctcaagaat
gacaccgaccccaacggcgacccgctctccctcgccgcggtctccggagccccgtcgggc
gcgactctcaccccggatctcgaccgcggaaccatcgactttcgggcgcagcagcccgga
tcctactccttcgcctacacggtctccgacgggattgcgacgacgctgggtatcatccgc
gtggaggttgtggcctcctcctcggtgcgtcccatcgcagagaacgacaccgccgtccta
ccccagggcgggtccgtcctgatcaatcccctgggtaacgattacgaccccgccggaggc
atgctctcagtgacctcggtggatacgacgaaggcacccgatatcgaggttgcgctcatc
gaacgccaccttctgcgcatcaccgcccatgcgggcatcgacaagaccgtgaccttttcc
tacacggtctctaatggtcagggaagtgccaccgccgaggtgaccgtgattcccggcgct
tcggatcgctccgacatggtgcccgttctgcggcccgatcgggcaaaggtgcgcgtcggc
gacgtcggcacggtctcggttctgtccaacgaccgctccccggccggtctgaacctccag
gtcgagtcgaccctcgagtacgaccaggcctcggcggtcggaacgcccttcgtgactgga
aaccaggtgcgccttgaggccggaaccagccccggactccttgaagtcacctactcggtc
atcgactccgcaggaaaccacgcttccagcacggtcaccttcgaagtcatcccggactcc
gacagcaacgaggccccccgtccgcgcaccctcaacgcgtggacgaacgcggggcaggcc
gtgacgatccccgtgacgctgagcggtatcgatcctgacggtgactcggtgaccctggtc
ggcgtggactcgtcacccacgcagggcgtggccaccgcctcggccacatggatcgactac
acgcccaaccggggggcggtcggcaccgacaccttcacctacacggtcgaggaccgaaag
ggcgcgcgtgcgtcagcccgcgtgcgcgtcgccatctccccgtcccccgcgacgaatcag
aaccccgtggccgttccagacacggtgcaggctcgccccgatcgcgtcctcaacatcaat
gtgctgtccaacgatgttgatcccgacggcgatacgctctccctcgacgagggcggcctg
agtacgcccacgcccgcgcttaaccctcaggtccgttcttcctccactatctcggtacgt
accccgtccgaacccggtagttacgcggtcgcctacacagtcttggatggccgaggcggc
tcggccaccggtttggcaaccatctacgtatctgaggatgtccccctcaaagctcccgtc
gcgcgcgacgactacgtggcctatacggacttgcccgaggacgggtcggcggtgcgcgtg
cgcgtcaccgacaacgacgaagaccccgacgggtcggtcgacgagctgaaggtcgccacg
ggcgagcccggggtggaagtgaacggccaggacctgctgatcccggtctccgatcagctg
cgcctcgtcgtctacacgatcacggaccgtgatggattgaccaactcggccgtcgtcacc
gtccccggacgcaacgcgaccgcgcccttcctgaacaacgcgagcctcccgatagaggtg
gacgcgggatctcagcgcacgatctccctgtccgactacgtcattgttcgttccggccgc
tccccgcagctggtggagggcacgaccccggtggcgcaggcggggctgacgtcggtgagc
gccgacgcttcgtcacagttgaccatcgccgcggccgagggcttctccgggaactcagcg
tttaccattcaggtcagcgatggaactgacgggggcgcgctgtcggccagcctgtccgta
cccgttcgggtgcgcgcgacccagaatcagccgcccacattcaccccgaccggcgtgcgc
gtcgaggcgggaggggagcctgtgacgcagaatctggcactcggagtttccgacccggag
ggcgccgacccctcgaccttcacctactcggtgggcaccgtccccgatggcattagcgcc
tcggtgtcgggatcgacgctcaccgtgaccgcagcccaggacaccgcacgcggccaggcc
ggaagcatcgcggtgagcgtgaccgacacggacggcaattcggtgtcgggatccgttccc
gtcgaggtcgtggcctcctccaagcctgccgtcagcgtgtctgactaccggacgcgtgcc
cgggtcggcgagacggtcagggtggatgtcgcctcacaggccgtcaaccccttccccggc
tctcctctgaccatcgagggagcggtgctggggatgggcagcgcgcaggttcacaccgag
ggaacggtcgtgtcgatcacccccgacgaggtgggaaccatcaaagtcacctaccgcatt
aacgactacctgcgcgacccgtcgcgctcggcgcagggcaacatcaccgtcaccgtcatc
agcaagccggacccgccaacgaacctacgcgcagagcccagagggaccagcggggctcgc
ctcaccttctccgtgggggcggacaacggcagcagcatcaacggctaccaggtttacgac
gcggactcgggccagcaggtgtcggccacctgcaagagcggctcgtgcgcggtcgatggg
ctcagcgccggtcgcgattacgccttctacgtcgtcgctacgagtagcgagggtgattcc
aagccctccgcggtgtcgaataggattacgacggtcggaaagcccagccagatggttgcg
cccaaggtggagcccggagactcggtactgaaggtctcgtgggtcgcccctgccagcaac
ggcgggtcggacatcgaccactatgagcttcaggtcaacggcggccaaccgaccagctac
accaccacgtcggccacgctttccgtggtcaacgggcacgactacgctgtgcaggtccgg
gccgtcaacggcgaggggcaggccggaccgtggtcctcgcccaccagcgggcgtcctcgt
ccctcacacgttgccccggacgagccggtcgtcacggtgaccaccgaacgctgggaggga
caaggcgtgatcgtggcgaaggtcttcgtctcgtggacggtcggctcctctggtggcagc
ggatggggccagacaaccatcaccgttaacggtgagccgcacaatgttacggcgaacgag
cctcagccgaagaaggtggtcctcgaggactcggtcaccaccgcgaccgtgaccgtgacc
gtgcgcaacatcgaaggagacgccaccacgtcgaccccccagactgtgcgcatcccgccg
aacccgaacacgccgcccttcgagatcgaccctccgacgatcacggcgacgggcaactcg
ggccagctcctcgtcacgaatgtgaacgtcaagcccggacgcggctacctcgccaacgag
ctcaccgtgttctggggcaagagcggcgccgagtgtgccgacaaggcgcgtgccaacgat
gtcaacaggaaggtccagaagggcacgagcttcgtgttggacagggtcggcaccgacggg
gtcgagcaggcattctacttctgccagatctcgacctcgggcctggtatcgagctccatc
agggtcaatggaacgccgcggaacgaccacgccgccgctccgccccccccggacaaggac
tgggcgaacatcccgattcacgcggactacgtcagctaccccgacggtggcttcgctata
ggaatccgccgcaccgaggagattgagggcctgtgtacctacggctgccgcctcaaggtc
gtcggagacagaaccggtacgctctacgctcagagcgacgccgtcgtatcgcccactgac
acccccgccctcagggtcgaaggctccgaactgcccgttcgtgagggctaccgggttgcc
ctccacatcaccttgtcgacgcgcacagagatcatcaagtacatgcactagaacacagtc
ccgagcgggaaagcccgggaaccagcccacagacaaccaacacaacgaccgaagagaaaa
ggatactcatgtcactgtccattgaggacgcgacgcgtttcgcccaggtgttcaagaacc
tcgtcaacggggtctccgtggcggtcttggacaagcgccaggcggtgcgcctcgcgctca
cgaccatgtttgccggaggacacctgctgctcgaagacgccccgggcaccggaaagaccg
ccctggcgcgcgcgatcagcgccgtcatcgatggcacgcactcgcgtatccagttcaccc
ccgacctgctgccctccgacatcacgggcgtgaacatgttcaaccagaagaccggcgagt
gggtgttccacgcgggccccgtcttcgctgagatcgttctggcggacgagatcaaccgcg
cctcgccgaagacccagtcggccctcctggaggtcatggaggaagcgcaggtcacggtgg
acggtgtgcgtcgccccgctccccagcccttcatggtcatcgctacccagaaccccgtcg
agcaggccggaacataccccctgcccgaagcccagctggaccgcttcctcatgaagacgt
cgatcggctacccctcgcgtagcgccatgatcgacgtccttgacggctcggcctcgcccg
accgatccaagaacctccaacccatggtgtccggccaggacatcgtcgcctggtccgcac
tcgcagcggataatcacacggaccgcgccgtcctggactacgtggccgccctcgcggaag
ccacgcgagaggacgagtcttccatgctgggagtctcgacgcgcggtgcgatcggcatgg
tccgatgcacccgcgtgtgggccgccgcccagggacgcaactttgtcctgcccgacgacg
tcaaggcgctcgccgtccccgtgtgggcccaccgcattgtcgttgaccccgacgccgcct
tctccggtgccacctccgagggcgtcatccagcgcgccctcacctcggtccccgcacccg
cggtcggcgcgtaaggagcctctcggtagaagtgatggaagggaagcgttcggatagcgc
agacggggtcgggcaccgcagggaacagaccggccgtccgcggccccttgcggcgctcgc
gggagcggtcacgccgatcggctgggccgtcatcgtgctcatcgtcgccggtgttgcggt
cgccgccgcattccagtgggtcgaggcgttggcgtgcgcgctcgcgggtgccgtcgcact
cgtgctggcggccacccgcgtcgcttggaagcccccgcacctcgtctcgatccgcgtccc
caacgagcgcatcgtcgcaggccagacggccgtcggggagattacggtgcgcaacgaacg
taaccggcccgtgcggtcgggcatcatcgagctaccgatcggctcgggcaccggcgaatt
cgtcgtgcccccgctgggtgcgcgacggtcgtgggacgaattgttccttatctcctctcg
tcaccgcggcctcatcaacgtggggccggcgcgttcggtgcgctctgacgccctcggact
gctgcgccgcgtgcgcgtgtgggacgagcccgtcatccttcacgtgcacccgaaaaccgt
gcgcgttcccttcgacgccaccggtttccaactggatgtcgagggtgtgtccacgggcag
gctctccagttccgatgtgtcctttcatgcgctgcgcgactacgagcccggagacgatcg
gcgcgccgtccactggcagtcgacagcccgcttgggcaagctcatcgtgcgccagtacga
ggaaacgcaccgctcccaccacgttattgtgctggatacttcccgcgacgtctgggatca
cgactccttcgagaccgcggtgtccgtcgcggcgtcgcttggtttggccagtttgcgaga
gtctcgtaccgtgtccgtcacgacgacggaggcttggctgccgtcgggtagcgccatgcg
ccttctggacaccctttccgagatccaggcgggttccggcggggacctggcactgcgcgt
gcgcgaggcagtggctgagcgtcccggcgtctcagccctcaccctcgtggttggcccgaa
ggtgagcgatgtcgacgccgcgcaccttgcgaggctggcccccattgacgtccctgtttc
catcatccgaatcggtggggctgagggacgaacccggcgagacctcggacgaggggtcct
cctcgactgcgcgcgccttgaggaactgccgcgcattatcgttgccggagggcttgcatg
accaccagcgttgataccaagccccgcgcgcaaagggtcgaatcgcaggctcagacgact
ccgacgtcccccgttgcaaccgaggtgcgagcggcctccgttccttcttcctcttcccgc
gacggtgaccgtcccaacgtggggcagcaggggcctcgtcccaagacgacgcgttcgcgc
ctgctgaccgtcacgcagcgtttcgcgacgtaccggtcgagcttgccgatatggtccctc
ctggtgcttgccttcctcttcgtggggcctgtcgcggccttcgaaccggtcttcggtggc
ggagttggcgcgatcgctgccggcgcaggagtggcctgcggcctagcgatcgccgcggcc
tctacccactggcggtgggatgcactcacgacggtcttaagcgttgtggcgacctacttc
ctggtcggcagcggtgccgcgctgcgctccgaggcgctgtacggcttcctgcccacgggg
cagaccctgcaggtcatggtgctcggatccttccgtgcctggaaggacctgttgacgctc
acgcccccggtgtcggtctactccggaccggcgctcgtgccgtggatgtgcggcctgatc
ctggcggtcctggcgggcctgatcactgcgcgtgccggacgggcagtcccggggtccatc
cccgtcgtggcgatggcggttatcgccgtgttttttggtatcgctcgctatcctctccct
ctgtcgctggtcctggtctggtgggcgcttgtggtcgcctggtgggcgagcgccgcccag
taccagagaatcaccctggggcaggatgtgctcgtgggacgagcaagttcgcctggcggc
gaggcaacggttgggcgtcgttctcgctcgaccgtctacgtggggaggcgagcccttggt
gccatcctcgtgctcgcggtctccgtcggcgtggcgatgccggctgcggcgttcctgggg
tcctcccgcgggcgccttgttgggcgcgacctgattcagccaccccttgacgttcaggca
ttcccttccccgatgtcttccttccgtcactacacgacggatctgaaggacgagacgctg
ctgaccgtctccgatctacctgagaaccagcgtgtgcgaatcgccgcgatggacgtctac
gacggtacgaccttcggcatgtcccggaagagagacgacggacatacgggttacattccg
gttcatacgaccatccccggtcgcgcgccgggctcctcagtggtgacgctcacgaccaca
ggactgtcaggcccgtgggttcccgtcctgggaaatccctcgcagatcgctttcactggc
gggcaggcagccaggcagaagaagggcctccatgtcgatacgtgggctaatgcggctctg
accaccggccccgtcggttcgatgagctacaacgtgaccacggagttcgtcgcgcctgtg
cgcgacgaagaactggccaacctcgtggcggtgtcggcaaccctggaggacaagaatatt
cccgacggcctcgctgatagggccgccgagctcacgcagaacgcgtcgacgccgctcgcg
gcagcgcgagccatcgaacactacttgtccaccaacggctattacctcaacgagaacact
cgtttttcgcggccgggcgtgcgcagcgatcggctggagcgcatgctggcctccgacgag
aacctgattggtgacgatcagcagtacacggctctcatggctctcatgctgcaccagttg
ggcatcaacgcgcgcgtcgtcatgggagcctaccccgagggtggctcccagggaggtgcc
gcgaccctgcgcggatccgatattcgcgcgtgggtcgaggtcgagttctcgggtggtgtt
tggggcgtgttcgacccgactccgccgcgcgaccatgtgccgcagactcaggtacccaag
cctcgttccgtcccgcgcccgcaggtcctgcagccgccggagcctcccgagcccccggcc
gagatgcctccgcccacacgagaccagaatgccgacccgctcaagccgcccgaggtgggt
cttccctggggtctcatcgccgcaggctcgggcgctgtcatcctcctcatgatgcccccc
ctggcgatcctggtcttcaaggcgggccgacgtaggcgtcgccgcagggctgccgccggc
gaggcgctggtgggttcgtgggacgaggtcgtggacttggccgccgactatggcctgcgt
atcgatctgggacgcactcgtcaggagactgcgtgggctctttcctcccagtgggaactg
gggcacgatccgggcgatccctttgcgctggtgacggacgaggcgaaccttggcgaggac
ggggcgacctcctcctcggatagtgcaggcgtcgccgacaaggggcgctacgtgattgac
ggctggagccgcttcggaggcgacgttccaggtcccgtcgtcatcgcgcgcttcgccgac
gtcgctaactttgcttccaatggttcttcgcgcgaccgtgcacgcgccgcgtgggcacag
gtgaaggacctgcgcgaccaggtgtccaagcgtgcgggcttctttgcgcgcgtgcgccgg
gctttctccctgcgcagcctgcgcatgcgccgcaagctgcgcagggaaagcgctctgatc
gcgcgcgctaggcgagaggagatcaagcggtgagctcagtcgtcgcaggcatgagggggc
cgaacattccgggattccggtgggttcgtcccctggggcaaggtggtttcgccgacgtgt
tcctctatcgccaggagctgccgagtcgagacgtggccatcaaagtcgtgcgcgctcagg
gcgatgcgcggggcacgaaggaactgcatcgtgaagccgatgcgatgacgctcctgtcgg
ggcacccctccgtcgtggagttgcacggggtgggaacgactgcggacgggcgggcgtatc
tcgtcatggagtactgtccggttgccgacctcctcacgcaagttcgtgcgcggcccatgt
cgctcaaggacgccctggacacgatgatcaagatttgcggcgtcgtcgagaccttccact
ggcagggctacgtacaccgagatatcaaaccctcgaacatcatgctggatgcctacggca
agccggtcctggcggacttcggagttgcgtcgaaggcgggagcgttggaggttggcgcct
acgatggcttctcggtgctgtgggcacccccggagcagcaggatgtcacttccccggcct
cgcccctgcaggacgtgtgggccctggcggcgacgacgtggaccttcgtgacggggcgca
gccccttcgaggacccaatcggtgataattcggcggcgtcgatcgcgaaccgcgtgcagc
gcggacgcatgcgtggcctgggccgcgcggatgccccggcggagctggagcgcgttctgc
gcgccgcgatgacgatcgacccggctgagcgcacgcagtcagcgatggagtttggtcggg
gtctgcagcgcgtgcaggaggagctgggtcagccccgcacggagatggaggtcaagcaaa
agcgttctaaggcttccacctccgtggccaccgatcagaagacgcggctgcgcggtgccc
cggtcatcgacccggacgcgacgcggctgcgctcggcctcttactccttcgagggtgggg
ctggttccggcggcgttgaggcagtggcggactcgtggaagatcgagcgctctgcggctg
cggacgaggtttcggctcgccgtgtcgtcgagggatcctctgtggctaagaagaatatct
cgccgctggtgggcgtgctgctggcgctggtggccgcggtgatcgcggccggactggtgg
tggggatgctccgcggccaggggtcgtttacgcggatctctcccgatccggaggcgagga
gtacctccgctgccccgggtgacgcgttgggcgtggctcccccgaaggtgtcgaatctgg
tcggcgagtattccgacggtacggtgacctggacgtggaccgcgcccgagggccccgctt
ctgaggacatcgtgtacgcctacgagggctcgggcgcggccggtaagtcgcgtggtcgcg
tcgactcaacgagcgtgacggtcgatggggccagcggcgagaactgcatcgagatcacga
cggtgtcgcgctcttccgggcgcatgtcagacccggtgcgtgtctgcgtggaggttccat
gacgcagatcatttcgtcgcttcgttattcttacttgcattccagtttcgtcgatcgaga
cgctggtcacgccgagtgtaaaatcgtcagtatcgcgcgtagtctctcgcgctcaacgca
gctaaaggatgaaggcacatgtctctagaagaacatgcggaacggcccgcagttcgatgg
ggcgcgtcgaccgacatcggtccggtccgctctgagaacgaggattcctggctggcggtt
ccccccgtcttcgctgtcgcggatgggatgggtgggcacctgggtggcgcccaggcctcg
tcgaaggctgtcattacgctgcgggagttcctgagcccacagcgcctcgggaatcgtccc
gttgacctggtggatctgtctgttgcgatcgacgctgcggccacggcggtcgcgtcgttg
gcgtcggtcgataatccgatgagtgcgcccggcacgacgctgtcgggccttatggtgctg
cgtaccgccgaagggccgtactggctgtcatttaacgtgggtgactcccgtgcctatgtt
gtgggtggtgggggcattcgccagctcacccacgaccactccgcgctgcaggaggcgcgt
gaccttgctgctacctcgggagccccccgtgtgatccctcccgcaaatgtggtgacaaag
gcgctcggtgccggccaggtcgggagtgtgaaagcggactatacaatcatgccgttggaa
gagggtgatcgggccgtgatctgcacggatggcgtgcacggtgtcctgagtgattcgcgg
attcatgcggttgttgcggacggcgatggtccgcagggcacggccgacagacttgttcga
gcgtcgctggaggcggggactcgggataatgcgaccgcggttgtagtttacgcaggaacc
agatcgcgagtaacattgacaatgaatgtcatgaatcggatgattcaaccagtacgtccg
gcgtcgattgagaccgctcgccgggttcctcgtagagaaggcagtaactgatgcttcaga
ttggacgcttcctgtgtcgcgggcagggtgcgatgctcgtcacgggtcccctcggtgcgg
cgctggctccgctcgactttgcggactccgccgccgatgtggtgtggggacgcgccgaca
cccaggcgtggctgtcccatgtccaggctgaaaagggtgacgtcctgctgctggactgcg
cgggcgagcagccctacctgactgtgctgggcaacattcagctgcgcatgcgtgccgccg
gccagatcaccgagcaggtgtggaccgacccgatctgggcgtggccctttaaccccggtg
agtggcagacctttgaggccaccatcgtcgacggcgacgaggtcacgtggatggtgcccg
ccgccgatcgcgtcgaagctggtgagatccgtatcggacgcgcgctcgacgaggtcgagg
cccttgcctcgatgcccgtcgacacgatgggcttcctgatcaatcccgacatttcggacc
gtgagcgccgtgcccgccgcgaggctcgcgaggagctgcccgaaccttccgtgtactcgg
cttccgtcgatctggccgctgttgaggcccagttcctcgccgcgaccaggaatggtcccg
tgtcgctgtgtccctcgtcgcgcaactccgacgacgaggcagctcccgaggctcccgagg
tctcggacgagcgggtcggggaggaatcccgcgaggaggtgccctcgaaggatgctgagc
agccctccggcgagctctacgtcgtcgctgatgccgaggagccgccggtcgacaccgctg
agtccgccgagcgtgcgggaggtttcggcgagtcgggtgccccggcctcgtctgagccgg
cccccgaggaagtcgtcgagtctcccgccatccctgaggccatgagcgccgaggggctcg
ctggcctgggtgccgagaccgacacggaggcgacgatcctgcgtctcacccccgcgaact
cgggtcccgctgcgcctgtcgcattcctcattcacggtggcactgttcccgttgaggtct
cccgcgacgtcgtcatcggtcgtgaccccgatgctcgcgcgctgaccgggcgtcccgtcg
ccacggttctgcgggtacccagcccagagaccgagatttcccgctcgcactgcgccgtca
tgatgacgatgcccggctcctgggcccttatggacctgggcagcgcgaatggcaccgtcc
tgcgtcacgccgatggctcgttccaggacgtcactcccatggtgacgatcgccctgaacg
atggcgacctcatcgacgtgggcgagggaaccacgatcgagttccgcgtgcgctgacgtc
atttattgatccaggtggggcggtccttcggggctgccccacctgcgttgtcactgcttt
tgatgagtgcgtgctatctggcccgttgccgtggcccagcgtatgtaaggacaatcatgc
tcgcgagtgtcttgaggtgacctaagtcccttgatacgtgtatccttacccctggtagcg
acccgctggtgggtcggtcatcgcaaacaaggaagttgagggccacgatggtcaagtacg
tatacgacttctccgagggcgacaagtccatgaaggacctccttggaggaaagggagcca
atctcgccgagatgacgaagctcggcctgcccgttccccccggtttcacgatcaccaccg
aggcgtgccgagcatacctcaaggagtcgacggttccggagtcgcttgccaccgaggtca
ccaccgccctgcgcggcgtcgaggaccagatgggccgtcacctgggagatcctaccgacc
cgctccttgtctccgtgcgaagcggcgcgaagttctccatgcccggcatgatggaaaccg
ttttgaacatcggcctcaacgatgaatccgttctcggcctcgcggccgttagcggtaacg
aacgcttcgcgtgggactcctaccgccgcctcatccagatgttcggcaagaccgtcctcg
atatcgatggcgacctcttctccgacgcccttgacaacctcaaggctgagcgcggcgtca
acggcgataccgagctgaccgccgaggacctcaagggcctcgtcgtgacgttcaagggca
tcgtcaaggaacagaccggcaacgacttcccgcaggacccgcgcacccagatggacatgg
gtatcgaggccgtattccgttcctggaacaccgagcgcgcccgcatctaccgccgtcgtg
agcgcatcccccacgacctgggcaccgccgtcaacatctgcaccatggtgttcggcaaca
tgggcgaaaactccggcaccggcgtgtgcttcacccgcgacccctcttccggacactccg
gcgtctacggtgactacctggagaacgcgcagggcgaggacgtcgtcgcgggtatccgca
acaccctgcccctgtccgccctgaaggaaatcaacaagcccgtctacgacgagctgcgtg
gcattatgcgcaagctggagacccactaccgcgacatgtgtgacatcgagttcaccgtcg
agcgcggcaagctgtggatgctccagacacgcgtcggcaagcgaaccgccgccgccgctt
tccggattgccacccagctcctgggcgagaagctcatcacccgcgacgaggccctgggcc
gcgtcacgggcgaccagctcacccagctgatgttcccgcagttcgatgccaaggccgaga
aggagctcatcgctcgcggcatggccgcctccccgggtgccgccgtcggcaagatcgcct
tcaacaacgcccaggccgtcgaggccgccgagaagggcatcaagaccgtccttgtgcgtc
gcgagaccaaccccgatgacctgcccggcatggtcgcggccgaaggtgtcctcaccgctc
gcggtggtaaaacctcgcacgccgccgtcgtcgcccgcggcatgggcaagacctgcgtgt
gcggtgccgaagctctcgtcatcgacgcggccgccggcaccgtcaccatcggcgacctcg
tgctgaccgccgacgacaccatcgccatcgacggccagaccggcgagatcttccgcggcg
aggtcgcggtcaccgactcgcccgtcaccacctacctggcagatggcctcgaggccggta
tcgccgccgccggcgaagaccagggcacccgcgagctcgtcgaagccgtcgacaagctcc
tcgcccacgctgacaaggttcgccgcctgagcgtgcgcgccaatgccgacacccccctcg
actccaagcgcgccatcgacttcggcgcagagggcatcggcctgtgccgcaccgagcaca
tgttcctgggcgagcgccgcccgctcgttgagcgcgcgatcctctccgcccccgagtcgg
acgagcgtcaggcggcgttcaacgagctcgagaagctccagaagcaggacttcctcgcga
tgctcgaggtcatggacggcaaggccatgaccgtgcgcctcatcgacccgccgctccacg
agttcatgcccgccctcatcgagctcgagacgaaggtcgccgtcggcaaggccaccggca
ccctcgaccccgccgacgaggccatgctcgtcgaggtgcgtcgcatgcacgaagagaacc
ccatgctgggcctgcgcggcgtgcgtctgggcatctacctgcccggcctgttcgccctgc
agatgcgcgccctgtgcgaggcggccgccgagctcgtggcccgcggactcaacccgcgtc
ccgagatcatggtcccgctcgtcggttccgtgcgtgagctccagctcgtgcgtgaggaag
gcgaaggcattatcgcctccgtcgccgccgcccacggagtggacctgtccggcgtctcca
tcggcgccatgatcgagctgccgcgcgccgccatgacggccgaggacctggccgaggaag
ccgacttcttctcctttggcaccaacgacctgacgcagaccgtgtggggcttctcgcgcg
acgacgtcgagggagtgttcttcccgcagtacatcgaggccggtatcttcggcgtgtccc
ccttcgagtccatcgacgtccatggcgtgggcaccctggtctctgagggcgtgcgccgcg
cccgctccaccaagccgaacatcaagctcggagtgtgtggcgagcacggtggcgacccgg
cctcgatccacttcttccacaacgtgggtgtcgactacgtgtcctgctccccgttccgcg
tcccggtcgcccgcctggaggccggccgcgccgcggtcgaggatcacgtggacatgaccg
cctgatgcgtgaggcgggcggtgccgtcgcgggtgccgctcgcagagcgtagcgacgagg
ccgtggccgggtaaccggtcgcggcctcgttccgttgtgggtggggttgtgattccgctg
gtgttccgggtgccggagggctcggccgcccgcgaggctggacggcctcgcttcgttcgg
cgccgcgcctcgaagcccgcccgtgccctccggtctctccggcgcacttcatgccggtgg
cggtgggggttttgcagcattaggagctggctgggggcatgtcgccggcgtgtcgaggtt
ctaatgacgccatttcccccgtttggtggcggtgaggcagcggcttgaggcagtatggtg
cccaaagtgcagaccacctcggcgaaataggctgaaaatgggccgttgtgggtgaggtgg
tctgcgttttgggcgtaacggtgtcttgcgtggtgtgttgtttgcacgtgaacccctgaa
catgcgtgttgaccctttgatgcgcacgttaacccctagacatgcatgtgggcgtggctg
cccacgtgcaggtcatcgggttaacgtgcgcaggcgtagggccggagcagaggtgtcacg
ggttttggcttgtcgacggtggctgcgctcagggtgcggacgcttgtgcgttgccctcgc
gggtgccgctcgccgagcgtagcgacgaggccgtggccgggtaaccggtcacggcctcgc
gtgttgtaggtgtcgcttgtgtgttgtgctggctgctcagggggtgacgcccgtgctctg
cagcaggaagatcaggcccaccatgatcgagttgttgagagcgtggaacgcccacgagta
ggcgacgttcttccctgatttcacatagacgagggtgagggtgatggagatcggcaggta
ggccagcaggtcctgccactggtagcaatgcatgtaggcgaagagaagggcggagatcga
cgcgacgagccacgtgggcgcaaacgcgctgagcttgccgatgaggatgtgccggtagaa
gacctcctcaatcactgggacgccgatggccacaaacaaggagaacacgatgctgagcgc
gccgtcggacagggcgttcatgatggcctgttggttctgggcgatcggcggattggttcc
gtagatggcgatgcgcagcgtgacttgcacgatcgtgaggagaagccacaggccgggtag
cagcgcgatcttgagcaccggtcgtgcgcggaagtatgagaaggcggggaagaactcgcg
cccgaagaacgccagcaccatgaccaggaagatcgagtcgagcacgatgttgacggcggt
gatgttccacgattcggggatgatcgatgtcggaatgatgccgaagaggaagaaggttgc
gtaggggatgccgaagatcgcgatccgcacccagtcggcgcgactggggcgcgcgggccg
aacggggggcgaggcctggggagcattgtcagatgcggtgacagcgggctgggtgctcgg
tgctggcgttgactcggtcgataggggagtcgtcggtgtggagttcgcgcttgggttggt
gggcatggtgctgaggccgcttcctgttggcgatgttgtgttacgtagacagtgtgacag
attgtgacggggtggcgtaagacggtaccgaggagtggtggatcgccgcccgggaatacc
tatgcggactctgtttgctgcatcctccctggcgggagcgtgttttcatggcattgtgtc
agtaagttgctccaatgggcctttggtcccgtgcggtcggggaaggtgggcgctaaacat
catcgtggcgcggtcacagtttaggcaaacctaaaggtattacttttcacctggccgaga
tgtggctacgctcaatggtaggaattccatcatccgggcggtgcctcatcgccggggact
caggaggcaagcggtggcagtgcttcgtgctcacgcacacgacgtcagtcagcgactcag
tcgcatccttatcgtcgccgtcatggcggcggtggccatcgtggtctttggcgcaccctc
acgcgccgctgaccagacctggaacgacgtggccaccaccatcaacggcctccttgacga
gggcgtgaccaccttcaagtctggcgatgccaagggtggcaaggacaaggtcaacgaggc
ctactacaagcactacgagatcaccggcatggagaagcaggtcatggcccgcgtctccgg
ctcgcgcgtctcccaggttgaggttgagttctccctcctgaagaaggccatgaccgacgg
cgacgccgcagaggtcgactcccacgcgaagaccctcaagcagtacatgctggaagacgc
cgcctccctcgacggcgtggcccccggtgccggtacccaggcctcgtcgaacgattacag
ccccggcccctggggcgaggtcgccaagaccatcaacggcatcctcgaagaaggcgtcga
agctttcaagtccggcgatgccaagggcggcaaggacaaggtcaacgaggcctactacaa
gcactacgagattaccggcatggagaagcaggtcatgagccgcgtctccggctcgcgcgt
ctcccaggtggagatggagttctccctcctgaagaaggccatgaccgacggcgactccac
cgcggttgacgagcactacgcgaccctgtccaacctcatccgcgaggatgcgaacaccct
cgacggctacaccggccagacatccgcctccgggtcctcaacctctccgtggatcgcgca
gttcctgccctccctcctcgttatcctgcgcgagggcatggaagcgatcctcgttgtcgc
cgccgtcctggcctacctggccaaggctggccacaagaagaagacccccgtcgtgtgggg
cggcgtggccttggctctcgtcctgtccgtcggcctggccttcctcttcagctacgtgac
ctccctggcgggagcgaatcaggagctcctcgagggcttcgccgccctctttgccgttgt
catgctcatctgggtgtcgaactggatgatcaacaagtcctccaacaaggcctgggacca
gtacatcaagaagcagacggacgcatcgctgaccagcggctccctgctgggactggcgtt
catctccttcctcgcggtcctgcgtgagggagctgagactatgctcttctacgtgccgat
cgtggcggctgcgggcgataacgtccgctacgtgtggatcggactggccgttggcctcgt
catcctggtcgtcatctacctgcttatccagttcgcagcggttcgaatcccgctgcgccc
cttcttcaccgtcacctcgctgctgatggccttcatggccgtcacgttcgcgggtgcggg
aatcgcggaactccaggaagcggacgtcgtgtctttgacgcccgtgagtgggttcccaac
attggacctcttggggatctacccccgagtggagaacttggccgcgcaagccatcgttct
tgtcgttatcgtcggcctgtatctcttcggaaaagctcgcctctcccgagaggcagctgc
ccagtcgcgggcgaaggaatgacacccctcgagcgacactgacccatcatcaacaaacac
gcacaggagatcatcacatgaagcgctctctgttccgcgtcggcgcggccctggctacgc
tggccctcgcaggcacactcgctgcctgctccgctcaatcctccaccgactccaagccct
ctgccgattcctcgaccagcgccgaggcgaacgctcccgcccccggcgaggacgctggct
tcgaagagcagcccctgggtgacgaggtccacgtgggccccctcgtcgtgggtggcgtat
acttccagcccgtcgagatggagccccaggtgggcacccccgccgccgattcctcgatgc
acattgaggccgacatcgccgccgccgtcgacaacaagctcggctacggcgcgggcgact
tcgtgcccggcctgaccgtggactacgcgatcaaggacaagtccggcaacgtcgtccagg
aaggcacgctcatgccgatgaacgcgtccgacggcccgcactacggcctgaacctgccca
agctggacgccggcacctacgacgtgtccttcatgatcaagccccccagcgtgtggctgc
tgcacaccgataagaccacgggtgtcgagggccgcttctggactgagccgctcgtcgccg
agttcccggattggcagtgggatcccacggccgtctcctggtgatcgacgatcgcttgta
gcggggccgaggcagtggttcttatcggggaccgcttgcctcggcccccgccccctgagg
ggactagactcgacaccgtagtcgcgtgacttcggtgaacctttatttcgggaggaaagc
caatgcttcagcagatgagcgaagcaaccttgacgctgctgttgacgatgatcgctgtcg
gtgccgtcatccgctttatgcctgccgccgggcgtggccgccgcggcaagaaggcgcgct
cggcggccgtgtgggtgggcatcggtctgggcgtgctcgcctccctggccctgacgatca
tcaacatcgaggctcccaagtccgtgaaccgccagaccgtcggcctggtgaccctcccgg
tggggattgtcttcgcgttgctgttcctcgcgctcgtcgccgtgcgttcgcgtcgtgtgc
gctccctcctgcccggcgatgccgacgacgaggcccgggcggcctcgtcgatggaaaccg
cagtgagcggcgattccctcgtgcgtatcgtcggtgccctctacatcgcggccgccctgt
tccgcgccgtccccacggccatgaaccaggccgtcatgatgctctcgggcggcgttgaaa
tctactcgacaccggtcgtgctcgccctggtcggctacgtgctggcctgggtgctggtgt
gtttcgtcgcctgggtgtcctaccgcctgtgctcgtggaacaaccgtgtgtggccggcgg
ctttcatcctgatctccctgctggccaaccactctctgatggttgtgcgtatcctcaagg
ccaagcgctggatctcaaccggcaaggaaacatgggcggtcatgtcgtggttcatcaacc
acgaggcggtgttcacgatcgccgctggcctggccctgtgtgccgtcgtggtcctgacct
ggctggcctcgcgctccatcccgacggccggggcaaacccggccgagggccgtttgggcc
gcgcgcgctcgcgcctctataagtctatggccggcaccgcagccctcggctacctgtgcg
gtgccctgctcatcaccgtcggcgtcgcctacggcagccaggagattgagctgtccccgc
cggagtccttcagcgtcgtcgacgaccaggtgagcgtcaatctggccgacatctccgacg
gccacctgcaccgctacgagtacacgacctcgggcggcgtgaaggtgcgtttcatcgtca
tccagaagtccggctccgccttcggcgtgggcctggacgcctgcgagatttgcggtccct
cgggctactacgagaaggacggcaaggtcatctgcaagctgtgtgaagtggcgatgaaca
tcgcgaccatcggttttaagggcggctgtaacccgatccccatcgaatacaaggtctcca
acggcacgctgacggtgccgatctcggctctcgaggcatcggcctccatcttcgcgaagt
aaggctcaggcgtgtttctccgaatgctccgcagtgcgctcacgaggcgcggtaaccgtc
acctgatgatcgccctgaccgtcgcgctgggcgcgtgcgtggccacctcaatgctctccg
tgatgttcaacgtgggcgacaaggtcaaccaggaactgaagtcctacggagcgaacatcg
tggtgcgcccccagggcgctgccctcctcgacgacctgtacagcacgggcgaagccaccg
aggcgcgctcctacctgcgcgaggacgagctcggcaacatcaagacgatcttctggacgt
acaacatcctcgacttcgcgcccctgctcagcgtgtctgccaccgatgcgtcgggcgaac
acgtccccacgaccggcacctggtttagccacaatctggcgctggcaaccggcgagagcg
tcgaaaccggcctggataagctgcgcggctggtggagcatcgagggcgcgtggcccgcgg
acgacgacgatagcggtgccctcgtgggatccgcctacgcggccgcacgaggcctcggcg
tcggggactccttcacgctcacccgcgaaggaataagccgcgacttcacggtgcgcggca
tcctcaccagcggcgacgacgccgaccgcggcgtgttcatccaccttgccgcctcccagg
cgctcatgggccgcgagggcatcgtcggcagcgtcgaggtatccgccctgacgacgccgg
acaatgacctggcgcgcaaggcggcgaagaacccgaactcgctgagcgtatccgagaagg
aaacctggtactgcaccgcctacgtctcctccatcgccttccagatcgaggaagtcatga
cggactctgtggcccgcccggtccgccaggtcgcccagtccgaaggcgtcatcctggaaa
agacccagctgctcatggtcctcgtgaccgtcctggcgctcatcgcctcggccctggcca
ttgcgaacctggtgaccgcaggcgtcatggagcgttccagcgaaatcggcctcatgaagg
ccgtgggtgccaaagacaagcaaatcatcgccctgttcctgaccgaaacggtcatcgtcg
gcctggtcggcggtgccctcggctacggcggaggcctcgccctcgcgcaggcgatcggat
acatggtttttggctcctccatcgccttcgtgcccgtcgtcgttggcctcgtcgcagtcc
tcgtcgtcctcgtcgtcctgggagcatccatcccggcgatccgctacctgctgcgcctca
acgcggcggaagtcctgcacggaaggtgacgcccatgtccagacgagcaatgttctggcg
gatggtcacctcctccatcctgcgccgccgttcccgcgttctcatcgcggtcctcgccgt
cgccatcggtgcgaccacgctgtccggcctcgtcacgatcgccgtcgacgtcccggccca
gctggcccgcgagatccgctcctacggtgccaacctggtcgttacccccgccggggacgt
gcccatcacggacgaggccgtggctgccgcgaccgctcagattcccgcgaccgcactggt
cggttccgcggcctttgactacgagacggtcacgattaacgaccagccctacgttgcagg
cggtgccgacctggaggccgtgcacgccatgaacccctactggttcgtcgacgggcagtg
gcctgcggcaagcggacaggtcctcgtgggcgagcagatcgcctcgaccatcgacgtgaa
ggccggggatgcgatcacggtgagccagttggacaccggtgcctcctccaagggcgcgca
cgtccagtccggagacgctgacgcgaccctcaaggttgatccacgcaccgtcaccctgac
cgtgtccggcatcctcaagaccggcggcaacgaggacggctacgtgtacatgtccagcca
ggacatgagcgcgctcactggccagagtgacaccgtgtcgctcgccgagtactcgatcgc
cctcgagggtgatgagctcgccgccatcgccgacgcgatgaacgccgcgaaccccgacat
tcacgcgcagacggtgcgacgcctcgcccagtccgacacgggcgtgctcactatgctgcg
atcccttctggtcgtcatcaccgtcatcgtgctggcgctgaccatgatcggcgtgtccac
cacgatgatcgccgtcgtcaccgagcgacgcaacgagatcggcctgcgcaaggcgctggg
tgccaccgcccgatccatcacccgcgagttcatgggtgagggcgtcatgctcggcctcat
cggaggcatcctgggggccggggccggttacggcctcgccgtcctcatctccacctccgt
cttccaccggagcatttcgctgcaccccgtgatcctcctcggcacggtcgcctgctcgat
cctcatcgccgtcctcgcctgtctcccgcccgtgcgccgcgcactggccgtcgaccccgc
gctcgtgctgcgcggagaatgagagtcaccatgaccagccccgacaccaccaccgccgcg
acagagccgaacgagaccattggcgcctcgtcctccacggacgccctgctcaccctcgac
ggcgtctccaagatctacggagacctgcacgccctcgacgacgtgtcgctggagatcccg
cgcggccagtgggtctccatcgtcggcccttccggctccggcaagacgaccctcatgaac
atcgtcggtgccatggacaccgccaccaagggcaccgtcatgctcgacgggcacgacatc
tccgatctgacggccgacgagctcaccgaggtgcgctgccgcaccatcggcctcgtcttc
cagcagttccacctgatcggccacctgacggccctcgagaacgtcatggttgcccagtac
taccactcgatgcccgacgagaaagaagccctcgaggccctcgaccgcgtcggcctcgcc
gaccgcgccacccacctgccccgccagctctccggcggcgagcagcagcgcgtgtgcgtg
gcccgcgccctcatcaactaccccaagctggtcctcgccgacgagcctaccggcaacctg
gacgaaaccaacgaggagatcgtcctcgacctgttcaaccagctccaccaggagggcacg
accctcatggtcgtcacccacgacgcgctcgtcgccgaacagggccagcgcgagatccga
ctcgaccacggtaaggtcgtgaaagaaacctggcacaaccacgattgcgaacagcgcgcc
tccgggctcatcgtgcccggtcgcgacggcagcgcgcgcagcggaaaggacaaggtgcga
tgatcacgcccaccactgttgagagccgatcccgttgggcggcgccggcctcgtacgcgg
tcctcggggccctcggtgcgaccatcctggcagcgtgcacgccctctaccggcctggaca
tgaccaagcccatgagcgacggtacgtggaccgcccagtccaacgccgacgaccagggct
ccatcggcaccatcaccatcaccgtcgagggcggacgcatcaccgccacctcctacgaga
cgacgctggccgacggcacggacaagggtgccgactacggcaagagctcgtcgggcgaag
tcttcaacgaggactactacaagaaggcccaggccgccgtcgcctcctatcaggagtact
ccgagaacctcacccaggtcggcgaccccgccaaggtcgacgtcatcaccggcgcgaccg
tcgcccaccagcagttcgtacaggccgccatccgcgccatcgccgccgcccagggcgtgt
cccccgacggtgccgacgacatcaacatcccgggcctgaacgacgccaccaaagacggcg
aactcgacaaggacctcggaggctccgacggctgagccgatccccgtggcgggggccgac
gtcgcgcgggacgaggctggagtgcctcacccgacccacgtcgcggcacacctccgtgcc
gctgaatccaacgcgtccgcccgcggctcaagcgcccaggatgttgcttcaaccgtcgac
cctgctgcggcccctgctgcgtcaccgtccgatgcgcaggcctgcctcgcagctccgccg
atgtggcgttcgtccttccccgcgatgggtacccgcgtcgacatcatcggctggggcggg
gacggcatgtcgatcgtcaacgccgtcgtcgaggttgtggcgcgccacgaggacatgtgg
agcgtgtttcggccaacctcagaaatctcgcgcctcaatgcctccttcgacgatgctcac
ctcgatgaaacgccgctgcccgcgcgggcgttcagtgatgttattgacaacgcctcatcg
tcgcccgcccgcatccccgcggcccgtgcggatgtcggcgagaataccaacgtggcggat
accgcggtcgattgcccgccaccatcccacgacggagacgcgcgcgctcagaccggaccc
ggcctcgtcgtgagcgaagaaacggaccgtctgctgcgatgctctctggtgctcgcggag
gcgacagggggcgcgtttaacccgctgatcggcccgcttgtggccgcgtgggatgtgaag
tccatgcgggcagcgtacgtcgcgggatccccgatgccgccagcgcccgacacgacggct
attcaggcggcgatgactgcctcgtctctcgaatgcctcacgcgcatcggtgagcgacga
tgggcgctgcgtgcgccaattgctgacgtcgatcctgcgcgcgaaggtggcaccggactc
ttcctcaggcacccccgcgctgcccgcgccagagctgattcagaagctcgatccgtggac
acttggcatgagcgagacgaccgtgtctcgagcagattttttggctcggcaatcgactcg
gatacgggcgcgtctactgcgccgagctccccgacatccggcgataacttgtcgcggccg
cgcgtggacctgggtggcatcgcaaagggttacacggcggacgcgtgccgagacctcgcg
gtgagcttgggggcccgcggcgtcctcgtatccgtgggaacgtcctcggtatccgtgtac
ggtacccgctctgatgggaccccctggcgtgccgggatgcgagacccgaatggttcgccc
acccgtgtcgccgatgtcgttgagttgcccgccgacggcatggcatccctgtcgacctcg
ggcgacaaccttggcccgctcggtgggctggtgcgccgcggcgatcgagacggtggcggc
ggagagtctgctgggttagatgcggctggtgccccagctcctgaagcttccgttgagtcg
gcgccggcctcgcgtgtcgtcggggatgctcctactgcgtcagacgctgccggttctggc
atcacggcgtctgcggccccgcgtgatctgtcccccgctgcgctaactgatggcctcgtc
ttcgcgtcgggtgcgtgtgaaacgttgcgtgaaacaagcgagataggcgcacgcctgctc
acccaccacatcatcgacccgcgcacgggatgctcggcacgctccggcgtgcgacaggtc
agcgtcgtggcgacgtcaggggtgctagcagaggcactgtccacggcgctgctcgtcgat
ccgtcaatcgatgtggcagaagtcgtcgcccgatggtcccgagacagtggcaccccggcc
tccgcgcgagtcgtcagcctggttggggtggcgcaaggttgacgttcaggaacgaggcgc
tttagtcagagtctggggggacagagtctgtggatcgatcaacccggcttacttggcggg
agtgatgtcgcgctgccgcgcgcatcccaggctcctaagggtgtgatggtttctgcttgt
tgctgttgctgttgccgttgccgttgctgttggttcttcggcgtttgctacgtggaggaa
gctgcgacagctggatgcaatcgcgtcgtgcctgacggtctcgtaacgctcggatggttg
tgacactgcgacaccagttttgaatgcggcaacagccgctctaagtaacatcggttggtc
gcgtgccggtggacaggatgctgggcggcggcggttacgatgccgcgatctccggttggt
cgcgtgccggtggacaggatgccagggctgatgctgaggtcggaagcaatagctcccgcc
ccgatcatcgagtgttcgggagttgtcatcgttgcatattcgccgtcgctcggggcacaa
gtcgctcggaaggcatccgttgcggtgccctgcacctattgtggggcgctgcatccgttg
cgtggcgctgcacccgttgtggggcgctgcacccgaacagaaggggtgtaatgccgacgg
atcgggtgcactgctgcttgtgttgcggctgttgtggtggtgtgttgcgctccgttgtcg
gccactgctcccgttggagtgctgtgtggcggttggcgcttgattgcgcgctgtcccgtt
ggagtgctgtgtggccgtgtgcctgttgtggttcgctgtacctgttgtggggcgctgcat
ccgttgcgtggcgctgcacccgttgtggggcgctgcacccgaacagaaggggtgtaatgc
cgacggatcgggtgcactgctgcttgtgttgcggctgttgtggtggtgtgttgcgctccg
ttgtgggccactgctcccgttggagtgctgtgtggccgtgtgcctgttgtggttcgctgt
acctgttgtggggcgctgcacccgttacgtagcgctgcacccgaacagaaggggtgtaat
gccgacggatcgggtgtagcgcagtctcgaacacgtaaaggcgcggtcagtgtaggggag
agcgtatctaactgcgacgaggataggaacgcaatacgctctttccacagccccttgttg
gtgttgtcggttatccacagcgggtgattgtgttgatgaaacgggcgtgtgaggctgcaa
gaatccacatatgaacagccaccaattgacagtaattcgttcctcggacgggttccgaat
ggcccatgcggaaaaggaatcagatgcttgcttgcacgtgatgcgggggtactacgttcg
agttgaagatcagcgtcttcttgagactccatggagtacttggacaacagtggcgcgagc
gcgcctcctcgctgttcacgcgtcagggagtggggatcgagtatttgttggggcaagctc
actcgcctgtcgaggcatccctctgtgggaggcgaatccggacgtatttgtttgggctca
tactcgccgcggcagcaagcctctgcgactgattcgtgccgcaggctttcacgtgcccgc
agtttcggtgcgatggtctgttattcctccgctagagagagaagtgcaggctgttggagg
tgtcctagctgaaggcgtcataggtgctgcggtgcgaatggcttgctggtcagagaacct
gagtgcatttgttgggatctgtatggtgctgcataggcagtcgtcgttttcccccttttc
gcaggaagaatgtcgtcgccgggcggatggagtcaagtcgcagatgctgggtaggctggc
cgagtggcaccaacgacaaggcaacataccgtcacagcgcgctgaagccattattcgagc
cgctgatcctggatgcgagaatccggctgaggctgccttgctgtgggtattgaagactgt
ttgttcattcgatgcggtcactcagcatgaggtcgtcgtcaatgggcggcgctacttcgt
agacatcgcgcttcctggcctcatgatcatctttgagttcgatgggattggcaagcttgg
aatgactgacgctgagttttctgaggcgaaacgcgaatggatccaacgcgagaacgacct
gcgcagcgccggatggaggatctacagggtttcgtggccggactatgaggacatgaacag
actgagagcgtgggtggctgagctgttgatgccgtaccaagcatcgatccctgcgtcggc
tcagaggttgtgggcggagcccacgcaggcctgcgacggtccgaatcggcgttttcacac
ggctggatggcggcgttgagcgtaggcgaccgacacttgatcggaggagtcgcgcgtgtt
gcatgctgcgcaggttggaggacccgctggttgtgtggcgtctaggttctagtggtggtt
acaacggatcttggtgaaggagctcgttgtggctagtcttggtcgcgtatttcagggggg
tggtgtgcgtgttaagggcgagcaaccgccgtggggtgctgcacccgttgtgtggtgctg
cacctgttgtgtggcgctgcacccgaacagaaggggtgtagtgcttacggatcgggtgta
ctgctgcttctgttgcggctgttgtggtggtgtgtggtggcgtgttgtgctccgttgtgg
gccggtgttcccgttggggtttcgtgccgtggtgcacccgttgtgtagcgctgcacctgt
tgtgtggcgctgcacccattacgtagcgctgcacccattacgtagcgctgcacccgttac
gtagcgctgaacctgttgcggggcgctgcacccgaacagaaggggtgtagtgcttacgga
tcgggtgtactgctgcttgtgttgcggctgttgtggtggtgtgtggtggcgtgtggtggc
gtgttgtgctccgttgtgggccggtgttcccgttggggtttcgtgccgtggtgcacccgt
tgtgtagcgctacacccgttgtgtagcgctgcacccgaacagaaggggtgtaatgccgac
ggatcgggtgcagctcccttgaaaacaagtgctatcgaggcagtctattgacaaacgaca
aatgatgaaggacgcacatccctcgacgctcgacgattgctgtcgggcggctgcggcgtg
gtgtttcgtttggttgagtagtctgcgacgtgtgttggtgggatgctgagtgccgggttt
tggcgcggatttccgcgccgattgcgcatcagtaggaggcggcgcccgtgtcgcctccgg
ggtggttacggggaggctcaggtacttgtgcggtgacctcactgccgttgatcgtcacgt
cgccgttgatgacgaggctcggttccggcgggaagagcctggccatcgttgactgacgtt
tcaaccacgcgacgatcgccaggacgatcccgatggcgatatagatgatgtgttgaaccg
tggggttgtcggccaggcgcggggcgatctcgtcggctatcttcaggacgaggccaagca
tgatgacgaggctggaagcgacgacgaaggggaagctgacgatcttgtaggtgtgggccg
acctcaggtagagccacctattgagggcgtggtatccgaatccggcggccatcatcgcca
gggttgcccagatgtagtgggcttgcctggtcgaggtgagccaccacatgtgatcgacgg
tgaaggtgccgaccgcgccgatgatgaggaggtagtcgggggagaagaggagccacagga
cgagcttcttgtagtaccagatggcgaagaggaccaccagccacagcagcacggcgacga
agaaatacatgcttgcattgtacctgaccgattggtatgagcgctgcgttttccgtcctg
tcaggtcggtggatagaactgttctcagctgttgagagagaaagtccgaagcttgtcact
ccagggtaggaaggtgcaacgcttgtcaccgcgtgcctagcgcggcgccagccacgccac
aggtgatgctcgcacagatccagttctgacaccgcgacgcctagcgcggcgccagcagcg
tcgccaggtggatgccaccgcggtccgccagctgtgcggcttgggtgcggcacgagaagc
cgtccgccaggtacacggcctccggatgtgctgacaacgtgggtagcagtgagtgtgatg
cgaccgcgaccgacagatcgtagtggcccgcctccatgccaaagttgccggctaggccgc
agcagccctcgaggcgtgtgacgcgcgctcccaacgactcgagcagcgcctggtccgtgt
cccaccccatgacggagtagtggtggcagtgcggctgcgcgacgatctcgacgccctcca
ggctcggcaggcgacgggcggatgcgggaaccgccgacagcacctccgcaagggtgtggg
tcgcccctgccacgagcaccgaacgcgggtcgtcgggcagcaggtccgacaggtcgtcgc
gcagcaccgccgtgcacgatggctcgacgccgacgatcgggattcccgccgcagcgaaag
gggcgagtgtaccgagaagtgacgtgaggtgcttcttggcccccgtcagctgacccgttg
tgatccacgtgagcccgcagcacgcatccggcgcgacgatcacagcgaaaccgttggcct
caagtacgtcgactactgcgcgcgcacccgtgtcgtccagggtctggctaaacgagtccg
cccacacgagcgcgtacggccgcccgccgggatcgcgcgggccggtcaggatcggggaat
ccggcagcgacgaggcagtggccgcctcgcgctcgcgggctgagtcagaccaggcagggg
tgttgccgtgctcgcgggcagaggtgccggggtcagaatgggaagggacggacgtggcga
gcagtgaccggcgccgagcccacgcgttgaaggtgccggactggaggtcgggcatgccgc
ggcgagggtcgaggccaatgatgcggaaggccatggaccgcagcggtgctactgacatga
gtgcgttcgcgacggcggccagcccgggcacgcgagcggtgacgcgggtgaggcgcggta
gccagccgagcgtgtagtggctgaggggacgcgggcgtcctcggtaggtgcggaagaggg
cctcggagcggtagcgggccatgtcgacgccggcggggcagtcggccgagcaggctttgc
aggctagacacaggtcgagggcttcgaggacctcgggggagtcgatggccttcacgagct
gcgagtttgcggcctcctggaggatgcgagcgcggcctcgggtcacgtccttctcgtcgc
gcgtggccaggtaggacgggcacatgaaggttcccgatactcccgctcggcacttgccca
cgccggtgcagcggtggacggcggccgtgaagtcgccgccgtcgtgggtgaacgcaaatc
cgccgtccgcgggcatcggtcgggcggacactcgtcgcaggttgcgatcgagaggatcga
cgcctggctgcagctctacggaattcccggcgaaaccggaagcgcgcgccttcgagcggg
aagcggcctcggcctcgtccatgggtgcggcgaggactcccgggttgaggaggttgcccg
ggtcaaagacgtgcttgacgcgcgcgaagaggtcgagcatctcgggggagtacatgaagc
gcaggagctcgccgcgggcgcggccgtcgccgtgctcgccggaaacggagcctccgtgcg
cggcgcagatacgggccgcggactgtaggaatgcgcgcgagtgggcgacgccctcggggg
tctcgaggggcatggagaggcgcacgtgtacgcagccgtcgccaaagtgaccgtagagga
ggccgtcgatgtcgaactcttccatgagggcggtgaagtcccggaggtagtccccgagtt
tttcgggtgggacggcagcgtcctcgaagccgggccaggcctgctggtcgccgccgcccg
cgccgtctgggggcgtgcgtccgcccaggcccgcaccgtccgcgcggatcctccacagcg
ccgaggcctgcgtgcccggcgggtacacgaccgtatcgacggcggccgagtcggcgcata
gggtgcgtgcgcgctcgagggtgacctccaggtcctcgccgggggcaccgacctcgacga
ggagccagccgtcgccctcgggcagggcggggacggcacctggccccttgtgtgcgcgta
cgacgtcgacgaggcggcggtccatgccttccacggcgaggggcgagtgggcgagcagcg
cgggcacgtcgtcggccgcgtcgatcatggagtggtagccgagggccgccaggaccggtg
cctcgggcagggggacgaggcgcacggtgatggacaggatgaggacgagcgttccctcgg
tgcccgcgagcatagcggcgaggttgcgccctccttcgggggtgaggtgctcgagggagt
agccggagacctggcgcttgaatcggccgagttcggtgcggatgggggccaggtttgagt
cgatgagcgaggctagtcccggcacgtcgctgagtgcgccgtcgtgtctggtcgtggccg
tgaagcgccgcccctgtccgtcgacgcagtccagggacacgatgttgtcgcaggtgcgcc
cccatgcggtcgcgtgtgggccgcaggcgttgttggcgaccatgccggcgattgtcgcgc
ggttctgggaggaggggtcagggccgaagcgcagcccgtgcgtgcccgcggctgcctgca
gggtggagccgacgcagccgggctcgacggtggcggtgcgtgccttggggtcgatcgaga
tgacgcggttcatgtggcgcgagaaatcgaggacgaggccggggccgatcgcattggatg
cgcaggaggtgccgccgcctcgggcggtgagggggacgccgtgggcgcgggcgaggtcga
aggccgcgatcgcctgctcaggcgtgcgggggaacgcgacggccaagggcgggatgcgcg
tgagaccggcgtcggaggaatagcgcgctcgcgtgcctctcgaggagtcgacgtcgatca
gtgtgcgcaggtccgtcaggaagctctcgctcatgaggccagtgtgtcacgatggcgcgg
cagcggcccggggtatccggtgtgcggatggttgatcgcaatggtggcttgggcggatgc
tggcgtggaggggtcgtgggcgattgacgagggagagggccgcggcatctcgatgcgtgc
ggccctctaattaggcgggttccgggtcgtcacggaagagatttgggaaaggtgtcacgg
ggacgggcatgcgctcgacgggagggaagtgagggctgactgtctggtcagaatgtgggt
acatgcgcggccatgagtgagcgtccaggcggtagggggataattcgcggcgagtctcct
cggaagccggaactcgtggttctggtgccgagtattcaacgatgcgcaggtcttttctgc
ccattgttcgccaccctgtctgttgctgataacctgatgcgcagtagtctaaccgcttgg
aagatgatctgtcatccgttccgtgcgcaacacaaggtatcctacacgacattggtccta
tgtaggcagggaaacgagaatagttgctcagaacatgtcagtggccagtcttgtcgcttg
tgcgggcttctttgatggccgcccactcctcatcggtggttggcttggagccggcgacaa
tgttggcaaagtcctgcgacgtgcgggtgccttcgtggaagtaggccatgtggtggtcca
aggcgtgctgaaagcgatggacgatcgctcccaatggattcttacccttagggtcgacga
aaggcggtacgtattttgccgaatctgtgacgtcgccgctcagatgggtgattccgtcga
ggtagcgggggtcgctgccgtatccgcttgaggtatatggattgagattctgaacggaat
cggatcgcgggatggcagaaacgtagacgttatccggtggtacgttgtaggcgtcgatag
tgtcagcgccagcaccgggggagcctgccattatgaagcggtcgacagtaccgggagcaa
cgagggtcattgatctgccggatgtggttgagccgtaagagtgtccgataagggtgttgg
tgaacgcgtggccgttggcatttgcgctcgcccgcagcccctcctcgaagcgggctagct
tgggggctccgcgttcggcataaccgatgtccgccgcctggacgatgtctactccggagt
tcttcggcgccacgtagccgagataggagatcgtcgcgacgtttcctgggtcgactcccg
cataggcggtctgttgtcttaggcgatcgttgaaatccatgtagtatccgaggtctccac
gcacgtttgtgccgatgccggggacggtggttgatacgtgggtcgctgtgtcgggattgc
cggaggagacgatcgcggtcgtgcgcttgtacttctcgtcgtagttgaagtcgagcaggt
aggcgggggcgtggcccttcttatagcgctctaaattgttggtttgcgtgtcgatggcga
gcaggtcatggtaggcctccttcgcaatgtcaagacgttgtttcgcttgttggagcttgc
cgtcgggaaggtggttcaaactggctggcgcgttgggggtgcccttctttgcggcacttg
tctcgtcggcgagcgccttgttgtattcgcgctgtgccttatcggcttcttcttttgctt
tttcaagcgcgcctttttgatagtcaccgtgggcgtccgtgtagccgttgagtgcatgcc
tgttggccctgtctcgggcagaagccgggaggccgtcgaggtggcgaacctcgtctgggc
agtggtcgatgaggtgcttctgctgcgtctcgggtagtgagttccaccaggcggcaacct
gggagggtgtccaatccttctttgggtggtcgggaacgccggcgactttgttgtctttct
tgtccccgtcggtgtaggtgtcggtgttgatgtcgctgagcgcgtgatagagatccgtgt
cgacctggtcggcttgcttgatgacgtccttgatcccctgctcaagggcgtactttgctg
aagaggttccaccgcgctgtgtctttgatccgtctccgacgacgctgccgtcattgagga
tcgtgcagtcgttcgtctcggcgtaagcctgtagggcgttgatgttcgccatgacggtcg
cgaccccgtcgcgtgcgccttcgatggcgatgagagcaccgttgacgttggtgagcgcgc
gctcaagcgatgcgaggttcgagatggtcgtcgcgcgcatggccgtgacggcgttgccct
gcgactggaccgcctgcagtgccccctcgccctgttcgtaggcgctgcgaaggccgctac
ttgcctcgaggaggtcgctcccgatggagtcaagggggcctgtctcccattcgaggatgt
ctgcccatgagatcgccatgctttactctcccttcgcggggccgacgggcgggcagggtt
cgggtgtgctcgccatgatgtgttggagtgactgctggttgatgtcttcggtcgcttgga
actcggtggctgctgcctgaacgttgtccgcgagtccctcgagggaggtcttcaaggctg
tcagctggtcctccatgtgctcgcccgcgtattgggcctgcttataggccgatcctcccg
gcatggccgactgcacctgggacaggttgaggggcagtgtcgtgtaggttgcgatgctcg
cggaaagttcgcgcagctcagtggagaacttttcgaggtcgccttggcggatgtcgaggt
cgggcatcggagttgtgtcctggagtcgaatgtgtgcgttactggtccactattctaccg
acttgaaggagcgtggtagctgcgggttcatgcggtgagatggcaggcgaatgcgtcttg
ttcgcacgcatgattacgtggtatctgtcgcaatgtccccgtgtcacccgagtttctttt
ggaacgtatgaaacaatggccacgagcgccccatacacgtgaaggaaagagcgatggccc
tgtttgagttcgaggatggtcacctcgtacccgctcaatttggatacccggtcgcccaag
acctgggccccgacctcgtcgacgctatctgcgcgcaggtcctgcagatcgtctcgcggc
cgctgttccccgtgacctggcgtgatatgacaggtcagggggacgaggaggcacctcgcc
tgacggccctcgacgtgaccggacagatcgtctctgtcgaaatcctcaaagaactcgact
cggaggccctgattacctctctgtcgcgcctagctgaggtcgcctcaatctcctggtcgg
acctggctgctgagtacccctcggggtccgatggattcctcgccggttgggcgcaattcc
gcgactcgatgcctccggcggtggggcctggcccgcgactgatcatcgtcgcgggtgaga
tcgccccctcggtgcgcccggctctgtccatcctggcgacgtccggcgtcgaggtgcacc
tcatgaacctgcgccagatgtcgaacggacgtctcttcctggacgtgaacgcggtgggtc
cgcgcctgtacggccacgccccgcagcttcttgcctccgcgcccgcgcccgagatcgtgg
cacccgcagatgacaccgtcgaggaagtctcctccaaggcaagtgtgatccccgcgcccg
ccgcggagactccgggcgaggaggatgcggagactcccacgactcgccccacgcccaagg
ttgccccgcacctgcgcggcgtctcgcgctacccgatggacgaagagcccccgcccccat
acaagcctgcagataaggatgcggcggatgaggagccttccgatgagagcgcagagatcg
agccggacgaatgggtcgacgagtcctacgcccccgagcgcgacgagcgcatcgacgatc
ctgaggatagggatgagtccgaggatacgcatgcgtccgaggataccgaggctgagatgg
atgccgagcgcgaagccgcccgcgagcacgccgaagattctgaggacgagcgcacctccg
acgagggcagcctcgatgcggacgacgctcacgaccacgatgcccgtgagcacgacgagg
ccgtggacgcttcgacggacgacaatgatcaggtgggcgagcagggggagaccgagactg
gtcagcgtgtcgagtccgaggccaaccccgtcgaaaacgccgaggacgtcgacgatgccg
aactggtcgacgagctgatcgatcgcgagaacgcgcctgcggctgagtcggtcgctgctg
agcggtcccccgaggcggctgacgtcaccgaagggcaggagaactccgaggccgagaagc
ctcgctgggagcgccccgcccacatgagccgacgcgcgactcgtcgcgctcgcgaagaat
cctctgagctcaacgatgggggagcaaccgctgcagccaccgcctcctccgtggatcgct
tcgaagagtccgccgaggtcgcccaggcgcgcgcggagggcctgccgatcctcggccgtg
acgagtccggtctgcgcaccctcgcgcagatcctcggccaggacactcccctcgtggccc
gctccgagcttgggctgcctgcggacctcgtgctcgcggcgagcggcgcggtgtctggcg
caggcctgacctacccgtcgctcgacactctcctgaccgcgcgcggcctggggcaccttg
acgtctgggggcaggtccgtatcggcgaccgcctgggaccgaccctgtctgaagcgctcg
acgagatcaaccgcgaaatcgtgcgcgagtacgctcaggcgccgcggacccaccatttgg
ccaaacactgacgaagcaagcgtaacacccgcggcgaggcccgcggacgctggagacgcg
cgtagtcgtcaggaaaggcccgggatctcgcgatcccgggccttcggcgtatggacgggc
ctagcgcacaaaggcgtccagccatccgcgcatcgtcgcgtacacggcctcacgaaccgg
ggcatccgacaggaccaggtcatgcttgccggaaaaacgcgcgatcgtcaccagattcga
taggcccaggctccgctgtgcgatcacctcggggtccaaaacggtgtcggacgtaaaggc
gcgctcgcaccactcgtcgtcgacatacgaggaggtggataccatcgacaggacggggca
ctccaggtgcacgtccttctcgaccgtgtcgtgcccggccataatcgcctccagccacga
ggcaggcaccgggtaggactcgggtcgcttccactcgagggcgatcggccagccggtgac
cgatgggtcctcgggttccagtccctcggggatgggcaggtccgaggaggcgcgcccggc
gagagaacgcccatagtgtcccgctcctcccgcgggaacctcccacatggggttgcgtga
ggcgatgcgcccgatgacgggggccattgctccgcgccaggcggccatcgactgcatttc
caaccacgccgagttcaggatgaggccgtcgaggacgcccgggtggcggtgtgcccacag
ggtggcgatgaggccgcccgtcgagtgacccatgaggacgaacggctcatcgtcgcgctc
cgagcggatgatctcgatggcctcgccgatttcctcgtcgtacacggacaggtcgtccgt
atatccgatggtttggtgggggcgcagggaacgcccgtacttgcgcatgtccagcgcgta
gaacgcggcacctgcctcgcgcagtcgctcggccatctcggtttggaagaagtagtcgtt
gcgcccgtgcaggtacaggatcgtcatgcgtgcgttcttcggcggcgtggctcgcacgag
ggtcgcgacgcatggcccttccgcgtcgtcgatcagctcgatcgagcgcgactcgtaccc
gtcccccaggatgtccgcgcgccaatcggagccgggagggccggcttcgccccagggtgc
catgacatcgcacccggcagtcccctcgtgcgacgaggccggggtctccacctcgggcag
gtcgtgcgggccgctcgtgtcgggcgtcagctcgtcgccgggtgtggggtcgttggtaac
gctcatgtgaccagcataacgtgcgaggtcgccctggcctcgttgatgagaagaggagac
ccgggcggccccggcgacagtgaacgcggatcaggcgaaggatgaggcgcgcgatgggat
tctctcgttgaggaactcgtcgaggagagccgtcagttggtcgtgctcgatgaggaagcc
gtcgtgtccgtggtccgagtggatctcacgatagaaggcgccggagatgccggccgccat
ctgccagacctgttcggggaagaacaggcgatccgagtcgaccgcgacgacgagcgtgcg
tgcggtcacggccttgagcgcctcggcgatgccgccgcggtcgcgacccacgtcgtggga
gagcatcgtgcggcatagcgtcacgtaggaacccgcgtcgaaacggcgcacgatcttctc
gccgtggtagtccaggtaggattcgaccgcgaggcgcccgccgtgcagcggatcctcgtc
gttttgggggatgcggccgaagcgctcgtccagctccgagggggaacggtaggtcgtgtg
cgcgatctggcgggcgagcgcgaggcctgcggtggggccggggcccgcgtagtagtctcc
gccgcgccacgacggatccagttggatcgcgcgaatctgcgtatgcgtccatgccgcctg
gtcggcggtggtctgcgcgcccgaggccacgaccacgaggcggcgcacacgctccgggta
gctgacagcccactcgacggcgcggtgtccgcccagcgaagtgcccacgacgatgttcca
ttcgtcgatgcccagcaggtctgccaggcgggactcggcgtacacctggtcacgcgtgga
gatcacggggaagtgcgaaccccagggagcgccgtcgggggcgagggacgccgggcccgt
ggacccctgacagccgccgagcacgttcgcggccacgacgaagtagcggtcagtgtcgat
gatgcgccccggtcccacgatctgctcccaccagccgggggttggctgcccgggcgctgc
ctcaccgcacacgtgcgcgtcgccggtcagcgcgtgcaggatgaggaccgcgttcgacga
ggcctcgtccagttcgccccacgtctcgtaggcgagcgtcacggagggcaggatcgcgcc
gttctccaggcgctgagcgcccaggtttgcgaacttgcggaaggcgaccgggtcgccctc
gcgccacgcgccggaggtgggtgcggggggcatgttgtgtcggctcattcggtccttctt
tcgcggcggcggggacgggggaggggcggcctcggagcctcaggagtgcgtcttttgtct
ccgaggccgcagacgagtgtgttaagccgtggccgcgcgggcggcgtcgaagccgagctg
cagatcggcgaggatatccttgatgttctccaggccgatcgacaggcgcaccgtgccagg
agcgacgccggccttcaccagctcatcgtcggtcagctgcgagtgcgtcgtcgatgccgg
gtggatgacgagggactttgcgtcgccgatgttggccaccacgggcagcagctgcacgcc
gtccgcgaaggctcgacctgcctcgtacccgcccttgatgacgaaggagagcaggcctcc
cgtgcccaggggcgcgtacttcttgcccagctcgtagtggggggaggattctaggcccgc
gtagttgacggactcgacgtccggatgggcttccaggaattgcgcgaccgccagtgcgtt
ggagacgtgccgctcgacgcgcagggacagggtctcgatgccctgagaaatgaggaacgc
gttgaagggtgaggtgacggcgcccaggtcgcggttgatgagcgtctggatgcggagcag
gaacgccaggttcgcgcccagcgcgccgcccacccccaggtcacgggcgtagacgaggcc
gtggtaggactcgtccggcgtgttgtacagggggaagcgctcgggctgggcggcgaagtc
aaagttccccgcgtcgatgatgacgcccgcgatcgacgtgccgtgtccgcccaggtactt
ggtggccgagtggacgacgatgtcggcaccccactcgatcgggcggatcaggtagggggt
cgcgaccgtgttgtcgacgatgaggggcacgccgacctcgtgtgcgagggccgcgatggg
ctcgatgtcgaggatgttgccctgcgggttggggatggtctcaccgaagaaggcgacggt
cttgtcgtcggccagcgcccgccacgcgtcgatgttgagcgggtcggacacgaagcgggt
ctcgatgcccaggcggcccagcgtgttcttcaggagggtgaccgtgccgccgtacagggc
gggggaggcgacgatgttgttgccggcgacggcaagggccaggatcgccagggcggtcgc
ggactggccggaggagacgaggaggccgccgacgccgccctcgagggcagcgatgcgcga
ggcgaccgcgtctgtcgtcgggttggtcaggcgcgtgtagatgggacccagctcctgcag
ggcaaagcggttcgctgcctgcgcggtgtcctcgaaggcgtaggacgaggtctggtagat
gggtagcgcggtcgcgcccgtcgcggggtcgaggtcgtatccggcgtggatctgcttggt
ttcgaaggaccattcgttagcggtcatatcgcggctcctcggggtcgggggtgtcgtctc
tggttcccctccggcgggccgcagatgcggtgaaatgaacatgcgtcgaggcgcgtcccg
ctgtcgggggactgcgcggcagtcgcttgtgctgacgcgcagtcagcggcacattcgacg
gttcatgactccaattctttgccataggcgaggtcgtgtctgcgcggtcccggatggtgg
acttttgtgacagcgggaatgtgttgccaggatatgtgacaagactcactattatggttg
aaagtgggatgaaaatgccgtaattgtggggtaagtatggggcgggtgttaataatgttg
caattgttgcgtacgtgaaggttgagtttcttggtgtgtttgttgccaagggtgacgaaa
gtggataggcttttccctggcacgcgcccgctggcgcacccaatcagacgagatgagaca
acgatgagacgacgcagaaccattcgcacaggcctgacggctatcgccgcctgcgccctc
ctcgtgctgccccagatggcgcaagccgccccctccgaggaagagatcgcagccgcgaag
gccgccgaagaggccgcgaagatgagcgtcgcccagattgaggtcaagctcgccgaggtc
agtgcccgagccgcaaccgcgacccagaatgcgcagatcgccggcgaggatctcaacgag
gcgaacatagccttgtccgaggcgacagcaacggcgacccgggcctcctccgaagccgac
gccgccgaagccgccttccaggagggcaagcagcagatcgcctccgtcgcccaggccgcc
taccgaggcggtggcggcacgctcgactcgcttgccccctacctcgactccgacggactg
cgtagcgtcgaggcgaagcaggccggcatcaactccttctcatcctcggccgaggcgaag
atgcagaacgtcgcggctctcgagcaggtcgcaaaggtgacgcgcgatgccgcgaattcc
gcgctcgcaaaccagcaggctgccaccgacgcggtcaaggcccgcaccgacgccgccaac
gatgccgcggccgtcgcgcagaacgaggccgcgattgtcgccgcccagcgtggcgcctac
gtgcaggagctcgcgaccaagcagaacacgaccgtcgacctcatcaaccagcgtgaagcc
gccctcgaggccgagcgtcaggaagctgcgcgcatcgccgccgagcaggcagccgctgcc
gccgacgcccagcgtcaggccgacgccgccgccgcagctgccgcagctgccgcagctgcc
ccagcccaggcatcgtcctcatcggacgacgaggacgatgacgactactcctacactgcg
ccctcctactcgtacgaggagccctcgtactcggcaccctcctactccggcggcggtggc
gcttccacggccatcgcgaccgcgaagagctacctcggagtgccctacgtctggggcggc
gaatcctacggcggcgtggactgctccggcctgaccatgcttgcctgggagagcgcgggc
gtcgacctgccgcacctctcccgcgcccaatacagctacggaacgcacgtgccgatcgga
tccatggaagccggcgacctgatcttctggtcctccaacggaacccagtccggcatctac
cacgttgccatctacctgggcgacggccagatgatcgaggcccccaccttcggcgtgccc
gtgcgcatcaccggcgtgtacagctggggctcgatcatgccctacgccgtgaggctgtga
ggaccggcgccccgcggaccagtccatcggtccgcggggcgcgggacgccaccggacgcg
gcggagccgggctcagtgctgaaccgcccagtagccgcccatcgaatcgaaccgcagggc
gtgcaggcgttcgggcgcgagtgcgacgggaaagccagtgacccgtcctgtcagccgcgc
gagcgcgtcacggaactcgccgggaggcagcggcacgggcatcgccggccggtagtatgc
cacggtgatgtggggcgtgaacggcccggaggggacgacctcgtcgaacaagccccgggc
catcagcagcttgcggtgctcctcctcgtccacggccctgaccccgatgacggcgctcgt
gttcatcatgttgaagaccgcggtggccaccgtgcggatggggccgatcccgcgcgcccg
tgcgaccagtgcgctcgcgcgcgccgagctggcctccaccaggggccggacctggtcccg
gtccggggaggcgtggaggtcgtggagcgtcacgtgcgccatttccactggcagcggctc
cgacagcgactcgccgaaacgggcatggaggtcgctcgcgatcgatccgacgagatcccg
gacccggtcgtcgaggaagtaagcgaccgtgtccccgtggaagggccgcagcgagccgga
gcgcggggccaccttctcctccagtgacgggggcagtgcgaacaccggctcgtaggggac
cgagtcggtctggaacgatccgatgcgctcgtcgaactcgtggagtgtttccaatgcgga
tcccttctacgggtggggttggcgctcgtgcgcgggcggggtgccccgtcgtagcgatag
gctcagtgctcgccctcgtgctccttcaggcgctcgtaggagcggcgaatctcggcctcg
gcttcttcgcgacccacccagtgggcgccctccacgctcttgccgggctcgaggtccttg
tagacctcgaagaagtgctggatttccaggcggtggaactccgacacgtcgtcgatctcc
gtacgccaggaggcgcgctgatccgaagcgggaacgcacaggaccttgtcgtcgccgccc
ttctcgtcgcgcatgcggaacatgcccagcgcgcggcaacggatcacgcagccggggaaa
gtgggctcctcaaggaggaccagggcgtccagcggatcgccgtcctcgcccagggtgtcg
tcgatgaagccgtagtcatccgggtagcgggtcgacgtgaagagcatgcgatccaggcgg
atgcgtcccgtcacgtggtcgatctcgtacttgtttcggttccctttggggatctcgatg
gtcacgtcaaattccatggccgcgccttcctgattagccccgaaactcgggggtccggtt
ggttgtgtcgccgcatggacgggtaatgtagataccgaagtgaccacgaagggaagtcca
tgcatcgcacgtctatgggggccattgtaagcgctagcgccgcactcgtggcgacggcgg
cgctcatcggtgccggttgcgccccgcaaacggccactccggcggacgccccaacggcct
cgacccttgaggctgcgacgatttctggcgacgcgaagggcgcgggcaatccggtgaatg
ccgccgacgtggaagcgctgtgggcaccggtcgcggctgccgcggccgaaggcggctaca
cggcgtggggcacggtcgtggatgcccagaccggcgaggtgctgctcgacgcgcaagcgt
cgacggcgcacacgcccgcctcgacgacgaagacgctcgcggctttctcggcgctgacgc
acctggacccgacggcgacgctgacgacgagcgcgctcctgggagccgacaatcagactc
tctaccttgactccgaaggcgatctgctcctgggcatcggcacctccgacgaggttgagg
tttccgggcgcgcgggactgcaaacgctcgccaacgatgcggcggcagccctcacgcagc
gcggcatcaccgcggtgaccctgaattggcgcggcacgctcttcgatggggcctcgcact
tggcgtcgtgggatgcgcaggaggttggttcctacgagggccacgtcgggccgatggcga
tcgacgcggggcgcacctacgagggtgcaaacgctttctactcggatgcgcccggtcgcg
tcgcgcaggtgttctcgcaggcgctgggtgccgcggggatcactgcggcgctcggcgagg
ccggcgatgccccggcgggtgccggagctctcgcgtcggtgtcttccgcgacgatggggg
agcagctgcgttggatgctcgcccactccgacaacacgctcgcggatcagtattgtcgtt
tcgccgctcgcgctgccggtgctccctcgacgtacgagggtgcgacagatacggtgcgta
gcgctctgatcgccgctggcgtgcccacggacggcctgagcctcgaggactgttcgggcc
tgtcgagcaacgacaagatcagcgctgacacgctcgttggcgtcctgaaggcctcctacg
cggggcaggggacgggcgcaaacacgatgcgcctgctgccgtgggcgggcctcgtgggta
cgctctcccagcgcatgaccgaggaacctgcggtcggaaacgtgcaggccaagacgggtg
ccctccaagaggtcacctccctgtcgggctccgtcctcacccagagcgggcgggtccttc
tcgtgtcgatcgggcatgaccgggtgaccgatggcgcctacgccacgcgcggccgcctgg
acgccttcgaggaaagcctggccgggctaaactagggtcatggatatgccgtttggcccg
cgcgacgtcgcgggagttctcgcctcgctgtcgtatgcgggaccgtcggcctctcgcgtg
ggtgcctccgccgtggtggcgcgcctgcgtcgatcggtggagtggtcgaaccgcaggctc
gccgagctctccaccttgcccgaaccatcggagaaggtcgctgcctcctcgactctcgtc
gtggaccggcgcgcactgattcgttcggtggggtcgctgctcgagcgttttgaggataag
cgcacgcccctcgtgctggccgccgaggccatcatcttgcgcgccctgtcgaaggacgcg
acgggcatctgggacattaacgccgggcggcgcatcctcgtggcccccaacgtgctcgcc
gatgcccagcgctacgccctggaccagacggactggtgccgctgggtgtccctgtgcacg
ggtcttcgtggtgtccacctgacgcacgcgccccaccttgttccctacatcgcggacctc
attcacgcgctgcctgagcgcagcgatgagctggttcgcattgtcctgctcctcgacgcg
ctgcccacggcgcagatggaggtcctcacgccccgcgacctgccgtcgatccagtggctg
cgcacccaccgcgcccacgccggaggggtggccctggtgcgcgcgtgcgcggcggcgggt
atgcccctcgctggagtcgaggccatgcaggcccagaccgagggtttcgcgcgcaccgtc
gtgcgcgagggcgcgatcgcccgcctcctgtcgggcgtcgaggcgctgccgagcgcccgg
gagtacgcggatccttccgcgtggctggcgcgtgtgcgctgacgcttcacgcctcgtggg
ggcgaatccgagcggcaccctgcgcgcctgctcgctggcggtgcgcgcgcacctgacctc
cttcatggacgaggccggggccccgcccgctctcgtcgtcggcctgtcgggtggcgcgga
ttcgttggcgttggcgctgacgacgatagatgtggccgcgcgagcgggaatccccgttgt
cacggtgacggtggaccacggcctgcgcgaggagagtgcgcgagaggctcgcgacgttgc
tgacctgtccgagtccctgggcgcgcgagccctcgtcgagaccgtggctgtcgcgggccg
gggaggcccggaggcctcggccagggacgcgcggcgatccgccctgcgagcggtcgctct
gcgcgagagggctccgatcctcctcggacacacgatggacgaccaggctgagacggtgct
gctgcgcctggcgcgaggctccggcccctcatccctgcgtgctatcgccccgatctcgcg
cgacgccgatggtgtcacgtggctgcgacccctcctgggactgcggcgaacggacacgga
ggcggcgtgcgggcaggtgggcctggcaccggtggaggatccgacgaacgccgttgacgg
cccctggcgggccgccgatgggagcccgctgcgccgctcggctgtgcgtcaccgcgcgat
cccggccctggcctcggccctaggggtggatcccattcccgcgttggcccgcacggccgc
cctgtgtgcggcagacgatgacgccctgaacgggtgggctcggaagctcaccgacgctgc
ccgggtggccgtcgaaggaggtggtgcgggcaacgcccccgtggtcgtgcgggtgtcgca
cctgcggggcgctcctcgggcggtgcgcacgcgcgcccttctccgggccgcaggagccgc
cgggctgcgggctctgtcgagctcgcacgtcgacgatctcgacgacctcgtcgtcgcatg
gcgaggacaggggccgatccacctgcccgggggcatcgcctcacgtgtcgggcgtggaga
cgacgctcagatcgttgtctctgcgtgccgggagggtgagagcgggaacgaaccgtgacg
gatgacggagtgccactcgccgggccgcggggctctcaatgcgccacgagcgcgctcaca
agatgttgcgctcacagtgagaatctttgttttcctggtgcggttgcacggttatgtggc
acgcttagagtggaaccgatcgcgttacaaaccaacgaaatgaggccacggtggacgcca
ccgacatgggaaatgacctgaaggaaatcctcgttaccgcagaggacatggatcgtcggc
tcggtgaaatggccgagcagatcgaccgcgactacgcgggcgaagagctgctgatcgtcg
gcgtcctgcgcggagccgtcatggtgatggcggatctgtcgcgcaagttgcacatccccc
tcgagatggactggatggccgtttcctcctacgggtcgggcaccaagacctcgggggtcg
tgcgcatcctgaaggacctcgaccaggatgtggccggacgccatgtgctgatcgtcgagg
acatcatcgactcgggcctaaccctgtcctggctgcaggccaacctgctcgggcgcggtg
ccgcctccgtgaagattgccaccgctctgcgcaagccggaggcagccaaggttgacgtgg
atgtgacctacgtgggcttcgatatccctgacgaattcgtcgtcggttacggcctggatt
acgccgagaagtaccgcaacctgcccttcgttggaacgctgcagccgcacgtctacacca
actgagaacaccgacctgtaagggacgcacgtgaacgagaagatcaagaataaacgcccc
agcttggcgtgggtgctggttccgctcagcatcttgctgatgggcggctggttcctgtgg
cagaccacccagccgagcgcggtctcgacctcggagggcatggcgctcatctcgggtaac
acggtggaaaaggtggtcctcaacgagggcacccagcaggtgaacctgacgctgacggaa
aactacgtccaccagagcaccggcggcgacgacaagaccgaggatctgggcaagcacgtg
tacttcacgtactcctacgtgcagacgaaggacatcctggacacggtggccgatagggcc
ccggcaaagggctggaacgcgatccgtccccagtccggtgtcctgggcgggattttccag
ctcctggtgccgctgctgatcctcatggctgccttctacttcgtcatgcgctccatgtcg
ggctcgcgcatgatgggcggcttcactgcctcgcgtgcgaaggagttcaaccaggagcgc
cccgacgtgaccttctcggacgtcgcgggtgaggacgaggccgtggaagagctcgaggag
atccgcgagttcttggcctccccggacaagttccacaaggtgggtgcgcgtattcctcgt
ggcgtcctcctctacgggccccccggaaccggtaagacactgctcgccaaggccgttgcg
ggcgaggcgaatgcccccttcttctcgatttctggctcggagttcatggagctctatgtc
ggcgtgggtgcctcccgcgtgcgcgagctctttgagcgtgcgaagaagaacgctccggcc
atcatcttcgtcgacgagatcgacgccgtgggtcgccaccgcggcagcggcatcggcggc
ggcaacgacgagcgcgagcagaccctgaaccagctcctcgtcgagatggacggcttcgac
gagcgggcgaacatcatcttgatcgcggcgaccaaccgccccgacatcctcgacccggcg
ctgctgcgtccggggcgtttcgaccgccagatcgccgtcgaggcaccggacctgaagggc
cgcgaggcgatcctcaaggtccatgcgcagggcaagccgctcaccgagcaggtcgacctg
cgtcagatcgccaagcgcacgcccggcttcacgggtgcggacctagcgaatgtcctcaac
gaggcggcgctgctgaccgcgcgctcgaacatgcagttcatcgacgagcgcgccatcgac
gaggccatcgaccgcgtgatcgcaggcccgcagaagcgcacccgcgtcatgaacgaccac
gacaaggccgtgaccgcctaccacgaggccggccacgccctggccgccgccgctctgaac
tacaccgatccggtcacgaaggtcacgatccttccgcgcggtcgagccctgggctacacg
atggtcatgcccaccgaggaccgcttcaacaagacgcgcaaccagctcctcgacgatctc
gtctacggcatgggtgggcgcgtcgccgaagagatcgtcttccgcgatccgtcgaccggc
cccgccaacgacattcagcaggccacgaagacggctcgcgcgatggtcaccgactacggc
atgagcgaccgcatcggcatggttaagctcggcgacgccgacaccgaggcattcgggcac
ggcagcggcgagggaacgcgccccttctccgacgacaccgcagcgatcattgacgaggag
gtgcggcgccttctcgacaacgcgatgcgtgaggcgtggcagatcctgacgaccaaccgc
gctgttttggacacgctggcctcgcgcctgctcgaggaggagaccctcgacgaggctcag
ctcgcgcagatcttcaaggacgtcgtgaaggcacccgagcgagaggtgtggaactaccag
tccgacgcggccgttcccggtgccctcatgggcaacccggtcggcgtgggctcggttggg
gcctcggccgtccccgaggcttcggtcgaggtttccccgatcgacgtgtccgacgtgatg
ggcacccctgagaacgaggatgaggagcaggcatgacctacgatcccgctggtgtcgaga
aggcgtcgcgcgacctactcgtcgctatcggtgaggacaccgagcgcgagggtctggtcg
gtacccccgaccgcatggcgcgcgcctggcgtgagatgtgcaagggcctttccgaggacc
cgcgcgagcacctgcgcacccagtttcacgcgggcactgacgagctcgtcctcgtccgtg
acatcacattcttctcggtgtgtgagcaccacctgctgcccttctacggccgcgcccacg
tgggctacatcccgcgcggaggcgtcgtgacgggcctgtcgaagctggcccgggtggtcg
agggttacgcgcgccgcccccaggtgcaggagcgcctgaccgcccaggtcgccgacgcga
tcgatgagatcctcaatccccagggcgtgatcgtggtcatcgaggcggagcacatgtgca
tgtcgatgcgcggtatctccaagcccggttcgtcgaccgtgaccagcgccctgcgcggca
tcatgaacgacggtgcgacacgcgccgagatgatggccctcgtcctatccgggagtcgat
gacgtgagtgcgctgcccctgaccgccgccccggcctcgttcccggtcccgcctctggcg
ctgccggggggtctgaccctgcccaccgggcggacggcgatcatgggcatcctgaatgtc
acccccgattccttctcggatgggggacgctacacggacgttgccgccgcgctgggccac
gcgcgtcagatggtggccgccggagcggacctgatcgatgtgggtggggagtcgactcgg
ccgaactcgacgcgcatcagcgcggacgaggaatggggccgaatctgcgtgatcgtcgag
gccttggtcaccgacggcgtcatcgtgtccgtggatacgctgcacgcgtccacggcccgc
gaggctgcccgcgcgggtgccgcgatcatcaatgacgtcagtggcgggcgctgggatccc
gagatgaatgcggcggtcgctgaatcgggctgcgcgtatgtcgttcagcactaccgggcg
ctgccgggcatgccgggggagcactttgattatggggatgacctcgtgggcacgctgatg
gagcgcgtggggtcccaggttcaagacgctattgatgctggtgtgacacctgataaaatt
gtgatcgacccgggcctcggcttctcgctgacgggcgaccagtgctggcagattctgcgc
gaacttccgcgctttcttcagggcggataccccgtcctcgtgggggcgtctcgcaagcgt
ttcgtcaaggccctcgaaggcgacgttgacgcgaacagcgcggacatcgccgcctactgc
gcggcagctggcgcgtgggcagttcgggtccatgacgtagcagccaccgcggcggccatc
gcccgaaaggagaacgacgttgactaacagacgcgtcatcatcgccctgaaaggactggg
ggcgctcgccaaccacggcgtctacgacttcgagcgcgatcgcaaccagcgttttagcgc
cgacatcgtcatgtgggtggagaccgcggggactaccgatgacatagccgccaccgtctc
ctacgcggacatcgccgacgaggccatggcggtcctcaccggtagcgccgtcgacctcat
cgagacccttgccgaaacgattgccgctcgcgtcatgagccacgaggccgtcgtcggcac
cgaggtcaccgtccacaagcccgacgcgcccatcgatcatcctttcgtggacgtgtccgt
caccgtgcgggctggccagaccgatgcgattcccctgtcgctgtccctcaagggtattta
cgaggccgaggacggctccgtcctcaccggcgagatcgagacctatggccgcgcccaggc
acccagccccgccgagcaggagcagcgtgaggcccttccgtcgcgccgagccgtgcacgc
cgccgaggccaagcgtgaggaggatgcctccagacccgcgcacctgcgctcgcgccgcgt
cgtcctggccatcggcggcaacctcggggatgttcccgttaccctcatgcatacggtcga
ggccctgtcttacatggagggcttccagatcgaggacgtgtcgccgatcatgcgcacgaa
gccggtgctcgcacccggccaggcaccccagccagactactggaacgcggtcgtcgttgg
ctccgccattgcgacccccgatgagctcttcgttcagacgagccgcatcgagcgtgagct
cggacgtgagcgccacgagcgttggggtgcgcgcaccgtcgacatcgacatcatccagat
cgagggcctggcctccgccgatccggtcctgaccctgccgcacccgcgtgccagggagcg
cgccttcgtgctggcaccctggctcctgtgcgatcccgacgcgatcctcgaaggcgttgg
ccgagtgtccgagctgctggccgacactcccgaccgtgaaggaatcatcgacgcggtcga
cgactggctcgaagaccccgcggcagtcatggccgactccgacgagcttctcgcacagcg
cgccgagcaggccagcgccgacatgcgcgaactcattgagaccctcaccggcgaaatcag
ccaggtcgacaacctcgtgaccggcccgggcacccccgtcccggggggcgtggttccggc
accgaacattgacgccgccgagacggctcccgcccccgtcgtcgcgcccgcccccgtcgt
cgcgcccacgcccgaggtggcaccggcccccgaggtcgttcccgcccccgaggtggcacc
gactcccgccgtcattccggcccccacggtcgcgcgtgacgaggcacccaaggttcgcgg
ggccgcgcccgccaagcagccgcagcccccggctcaggtggacggaagactccccgcgtc
cccatcgcaggcccccgtgccccttgccgacgcgtcgcgcgtggctcccgacgaggaggc
ggagcctgccgcgcagcctcccgcgcccgttcaggaagcgcccgttcaggaagcgtccgc
gtactcggtgccgccccagcgcgagcgccgtcaccgcggagagcgggccccgtctcgccc
ctcctggcacccggtttcctccgtgcccgcggattccccggccggtcgcatgacccgcaa
gatcggcgcggcaacctacaagcccagcggcagtgagaagccgcgctgggtcccggtctt
tgaatccaagcgggaggaatctccttcctcgatcgccctgccggactggaacttctccgt
cagctccgcgcacgacgtgcgcgtcgtcgacgaccactccggcctggtccacgaggagga
accgcccgcacccaccgttcacgcggacgggcgctcgacgatcctggcccccgggctgcc
cgacagtacccccgtcggccccattcccgaggacgaggccacccagactgggatcctgcg
tcgcgtcgtcgtgcggcccacgatgactggagcgatccctatcgtcaagaggcgctgaat
gaagcccgtgtcgatcgtatgggtgctggtggtcgccctcgcggccgccggcctgagttt
cctgggcttcttcgcgcacatgcgtgcgggtggcaccccgatgatagtcaccccgggccc
cgcagtcgtctttgcgatcgccacggcgtgcctcatctgctccggcctggcagtgcgtcg
cctgcgagcgggcaaggacacgtggatcgatgcgatcggcgcgatgcgtgtcgccgtctt
tgcgcgggcgagcgccctcgtcggctcgggcctgacgggttttcttcttggcgtcatggc
cgtgtctctcgtgcagctggaggcacccgcgatgctctctaacgcgatcggagcgggcct
cagtggcctcgtcggcgtcgtgtggtgtgtcatcgcgatcgtcgtcgaacggtggtgcgt
catcaaccccgacgacgaggggcagacatcctccacgcccagcgccgccgcctgatcggc
ggcctcgtcgttgtgcgggggcgctcagcgtgtgaaagttgcccccgtcccgagcgttag
ccgcttcccgtgccccgcggccggtatcgtggatgcgtggctgaccagcgtaagaattcc
cccaggcgacccacctccaggcctagtgcgtcgggaggggcgaacggtcgcgctggagat
cgtgcgtcgcgtgccgccgccggcagccgcgcctcatcggcccgtccggcctcatcgagg
tcctctgcgtccacggcacagcgcgggggcggcgcgaagaatccggcgacaaggaagccg
tcgggcggcggccgtccgccggtcaacctatggccgaggcgtatcatcacgggccttggg
ctgatcctcatcctggctctcatagtgtggggaatcgtcgccgtgctccgagcgatcgcg
ggcgctttcactgccgatcccgagccgcagtcgacttcgcagcccgtccagtccggggcc
gtcgatgcatccggttacacgctcaagggcggccaggaagccacggctgacggcctgctc
acggacggcacgacgatcgatgttcccgcctgcctggaccgagacatcgcggtcggcgcg
aaggcctccacgacctcgtcagggtcggcgatgcccgtgaccctcacgctggaaaaccgc
ggcagcgttgcgtgctcgacctccctgtcgcgcttcgcgctgcagatttcgacgggtgac
ctgcaggtctacaactcggcgaggtgcggcgatgatcagcagtcttcgacgcccctgctg
ctgcgcccaggcaccacatgggatggcgcgctgcgctgggacggatacgtgtacacggac
ggctgcacggtaccggcgggcggcgcgaccgccgcgtcagccggaacctacaaggtgtcg
gtcacgatgggtgcccgcgaggttggctcgacgatcgtcgacgtgactccggcaccgacg
cccgccccgcagtcgggtccgcagtccggcgcgcagtcgggccgttagggtttaccagcc
gacgaggccggagctgaccgcctgcgcctggtgggccaggttctcggtgatgagcttggc
gcgataggggccgatgccctcgatgttctccaggtccgcggtggtggcggcgcgcagctc
gggcagtgtcgagatgtgcgcggaaacctccttgatggcactccacgacaggtggggcac
cagggacagggcgcgtaccccgcgcggcgtgatctcccggtccaggtccgcaacctcgta
cacgtccagccccaggatgttagcgatcgcggtgagatccacgatgcgctccgacccgag
ggaagacagctcggcctcgacgcgggcgacctcgttggggttgtggatgtagtcgcgcat
gacgagggcgcgctcggacgccgagccgcgcacgaggtcctcgacctgcagggcgagcag
gcggccctcggagccgagttcctcaaggtactcggtgatttccgaggtgatgcggcggat
catctccatgcgctgcatgacggtggcgacgtcgcgcacggtcgcgctgtcgcgcatctc
caggatggtgagggtttgcaggacctcgtcgagtcgctgactgtagcggtcgagcgtgtc
cacggccaggttggcgcgtgagaggagggcctcgggttcttcaacgaggcggtgctcggt
gcccacgtagatggagatcatgcgcatcgacgcggacagggagaggacgggcaggtgcgt
ctgtcgggcggtgcgctgggcggtgcggtggcgcatgccggactcgtcggtgggaatcgt
ggggtccggaaagagctgcacgttcgccttgcggatgcgccacaggtcggggtcgatgat
gaccgcaccgtccatcttgcacagctcgcgcaggcgcgcggccgtgaaggcgatgtcgag
gtcgaagccgcccgagcagatcgcctgcacgtcgggggtgtatcccaggacgatgagggc
accggtgtgggagcgctggattcgttccaggccttcacgtagtggcgtgcccggcgcgac
tgcgcgcagtgcctcacgaaggatcgctgcatcggacgtcaatgtgattccctcccagga
cagtaggttcgattcctattattgcgagtcggccgggaaagcgacacgaatagccgtcgc
cagatccgacacagtgaagacggtgatgccgtcgacgccagcgaggtcctcgctaccctg
ggagggcacgatggcctcggagaagccgagacgggcggcctcggcgaggcggcgttgggt
gcccgtgcaggcccggacttcgcccgtcagcgagatctctccgaccgctacgaggtcggt
gcgagggggaacgcccttgagcgaggacacgatcgagatcgccatcgccaggtcaatcgc
gggctcgaccgtgcgtgccccgccaaccgtggagacgtagacatccgcacccgaagtatc
cgcgccgatgcgggcctgcaggacagcgaggatcatcgccacgcgcgcgtggtccacgcc
cgacgtggtgcgcctcggcgacccgcccgcggagggggcgacaagcgactggatctccgt
gggtagcgggcgacgcccctcgagtgagacggccgcgcacgtgccgggcacaccgcgcgt
cgtgcgcgacaggaacaggccggacggatcggcgaggccgtagatccccgagtccgtcag
ctcaaagcagccgacctcgtcggtggggccgtaacgattcttcaccgcgcgcagtaggcg
caggcgcgaatggcgatcgccctcgaactgacagacgacgtccacgagatgttcgaggac
gcgtggacccgcgatgccgccgtccttcgtcacgtgaccgacgaggagggtgggcaggtc
ggattcctttgcaactcggatgagggaggcggcgaccgcgcgcacctgtgcgacgccgcc
cgcgccgccctcgacctgggcagaggagatggtctgcacggagtccacgatgaggagaga
gggggatgcctcttgtacgtgtccgaggacgaccccgagttccgtctcgtcggcgatgag
caggttcggctcgagggcaccgatgcgctcggcgcgcccgcgcacctgcgcggccgactc
ctcgcctgtgatgtacaggacgggaccgcgcccgcccgcggccgccgtgcgcgcggcctt
cgcggccacgtccagcagtagcgtcgacttgccgacgccgggctcgcccgccagcagaat
caccgcaccggggacgatgccgccgccgaggacgcggtcgagctctcccacgcccgtcga
gcgcgacgaggcgcgctccccgtcgacctctccgatgggcacggcggggcgcctcggggc
agtggcgcccgtgcgcgctcctcccgtcacctcgcccgcctggtcgaccgttccccacgc
cccgcactcgcggcactgacccacccacttgggcgatgtccagccgcagtcggagcagcg
gtacgtgatcttttctttcgccatgcacccaccgtaaccccgccctgcctcatctgtggt
tcgcgcgcgcgacgagtgactcaggttcgcgtgcaggggcttcgcaacgcccgccgagcg
aggtggatctgtgcagtgtcggcccgggcctcattcagtgacggcgaacatccaaatgcg
tcactgtggtcaggttctcgtgtgcccggcatgcgcgagatcgcggcgagaatagcccgc
agagggaatgtgcttgtccggtacctgttgttgtctcggccggttatccatagggttggt
cgatgtgtatccttgtaatggttcatcatgccaaccgcggatacagataccccccacaac
agtgcgcacatcaagactgaggaagccacatgaacaaggcgcgtcaatcgcgaaacacct
ggtcgaagcggatgcccgcgatcgccgtcctcgtagtgtccgcaatgctgtgcgtcctcg
cggtggtctaccgcggcgtcgaggtaacccaggtcagcgtcgatgatggcggaatttggg
tgacgaaccaggaccgtaagctccttggccacctcaactatgactcgctcatgctcgacg
gcaccgtgtccgtcaagtctgcgtccttcgacattggtcaggccggcggcgacgtgacgc
tgggggaaacggtgacgcgaaccgtgtcacccgtcaagcccacatccttctcgatcggcc
aggccgtgaccctgcccgagggggccacccaggtgcagggcggttccgtgcttgcggttc
tcgacccggctgccggcctcctgtgggttggtaacgcgggcgaacccgcctccatttctt
tcgctgccgaggacgcggtcgccaaggatctgagcgacggcgtcgtcacggtgtcgcgtt
cgggcacggtgttcgcctactcggccggttcctcgtccctggtcaccatcgtcaaggagg
gccagacgtggcgtgcgaagacgagcacgatcaaggatttccagccctccggcccgttgt
cgatcacggcggtcggcgacaagcccgtcatctacgatcagcccggcaacaccctcgttc
tgcccggcggtaaggtccgcgacctcgctgaggaacacgtgaccggcgcggtcctgcagg
atccgggcgacgagtcctcatccgtgctgctcgcgaccgattcggagcttgtggcggtct
ccctgaacggcaagtcggtcgaacgtcagcctgcctcggacgcgggcgcaaagggaaacc
cggctccccccgtcttccacaacggctgctcctacgccgcgtgggctggctcgggcgcat
tcgtgcgcacctgcacggacaagtcgcgcaaccaggcgcagacggttccgacgctcgccg
aggcctcggccgctctcttccgcacgaaccgtacgcgcatcgtccttaacgatgtgtcga
cgggaacgctgtggctgccggacaagaacatggtcctcgtgaacaactgggatcagattc
ccaccgaggaagaggaagaagaggacactccgaccccggaccagcgcgagcaggtctcgg
agccggagcacgacgacaagaacactccccccgaggccgtggacgatgacttcggtatcc
gcccggggcgttcgacgctcctgccggtcctcgataacgactcggatgacgatggcgacg
tgctgacggcgcgggccgtgaccaacccggagttcgggacggttgtgcgcacgaggggcg
ggcgcgccctgcagatcacggaggttccggagaacctgacgagcgggtcgacgtccttta
tatacgaggcgtcggacggtatggcgggtgccaccgcgaccgtgcgtgtgacgattcacc
catggacgcagaacgaggggcctcgacagatcaagcgcccggtcatcaaggtcggtgcga
tggcgcaggtggaatacaacctgctgtcggactggattgacccggatggcgaccagttct
tcctcaagtccgtggacgctccggagggtatcgccgtgcagttcaaggaggacgggacgg
tgcaggtccgcgacctcggttctggtgcgggcgtgaaaacgctgaacgtcaccctgtcgg
acggccacgcggagacgacgggcgagctgcaggtgagcgtccaggaggcgggcaacgtcg
cgccggtggcgcgtgctgacttctacgtggcccgcgtgggcgaggccctggcgatcgacc
cgatcgcgaacgacacggatccgaacggcgacgcgatctcgctcgtcgcggcgagcgcgg
caccggcgggcacgtccgtttctgcagacctgtcccgaggaatcctgacgttcacggggt
cggtaccgggttccttccagttcacgtacacggtctcggatggtccgtcgacgacggcgg
gcgtcatccgcgttgacgtggtcgctgacgacacgaacgccctaccgatcgccgaggacg
acttggcggtgctgcccagcggcggtgcctcgctgatcgccccgctggccaacgacacgg
acccctcgggcggcgtgctggtcgtccagtcgatcgacgtgcccgcgagttcgggcctcg
aggtgaccatcatcgagcgtcacctgctgcgcattacctcccccggcgggatcagcgatg
tgacgacctttacgtacacggtgtccaacggcgcgggttctgcgaccgcgcaggtgagcg
ttatccccacggatgcgcagagcgaggagactccgcccgaggccacgccggacaccgcga
aggtgcgcgccgacgacatcggttcggtgagcgtcctgacgaacgatcgctcgccgatcg
gcctgtccctgagcctggatcccgacgtcacggtcctgtccggctcggagctgggcacgg
tgttcgtcaccggtaaccaggttcgtctggtcgccggttccgaggccggggtcgtccgcg
tcgcgtacacggtcgtggattcggtgggtaaccgcgcgacgtcgaccgtgaccttcgagg
ttgtggcggcctcggcggcgaacagcgcgcccgttgccaaggcgctgagcgcgtgggcag
tgcagggccagatgacgcgaatcccggtgccgctgacgggcatcgacccggatggcgact
cggtggccctcgtcggcatcgatcagccgcccgcgaagggcagcgtcgtgctgggtacgg
agtggctggagtacacgccctccgacgacgcgacgggaacggataccttctcctacatcg
tcgaggaccgcctcggcgtgcaggggcgtgctcgcgtgcgcgtcggcatcgcgccgcctg
gatcgcagaaccacaacccaaccgccgttccggactcgctgacggtgcgaccgggcaggg
aggtgagcattaacgtcctgagcaatgacctggacgcggacggcgatgccctgtccgtcg
atacggatccggcgaccgttgcggtgtcggatgaatccgtgaccgtgacggtggccgagg
atactgtgacggtcaaggcccccgcctccaatggcgtgttcgtggtcgcctaccagattc
aggacggccgaggaggtcgcgcccaggggcagctgaccgtgacggtggacgctgaggcgc
cgctgcgcgcgccgatcgcccgagatgacgtcgtgtcggtcgctgaccttccctcggatt
cgaagcccgtgagtgttcccgtcctggtcaacgacgaggacccggacggcacgactggtg
ctctggctgtttcgtcggacggctccggcgtgagcgtgtccggccagaacctgtcgatca
gcccggacgcgcgccgtcgcctcgtcgtctacacggtgacggaccccgatgggctcacgg
cgagcgccgtcgtgacggttccgggcactgacctgctggccccacgcctcgatatgacgc
gcatcccggtggcgatgcgcgcggggtccgcgctcaccctcgacatcaacgactacgtgc
tcgtgcgcgacaactcgcgttctccggtcgtcacagacgccgcgacggttaaggccagcg
gcggcatcgactcggcgacgctgcaggactcctcgcacatcgtgctgacggcgccggaca
cggcctcgggccgcgcctcggtgtcctttacggtgcgtgacggcggcgcggacgatgcct
cggccctgtcctcgacgctgacgatcccgattacgattcaacccgcgagaaacctgcctc
cgcgactgaccccgaccccgatcctcgtgggccagggtgagaacgtgaaggttgatctca
cccagatggtggacgacccggacgaccaggcgaagagttccttcgactatcgcctggcga
aggtccccggcggcatcgacgtgtccctggacggctacacgctgaccgtggcgggcaaga
aggaccagcccaaggggccggtcggcgcgatcacggtgagcgtggacgacggctcgggcg
ccgtcaccgcggacatacctgtgacgatcgtgaagtcttcgaagcccctcgtgacgacga
cggacgcacgcatcaaggtcaacgccggccagacggcgaccgtgaacctctcggagtaca
cgacgaacccgttcccggatccgctcgtcgtcctggacgcgtccgtacacgtgggtcagg
gtaccgcggcgggcgacggcaacgtgctgaccgtgagccccaaggcgggcttccacggcg
agatgatcgtcgtgtaccgcgtcatggacgcgacgaacgacccggatcgcgtcgtgcagg
gccgtgtcatcgtcaaggtcctggaccgacccgacccgccgcagaaggtgaccgcgaccg
cgaccggcccgggcagtgctttcgtgaacttccaggcagccgctccgaacggcggaacca
tttcgggctacacgatcatcgactcggtgagcggaaagcccgaacgcacgaccaacccgg
gcatggaagtgacgggcctgcaaaacggcgtcgaccacaccttcacggtcatcgcccaca
acgaggccggggattcggacccgtcggcgccctccgcgcctgagcgcattgacgttgccc
ccgatcaaatggccgcgcccacggtccagggcacggatggtggcctgatcgtctcgtgga
cggaagcgacctccaggggatcggcggtcaaaacctacacggtcttcgtcgcgtcgcagg
ggggcggccagccgaccgcgcactccgtgtccggtacgaagaacaccacgaccatttacg
gcctggagaacggcgccagctacttggtgtccatccaggcgcagaacgatgcgaagacac
cctcgctcgtgtctaattcgacgcagggtagcccgcatggacggccgtccattccgggca
acgtctccgcccaaacgtcggctatggtgcccgacgcgtcgactgcgacggtgcgagtgt
cttggacgcacggtgagtcgaatggaagcggctggggcccggcggaggtcacggtgaatg
gcgtgccagctagtgccaacgcgactgatccgtacgttgacgttcccggcgtgccggcgg
gcaccgactggcccgtgacggtggtgctgtacaacgccgacggcgacaagtcggagaccg
cgacgacgacggtcaacgtcgccacggtccccgttgagatcgcggccccgaccctgtctg
ctatcggagaagaaggcaaggtgcgcgtggacggtctggtgcgcgttccgggccgaggct
tcgacgcgtcgcacctgacgctgcgttacgccagttcgcgggaagcgtgtgccactggga
cgcaggtcgagaacggtcacactctgacggttaacagttgggagccgcagacgttctact
tctgccagacgggcgtcggcgcgagtagcccgaacgcggcctccccggcggtgccggcgg
tcggccaggcgacgggtgtgccgtcggatgtgggtgtgcagatcacaggcgtcaactcga
cgagcgtgacggtgcagtgggatccggtgggtgcaaacccgatggtggacgagatccgtg
tgtcgctgggcggcgaaacaaagactgtgcgtcctggcacgacctcggtgacgttctcgg
atctggcgcagggaacgcgctaccaggcgacggtcaccgctgtgaactcgcaggggcaca
gaacgatgactaagcaacccgagaccttcacgaagcttgacgtgagcgcccagtgggtgg
gcgcctgcagcggcgaggagcaaggattctctccggcctcttgccacacgttcacgctga
gcgctccgggatggtcgggctcgtcgagaaatcacgtgtgcacggtccgtaacgaaaaga
cgggcggtacgcagacggtgcgcatcaatggtgcgggcccgttccagacgggtgcgatca
ccctcgcaggcagtgaggatgaattcaggcaacgcggcccgtacctgctcgaatgccgtc
cggagtagtgagcacgtgaagaaacttcgtcgaatcctcaaggctgcctggcgcaacgcg
cgcgcccgcctggaggcggttcccgccttcgtgtggctgtcgcgttggctcagcgccctg
acgccggtcggctgggcggtgagcctcgccctcgtcgcgggcgcggtggccggcgcttcc
ttcgggtggatcgagggcttcgtggtggccgtcatgggcctggtggccctcgtggtggcg
atcgcgtccgtggcgtccccgtccccgctgtcggtgtcgctgcgcatgaagaacgatcgc
atcgtggccggacaggtggcggtgggccgcgtgcgcgtcttcaatgagtcggctcgccgc
tcgggctcgacgctcgtggaggtcacgatcggacgaggcagtggcgagttcctcgttccc
ccgattagcgggaacgggacgtggaacgaggccttctcggtgatgacgaagcgccgcggc
gtgatcaacgtgggtccggcgcgaacggtgcgcatggacggattgggcctgctgcgccgc
gtgcgccagtgggatgagccgatcctcgtgcacgtgcacccgccgacggtacgtttttcc
ttcgacgcaacgggcatgcagatggacgtcgagggcgtggccagcgagaagctgacgagc
tcggacgtgtccttccacgccttgcgcgactatgagcccggcgatgaccgtcgcgcggtt
cactggccgtcgacggcccgttacgggcgcctgatcgtgcgccagtttgaggagacgcac
cgctcgcaccacatggtgctgctggatacgaggattgacgcgtggggtcgccgcgccttc
gagacgggcgtgtctgtcgcggcgtcgctggctatcgccgggtcgggcgaggcgcgcacg
gtgtcgatgcacacggcggacgagtggattcccacgggtacgccgatggcaatgctggat
gctttgtcggagatggagacgtcgaggcgcgcggagttcgcgggtgtcgtgcggcgctgc
atcctggagcgaggcgggatttcggtcctgtcgatcgtggtcagtgagtccgtggatgac
gaggaggcggctcgcctggccaatatcgctccggtcgatgtggtcgtgtccgttatccgc
gtggttccggggtgcgcgaggcgtcgcaagaagatcaaccgaggcgtcatcattgactgc
ccgtcgctcgaagatttgccgacgctggtgtcgaggggggtgtctgcgtgagcgctcccg
ttcgtcccgcggcccgtcaggctccgccccgtcgttcgcgcctgccggaggcatctgaga
ccacgatgggcggctcgatgcgtcgtgcagccatgcccgcgtggtcgctgctggtgctgg
gcgtcctcttcgtgggccccatcgtcatgttcgaatccgtcttcggcgggggagagggcg
cgatcgccgccggcctgggcgtcctcgtcggtctgctcctctcgtgggcggcgtcgaagt
ggcgctgggacctgctgtcgatcgtggcctcggtcgtggccgctcacttccttctcggtg
gggccgtggccctgcgcgagacgacccgctgggttgtggtgcccacgtcccggaccctcc
agacgctcgtgatcggtgcggtcgaggcgtggaaggacctcctgacactcacgcctcccg
ccgcctcgtacgtggggcctgcgatggtgccgtggatggcgtgcctggtgtgttcggtcg
ccgcgggcgtcgtcacggtgcgctacgggcgcccgatgtgggggtcggtggccctcgtcc
tgtgcggcgttctcgcgatcgtgtggggtccgtcgagccacagcccgaacctcatcctcg
tcatcatctggtgggttgccctcatcgcctggtggtcgtgggcttcggcgatcggccggg
ctcgcacgggcgcggacatcgtcatcggcatgtcggcgtcgacaacgtcggcatccacga
cgatgggcgggtcctcgcgccagatcgtgcacgtgtggtggcgcgtgggcatggcctcgc
tgatggtggccgtgatggtggcggccgcgatccccgcggcgtcgctgctggggcccacgg
cctcggatcgtatcgtgggccgcgacgtcgtcgagccgcccgtggacgctcgcgagtacc
cttcgcctctgtcgagttaccgccactacaacaaggaccttgaggagtcgtccctgatcc
acgtgaccaatatgcccaaggaggcgcgcgtgcgtctgggcgcgatggacgtgtacgacg
ggacgaccttcggcatgggcgtcgccaatacggatgggatggcgggataccgccgcgtcg
gatcgacgatcccggggcgcaacgcgaacgaggccgaggtggagacgaccgtgtcgacgt
cgcagctgctgggtccgtgggtgcccacgatcggccaggtgcacgtcctggagttcgacc
cgaacgacccgctctcggccgaccagcagaagggtttgaactacgacctgtgggctgaga
ccgcgctgacgacgggtcctgcgggcgagatgggctacacgatgagcctgacgatgcctc
gcgatcgtgcggactcggagttctccagcgtcgatgctacccgctacgtcggtggcgaca
cgaacgtccccaaggacgtggatacgctggccgcggagcacacgacgagtgcgcgttcgg
acctggagaaggcccgcgcgattgagagctttctgcacacggacggctactactccaacg
aggacacgatcaactcgcgtccgggttcctcccaggaccgtattcagcgcatgatcggcg
cggatatgctggtgggcgacgacgagcagtacgcgacgctgatggcgctgatgctgcact
cgcagggcatcaacgcccgcgtcgtgatgggtgcctaccgcgagggaacgtcgggaaacg
tggacctgacgggcggggacatgcacgcgtgggtcgaggtggagttccccggcgtcggct
gggcgaccttcgacccgacgccgccgcgcgatcagcagccgacgacgcgggtgaataagc
cgaagtcggtgcccaagccgcaggtcctgcagccgccggagcccccggaacagccggtcg
agctgcctccggccacccgcgaccaggccaccgatccgcacgacccgaacggcctgcgta
tcccgtgggtgacgattggcgcggtatccctgtcgctgctggtgctgctgggtcctgtgc
tgttggtgctcgtcgcgaagtctcgtcgccgcaaggcccgtcgcagggcgcaagcgccgg
aggcggttcgcggatcgtgggacgagctggtggacaccgcgatcgattccggcttggtcg
tggaaccgcacctgacgcgccaggaggtcgcgtgggccttggcctcgcagtgggcgcctg
aaaactctgagaacgacgaggcgaccccacgcgcgtcccgcaaggaccgcaagcgttccg
cagcggacgtgcgtgtgcccggctggtccctgttctctggtgcggtgccgcgcgtcgtca
cggtcgcgcgccgcgcggatgtcgcggacttcgcggtgaccggtgcgcgcccacaggacg
ccgagcaggcttggaacgacgtggatgagctgcgccgcgagtgggcctcgtcggtgtcgg
tgttcgcgcgcgtgcgctacgccctgtcgctgaagtcgttgcgctggaggcgtcgcgcgc
gtcgtcaggcggcagcagcctccggtgaggggcggcgttcgttgattcggcacgtgagcg
gccataggaaagggaaacgctgatggacagtgaggcgcgcctcgggatggtcccggtgct
gccgggctaccagtggattcgtcccctgggggcaggtgggttcgcggacgtgtatctgtg
ccgtcaggagctgcccagccgtgacgttgccgtaaaggtggcgcgcagggaccggggggc
cgacggagaggcggggatcgcccgcgaggccgacgtgatggcgctcgtgtccggtcaccc
cgcggtggcacagctgtatggggcgggtcgcaccccggatggtcgcccgttcctggtcat
ggagtattgcccggtcgcgaacatcctcgatcaggtacgcgccaatccgatggccgccga
ccgggccctgtcgatggtgatccgcatgtgtggcggagcggagatgctgcaccgcgcggg
ctacgtgcatcgcgacatcaagccgagcaacatcatgatcaacgcttacggatcgccggt
tctcacggactttggcgtcgcggagccggtgggcgcggatccgcgcagtggtcgcgacgc
tttttcggtgatgtgggcgcccccggagcagatcgcgggcacggcccgcgctcaccccac
gcaggacgtgtgggcgctgggagcaaccctgtggacgctgctgatgggtcgctctccctt
cgaggtggtcgacggcgataactccgcgaagacactcgctcagcgcgtggcgcgcggccg
cgtgtcgcgtatcgaccgtccgggcgtgcccgaggccgtgacggccatcgtgcgccgcgc
gatgagcctggatccggagcagcgcttcgggtcggcggcggcgttgggctacgcgctgca
gacgatcgagcgcgagatgcaccgcccggtcacggagatgaagctgagcgtcgttgcctc
ttcgggcgcacccgcatcggccttgtcgtccccctcgtgggcccccctggatgcggagcg
cacgcgcgcgcgccgcgggagtttcgcggatggtgcccatgcctcgttgaacgaggcgtg
ggccgggaactcgacgacgaaccgtacgggggtggtcgagggtgagtcgaagcgtcccgc
gtgggttcttccggtgctcgcgctcgtcatggtgcttgcgacggccggcctggtcgtggc
gatgctgaccggaggcggacacagtattcacctgggcggtgcttcgtctgatcccacccc
cgggcagacgagcgagcctccgggcggcggtgtgaacgacgcgggaggcgcgccccccgc
tcccgtcgccgaggtcgttgcgacgccgaagggcacggagatcctgtggagctgggacat
ccctcagcagggtcagaacgggtccgatcagctcgcgttcaagtacgtgttggagcgtcc
gggcgaggccgtggttgccgaaaccatgcgtcgtaattccctgacgacgccggccgtgag
cggtgagaactgcctgacggtgagtgttgtcgtggagctcagtggccgtgagtccgcgcc
ggtcacgcagtgcgtgacgatgccgtagcgtatcgtcacgcgaagcccgagggcgtgaga
aaggacgcgaaagtccctgcatcccacggttatgtgggacagggactttcgcgtccgtgc
gtccgtgcctcgggcccgaaagggacgggctaatgtgagggggtgactactttcggtggt
aggcggggctggtacccaggtgggccgtgatgccttcgcgtgctggtgcgtcttcgtcga
ccccgcggtagacgtagctgtcatcgattgccaggaaacggaaaggagcgcggccgtcga
gatactgttggaggtcatcgggggtgggggtagagccgccgcccttgtcggccagggggt
tttcgtcggggtactgggtggggtcgttcttcatcatcgcgcccatgttcagggccccgt
agccggtgtattggttccactcgttgtttgtgttgagtccgctgtgggtgaggagttgga
ggatctggttgggggttgcctcgggccagcgcgagcgcgccagggcgatctgccccgcca
cgatgggggtcgcataggacgtgcctttgcctgtgcgaatggctccagtctcatagtcgc
gtaggttaatgggtccgcctatgccggcagcgacgactccttggccccacgaggagtagc
tcgcaagctggccgtcggtgtcgatcgcggagacaccgaccgtgcccgaccaccgggcga
ccgaagcttcgttggtatcgtgcgattcgttgccgatggagcccgcgatgatggtgccct
gcgtcatggctcgagcgatcgcccacttcacgtcttcttgatcagtttcggcagatgaag
aataagaaataatcgacgcaccgtcattgatagccatgtggatcaaggaagccagtgcgc
gcgtattggcccgaccattcgcgcaactgcgtggctccttgtctgcatttgatggctttg
cgtaggcgatgagggtggcgtcgggtgcgaggccgtagtttttggataccaggatggagg
cgatggcggtggcgtgggtccgggaggcgttggccgcttcgtactcgcagggtgttttga
cggtgatgttggcgccggctagttcgggggcgctggtgtcgacggggccgtcgatcatcg
cgatggtgacgccttttccggtgtatcccttggctcgcgtggagtcgagcttgtagtagg
agaagtagtcctgggtggtgatggtgtcgtcggcctgtgcgggggccggtgttgccgcga
gggtgcccgtggttagggccagggcgcaggcggtggtggtcagggcgcgcgcggcgcgcc
ccgccagggccccgcggacgcggccccggccgggcgcggttggtacgtgtggcatgtggc
tactttcggtggtaggcggggctggtacccaggtgggccgtgatgccttcgtatccggat
gcgccttcgtcgaccccgcggtacacgtagctgtcatcgaacctgatctcgttgtaaggg
gcgatgccgtcgacgtattgctgcacctcgtcgggggtgggggtggagccgccgcccttg
tcggccagggggttctcgtcggggtactgggtggggtcgttcttcatcatcgcgcccatg
ttcagggccccgtagccggtgtattggttccactcgttgtttgtgttgagtccgctgtgg
gtgaggagttggaggatttggttgggggttgcctcgggccagcgcgagcgcgccagggcg
atctgcccggccacgatgggggtcgcaaaggaggttccctgcgtgtcggtgatggtgccg
gtgtcgtagtcgcgtgccttgatgggtccgcctatgccggcagcgacgactccttggccc
cacgaggagtagctcgcaagctggccgtcggtgtcaatcgcggagacaccgaccgtgccc
gaccactcggcaaaagaaaggtggttctcatctcgcgcatcgttgcctatggggccaacg
acgatgacgccctgagccatggctcgagcgatcgcccacttcagtggcttcgcattcttg
ctgttgtccgatgatgagattgaaatgatctgagcgccgtcattcatcgccaattcaaaa
gcgccataggacgtgcccttgagctcctgcccgtccttcttgcattgctctgactctttg
tctgccgctgtctttcttgagtaggcgatgagggtggcgtcgggtgcgaggccgtagttt
ttggataccaggatggatgcgatggcggtggcgtgggtccgggaggagttggcgggttcg
tactcgcagggtgttttgacggtgatgttggcgccggccagttcgggggcgttggtgtcg
acggggccgtcgatcatcgcgatggtgacgccttttccggtgtagcccttggctcgcgtg
gagtcgagcttgtagtaggagaagtagtcctgggtggtgatggtgtcgtcggcttgtgcg
ggggccggtgttgccgcgaggacacccgtggtcagggctagggcgcaggcggtggtggtc
agggcgcgcgcggcgcgccccgccagggccccgcggacgcgggcctggctgggcgcggag
tcgtgttgggtgctcaccactggcgcaggtcccatccgtcgtcctcccgcttgacgggag
aaatagcgcggtccgtcccataggtctgggacagggggttgacgtagcctgcgggcacat
cgtcctcgtcctcgacctggaaggccacgtacttgcgcttgcggcccttcttgtcctcct
tgcccatgccggcaccgcctgcgcctgcgccgcccatgaagccgccgccggtgcccgcgc
cgcccctaccggcagcgccggaggcacccgccgcgccgccgccagcaccggtcgtgccgg
tcacacccgaggctccagcgccggtggcgccgttcgcgccggccatggaggcggggggag
tgtaggagccgaagcccgaaccggagtaggtgcccacgcgcaggttcgtggcacccaggg
cgccggccgagccggtcgtgcccgagatgccgcgcaggccgcccgcgcccacgccactcg
cagaagcggaggcaccgcccaggccgccgaagcccgatcccatgcgggccgcgccgcgta
cgcccagcgcgcccgcgccgagcacgccggcgccgccgaggcgtccggccgtcatcgcgt
cggcggcggcgttgctgttgaggcgccacagcgggtgcagggcgtccgcggcgggggcgg
gggtgtgtccgcccacgacgccgttgcggtaggtcgtgccgttgacgcgcgtgtggagca
ggtctgtgtccatgaggtcctgcgggtcggtgatcgggttcgtgcgcgaacccagctcgc
cgtagggcagctccttggtcggcactgcgcccgaggagatcacgcggttgcgggccgcgg
cagcgtcggcctcgctccaccacggcttatcgaagccgccggggtatccctctccgttac
ggccgggctcgcggccaaaaccgttctccggagtgacaccgctacctctgccggggctat
agccgccaccaccggggttacgtccaccaccgccaccggggttgtggcctccgccaccat
cgccttcttgattcttcttatccttgtccttggtaggatcatcggctctcggggcatcgt
ctgataaactcatctgatctgacttcccgtcaaggttactgttcagcacattgaggattc
gctggcaggcctcctcacgcgcagcgttgttctgcgcctcgacgccagccacgtacgcgg
cacccgtcgtgaatttgaccggtccggcggaaacgccactgccgggggcgctggagggga
cggcgaccacgggtaggtagcccatcgcggcggtgaccgggtccaccagggtgtccgaga
tcgagccggcctcgttgtttgccgtcgccatgacgccgcgtccgtcctgataagtctggt
actttgcctcgtagcgagcgcggtacccctcgaggcgagcgatcgactggtccacccagt
tgtccatggccttggccgcttcgcccgtgaagccgtgcccatcgcggtaggccttcagac
gctcgacggcctccttgaatccgtcgatcgtcttcgcgtgctcgtcgtcccacgcgtcga
ggcgcttgttctcctcggcggccttcatgaactccttgaggcgctggtaatacggagagt
taaccatgatgatgtcctttctgcctgccgtcggacggctcagctctcgtcttggcttcc
ctgagccggcacggtcggggcattctgcgtcgcagcgggctgcccgctggtcgccggcgg
cggggcctgctgcggccgcttcttcatgtattcctgctcttcgagctgctcggcgagcgc
ctctgccgccggggaattggcgacattattgagcatgtcattgaccctgcccagggcctg
ctcgttgtcccactcggcgttctcggcgtccttcatggtcaggcgcatgttggcctcgaa
ggtggagatgaggtcattttccttcttgaggatgtccgacatgtccttgaacatgtcgga
cacggagttccggaaggtggaagggccggtctcagagccccacgcggattgcgtctgggc
ggcgctctgagcgtaggacgcacccgccgtcgtattgaccgcctcggtgctttgctgaac
gttgggggccgccgcctcctgagcgggcttatcgtagccgaagtctggcgatcctgtcat
gctgagctccttgtcgttgatgggtgttgcgggcgcaggcgtgtgcgggccgctcgctac
ttggtcgtgaaacggcggaccaggggctggtcggtaatctcggggttgtcgatcttcagg
gtccagacgtaggtgagcgcggagccgctgccttcaacgtcgatggtccacgacgagtag
tactcgcagtccttttcgacgcacaggtcgtagctgtcctcgccgaggcgccagtagtcg
gcggcagacatcgtcgcgtagacgttcttgtccttgtcgacgacgatcgttccattgggg
tccagcttgaaatcctgctggcttataatgctgggctctactccgacgaggtccttgccg
accatgttgttcagcgcgttggccttctcgatgatcgtgctcttctcggattcggaggct
gagttcatctggttgatgaggtcgcgcttgatgccttcggggatgttcttcatcgagccg
atgtccgaagaagacgagcctccgccgccgggcaagttgatgcatccggtcaggccaacg
gccgccaagaggagggaggatgccgccgcgagggtgcggcgcgacacgaaacgggacata
ttttctcctactgtcagactggtcaataatatgcgactgtggggccgccctgtcaagaaa
cgttcacctcgttggtggggtccacgccatctgcgcggcgaccaccccgaggtcgcggtg
aatgacctgtgcgcggcccggaatcgcgcgcttcggcttcacgccgttgatgatcgcgcc
ctcgctcgggttacccgacagcaagatgcccgtgaccgccaggtcgcccatcatctgcag
gaccttctcgaaggtcgctcgagccgcgccacccatgcggcgcgtgatgaccaggtgtag
gccgatgtcgctcgcctgcggcagcaggtcgaccagctccatgagagggttgcccgacat
cgtggcggccaggtcgtagtcatcgaccaggacccacagttccgggccgctccaccagct
gcgctcacggatctgctccgcagtgacctccggtccaggcaggcgtttgcgcaggaactg
ggccatttcgcgcatgtccttcatggcggagtcgtggttcgtgatgtagcgcagcgtgtg
gtccttcggaacgtcatccatgagcgttcggcgcatatcgatcgtgatgatcctcgcctc
gccaggcgtgtacagacgcgtgatctccttcatgatcgaacgcaggaaggtgctcttgcc
cgttctcgaatcgccgaagaggtacaggtgggactccgtgcgcgtgttgaacacgagggg
accaaggcgcgactcttccacgcccaggatcatgtcgccgccgccgcgcggcagaatctg
ctgttcgggcagctgctcgaggatactgtcgatcgtgatctgttccggcagcagacgcag
cttcgggccctcgcccgccaccaggtgctcgcgaatcttctcgaccgtgtaggccacgcc
ctgcgacaccgtcgtgggatcttgctccgcgtctgcccgcggcagtccgatcatcatttc
gtgaccggccatgtcgatgcctcgacccgggcgacccttcggaatacgagcggcaccctc
gcggtggacgattgactccttcgggttcgccgtgtgcagctccaggcgcgagccgaacag
gtcctgagcctcggaacgaaaatccatccaacgggcggcggacacgatgaggtgaacgcc
cagagacaggcctcggctcatcatcgttgccacctgacggtccaggctgtcgaactcgga
gcgcagcgcaccccagccgtcgatgaccaggaacacgtctccgtagccgtcgtcgtagcg
cccttcgaggcgaccgcgacggtacgtgtccatcgaatcgatgccgttttgacggaagta
acgctcacggtcgtccatgatcgccgcgacctcggcaagcatacgcgtgcgcacctcctc
ggtgtcacgggttgcgatgcccgccacgtgcggggcacccgcgaaaccggcgaaggtacc
gccaccgaagtccatcacgtagaaatggacctcctgcggcgtgtaggtcagagacagagc
ctgcacgatcgtacgcagcgccgtcgacttgccggtctgcgggccgccgacgagcgcgaa
gttaccgcccgcccccgacaggtccaggacgagggtctcacgacgctgctcgagcggcag
gtcgaccgtgcccagagggacacgcagcgtgcccgagtcgcgccaggcgcgcgacacgaa
acccagttccgggtccggacccaggtccggcatgagcgtcgcgaacgtatccgggacctc
gaggggaggcagccacacctggtgagccgggtagcccttccccttcatcttcgccacggc
gatgtccatctcggacatgtccgcccagacctcgtcgcccgccaggacgatctcctggtt
ctggtcgacctcttccttgtcgcccagcgtgtcttcgcgcgtgatgacgggtgcgaccgt
gaaaggcaggatctcgatcggtgcgctcggagcgcccgccgtcgaggcctcggaaatcga
tgcgagagtacgcgccggagggggagcggccacgtaggatgcgcggaaccgaacgaggcc
gtctccgcccgccttcaggaaacccgaaccgggcagtggcggaagcttcgccgcatccgg
gatacccaggacctcgcgcgaatcgttttccgtgaacgtcttaagagccacccggtagga
caggtgcgattccaggccgcgcgccttacccaggtccatcttctgggaggcgagcagcag
gtgcaccgacagcgaacggcccagacgaccgatcatgatgaagacctcaccgaactcggg
cttcgccatcagcatttccgtgaactcgtccaggacgatgaacagggcgggcagcggcgg
atactcgtgcttgccggcgatacggtccgcctcgtaggtcgtgacgttcgcatagttgcc
cgcctgacgcagcatctcctggcgacgcaccatctcgccctggagtgcgtcctgcatgcg
gtccaccagcgacagctccgactccaggttcgagatcatggccgacacgtgcggcaggtc
cgacatgccggcgaaggtcgcgccacccttgaagtcgacgagaaccaggttcagctgctc
cggggagtgcgtgagcgccagggcaagcacgagggtacgcaacacctcggacttacccga
accggtcgcgccaatcaggaggccgtgcggacccatacccttctcggacgattccttaat
gtccagaacgaccggctggccttcgggtgtgacaccgaaaggcgcggcgaggcgctctgg
gccctcgcggcgacgccactgcttctccgggtcgaagtcgcgaatatcgccgatgccgat
cagctccatcaggtccttctgacgggactcgtccgagcgacccaccggggtgtccgcctc
ttccaggttctgctgggtcgcgaacggcgtcatgcggcgcgccacggcctccgcctgaac
ggcactcaagcggtccgcgaaggcctgctcgggcatggagtccatggtgaccacatcgac
cacgtctgcgccccgtcgatccgagttcgggtggatgagcaggcgcagcgtcgtgtgcga
ggtcatgggggtccactcgcgggcgcggctcatgatcgtcacgcccttgacgccggaggc
ggagccaaagggggacgaggccgggaactcagcaccgtcgcacaccagcagcaggtgcgg
gtacatggggatttcctcaccgaatcggaaggcgccgcgcatcgcgatgtccgttccgat
catctccgcgagctccgcggggtcggtcgagatcatgcggcccggaccaaccgcgtcgcg
cacggtggaagaacgggcctgcggcatccacttgacccactcccagtcgcccaggcgatc
cgccgaacacaggacggcgatcttgagcttggacgggtcgatgaagcacgccaagtgcat
catgatcgcgcgcatctcgtcgtagacggcctcgccctcgccggcgacctcaatatggct
gtagtcgcccaggaagaggaacttacccacgttatccgtgtggtcatgcacgttgatgaa
acggtccatcgccgacaggcagacgacgtccatctccgtcatcgggtcgatcggaggacg
ctcaaagataaggccgagaggctgtgtgcccgacccgtagcggaaagcgaacaggtcgta
ggtgccgccctcgcgcgaccacaggcgcgagccgttggccgccagggtcaccagagcgtc
tggatccgggtatacccagttgtagtaggcgcgctgcttcttcgcgaccttgcgcaccgc
gtcgcgggtctccgccaggtaggacaggtattcgcgccgctgcgtcaccacgcgcgtgcg
gtactgggagaactggcggtacatgttgaagccgaccatgcccagcatggccaccagcat
gccgccgcccatgagcaacgcgcgagtgttgctggcggtctgaagggccatgaagatcat
gacgcccgtcgaaccgagcatcgggacgaccatcatcagcacgttaccgatcgatgcagg
ctcggccttctccgggggcatctggatagaaaggctgccggaaggttgctccggaaccgc
ggcactccgccgttttctgcgtgtaaccatgaggtctcctcgcgctgtgcgcgtaagtgt
tcgatgcgactgcatccagtgtagctgagtggacttccaagttttaaccggcggttagcg
tcggtgcattacactgggcactgttgtttacctgagaacggaggttacatgagcgccacc
atggtgtcagtgactgttatcgatcaggatggcacctccgatttcgccgcccccgagggg
acgacggtcgcgggcttgtgcgccatgctggagatcgatctgtctctgccctcagtgcgc
gtctcctatgcggacgggcgcccccttgagggatccgccgtcctcggacgcgatctgcca
gcgggatcctccatcactctgtccagccgtgtcctgtccgctcagcaactcaacgaggcg
tcggcccgccacgagaaccaatggctctcgcccgttctcgccctcgtcggcctcagcttc
ctggtcctcggcaccgtctccgccctgtgcctccttccgatcctgggcgatgcagccctt
gccgcctacgaacacgctgaggatggacccctgtgggcgacgaccgtcgcatccgtcccc
gtgtggctgcgcgcagtgtgctcgctcatctgctgcatcgtctcgatcgttccacttttt
gcgtcgcgcaaggtgcgctcccgccccactctgctgctcctgatgcccgctctcgccggc
tacagtgcgatcggcttggcaccgcttgccggtatccacgctctgacagttgctcccctc
atcggcgtctgggtggccctcattgtctccttggcagtcgtgtccttgaccgtcacaccg
tcggctctcagcgcgctcctcgcctgggtgtgcgccaccgcgctcgtcacgatcgatgtc
ttccccgtttttagcgtcatcgacatctcgccgcttgcagtgatgacaggcgtctacctt
ttcctcatggccccccgcctgtcgctgcgcgtacccgacagtcagctcgtcgacgtgtct
gccgtccagacggttgcctcgcgcatccgtcagcctcccgtacaaaagcccagcgcagtc
accggcgggcgtatggccgtcgtcctcgggcacacggaggcgcgcaactccctgctcgtc
gtcgcttcgaccgcgttcgtcctctccggaggcatcccactggctcgcacagtgacgccc
gcgctcgacatgggacaaggcatcgcaggcatcgtcctcgtcctcgccgcgatcgtcgtt
cttctcaccgcgccgcgcgccacccgcacccgcctcggtcgaatcctcccccgcctgacc
gctctcgcccttctgtgcgccttgctcgtcggcgactggacgaacgcgttgaaggatatc
gactggttcttcccgctcgttcccctgtgcgttctcattgcgatcagcgtcgttacggtc
gttgtgaccagcaccgtcgagaccacgggcaacgccgcactcgtcggcacgatcctcgat
ttcgtccaaactttctgcacgtttgcgctcctgcccgcggcggtcatggcctcgggtctc
ttctcgttcgcttggagggcggtcctgtaatgtctgacaccactaagactccgttcgcgc
ccgccacgccctcgcagcttgtcggtgcctacgtgattgacctgatgatcctcggcgcgc
ttctcgcggcgacgtggttcatctacttcacgcccctgaccatcatcttcatcaccgtcg
aggccgtgatcgccgccgggatcatgctcggagcctctgggcgcacccccggcatggccg
ccatgcgcgtctgtctcatccgcgacgaagatgacacacagacaccgtccctcggagctg
caatgggctacatcgccctcgtcgcgctgctccagatcaccttcgttggtcccctcgccg
cgctcgccatggcccgtgatggccgcacctggctgacaggccccacccgcacccgcctcg
tcgacctacgcaagcacgcggccctcgcagccggccctggggccgcaggcatggccggat
actccgagcatccgcgccccggccaagcacccaacggattcgacggcattcacccggcca
gctcgccggtccagtggggggcaccgagcgctccactcacgcccgtgccgcaggctgggc
ccgacttctccgctccgggacggcgcgccaacgacccctacgcgcccgactacagtgcgc
cgcaggccgttccttcgacgtcttctgctccggcgacaccttctgctccggcgacacctt
ctgctccggctgcaccttctgctccggctgcacccactggtccttcggttccgccgcagg
ggatgcccgacactcggcgtcccgccccgacccagcccgaacacgcgcccgctgcccagg
cctccgcggtcccgccggtgccgaccttctcgtctccggcctccgaggtgccgccggtgc
cgaccttctcgtctccggcctccgaggtgcctgcggtgcctcctgcgttgtcgtctccgg
cgtcccgggtacctgcggctcccgccccgcaggatccttgggacctgccggccccgcagg
ctcccgcgcaggctgccccagcctcgtactccgagccgactttcgagaccatgccctatc
acgccttcaacggtgccacctcgggcgttccggccccgccgcccagtcgccgcgccgtcc
aggcgggccaggcggcccagcaggcatatgcagcccagcaggcacaaggtgtgcagggtg
gtgctcagtggggtgacgcgggccggtcgcagtggggcgctcctgctgctcccgcacgag
ctcagctgctgtggatcatcttcgactccggtcagcgtgagctgatcgacgagcctctga
ctctggggcgtcagcccgtgcccgtcgaaggaacgcgttccatcatcgtgcccgatacga
ccctgtcgctgtcgcgcacgcacatgcgtattgggcctaccgctgcgggtgcctggatcg
aggacgccttttcagctaacggtacggagatccgcacgccggacggtcgtatcgcggcgc
tcgcgggcgggcaagccgtcgaggtccccgccggtaccgaaatcgtgattggggaccgtc
gcgccacgatcgttctcgcggacgctgattcggtgcactgatacgttttctgctcacgga
tcccgccgcggctaagtcgcggcgggatctcgtttctgtagcgatggctgcgaagcagtg
gcgtttaggtgatgctgcggcgagtccggtgcgcggtgctggaaatgcgtcgccgcgcgt
acgtggctatgtaaacctgcgttggtgtgtggcgggcctgcagatagtggcgtgggtgag
tgcgcaacccgagacgcctgtgttggctctttgaggcctgatatggggcgtttttgcacg
tcggtggtgccagtggtttcgtgcaggtctgggtgagcgccgtcggtggtgtcgttggtt
tcgtttcgtgtggtgttgtgcaacccgagacgcctctgccagtggaattatggggcgcaa
tgcaacccgagacgcctctgttggtgggcttatcggctgcagtgcaacccgcgacgcctc
tgttggctctttgaggcctgatacgggccttttttgcatgtcagtggtgccaatggtttc
gtgcaggtctgggtgagcaccgtcggtggtgccagtggtttcgtttcgtgtggtgttgtg
caacccgcgacgcctctgccagtagaattatggggtgcagtgcaacccgcgacgcctctg
ttggctcattgaggcctgatacgggccttttttgcatgtcagtggtgccaatggtttcgt
gcaggtctgggtgagcaccgtcggtggtgccagtggtttcgtttcgtgtggtgttgtgca
acccgagacgcctctgccagtagaattatggggtgcagtgcaacccgagacgcctctgtc
ggctcattgaggcctgttatggggtgttttggttcatcggtggtgccagtggtttcgtgc
aggtttgggtgcgcgtcggcggtggtgtcgttggtttcgtttcgtgtggtgttgtgcaac
ccgagacgcctttgttggtgggcttatcgggtttagtgcaacccaagacgcctttgttgg
tgggcttgtgggcgcagtgcaacccgaggcacctctgccggtgggcttatcgggtttagt
gcaacccgagacgcctctgtcggctcgttgaggcctgatatggggcgtttttgcacgtcg
gtggtgccagtggtttcgtgcaggtctgggtgcatgcagtcggtggtgccagtggtttcg
tgcaggtctgggtgagcaccgtcggtggtgccagtggtttcgtgcaggtttgggtgcgcg
ccgtcggtggtgctgccttgactttcatgcggccagaacgcgcttcggcgctcgcgcggg
agcgaccatgcggcccgggcacaccgggacagggggtctatcaactgacatcaaatgcct
cgaaaagttcgacagaataaagaaccactaccaacacaacatcggatgagagacgtgcca
cagaggctgttgtgagcctccccgtgagcggatccaaccatccctacgagcaattttgtg
tcattcggttagtttcagaagagtcggagacaaacgagggaggtgccgccccatcgctgg
ggcggcacctccctatgcgcgtgtgcgcggtgctatcagaagcgggcggcgctggcctgg
tccgtctgctggtagttggaacgagcggagtccacggccgcggaggtgcgggacaggacg
tccttgaggccgtcaaggccctggttccactggctctgagcggcctggtaggcctcctga
gcctggccttcccacgaggagcgcagctggttcagcgtgttctcgaggtcatcgaggcag
ctctggaggttggaggcgccggtcttgatgtcggcggcagcgctatcgagagcgccgtaa
tttacctggaaatccatcgtcagtgtcctactttctctctcacagtccgccgaggatctg
ggcgaacgagccctcggtgtcggcctcgttggcctgcattgccttgtcggtgctgcgcag
cttgtctgcgaggtcctgcagggcctggttgatcttcgctgcgttgtcctgccactgctg
catcagctgggtgaactggaccgaggcgctgccctgccacgagctgccgatggtcgacag
gtcgccctcgaggcgacggaagtggccctgcagatcgttgtaggtaccctcaatcgcgga
gacgccctgcgctagggcgccatctacggcccgctggtctgccatgtgaacctccatttg
tatgagtgaactctctcgcggggatgcgtgagagcatggggacacatgaatactaaccat
gttttgatcgtttttttgaatgttacgcagaaatcatgacaaaacctgaccgacaaccta
gacttacagggttgtgtcgtgtagccaaagaccccatcacgcggcaatcgggaggatcca
atggcatcgaaagtagctcgtggagtggcgatgattccgctcacgattacctatggcgtg
gatcgaagcgacgtgacggtgccgcagtcgatccccttggttgaactcctgcccgggttt
gttgaatccgccggagcgttcagtgatcagcccacaaacgacggttttgcagtccgaacc
gcttctggccgtctcctcgatcagtccaagtctttgtctgcccagggggtgcgcgccgga
gccgcgctgacgctcgaacccctcggcgagggagccgccgacatggtctacgacgacctg
acggaagcagtcgggcaagttgtcgaaagggtgtccactccttggacgcgtgacaacgct
cgcacgctcgccgcgctctctgctgctgcactggttttcgttgccgccctcctcctggca
accacgccccaggatgcgctcgtttccttggaccccagccgcgtcaggaatctcaacttc
atatacggtgcgatcggcatagtctccgcactcctcgtcgttggaacatccgtggtcgtg
agccgcaagtacgccggaccgtcgggcattgcgatcgcgcacactgttccgttcctgact
gcagcatcggcgcttcgtctgtcgcagagccagtgggacgcggggggctggatcttcatc
ggtctgggcatacttgtcggctctgtcgcggtgctgactctcccgaagaaatacaggatt
tcgatcgtggcaccgcttgttgtaggaacgatggttgccaccacgggcctcatggtgaag
gtcggctccctgtctcaggtgggcgtgtctgccctcctctttgcttttgttgttgtcctc
cttcaggtagcgccgtgggtcgctcttgctcatatccccgtcaggatcctggatgctaat
accgccgagcagatccccgcgcaaggagtgaccgaccaggtcagcacctcattcgtattc
gtcgtgtccctgcgcgcgggcggcggcctcgccgcgctcttcctcacggtgtcgatgctg
agcgcgcccaccctgcgttccgtgtccattccgctcgtcctggccgtcctcggctctgcc
tccctgatcctgcagacccgctcgattcgagcccgcgtcgaggtgctcctcggcgcccta
acgggactgacgacgatcctggtcgctgcgacgctcgccacccgcgtccacccgacgagc
ctgtcgtgggtgacattctgtgcgatcgcggctgcccttgtcctcgtggtgacgaacgtt
gtcggccctcgcgcgcgcccgcacctcacgcgcgtcgcggacacgatgtcggtgctctcg
ctctttgtcctaatccctctggccgtctacctgtggggctgagtcatgccgtcaagtaaa
gatattctcgaagcccagcgcttcaaccgtcatcgtctgattacggcctttacgtcgggc
actccggatggtcgcgaggttgatcccccgtctccggtgcggcctctgattttcggcgcg
ctcgttgcgattatcatgtgcgtcatcggtgtaggtatgcgtttcttcaacgcaaacccg
aacctggacggcaagaacttcgtactcgttgacgtgaagtccacgggcgcccgttacttc
ctggccaacggcgttctacacccgatctcgaatgtgacgacggcgcgcctcctgtcccaa
gaaggaacgcttgatgtgatctccgccagcgcctcgtccctggcagacaagccgcgcggc
gcacagatcggcctgcccggcgttcccgacgacgtgccgatcagcagccagctggggagt
gcgtggctgtcctgcgatctcgagggcacgtaccacacctgggtcggacagaagctgccg
gaagagaacttccccctgactcccgctgtctccgcgctcgtcacccccgatcacggcaag
accacgtactttgtcgacgctgcgaccgagaagaaatatctcatcgacgagacggattcc
cgcttgagcgactggacgctggctttccagaaccgcgtcggttatcccgtcgaggtggac
ccacaatgggtggatctcttcccttctggcacgccgctgcgttcctggagctacagcgaa
attccgaacgcgggagcgccggcgaccgaccttccgggacccctcaaggacgcgaatctg
acgattggcaccgtcgtcgagcagaccgacgcgaagggtgaggtccagttctcctacctg
gtcgttaactcctcccagctggccgttttcaactcgacggctgcgcgtctgtaccgcgac
gctccggccacgaggcagttcggcacggacatgttcaaggatgtgactcccgtccacgcg
gatttcatcggcgaggactggccgcgctacgaggatttctcggacccggtgtgggatgac
cagaaggctgacgcttcgaaccgcacggccctgtgtgcccacatgtcgacgacgaataag
gcagtgcccaagcttgggctctatacgatgccgcaccaacgcgccgtgcaggcgtcgtac
gatgccgagtccgtgaactcgccctccggtccgaccacgactcgcaccgtgacagtggcg
ggtggctctggggcgctcgtcgcgatcacatctgccggcagccaggcggctgcctacgcc
ttcgtctccgaccaggggtacatccattcgcttggcgcgacgcccaccgtttcgatgaac
gccctggggtggaagcaggatgatgtcgctgcgatcccagagacgtgggcgaacttgatt
ccgccgggcactgacatgactccgcaggcggcagcctcatctgtggggctctcgtgaccc
ggggcggcgtgcgcgcgcgggtgatcagccacggcctcgtcggtgctgcagtggcgacgg
gactcgcgctcgcgtcggttgtcgccccagtgtcctcctcggacgaggccgggacatcct
cagcgctcggcccgacgatcgcgcacgcggacccggcccccacaccgagcgttcgtccca
cccccacggcgccgccttcggatgcgccgacggaggctccggagcagcgccaagaggaga
cctgcccggtggactctcctcgctacattaagcagcagccggtcatcctcgaccaggtgg
gcgtgcggcgtgcgtgggatctcacgcgtggtgccggcgtgacggtcgcggtcgtcgact
ccggtgtcgccgcgggcaacgagcactttaactcgggggatccctccgtggtcctgcccg
gtgtcgacctgagcggtgaaggcaccgacggtcgcgtcgatgtcggagagcacggcacgg
cgatcgccggtgcgatcgctgcccgccagcttcccaccgcgaaggggtccggcctcgttg
gtgtcgctccggaagcgaagatccttccggtgcgcatcgagaccggccttgagcagggaa
accccgacaagccggggcaggaacccttcatgtcgcgcgtggctcgcgcgatccggtggg
cttctgacaatggtgctcagatcatcgtcgtcgcccaatcctcgaaggatccgaactcgg
atctggaggcagcggtcgcggccgtgcgcgggcgctcgctcgtcgttgcgtccaccggaa
acacctatcaggatcagaagaacaacgaggtcgtctacccggcagcctacgagggcgtcc
tcgcggtcacggcctcggatgcctacggtttcgcgtccgaccagcaagtgcatggcgctc
acgtggacctggcggtacccgcagcggttatcctcacgacctggttcgatcaggctgatt
gcctcgtcggagggtactcgggtgacacgccgctgccttcctcctcctacgcgactgcct
acgcgggtggttttgcggccctcgtggcctccaagttccccaacgagtccccggacatgt
ggaagtaccgcctcgaggtgaccgcgctgcgcggtgccgccgatcagcgtacgaacgagc
tcggctggggcgtcgtcgccccctacgatgcgcttaccttcgacgacattggtacgaggt
atgggccccctcaccccgaccaggcggctcaccccgttccgaaccgtcctgccgtgggat
ctccgaccctggccaacagcaacgacattctgacggttcgcacctccatcgtgtccggga
tcgtggtcgtgggtgcggctatcctgggtggcctcgtgatcctgtcgcacctgcgcggta
ggccggtggcccacgagaaggatgacgaggacatcgcatgacgtccgccgccgtgcgtcg
ctggcggcgcgtatgctgcctcggaacgggcagtctcgccttcgctgttggttccgccgt
cgtccctgccgctcccgcgatcgcgctcggccccgaggtgagtgccgccgaccaggagta
ttactcctactaccaactgggctcgttgcatagccagggctataacggcgagggtacggt
catcgcgatgattgacgggcatgtcaatccgaacattcctgaactggccggcgcgaccat
cgagaacaagagcccgtgcacggtcagatccctacctgataacgcggatcacggcactgc
tgttgcccaggtcctcgtggctccgaagttcggagtagcccccggagcgactctgtacac
ctacgacctggggtacagcgaggaggaagtcggtgccgactgtgcgaaccccggcgtgta
tgcgcggggcgaggccgatacgtcgctgctgatcgagcaggcgatcaacgacggtgctga
catcatctcgatttcgagcagttacccgatgtacaacgaagacctgcggtgggccatggc
gcgagccatttcgcagggcgtgatcgtcgttgcggcgatgggtaatgactccaccgaaga
ccccgaggatacgttgcccctgtggtctgggatctgcggagtgggtgccatcgatacgaa
tggggctctgaccgaatatagtaactggggcaacggcgtcgagaccgtcgccctggggac
gatcactgtgcgcagcggtacccgaggagaggtgctcacgatacaaggaacgtcctttgc
gactcctatcgtcgcaggcttcctcgcgattgcgtggcagaggtttgacgacgacgtgac
agcgaatcagatcctgcaggcgatgacgacgacgggtaaggggagtaacggggagtggaa
ctacagtacgggctttggtgctgccgacccgtgggggctgctgaacgcgaaggccgcgtc
cctgcccgatgtgaatccgtgcgagtcgaaggcctactcctcgagcccgagctggcagga
cgttgaggactacatcgatggcaccgttaaccccctgttgatgaggaacgatgacgacta
cgtctaccgcgggttcaacgaggaggccgcctttagtccggataacgactaccccgtcca
ccttggcacgagtccgcgctatcaccgggactgatggatccgctcccgtcgggtggtgaa
aggatggcgggccattgacttcgacgacgaggcgtgggcgcgctcgaaccggacggctcg
gtggacagctacacgagctggggtgatggagtgtcggtcgccgccatcgcagaggggtgg
agcggtccttgaccgaggggaaaactccattgtgagtggcacgtcgatggcgtcaccggt
cgtcgcgggaatcctcgcgtccgtaccggcagggctctccaacaggcacctattgatcat
ccatcggtgcaggcaatgatgcacagccgacggttcaagagaattggaatgacgtggacg
ggttgtgaacacgatagtgaacgtgaatgacccatcgtgtgtctaacgagcgaccgatga
taagaacgcgttgagtgacgaacaatagtgctctgttggccgtgggaatctgcccgcgct
atcaccggaagtgacgagtcgtcgaggcattgggtggcaaggtgtcaatcatgaacgacc
accagcccggtgtattcatccaggaaaaagggcattttgcgggttggagctcacctcgca
gatatgctcagtcggttagaataaccgcatggtagatgtgatggggcagacgcccgaaga
atttgaacagatgctgaatgaccagatcgccgccgcccagatgaaggcgaacgcgatcaa
ggcgctcgttgagcgactgagctccgcccgcgtgtctggtatggacagcaaccaggacgt
cgaggttgaggtgaactccgacggtcgcatgaccaaaatctccatcgacgagaatgcgat
gcgtggaagcgccgaggatctcgagcgctcagtcatggaggcttacgcggatgccggacg
caacatggcgaccttcgtccgcgagcgcgtctcccaggacgtcaaggacgaaggcggcgc
gatcgaggcgtatgccgccaccgtcgaacccgtgctgaactcgctcgggcgctgatagcg
atggcaaactacgatctcgcaatcgacctggagcggctcgttagccacgcgggcgaggtg
[truncated: 2,096,774 more chars]
