# Supplementary material for: Clinical strains isolated from early-stage colorectal cancer patients promote tumorigenesis
Source: PeerJ. 2026 Jul 14;14:e21488. doi: 10.7717/peerj.21488 (PMC13378470; doi:10.7717/peerj.21488)
Supplement: Supplemental Information 23 [file peerj-14-21488-s023.xlsx]

## Sheet: Sheet1
Group	Sex	ID	Week_0	Week_1	Week_2	Week_3	Week_4	Week_5
control	♀	1	17.25	17.32	17.35	18.3	18.19	19.12
control	♂	2	21.8	22.2	23.54	24.18	25.27	25.03
control	♀	3	17.95	18.35	17.88	18.54	20.33	20.6
control	♂	4	22.71	23.7	24.12	21.77	23.77	25.68
control	♂	5	21.9	22.8	23.57	23.62	24.34	25.26
control	♀	6	18.24	18.34	19.5	14.54	16.09	18.72
control	♀	7	21.82	21.2	21.73	18.38	21.36	22.29
Type_3Mix	♂	1	24.88	23.84	24.52	24.89	24.54	22.99
Type_3Mix	♀	2	17.83	19.2	19.73	20.84	21.12	20.49
Type_3Mix	♀	3	17.96	19.3	18.88	19.74	18.85	19.87
Type_3Mix	♂	4	22.24	23.9	25.28	23.81	25.05	24.77
Type_3Mix	♂	5	23.54	23.77	24.04	22.96	25.03	25.68
Type_3Mix	♀	6	17.53	18.24	17.46
Type_3Mix	♀	7	17.88	18.01	18.45	15.93	17.96	19.353
Clinical_3Mix	♂	1	24.4	25.47	25.55	25.97	26.83	26.35
Clinical_3Mix	♀	2	20.24	21.18	22.28	22.36	22.47	22.2
Clinical_3Mix	♀	3	16.59	17.21	17.5	18.11	17.18	17.46
Clinical_3Mix	♂	4	21.63	23.38	24.42	18.06	20.33	24.95
Clinical_3Mix	♂	5	23.17	23.97	26.02	23.96	23.04	24.75
Clinical_3Mix	♀	6	18.6	18.4	19.36
Clinical_3Mix	♀	7	16.12	16.37	17.37
Clinical_3Mix	♀	8	16.6	17.56	18.21
Fn	♀	1	17.32	18.08	19.13	19.08	20.47
Fn	♀	2	18.1	18.88	18.09	20.25	19.13	19.13
Fn	♂	3	20.85	20.95
Fn	♂	4	20.65	20.74
Fn	♂	5	21.39	21.2	17.32	21.48	23.01	23.04
Fn	♀	6	17.66	17.79
Fn	♀	7	18.93	18.8	16.62	18.08	19.76	20.23
