# Supplementary material for: Clinical strains isolated from early-stage colorectal cancer patients promote tumorigenesis
Source: PeerJ. 2026 Jul 14;14:e21488. doi: 10.7717/peerj.21488 (PMC13378470; doi:10.7717/peerj.21488)
Supplement: Supplemental Information 24 [file peerj-14-21488-s024.xlsx]

## Sheet: Sheet1
Group	ID	Sex	Small intestine /Upper	Small intestine / Lower	Small intestine / Total	Colon（Φ>2mm）	Colon（Φ<2mm）	Colon /Total	Total
control	1	♀	13	30	43	0	4	4	47
	2	♂	11	13	24	2	1	3	27		Batch
	3	♀	12	22	34	0	5	5	39		test1
	4	♂	13	15	28	0	1	1	29		test2
	5	♂	9	14	23	1	1	2	25		test3
	6	♀	8	15	23	2	3	5	28
	7	♀	16	16	32	0	3	3	35
Type_3Mix	1	♂	28	52	80	1	3	4	84
	2	♀	10	12	22	0	1	1	23
	3	♀	6	16	22	0	5	5	27
	4	♂	6	8	14	2	5	7	21
	5	♂	12	11	23	2	6	8	31
	7	♀	21	13	34	0	5	5	39
Clinical_3Mix	1	♂	8	13	21	0	9	9	30
	2	♀	14	29	43	2	2	4	47
	3	♀	21	23	44	0	5	5	49
	4	♂	11	10	21	2	4	6	27
	5	♂	13	13	26	1	4	5	31
Fn	2	♀	8	18	26	1	6	7	33
	5	♂	9	11	20	1	4	5	25
	7	♀	14	21	35	0	4	4	74
